# Supplementary material for: Robustness encoded across essential and accessory replicons of the ecologically versatile bacterium Sinorhizobium meliloti
Source: PLoS Genet. 2018 Apr 19;14(4):e1007357. doi: 10.1371/journal.pgen.1007357 (PMC5929573; doi:10.1371/journal.pgen.1007357)
Supplement: S2 File — Contains all metabolic reconstructions that were prepared in this study in both SBML format and in COBRA format, saved as a MATLAB file. A README file is included in the archive to explain the contents of the file. (ZIP) [file pgen.1007357.s002.zip]

Archive with 18 entries (15 files):
- File S2/
- File S2/Sinorhizobium_meliloti_draft_model.xml
- __MACOSX/
- __MACOSX/File S2/
- __MACOSX/File S2/._Sinorhizobium_meliloti_draft_model.xml
- File S2/iGD1575b.xml
- __MACOSX/File S2/._iGD1575b.xml
- File S2/iGD1575c.xml
- __MACOSX/File S2/._iGD1575c.xml
- File S2/Rhizobium_leguminosarum_draft_model.xml
- __MACOSX/File S2/._Rhizobium_leguminosarum_draft_model.xml
- File S2/metabolicModels.mat
- __MACOSX/File S2/._metabolicModels.mat
- File S2/README.txt
- __MACOSX/File S2/._README.txt
- File S2/iGD726.xml
- __MACOSX/File S2/._iGD726.xml
- __MACOSX/._File S2
