# Supplementary material for: Robustness encoded across essential and accessory replicons of the ecologically versatile bacterium Sinorhizobium meliloti
Source: PLoS Genet. 2018 Apr 19;14(4):e1007357. doi: 10.1371/journal.pgen.1007357 (PMC5929573; doi:10.1371/journal.pgen.1007357)
Supplement: S2 File — Contains all metabolic reconstructions that were prepared in this study in both SBML format and in COBRA format, saved as a MATLAB file. A README file is included in the archive to explain the contents of the file. (ZIP) [file pgen.1007357.s002.zip › File S2/iGD1575b.xml]

<?xml version="1.0" encoding="UTF-8"?>
<sbml xmlns="http://www.sbml.org/sbml/level2" level="2" version="1" xmlns:html="http://www.w3.org/1999/xhtml">
<model id="kb_g_570_fbamdl11" name="Sinorhizobium_meliloti_1021_SEED_model">
<listOfUnitDefinitions>
	<unitDefinition id="mmol_per_gDW_per_hr">
		<listOfUnits>
			<unit kind="mole" scale="-3"/>
			<unit kind="gram" exponent="-1"/>
			<unit kind="second" multiplier=".00027777" exponent="-1"/>
		</listOfUnits>
	</unitDefinition>
</listOfUnitDefinitions>
<listOfCompartments>
<compartment id="c0" name="Cytosol_0" />
<compartment id="e0" name="Extracellular_0" />
</listOfCompartments>
<listOfSpecies>
<species id="cpd00161_c0" name="L_Threonine_c0" compartment="c0" charge="0" boundaryCondition="false"/>
<species id="cpd00071_c0" name="Acetaldehyde_c0" compartment="c0" charge="0" boundaryCondition="false"/>
<species id="cpd00033_c0" name="Glycine_c0" compartment="c0" charge="0" boundaryCondition="false"/>
<species id="cpd00067_c0" name="H_c0" compartment="c0" charge="1" boundaryCondition="false"/>
<species id="cpd00002_c0" name="ATP_c0" compartment="c0" charge="-3" boundaryCondition="false"/>
<species id="cpd00196_c0" name="Acetylphosphate_c0" compartment="c0" charge="-1" boundaryCondition="false"/>
<species id="cpd00029_c0" name="Acetate_c0" compartment="c0" charge="-1" boundaryCondition="false"/>
<species id="cpd00008_c0" name="ADP_c0" compartment="c0" charge="-2" boundaryCondition="false"/>
<species id="cpd00259_c0" name="D_Lyxulose_c0" compartment="c0" charge="0" boundaryCondition="false"/>
<species id="cpd00198_c0" name="D_Xylulose5_phosphate_c0" compartment="c0" charge="-1" boundaryCondition="false"/>
<species id="cpd15672_c0" name="1_anteisoheptadecanoyl_sn_glycerol_3_phosphate_c0" compartment="c0" charge="-1" boundaryCondition="false"/>
<species id="cpd11434_c0" name="fa12coa_c0" compartment="c0" charge="-3" boundaryCondition="false"/>
<species id="cpd15678_c0" name="1_2_dianteisoheptadecanoyl_sn_glycerol_3_phosphate_c0" compartment="c0" charge="-1" boundaryCondition="false"/>
<species id="cpd00010_c0" name="CoA_c0" compartment="c0" charge="-3" boundaryCondition="false"/>
<species id="cpd02255_c0" name="3_oxoadipate_enol_lactone_c0" compartment="c0" charge="-1" boundaryCondition="false"/>
<species id="cpd00011_c0" name="CO2_c0" compartment="c0" charge="0" boundaryCondition="false"/>
<species id="cpd00938_c0" name="4_Carboxymuconolactone_c0" compartment="c0" charge="-2" boundaryCondition="false"/>
<species id="cpd02152_c0" name="L_Argininosuccinate_c0" compartment="c0" charge="-1" boundaryCondition="false"/>
<species id="cpd00106_c0" name="Fumarate_c0" compartment="c0" charge="-2" boundaryCondition="false"/>
<species id="cpd00051_c0" name="L_Arginine_c0" compartment="c0" charge="1" boundaryCondition="false"/>
<species id="cpd03671_c0" name="D_Glucosamine1_phosphate_c0" compartment="c0" charge="0" boundaryCondition="false"/>
<species id="cpd02611_c0" name="N_Acetyl_D_glucosamine1_phosphate_c0" compartment="c0" charge="-1" boundaryCondition="false"/>
<species id="cpd00022_c0" name="Acetyl_CoA_c0" compartment="c0" charge="-3" boundaryCondition="false"/>
<species id="cpd15269_c0" name="octadecenoate_c0" compartment="c0" charge="-1" boundaryCondition="false"/>
<species id="cpd00001_c0" name="H2O_c0" compartment="c0" charge="0" boundaryCondition="false"/>
<species id="cpd15349_c0" name="2_Acyl_sn_glycero_3_phosphoglycerol_octadec_11_enoyl_c0" compartment="c0" charge="-1" boundaryCondition="false"/>
<species id="cpd02090_c0" name="Glycerophosphoglycerol_c0" compartment="c0" charge="-1" boundaryCondition="false"/>
<species id="cpd11420_c0" name="trdox_c0" compartment="c0" charge="0" boundaryCondition="false"/>
<species id="cpd00790_c0" name="O_Acetyl_L_homoserine_c0" compartment="c0" charge="0" boundaryCondition="false"/>
<species id="cpd00135_c0" name="Homocysteine_c0" compartment="c0" charge="0" boundaryCondition="false"/>
<species id="cpd00081_c0" name="Sulfite_c0" compartment="c0" charge="-1" boundaryCondition="false"/>
<species id="cpd00268_c0" name="H2S2O3_c0" compartment="c0" charge="-2" boundaryCondition="false"/>
<species id="cpd11421_c0" name="trdrd_c0" compartment="c0" charge="0" boundaryCondition="false"/>
<species id="cpd00650_c0" name="Crotonyl_CoA_c0" compartment="c0" charge="-3" boundaryCondition="false"/>
<species id="cpd00004_c0" name="NADH_c0" compartment="c0" charge="-2" boundaryCondition="false"/>
<species id="cpd00003_c0" name="NAD_c0" compartment="c0" charge="-1" boundaryCondition="false"/>
<species id="cpd00120_c0" name="Butyryl_CoA_c0" compartment="c0" charge="-3" boundaryCondition="false"/>
<species id="cpd00573_c0" name="L_Idonate_c0" compartment="c0" charge="-1" boundaryCondition="false"/>
<species id="cpd00006_c0" name="NADP_c0" compartment="c0" charge="-2" boundaryCondition="false"/>
<species id="cpd00781_c0" name="5_Dehydrogluconate_c0" compartment="c0" charge="-1" boundaryCondition="false"/>
<species id="cpd00005_c0" name="NADPH_c0" compartment="c0" charge="-3" boundaryCondition="false"/>
<species id="cpd00357_c0" name="TTP_c0" compartment="c0" charge="-3" boundaryCondition="false"/>
<species id="cpd00626_c0" name="dTDPglucose_c0" compartment="c0" charge="-2" boundaryCondition="false"/>
<species id="cpd00089_c0" name="Glucose_1_phosphate_c0" compartment="c0" charge="-1" boundaryCondition="false"/>
<species id="cpd00012_c0" name="PPi_c0" compartment="c0" charge="-2" boundaryCondition="false"/>
<species id="cpd00060_c0" name="L_Methionine_c0" compartment="c0" charge="0" boundaryCondition="false"/>
<species id="cpd00035_c0" name="L_Alanine_c0" compartment="c0" charge="0" boundaryCondition="false"/>
<species id="cpd11590_c0" name="met_L_ala_L_c0" compartment="c0" charge="-1" boundaryCondition="false"/>
<species id="cpd11582_c0" name="ala_L_Thr_L_c0" compartment="c0" charge="0" boundaryCondition="false"/>
<species id="cpd00009_c0" name="Phosphate_c0" compartment="c0" charge="-2" boundaryCondition="false"/>
<species id="cpd11590_e0" name="met_L_ala_L_e0" compartment="e0" charge="-1" boundaryCondition="false"/>
<species id="cpd15237_c0" name="hexadecenoate_c0" compartment="c0" charge="-1" boundaryCondition="false"/>
<species id="cpd00080_c0" name="Glycerol_3_phosphate_c0" compartment="c0" charge="-1" boundaryCondition="false"/>
<species id="cpd15326_c0" name="1_hexadec_9_enoyl_sn_glycerol_3_phosphate_c0" compartment="c0" charge="-1" boundaryCondition="false"/>
<species id="cpd11493_c0" name="ACP_c0" compartment="c0" charge="-1" boundaryCondition="false"/>
<species id="cpd11484_c0" name="HMA_c0" compartment="c0" charge="-1" boundaryCondition="false"/>
<species id="cpd00037_c0" name="UDP_N_acetylglucosamine_c0" compartment="c0" charge="-2" boundaryCondition="false"/>
<species id="cpd02886_c0" name="UDP_3_O_beta_hydroxymyristoyl_N_acetylglucosamine_c0" compartment="c0" charge="-2" boundaryCondition="false"/>
<species id="cpd03187_c0" name="Oxalosuccinate_c0" compartment="c0" charge="-3" boundaryCondition="false"/>
<species id="cpd00260_c0" name="Isocitrate_c0" compartment="c0" charge="-3" boundaryCondition="false"/>
<species id="cpd00215_c0" name="Pyridoxal_c0" compartment="c0" charge="0" boundaryCondition="false"/>
<species id="cpd00016_c0" name="Pyridoxal_phosphate_c0" compartment="c0" charge="-1" boundaryCondition="false"/>
<species id="cpd15357_c0" name="2_octadec_11_enoyl_sn_glycerol_3_phosphate_c0" compartment="c0" charge="-1" boundaryCondition="false"/>
<species id="cpd00156_c0" name="L_Valine_c0" compartment="c0" charge="0" boundaryCondition="false"/>
<species id="cpd00156_e0" name="L_Valine_e0" compartment="e0" charge="0" boundaryCondition="false"/>
<species id="cpd00157_c0" name="Glycerone_c0" compartment="c0" charge="0" boundaryCondition="false"/>
<species id="cpd00095_c0" name="Glycerone_phosphate_c0" compartment="c0" charge="-1" boundaryCondition="false"/>
<species id="cpd00183_c0" name="Sarcosine_c0" compartment="c0" charge="0" boundaryCondition="false"/>
<species id="cpd00055_c0" name="Formaldehyde_c0" compartment="c0" charge="0" boundaryCondition="false"/>
<species id="cpd00025_c0" name="H2O2_c0" compartment="c0" charge="0" boundaryCondition="false"/>
<species id="cpd00007_c0" name="O2_c0" compartment="c0" charge="0" boundaryCondition="false"/>
<species id="cpd11583_c0" name="Ala_Leu_c0" compartment="c0" charge="0" boundaryCondition="false"/>
<species id="cpd11583_e0" name="Ala_Leu_e0" compartment="e0" charge="0" boundaryCondition="false"/>
<species id="cpd11527_c0" name="7_methyl_trans_oct_2_enoyl_ACP_c0" compartment="c0" charge="-1" boundaryCondition="false"/>
<species id="cpd11528_c0" name="7_methyl_octanoyl_ACP_c0" compartment="c0" charge="-1" boundaryCondition="false"/>
<species id="cpd01242_c0" name="Thyminose_c0" compartment="c0" charge="0" boundaryCondition="false"/>
<species id="cpd01242_e0" name="Thyminose_e0" compartment="e0" charge="0" boundaryCondition="false"/>
<species id="cpd11473_c0" name="2E_Hexenoyl_acp_c0" compartment="c0" charge="-1" boundaryCondition="false"/>
<species id="cpd11479_c0" name="D_3_Hydroxyhexanoyl_acp_c0" compartment="c0" charge="-1" boundaryCondition="false"/>
<species id="cpd08301_c0" name="2_C_methyl_D_erythritol2_4_cyclodiphosphate_c0" compartment="c0" charge="-2" boundaryCondition="false"/>
<species id="cpd08288_c0" name="2_phospho_4__cytidine5_diphospho_2_C_methyl_D_erythritol_c0" compartment="c0" charge="-3" boundaryCondition="false"/>
<species id="cpd00046_c0" name="CMP_c0" compartment="c0" charge="-1" boundaryCondition="false"/>
<species id="cpd03761_c0" name="Precorrin_6A_c0" compartment="c0" charge="-7" boundaryCondition="false"/>
<species id="cpd03760_c0" name="Precorrin_6B_c0" compartment="c0" charge="-7" boundaryCondition="false"/>
<species id="cpd00254_e0" name="Mg_e0" compartment="e0" charge="2" boundaryCondition="false"/>
<species id="cpd00254_c0" name="Mg_c0" compartment="c0" charge="2" boundaryCondition="false"/>
<species id="cpd00027_c0" name="D_Glucose_c0" compartment="c0" charge="0" boundaryCondition="false"/>
<species id="cpd00208_c0" name="LACT_c0" compartment="c0" charge="0" boundaryCondition="false"/>
<species id="cpd00108_c0" name="Galactose_c0" compartment="c0" charge="0" boundaryCondition="false"/>
<species id="cpd00842_c0" name="S_3_Hydroxybutyryl_CoA_c0" compartment="c0" charge="-3" boundaryCondition="false"/>
<species id="cpd02234_c0" name="R_3_Hydroxybutanoyl_CoA_c0" compartment="c0" charge="-3" boundaryCondition="false"/>
<species id="cpd00179_c0" name="Maltose_c0" compartment="c0" charge="0" boundaryCondition="false"/>
<species id="cpd00794_c0" name="TRHL_c0" compartment="c0" charge="0" boundaryCondition="false"/>
<species id="cpd00036_c0" name="Succinate_c0" compartment="c0" charge="-2" boundaryCondition="false"/>
<species id="cpd15500_c0" name="Menaquinone_8_c0" compartment="c0" charge="0" boundaryCondition="false"/>
<species id="cpd15499_c0" name="Menaquinol_8_c0" compartment="c0" charge="0" boundaryCondition="false"/>
<species id="cpd15603_c0" name="Gly_Cys_c0" compartment="c0" charge="0" boundaryCondition="false"/>
<species id="cpd15603_e0" name="Gly_Cys_e0" compartment="e0" charge="0" boundaryCondition="false"/>
<species id="cpd02857_c0" name="DAHP_c0" compartment="c0" charge="-2" boundaryCondition="false"/>
<species id="cpd00699_c0" name="5_Dehydroquinate_c0" compartment="c0" charge="-1" boundaryCondition="false"/>
<species id="cpd03519_c0" name="2_5_Diaminopyrimidine_nucleoside_triphosphate_c0" compartment="c0" charge="-3" boundaryCondition="false"/>
<species id="cpd03518_c0" name="Formamidopyrimidine_nucleoside_triphosphate_c0" compartment="c0" charge="-3" boundaryCondition="false"/>
<species id="cpd00047_c0" name="Formate_c0" compartment="c0" charge="-1" boundaryCondition="false"/>
<species id="cpd00067_e0" name="H_e0" compartment="e0" charge="1" boundaryCondition="false"/>
<species id="cpd11576_c0" name="L_methionine_R_oxide_c0" compartment="c0" charge="0" boundaryCondition="false"/>
<species id="cpd11576_e0" name="L_methionine_R_oxide_e0" compartment="e0" charge="0" boundaryCondition="false"/>
<species id="cpd00098_c0" name="Choline_c0" compartment="c0" charge="1" boundaryCondition="false"/>
<species id="cpd00098_e0" name="Choline_e0" compartment="e0" charge="1" boundaryCondition="false"/>
<species id="cpd03161_c0" name="Phenethylamine_c0" compartment="c0" charge="1" boundaryCondition="false"/>
<species id="cpd00066_c0" name="L_Phenylalanine_c0" compartment="c0" charge="0" boundaryCondition="false"/>
<species id="cpd10516_c0" name="fe3_c0" compartment="c0" charge="3" boundaryCondition="false"/>
<species id="cpd10516_e0" name="fe3_e0" compartment="e0" charge="3" boundaryCondition="false"/>
<species id="cpd00137_c0" name="Citrate_c0" compartment="c0" charge="-3" boundaryCondition="false"/>
<species id="cpd00137_e0" name="Citrate_e0" compartment="e0" charge="-3" boundaryCondition="false"/>
<species id="cpd00121_c0" name="L_Inositol_c0" compartment="c0" charge="0" boundaryCondition="false"/>
<species id="cpd02484_c0" name="Inositol_3_phosphate_c0" compartment="c0" charge="-1" boundaryCondition="false"/>
<species id="cpd02187_c0" name="Methacrylyl_CoA_c0" compartment="c0" charge="-3" boundaryCondition="false"/>
<species id="cpd00481_c0" name="Isobutyryl_CoA_c0" compartment="c0" charge="-3" boundaryCondition="false"/>
<species id="cpd00130_c0" name="L_Malate_c0" compartment="c0" charge="-2" boundaryCondition="false"/>
<species id="cpd00032_c0" name="Oxaloacetate_c0" compartment="c0" charge="-2" boundaryCondition="false"/>
<species id="cpd00180_c0" name="Oxalate_c0" compartment="c0" charge="-2" boundaryCondition="false"/>
<species id="cpd00040_c0" name="Glyoxalate_c0" compartment="c0" charge="-1" boundaryCondition="false"/>
<species id="cpd00346_c0" name="L_Aspartate4_semialdehyde_c0" compartment="c0" charge="0" boundaryCondition="false"/>
<species id="cpd00227_c0" name="L_Homoserine_c0" compartment="c0" charge="0" boundaryCondition="false"/>
<species id="cpd11558_c0" name="10_methyl_3_oxo_undecanoyl_ACP_c0" compartment="c0" charge="-1" boundaryCondition="false"/>
<species id="cpd11559_c0" name="10_methyl_3_hydroxy_undecanoyl_ACP_c0" compartment="c0" charge="-1" boundaryCondition="false"/>
<species id="cpd11560_c0" name="10_methyl_trans_undec_2_enoyl_ACP_c0" compartment="c0" charge="-1" boundaryCondition="false"/>
<species id="cpd11561_c0" name="10_methyl_undecanoyl_ACP_c0" compartment="c0" charge="-1" boundaryCondition="false"/>
<species id="cpd02964_c0" name="UDP_N_acetylmuramoyl_L_alanyl_D_gamma_glutamyl_meso_2_6_diaminopimelate_c0" compartment="c0" charge="-4" boundaryCondition="false"/>
<species id="cpd00731_c0" name="Ala_Ala_c0" compartment="c0" charge="0" boundaryCondition="false"/>
<species id="cpd02968_c0" name="UDP_N_acetylmuramoyl_L_alanyl_D_glutamyl_6_carboxy_L_lysyl_D_alanyl__D_alanine_c0" compartment="c0" charge="-4" boundaryCondition="false"/>
<species id="cpd01932_c0" name="1_2_Naphthalenediol_c0" compartment="c0" charge="0" boundaryCondition="false"/>
<species id="cpd02045_c0" name="1_Hydroxy_2_naphthoate_c0" compartment="c0" charge="-1" boundaryCondition="false"/>
<species id="cpd00524_c0" name="2_Inosose_c0" compartment="c0" charge="0" boundaryCondition="false"/>
<species id="cpd02893_c0" name="5_Phosphoribosyl_4_carboxy_5_aminoimidazole_c0" compartment="c0" charge="-1" boundaryCondition="false"/>
<species id="cpd02140_c0" name="AIR_c0" compartment="c0" charge="0" boundaryCondition="false"/>
<species id="cpd00242_c0" name="H2CO3_c0" compartment="c0" charge="-1" boundaryCondition="false"/>
<species id="cpd00084_c0" name="L_Cysteine_c0" compartment="c0" charge="0" boundaryCondition="false"/>
<species id="cpd00424_c0" name="Cystathionine_c0" compartment="c0" charge="0" boundaryCondition="false"/>
<species id="cpd11589_c0" name="gly_asp_L_c0" compartment="c0" charge="-1" boundaryCondition="false"/>
<species id="cpd00041_c0" name="L_Aspartate_c0" compartment="c0" charge="-1" boundaryCondition="false"/>
<species id="cpd00840_c0" name="L_beta_Lysine_c0" compartment="c0" charge="1" boundaryCondition="false"/>
<species id="cpd00039_c0" name="L_Lysine_c0" compartment="c0" charge="1" boundaryCondition="false"/>
<species id="cpd15538_c0" name="Phosphatidylglycerol_dihexadecanoyl_c0" compartment="c0" charge="-1" boundaryCondition="false"/>
<species id="cpd15545_c0" name="Phosphatidylglycerophosphate_dihexadecanoyl_c0" compartment="c0" charge="-2" boundaryCondition="false"/>
<species id="cpd14960_c0" name="Cobalt_precorrin_5B_c0" compartment="c0" charge="-6" boundaryCondition="false"/>
<species id="cpd08371_c0" name="Cobalt_precorrin_5_c0" compartment="c0" charge="-5" boundaryCondition="false"/>
<species id="cpd11552_c0" name="6_methyl_trans_hept_2_enoyl_ACP_c0" compartment="c0" charge="-1" boundaryCondition="false"/>
<species id="cpd11551_c0" name="6_methyl_3_hydroxy_heptanoyl_ACP_c0" compartment="c0" charge="-1" boundaryCondition="false"/>
<species id="cpd00908_c0" name="Glycerophosphoethanolamine_c0" compartment="c0" charge="0" boundaryCondition="false"/>
<species id="cpd15317_c0" name="1_Acyl_sn_glycero_3_phosphoethanolamine_hexadec_9_enoyl_c0" compartment="c0" charge="0" boundaryCondition="false"/>
<species id="cpd03917_c0" name="Adenosylcobyric_acid_c0" compartment="c0" charge="1" boundaryCondition="false"/>
<species id="cpd03918_c0" name="Adenosyl_cobinamide_c0" compartment="c0" charge="2" boundaryCondition="false"/>
<species id="cpd02039_c0" name="1_Aminopropan_2_ol_c0" compartment="c0" charge="1" boundaryCondition="false"/>
<species id="cpd15524_c0" name="1_2_dihexadecanoyl_sn_glycerol_3_phosphate_c0" compartment="c0" charge="-1" boundaryCondition="false"/>
<species id="cpd15309_c0" name="1_2_Diacyl_sn_glycerol_dihexadecanoyl_c0" compartment="c0" charge="0" boundaryCondition="false"/>
<species id="cpd00123_c0" name="3_Methyl_2_oxobutanoate_c0" compartment="c0" charge="-1" boundaryCondition="false"/>
<species id="cpd01646_c0" name="2_Isopropylmalate_c0" compartment="c0" charge="-2" boundaryCondition="false"/>
<species id="cpd00239_c0" name="H2S_c0" compartment="c0" charge="0" boundaryCondition="false"/>
<species id="cpd12547_c0" name="L_2_Lysophosphatidylethanolamine_c0" compartment="c0" charge="0" boundaryCondition="false"/>
<species id="cpd00023_c0" name="L_Glutamate_c0" compartment="c0" charge="-1" boundaryCondition="false"/>
<species id="cpd02431_c0" name="1_Pyrroline_5_carboxylate_c0" compartment="c0" charge="-1" boundaryCondition="false"/>
<species id="cpd15723_c0" name="Dianteisoheptadecanoylphosphatidylglycerol_c0" compartment="c0" charge="-1" boundaryCondition="false"/>
<species id="cpd15717_c0" name="Dianteisoheptadecanoylphosphatidylglycerophosphate_c0" compartment="c0" charge="-2" boundaryCondition="false"/>
<species id="cpd00102_c0" name="Glyceraldehyde3_phosphate_c0" compartment="c0" charge="-1" boundaryCondition="false"/>
<species id="cpd00020_c0" name="Pyruvate_c0" compartment="c0" charge="-1" boundaryCondition="false"/>
<species id="cpd08289_c0" name="1_deoxy_D_xylulose5_phosphate_c0" compartment="c0" charge="-1" boundaryCondition="false"/>
<species id="cpd09813_c0" name="4_Hydroxymethylcatechol_c0" compartment="c0" charge="0" boundaryCondition="false"/>
<species id="cpd09812_c0" name="4_Hydroxymethylsalicylate_c0" compartment="c0" charge="-1" boundaryCondition="false"/>
<species id="cpd11476_c0" name="hexadecanoyl_acp_c0" compartment="c0" charge="-1" boundaryCondition="false"/>
<species id="cpd11477_c0" name="2E_Hexadecenoyl_acp_c0" compartment="c0" charge="-1" boundaryCondition="false"/>
<species id="cpd03052_c0" name="Imidazole_acetaldehyde_c0" compartment="c0" charge="0" boundaryCondition="false"/>
<species id="cpd01831_c0" name="4_Imidazoleacetate_c0" compartment="c0" charge="-1" boundaryCondition="false"/>
<species id="cpd15693_c0" name="Dianteisopentadecanoylphosphatidylserine_c0" compartment="c0" charge="-2" boundaryCondition="false"/>
<species id="cpd00054_c0" name="L_Serine_c0" compartment="c0" charge="0" boundaryCondition="false"/>
<species id="cpd15687_c0" name="CDP_1_2_dianteisopentadecanoylglycerol_c0" compartment="c0" charge="-2" boundaryCondition="false"/>
<species id="cpd03480_c0" name="2_Hydroxyphenylacetate_c0" compartment="c0" charge="-1" boundaryCondition="false"/>
<species id="cpd00143_c0" name="Phenylpyruvate_c0" compartment="c0" charge="-1" boundaryCondition="false"/>
<species id="cpd00557_c0" name="Siroheme_c0" compartment="c0" charge="-8" boundaryCondition="false"/>
<species id="cpd03426_c0" name="Sirohydrochlorin_c0" compartment="c0" charge="-8" boundaryCondition="false"/>
<species id="cpd10515_c0" name="Fe2_c0" compartment="c0" charge="2" boundaryCondition="false"/>
<species id="cpd11509_c0" name="10_methyl_3_hydroxy_dodecanoyl_ACP_c0" compartment="c0" charge="-1" boundaryCondition="false"/>
<species id="cpd11508_c0" name="10_methyl_3_oxo_dodecanoyl_ACP_c0" compartment="c0" charge="-1" boundaryCondition="false"/>
<species id="cpd00061_c0" name="Phosphoenolpyruvate_c0" compartment="c0" charge="-2" boundaryCondition="false"/>
<species id="cpd00482_c0" name="2_Phospho_D_glycerate_c0" compartment="c0" charge="-2" boundaryCondition="false"/>
<species id="cpd00152_c0" name="Agmatine_c0" compartment="c0" charge="2" boundaryCondition="false"/>
<species id="cpd03572_c0" name="S_3_Hydroxyisobutyryl_CoA_c0" compartment="c0" charge="-3" boundaryCondition="false"/>
<species id="cpd03205_c0" name="Phytoene_c0" compartment="c0" charge="0" boundaryCondition="false"/>
<species id="cpd02168_c0" name="Prephytoene_diphosphate_c0" compartment="c0" charge="-2" boundaryCondition="false"/>
<species id="cpd15682_c0" name="1_2_diisohexadecanoyl_sn_glycerol_3_phosphate_c0" compartment="c0" charge="-1" boundaryCondition="false"/>
<species id="cpd15688_c0" name="CDP_1_2_diisohexadecanoylglycerol_c0" compartment="c0" charge="-2" boundaryCondition="false"/>
<species id="cpd00052_c0" name="CTP_c0" compartment="c0" charge="-3" boundaryCondition="false"/>
<species id="cpd15683_c0" name="CDP_1_2_diisoheptadecanoylglycerol_c0" compartment="c0" charge="-2" boundaryCondition="false"/>
<species id="cpd15716_c0" name="Diisoheptadecanoylphosphatidylglycerophosphate_c0" compartment="c0" charge="-2" boundaryCondition="false"/>
<species id="cpd00871_c0" name="D_Ribulose_1_5_bisphosphate_c0" compartment="c0" charge="-2" boundaryCondition="false"/>
<species id="cpd00169_c0" name="3_Phosphoglycerate_c0" compartment="c0" charge="-2" boundaryCondition="false"/>
<species id="cpd00145_c0" name="Hydroxypyruvate_c0" compartment="c0" charge="-1" boundaryCondition="false"/>
<species id="cpd00223_c0" name="Glycerate_c0" compartment="c0" charge="-1" boundaryCondition="false"/>
<species id="cpd00129_c0" name="L_Proline_c0" compartment="c0" charge="-1" boundaryCondition="false"/>
<species id="cpd15421_c0" name="CDP_1_2_dioctadecanoylglycerol_c0" compartment="c0" charge="-2" boundaryCondition="false"/>
<species id="cpd15526_c0" name="1_2_dioctadecanoyl_sn_glycerol_3_phosphate_c0" compartment="c0" charge="-1" boundaryCondition="false"/>
<species id="cpd02069_c0" name="3_Phosphonooxypyruvate_c0" compartment="c0" charge="-2" boundaryCondition="false"/>
<species id="cpd00072_c0" name="D_fructose_6_phosphate_c0" compartment="c0" charge="-1" boundaryCondition="false"/>
<species id="cpd00290_c0" name="D_fructose_1_6_bisphosphate_c0" compartment="c0" charge="-2" boundaryCondition="false"/>
<species id="cpd00391_c0" name="D_Xylonate_c0" compartment="c0" charge="-1" boundaryCondition="false"/>
<species id="cpd02386_c0" name="2_Dehydro_3_deoxy_D_xylonate_c0" compartment="c0" charge="-1" boundaryCondition="false"/>
<species id="cpd15342_c0" name="2_Acyl_sn_glycero_3_phosphoethanolamine_octadec_11_enoyl_c0" compartment="c0" charge="0" boundaryCondition="false"/>
<species id="cpd00038_c0" name="GTP_c0" compartment="c0" charge="-3" boundaryCondition="false"/>
<species id="cpd08023_c0" name="methanesulfonate_c0" compartment="c0" charge="-1" boundaryCondition="false"/>
<species id="cpd08023_e0" name="methanesulfonate_e0" compartment="e0" charge="-1" boundaryCondition="false"/>
<species id="cpd00205_c0" name="K_c0" compartment="c0" charge="1" boundaryCondition="false"/>
<species id="cpd00205_e0" name="K_e0" compartment="e0" charge="1" boundaryCondition="false"/>
<species id="cpd00034_e0" name="Zn2_e0" compartment="e0" charge="2" boundaryCondition="false"/>
<species id="cpd00034_c0" name="Zn2_c0" compartment="c0" charge="2" boundaryCondition="false"/>
<species id="cpd00009_e0" name="Phosphate_e0" compartment="e0" charge="-2" boundaryCondition="false"/>
<species id="cpd11483_c0" name="R_3_Hydroxyoctanoyl_acyl_carrier_protein_c0" compartment="c0" charge="-1" boundaryCondition="false"/>
<species id="cpd11490_c0" name="3_oxooctanoyl_acp_c0" compartment="c0" charge="-1" boundaryCondition="false"/>
<species id="cpd02730_c0" name="3_Deoxy_D_manno_octulosonate8_phosphate_c0" compartment="c0" charge="-2" boundaryCondition="false"/>
<species id="cpd00817_c0" name="D_Arabinose5_phosphate_c0" compartment="c0" charge="-1" boundaryCondition="false"/>
<species id="cpd03833_c0" name="Precorrin_3B_c0" compartment="c0" charge="-6" boundaryCondition="false"/>
<species id="cpd03420_c0" name="Precorrin_3A_c0" compartment="c0" charge="-6" boundaryCondition="false"/>
<species id="cpd11548_c0" name="4_methyl_trans_pent_2_enoyl_ACP_c0" compartment="c0" charge="-1" boundaryCondition="false"/>
<species id="cpd11549_c0" name="4_methyl_pentanoyl_ACP_c0" compartment="c0" charge="-1" boundaryCondition="false"/>
<species id="cpd02333_c0" name="Quinolinate_c0" compartment="c0" charge="-2" boundaryCondition="false"/>
<species id="cpd03470_c0" name="Iminoaspartate_c0" compartment="c0" charge="-2" boundaryCondition="false"/>
<species id="cpd11492_c0" name="Malonyl_acyl_carrierprotein__c0" compartment="c0" charge="-2" boundaryCondition="false"/>
<species id="cpd11570_c0" name="3_Oxooctodecanoyl_ACP_c0" compartment="c0" charge="-1" boundaryCondition="false"/>
<species id="cpd02229_c0" name="Bactoprenyl_diphosphate_c0" compartment="c0" charge="-2" boundaryCondition="false"/>
<species id="cpd15666_c0" name="Peptidoglycan_polymer_n_1_subunits_c0" compartment="c0" charge="-2" boundaryCondition="false"/>
<species id="cpd15665_c0" name="Peptidoglycan_polymer_n_subunits_c0" compartment="c0" charge="-4" boundaryCondition="false"/>
<species id="cpd03495_c0" name="Undecaprenyl_diphospho_N_acetylmuramoyl__N_acetylglucosamine_L_ala_D_glu_meso_2_6_diaminopimeloyl_D_ala_D_ala_c0" compartment="c0" charge="-4" boundaryCondition="false"/>
<species id="cpd03127_c0" name="2E_Tetradecenoyl_CoA_c0" compartment="c0" charge="-3" boundaryCondition="false"/>
<species id="cpd03115_c0" name="S_3_Hydroxytetradecanoyl_CoA_c0" compartment="c0" charge="-3" boundaryCondition="false"/>
<species id="cpd15531_c0" name="phosphatidylethanolamine_dihexadecanoyl_c0" compartment="c0" charge="0" boundaryCondition="false"/>
<species id="cpd15555_c0" name="phosphatidylserine_dihexadecanoyl_c0" compartment="c0" charge="-2" boundaryCondition="false"/>
<species id="cpd02826_c0" name="5_Phosphoribosylformylglycinamidine_c0" compartment="c0" charge="0" boundaryCondition="false"/>
<species id="cpd00945_c0" name="2_Dehydro_3_deoxy_D_galactonate_6_phosphate_c0" compartment="c0" charge="-2" boundaryCondition="false"/>
<species id="cpd00485_c0" name="D_Mannose1_phosphate_c0" compartment="c0" charge="-1" boundaryCondition="false"/>
<species id="cpd00083_c0" name="GDP_mannose_c0" compartment="c0" charge="-2" boundaryCondition="false"/>
<species id="cpd00031_c0" name="GDP_c0" compartment="c0" charge="-2" boundaryCondition="false"/>
<species id="cpd00722_c0" name="O_Acetyl_L_serine_c0" compartment="c0" charge="0" boundaryCondition="false"/>
<species id="cpd00808_c0" name="L_ribulose_5_phosphate_c0" compartment="c0" charge="-1" boundaryCondition="false"/>
<species id="cpd00397_c0" name="L_Ribulose_c0" compartment="c0" charge="0" boundaryCondition="false"/>
<species id="cpd15606_c0" name="Gly_Tyr_c0" compartment="c0" charge="0" boundaryCondition="false"/>
<species id="cpd15606_e0" name="Gly_Tyr_e0" compartment="e0" charge="0" boundaryCondition="false"/>
<species id="cpd00048_c0" name="Sulfate_c0" compartment="c0" charge="-2" boundaryCondition="false"/>
<species id="cpd00048_e0" name="Sulfate_e0" compartment="e0" charge="-2" boundaryCondition="false"/>
<species id="cpd00207_c0" name="Guanine_c0" compartment="c0" charge="0" boundaryCondition="false"/>
<species id="cpd00277_c0" name="Deoxyguanosine_c0" compartment="c0" charge="0" boundaryCondition="false"/>
<species id="cpd00509_c0" name="deoxyribose_1_phosphate_c0" compartment="c0" charge="-1" boundaryCondition="false"/>
<species id="cpd11464_c0" name="Butyryl_ACP_c0" compartment="c0" charge="-1" boundaryCondition="false"/>
<species id="cpd11486_c0" name="3_Oxohexanoyl_acp_c0" compartment="c0" charge="-1" boundaryCondition="false"/>
<species id="cpd00086_c0" name="Propionyl_CoA_c0" compartment="c0" charge="-3" boundaryCondition="false"/>
<species id="cpd00287_c0" name="3_Oxo_2_methylpropanoate_c0" compartment="c0" charge="-1" boundaryCondition="false"/>
<species id="cpd00079_c0" name="D_glucose_6_phosphate_c0" compartment="c0" charge="-1" boundaryCondition="false"/>
<species id="cpd15797_c0" name="Isopentadecanoylcardiolipin_B_subtilis_c0" compartment="c0" charge="-2" boundaryCondition="false"/>
<species id="cpd00100_c0" name="Glycerol_c0" compartment="c0" charge="0" boundaryCondition="false"/>
<species id="cpd15725_c0" name="Diisopentadecanoylphosphatidylglycerol_c0" compartment="c0" charge="-1" boundaryCondition="false"/>
<species id="cpd00770_c0" name="N_Formyl_L_glutamate_c0" compartment="c0" charge="-2" boundaryCondition="false"/>
<species id="cpd00139_c0" name="Glycolate_c0" compartment="c0" charge="-1" boundaryCondition="false"/>
<species id="cpd11467_c0" name="2E_Tetradecenoyl_acp_c0" compartment="c0" charge="-1" boundaryCondition="false"/>
<species id="cpd15561_c0" name="Ubiquinol_8_c0" compartment="c0" charge="0" boundaryCondition="false"/>
<species id="cpd15560_c0" name="Ubiquinone_8_c0" compartment="c0" charge="0" boundaryCondition="false"/>
<species id="cpd00128_c0" name="Adenine_c0" compartment="c0" charge="0" boundaryCondition="false"/>
<species id="cpd00019_c0" name="S_Adenosyl_homocysteine_c0" compartment="c0" charge="0" boundaryCondition="false"/>
<species id="cpd02227_c0" name="S_Ribosylhomocysteine_c0" compartment="c0" charge="0" boundaryCondition="false"/>
<species id="cpd00013_c0" name="NH3_c0" compartment="c0" charge="1" boundaryCondition="false"/>
<species id="cpd00053_c0" name="L_Glutamine_c0" compartment="c0" charge="0" boundaryCondition="false"/>
<species id="cpd00039_e0" name="L_Lysine_e0" compartment="e0" charge="1" boundaryCondition="false"/>
<species id="cpd00094_c0" name="2_Oxobutyrate_c0" compartment="c0" charge="-1" boundaryCondition="false"/>
<species id="cpd00238_c0" name="Sedoheptulose7_phosphate_c0" compartment="c0" charge="-1" boundaryCondition="false"/>
<species id="cpd00101_c0" name="ribose_5_phosphate_c0" compartment="c0" charge="-1" boundaryCondition="false"/>
<species id="cpd08210_c0" name="ADC_c0" compartment="c0" charge="-1" boundaryCondition="false"/>
<species id="cpd00443_c0" name="ABEE_c0" compartment="c0" charge="-1" boundaryCondition="false"/>
<species id="cpd00186_c0" name="D_Glutamate_c0" compartment="c0" charge="-1" boundaryCondition="false"/>
<species id="cpd00106_e0" name="Fumarate_e0" compartment="e0" charge="-2" boundaryCondition="false"/>
<species id="cpd00042_c0" name="GSH_c0" compartment="c0" charge="-1" boundaryCondition="false"/>
<species id="cpd02182_c0" name="R_S_Lactoylglutathione_c0" compartment="c0" charge="-1" boundaryCondition="false"/>
<species id="cpd00428_c0" name="2_Oxopropanal_c0" compartment="c0" charge="0" boundaryCondition="false"/>
<species id="cpd00465_c0" name="Ureidoglycolate_c0" compartment="c0" charge="-1" boundaryCondition="false"/>
<species id="cpd00386_c0" name="D_Malate_c0" compartment="c0" charge="-2" boundaryCondition="false"/>
<species id="cpd00340_c0" name="2_5_Dioxopentanoate_c0" compartment="c0" charge="-1" boundaryCondition="false"/>
<species id="cpd00515_c0" name="5_Dehydro_4_deoxy_D_glucarate_c0" compartment="c0" charge="-2" boundaryCondition="false"/>
<species id="cpd00203_c0" name="1_3_Bisphospho_D_glycerate_c0" compartment="c0" charge="-2" boundaryCondition="false"/>
<species id="cpd00162_c0" name="Aminoethanol_c0" compartment="c0" charge="1" boundaryCondition="false"/>
<species id="cpd00264_c0" name="Spermidine_c0" compartment="c0" charge="3" boundaryCondition="false"/>
<species id="cpd00264_e0" name="Spermidine_e0" compartment="e0" charge="3" boundaryCondition="false"/>
<species id="cpd15521_c0" name="1_2_didodecanoyl_sn_glycerol_3_phosphate_c0" compartment="c0" charge="-1" boundaryCondition="false"/>
<species id="cpd15306_c0" name="1_2_Diacyl_sn_glycerol_didodecanoyl_c0" compartment="c0" charge="0" boundaryCondition="false"/>
<species id="cpd11518_c0" name="14_methyl_trans_hexa_dec_2_enoyl_ACP_c0" compartment="c0" charge="-1" boundaryCondition="false"/>
<species id="cpd11517_c0" name="14_methyl_3_hydroxy_hexa_decanoyl_ACP_c0" compartment="c0" charge="-1" boundaryCondition="false"/>
<species id="cpd00911_c0" name="6_phospho_D_glucono_1_5_lactone_c0" compartment="c0" charge="-1" boundaryCondition="false"/>
<species id="cpd11522_c0" name="5_methyl_3_hydroxy_hexanoyl_ACP_c0" compartment="c0" charge="-1" boundaryCondition="false"/>
<species id="cpd11523_c0" name="5_methyl_trans_hex_2_enoyl_ACP_c0" compartment="c0" charge="-1" boundaryCondition="false"/>
<species id="cpd00358_c0" name="dUTP_c0" compartment="c0" charge="-3" boundaryCondition="false"/>
<species id="cpd00978_c0" name="dUDP_c0" compartment="c0" charge="-2" boundaryCondition="false"/>
<species id="cpd15322_c0" name="1_Acyl_sn_glycero_3_phosphoglycerol_hexadec_9_enoyl_c0" compartment="c0" charge="-1" boundaryCondition="false"/>
<species id="cpd00236_c0" name="D_Erythrose4_phosphate_c0" compartment="c0" charge="-1" boundaryCondition="false"/>
<species id="cpd00438_c0" name="Deoxyadenosine_c0" compartment="c0" charge="0" boundaryCondition="false"/>
<species id="cpd03279_c0" name="Deoxyinosine_c0" compartment="c0" charge="0" boundaryCondition="false"/>
<species id="cpd15352_c0" name="2_Demethylmenaquinone_8_c0" compartment="c0" charge="0" boundaryCondition="false"/>
<species id="cpd15353_c0" name="2_Demethylmenaquinol_8_c0" compartment="c0" charge="0" boundaryCondition="false"/>
<species id="cpd11565_c0" name="12_methyl_tridecanoyl_ACP_c0" compartment="c0" charge="-1" boundaryCondition="false"/>
<species id="cpd11564_c0" name="12_methyl_trans_tridec_2_enoyl_ACP_c0" compartment="c0" charge="-1" boundaryCondition="false"/>
<species id="cpd15324_c0" name="1_Acyl_sn_glycero_3_phosphoglycerol_octadec_11_enoyl_c0" compartment="c0" charge="-1" boundaryCondition="false"/>
<species id="cpd00280_c0" name="D_Galacturonate_c0" compartment="c0" charge="-1" boundaryCondition="false"/>
<species id="cpd00437_c0" name="D_Tagaturonate_c0" compartment="c0" charge="-1" boundaryCondition="false"/>
<species id="cpd15544_c0" name="Phosphatidylglycerophosphate_ditetradec_7_enoyl_c0" compartment="c0" charge="-2" boundaryCondition="false"/>
<species id="cpd15537_c0" name="Phosphatidylglycerol_ditetradec_7_enoyl_c0" compartment="c0" charge="-1" boundaryCondition="false"/>
<species id="cpd15419_c0" name="CDP_1_2_dihexadecanoylglycerol_c0" compartment="c0" charge="-2" boundaryCondition="false"/>
<species id="cpd00419_c0" name="PM_c0" compartment="c0" charge="1" boundaryCondition="false"/>
<species id="cpd00493_c0" name="Pyridoxamine_phosphate_c0" compartment="c0" charge="0" boundaryCondition="false"/>
<species id="cpd00297_c0" name="dTDP_c0" compartment="c0" charge="-2" boundaryCondition="false"/>
<species id="cpd11830_c0" name="S_Aminomethyldihydrolipoylprotein_c0" compartment="c0" charge="1" boundaryCondition="false"/>
<species id="cpd12005_c0" name="Lipoylprotein_c0" compartment="c0" charge="0" boundaryCondition="false"/>
<species id="cpd00030_c0" name="Mn2_c0" compartment="c0" charge="2" boundaryCondition="false"/>
<species id="cpd00030_e0" name="Mn2_e0" compartment="e0" charge="2" boundaryCondition="false"/>
<species id="cpd00532_c0" name="O2__c0" compartment="c0" charge="0" boundaryCondition="false"/>
<species id="cpd14545_c0" name="Iminoglycine_c0" compartment="c0" charge="-1" boundaryCondition="false"/>
<species id="cpd02691_c0" name="2_methyl_3_hydroxy_butyryl_CoA_c0" compartment="c0" charge="-3" boundaryCondition="false"/>
<species id="cpd02124_c0" name="2_Methylacetoacetyl_CoA_c0" compartment="c0" charge="-3" boundaryCondition="false"/>
<species id="cpd00655_c0" name="Dephospho_CoA_c0" compartment="c0" charge="-2" boundaryCondition="false"/>
<species id="cpd00343_c0" name="N_Carbamoyl_L_aspartate_c0" compartment="c0" charge="-2" boundaryCondition="false"/>
<species id="cpd00146_c0" name="Carbamoylphosphate_c0" compartment="c0" charge="-1" boundaryCondition="false"/>
<species id="cpd09878_c0" name="Sulfoacetate_c0" compartment="c0" charge="-2" boundaryCondition="false"/>
<species id="cpd09878_e0" name="Sulfoacetate_e0" compartment="e0" charge="-2" boundaryCondition="false"/>
<species id="cpd00200_c0" name="4MOP_c0" compartment="c0" charge="-1" boundaryCondition="false"/>
<species id="cpd00024_c0" name="2_Oxoglutarate_c0" compartment="c0" charge="-2" boundaryCondition="false"/>
<species id="cpd00107_c0" name="L_Leucine_c0" compartment="c0" charge="0" boundaryCondition="false"/>
<species id="cpd01777_c0" name="Phosphoribosyl_AMP_c0" compartment="c0" charge="-2" boundaryCondition="false"/>
<species id="cpd01775_c0" name="Phosphoribosyl_ATP_c0" compartment="c0" charge="-4" boundaryCondition="false"/>
<species id="cpd00075_c0" name="Nitrite_c0" compartment="c0" charge="-1" boundaryCondition="false"/>
<species id="cpd00209_c0" name="Nitrate_c0" compartment="c0" charge="-1" boundaryCondition="false"/>
<species id="cpd00085_c0" name="beta_Alanine_c0" compartment="c0" charge="0" boundaryCondition="false"/>
<species id="cpd00191_c0" name="3_Oxopropanoate_c0" compartment="c0" charge="-1" boundaryCondition="false"/>
<species id="cpd11471_c0" name="2E_Octenoyl_acp_c0" compartment="c0" charge="-1" boundaryCondition="false"/>
<species id="cpd00334_c0" name="L_Lactaldehyde_c0" compartment="c0" charge="0" boundaryCondition="false"/>
<species id="cpd00159_c0" name="L_Lactate_c0" compartment="c0" charge="-1" boundaryCondition="false"/>
<species id="cpd00834_c0" name="Phosphopantetheine_c0" compartment="c0" charge="-1" boundaryCondition="false"/>
<species id="cpd02666_c0" name="R_4_Phosphopantothenoyl_L_cysteine_c0" compartment="c0" charge="-2" boundaryCondition="false"/>
<species id="cpd15378_c0" name="4_Hydroxy_benzylalcohol_c0" compartment="c0" charge="0" boundaryCondition="false"/>
<species id="cpd00018_c0" name="AMP_c0" compartment="c0" charge="-1" boundaryCondition="false"/>
<species id="cpd00069_c0" name="L_Tyrosine_c0" compartment="c0" charge="0" boundaryCondition="false"/>
<species id="cpd02654_c0" name="4_Methyl_5__2_phosphoethyl_thiazole_c0" compartment="c0" charge="-1" boundaryCondition="false"/>
<species id="cpd02979_c0" name="phosphoribosylformiminoaicar_phosphate_c0" compartment="c0" charge="-2" boundaryCondition="false"/>
<species id="cpd02991_c0" name="phosphoribulosylformimino_AICAR_phosphate_c0" compartment="c0" charge="-2" boundaryCondition="false"/>
<species id="cpd00129_e0" name="L_Proline_e0" compartment="e0" charge="-1" boundaryCondition="false"/>
<species id="cpd00412_c0" name="Deoxyuridine_c0" compartment="c0" charge="0" boundaryCondition="false"/>
<species id="cpd00299_c0" name="dUMP_c0" compartment="c0" charge="-1" boundaryCondition="false"/>
<species id="cpd15676_c0" name="1_isohexadecanoyl_sn_glycerol_3_phosphate_c0" compartment="c0" charge="-1" boundaryCondition="false"/>
<species id="cpd11441_c0" name="fa6coa_c0" compartment="c0" charge="-3" boundaryCondition="false"/>
<species id="cpd00918_c0" name="2_Acetamido_5_oxopentanoate_c0" compartment="c0" charge="-1" boundaryCondition="false"/>
<species id="cpd00342_c0" name="N_Acetylornithine_c0" compartment="c0" charge="0" boundaryCondition="false"/>
<species id="cpd00080_e0" name="Glycerol_3_phosphate_e0" compartment="e0" charge="-1" boundaryCondition="false"/>
<species id="cpd00523_c0" name="Trehalose_6_phosphate_c0" compartment="c0" charge="-1" boundaryCondition="false"/>
<species id="cpd00014_c0" name="UDP_c0" compartment="c0" charge="-2" boundaryCondition="false"/>
<species id="cpd00026_c0" name="UDP_glucose_c0" compartment="c0" charge="-2" boundaryCondition="false"/>
<species id="cpd00193_c0" name="APS_c0" compartment="c0" charge="-2" boundaryCondition="false"/>
<species id="cpd15313_c0" name="1_Acyl_sn_glycero_3_phosphoethanolamine_dodecanoyl_c0" compartment="c0" charge="0" boundaryCondition="false"/>
<species id="cpd01741_c0" name="ddca_c0" compartment="c0" charge="-1" boundaryCondition="false"/>
<species id="cpd00087_c0" name="Tetrahydrofolate_c0" compartment="c0" charge="-2" boundaryCondition="false"/>
<species id="cpd06227_c0" name="THF_L_glutamate_c0" compartment="c0" charge="-3" boundaryCondition="false"/>
<species id="cpd00119_c0" name="L_Histidine_c0" compartment="c0" charge="0" boundaryCondition="false"/>
<species id="cpd00119_e0" name="L_Histidine_e0" compartment="e0" charge="0" boundaryCondition="false"/>
<species id="cpd00176_c0" name="2_keto_3_deoxygluconate_c0" compartment="c0" charge="-1" boundaryCondition="false"/>
<species id="cpd00608_c0" name="D_Altronate_c0" compartment="c0" charge="-1" boundaryCondition="false"/>
<species id="cpd11586_c0" name="ala_L_glu_L_c0" compartment="c0" charge="-1" boundaryCondition="false"/>
<species id="cpd11513_c0" name="12_methyl_3_hydroxy_tetra_decanoyl_ACP_c0" compartment="c0" charge="-1" boundaryCondition="false"/>
<species id="cpd11512_c0" name="12_methyl_3_oxo_tetra_decanoyl_ACP_c0" compartment="c0" charge="-1" boundaryCondition="false"/>
<species id="cpd11491_c0" name="3_oxotetradecanoyl_acp_c0" compartment="c0" charge="-1" boundaryCondition="false"/>
<species id="cpd01260_c0" name="Lauroyl_CoA_c0" compartment="c0" charge="-3" boundaryCondition="false"/>
<species id="cpd12689_c0" name="3_Oxotetradecanoyl_CoA_c0" compartment="c0" charge="-3" boundaryCondition="false"/>
<species id="cpd00289_c0" name="Geranylgeranyl_diphosphate_c0" compartment="c0" charge="-2" boundaryCondition="false"/>
<species id="cpd01882_c0" name="Isovaleryl_CoA_c0" compartment="c0" charge="-3" boundaryCondition="false"/>
<species id="cpd00015_c0" name="FAD_c0" compartment="c0" charge="-2" boundaryCondition="false"/>
<species id="cpd01966_c0" name="Dimethylacryloyl_CoA_c0" compartment="c0" charge="-3" boundaryCondition="false"/>
<species id="cpd00982_c0" name="FADH2_c0" compartment="c0" charge="-2" boundaryCondition="false"/>
<species id="cpd11472_c0" name="Hexanoyl_ACP_c0" compartment="c0" charge="-1" boundaryCondition="false"/>
<species id="cpd00092_c0" name="Uracil_c0" compartment="c0" charge="0" boundaryCondition="false"/>
<species id="cpd00337_c0" name="Hydrouracil_c0" compartment="c0" charge="0" boundaryCondition="false"/>
<species id="cpd14700_c0" name="2_Methyl_1_hydroxypropyl_TPP_c0" compartment="c0" charge="-1" boundaryCondition="false"/>
<species id="cpd00056_c0" name="TPP_c0" compartment="c0" charge="-1" boundaryCondition="false"/>
<species id="cpd15679_c0" name="1_2_diisotetradecanoyl_sn_glycerol_3_phosphate_c0" compartment="c0" charge="-1" boundaryCondition="false"/>
<species id="cpd15703_c0" name="1_2_Diisotetradecanoyl_sn_glycerol_c0" compartment="c0" charge="0" boundaryCondition="false"/>
<species id="cpd00646_c0" name="PNP_c0" compartment="c0" charge="0" boundaryCondition="false"/>
<species id="cpd02135_c0" name="4_Nitrophenyl_phosphate_c0" compartment="c0" charge="-1" boundaryCondition="false"/>
<species id="cpd00858_c0" name="L_Glutamate5_semialdehyde_c0" compartment="c0" charge="0" boundaryCondition="false"/>
<species id="cpd01507_c0" name="3_Oxoadipyl_CoA_c0" compartment="c0" charge="-4" boundaryCondition="false"/>
<species id="cpd09844_c0" name="3S_3_Hydroxyadipyl_CoA_c0" compartment="c0" charge="-4" boundaryCondition="false"/>
<species id="cpd03078_c0" name="Selenophosphate_c0" compartment="c0" charge="-2" boundaryCondition="false"/>
<species id="cpd01078_c0" name="Selenide_c0" compartment="c0" charge="0" boundaryCondition="false"/>
<species id="cpd00091_c0" name="UMP_c0" compartment="c0" charge="-1" boundaryCondition="false"/>
<species id="cpd00810_c0" name="Orotidylic_acid_c0" compartment="c0" charge="-2" boundaryCondition="false"/>
<species id="cpd01571_c0" name="2_3_Cyclic_CMP_c0" compartment="c0" charge="-1" boundaryCondition="false"/>
<species id="cpd03454_c0" name="3_CMP_c0" compartment="c0" charge="-1" boundaryCondition="false"/>
<species id="cpd01017_c0" name="Cys_Gly_c0" compartment="c0" charge="0" boundaryCondition="false"/>
<species id="cpd01017_e0" name="Cys_Gly_e0" compartment="e0" charge="0" boundaryCondition="false"/>
<species id="cpd11515_c0" name="12_methyl_tetra_decanoyl_ACP_c0" compartment="c0" charge="-1" boundaryCondition="false"/>
<species id="cpd11514_c0" name="12_methyl_trans_tetra_dec_2_enoyl_ACP_c0" compartment="c0" charge="-1" boundaryCondition="false"/>
<species id="cpd01620_c0" name="Precorrin_2_c0" compartment="c0" charge="-8" boundaryCondition="false"/>
<species id="cpd00017_c0" name="S_Adenosyl_L_methionine_c0" compartment="c0" charge="1" boundaryCondition="false"/>
<species id="cpd11573_c0" name="Octodecanoyl_ACP_c0" compartment="c0" charge="-1" boundaryCondition="false"/>
<species id="cpd11572_c0" name="trans_Octodec_2_enoyl_ACP_c0" compartment="c0" charge="-1" boundaryCondition="false"/>
<species id="cpd14961_c0" name="Cobalt_precorrin_7_c0" compartment="c0" charge="-6" boundaryCondition="false"/>
<species id="cpd08375_c0" name="Cobalt_precorrin_8_c0" compartment="c0" charge="-5" boundaryCondition="false"/>
<species id="cpd00307_c0" name="Cytosine_c0" compartment="c0" charge="0" boundaryCondition="false"/>
<species id="cpd00344_c0" name="N_Formimino_L_glutamate_c0" compartment="c0" charge="-1" boundaryCondition="false"/>
<species id="cpd02311_c0" name="4_Imidazolone_5_propanoate_c0" compartment="c0" charge="-1" boundaryCondition="false"/>
<species id="cpd15338_c0" name="2_Acyl_sn_glycero_3_phosphoethanolamine_tetradec_7_enoyl_c0" compartment="c0" charge="0" boundaryCondition="false"/>
<species id="cpd15298_c0" name="tetradecenoate_c0" compartment="c0" charge="-1" boundaryCondition="false"/>
<species id="cpd11436_c0" name="fa3_c0" compartment="c0" charge="-1" boundaryCondition="false"/>
<species id="cpd11437_c0" name="fa3coa_c0" compartment="c0" charge="-3" boundaryCondition="false"/>
<species id="cpd01997_c0" name="Dimethylbenzimidazole_c0" compartment="c0" charge="0" boundaryCondition="false"/>
<species id="cpd00218_c0" name="Niacin_c0" compartment="c0" charge="-1" boundaryCondition="false"/>
<species id="cpd00873_c0" name="Nicotinate_ribonucleotide_c0" compartment="c0" charge="-1" boundaryCondition="false"/>
<species id="cpd02904_c0" name="alpha_Ribazole_5_phosphate_c0" compartment="c0" charge="-1" boundaryCondition="false"/>
<species id="cpd00475_c0" name="Ribose_1_phosphate_c0" compartment="c0" charge="-1" boundaryCondition="false"/>
<species id="cpd00309_c0" name="XAN_c0" compartment="c0" charge="0" boundaryCondition="false"/>
<species id="cpd01217_c0" name="Xanthosine_c0" compartment="c0" charge="0" boundaryCondition="false"/>
<species id="cpd15548_c0" name="Phosphatidylglycerophosphate_dioctadec_11_enoyl_c0" compartment="c0" charge="-2" boundaryCondition="false"/>
<species id="cpd15541_c0" name="Phosphatidylglycerol_dioctadec_11_enoyl_c0" compartment="c0" charge="-1" boundaryCondition="false"/>
<species id="cpd03496_c0" name="Undecaprenyl_diphospho_N_acetylmuramoyl_N_acetylglucosamine_L_alanyl_D_glutaminyl_meso_2_6_diaminopimeloyl_D_alanyl_D_alanine_c0" compartment="c0" charge="-3" boundaryCondition="false"/>
<species id="cpd16540_c0" name="5_Deoxy_glucuronic_acid_c0" compartment="c0" charge="-1" boundaryCondition="false"/>
<species id="cpd02631_c0" name="DKDI_c0" compartment="c0" charge="0" boundaryCondition="false"/>
<species id="cpd04242_c0" name="DKH_c0" compartment="c0" charge="-1" boundaryCondition="false"/>
<species id="cpd00805_c0" name="D_Tagatose_6_phosphate_c0" compartment="c0" charge="-1" boundaryCondition="false"/>
<species id="cpd03752_c0" name="Galactitol_1_phosphate_c0" compartment="c0" charge="-1" boundaryCondition="false"/>
<species id="cpd01401_c0" name="Vitamin_K1_c0" compartment="c0" charge="0" boundaryCondition="false"/>
<species id="cpd09410_c0" name="Demethylphylloquinone_c0" compartment="c0" charge="0" boundaryCondition="false"/>
<species id="cpd11532_c0" name="9_methyl_decanoyl_ACP_c0" compartment="c0" charge="-1" boundaryCondition="false"/>
<species id="cpd11533_c0" name="11_methyl_3_oxo_dodecanoyl_ACP_c0" compartment="c0" charge="-1" boundaryCondition="false"/>
<species id="cpd08369_c0" name="Cobalt_precorrin_3_c0" compartment="c0" charge="-6" boundaryCondition="false"/>
<species id="cpd08368_c0" name="Cobalt_precorrin_2_c0" compartment="c0" charge="-6" boundaryCondition="false"/>
<species id="cpd17041_c0" name="Protein_biosynthesis_c0" compartment="c0" charge="0" boundaryCondition="false"/>
<species id="cpd15791_c0" name="Palmitoylcardiolipin_B_subtilis_c0" compartment="c0" charge="-2" boundaryCondition="false"/>
<species id="cpd00345_c0" name="5_Methyltetrahydrofolate_c0" compartment="c0" charge="-2" boundaryCondition="false"/>
<species id="cpd00125_c0" name="5_10_Methylenetetrahydrofolate_c0" compartment="c0" charge="-2" boundaryCondition="false"/>
<species id="cpd03492_c0" name="Undecaprenyl_diphospho_N_acetylmuramoyl_N_acetylglucosamine_L_alanyl_D_isoglutaminyl_L_lysyl_D_alanyl_D_alanine_c0" compartment="c0" charge="-2" boundaryCondition="false"/>
<species id="cpd03491_c0" name="Undecaprenyl_diphospho_N_acetylmuramoyl_N_acetylglucosamine_L_alanyl_gamma_D_glutamyl_L_lysyl_D_alanyl_D_alanine_c0" compartment="c0" charge="-3" boundaryCondition="false"/>
<species id="cpd00890_c0" name="UDP_N_acetylmuramoyl_L_alanine_c0" compartment="c0" charge="-3" boundaryCondition="false"/>
<species id="cpd00773_c0" name="UDP_MurNAc_c0" compartment="c0" charge="-3" boundaryCondition="false"/>
<species id="cpd03002_c0" name="Lipid_A_disaccharide_c0" compartment="c0" charge="-1" boundaryCondition="false"/>
<species id="cpd02930_c0" name="Lipid_X_c0" compartment="c0" charge="-1" boundaryCondition="false"/>
<species id="cpd02835_c0" name="UDP_2_3_bis3_hydroxytetradecanoylglucosamine_c0" compartment="c0" charge="-2" boundaryCondition="false"/>
<species id="cpd11499_c0" name="4_methyl_hexanoyl_ACP_c0" compartment="c0" charge="-1" boundaryCondition="false"/>
<species id="cpd11500_c0" name="6_methyl_3_oxo_octanoyl_ACP_c0" compartment="c0" charge="-1" boundaryCondition="false"/>
<species id="cpd02210_c0" name="Indoleglycerol_phosphate_c0" compartment="c0" charge="-1" boundaryCondition="false"/>
<species id="cpd00359_c0" name="indol_c0" compartment="c0" charge="0" boundaryCondition="false"/>
<species id="cpd02720_c0" name="5_Amino_6__5_phosphoribitylaminouracil_c0" compartment="c0" charge="-1" boundaryCondition="false"/>
<species id="cpd00931_c0" name="5_Amino_6__5_phosphoribosylaminouracil_c0" compartment="c0" charge="-1" boundaryCondition="false"/>
<species id="cpd11469_c0" name="2E_Dodecenoyl_acp_c0" compartment="c0" charge="-1" boundaryCondition="false"/>
<species id="cpd11468_c0" name="Dodecanoyl_ACP_c0" compartment="c0" charge="-1" boundaryCondition="false"/>
<species id="cpd01080_c0" name="ocdca_c0" compartment="c0" charge="-1" boundaryCondition="false"/>
<species id="cpd15358_c0" name="2_octadecanoyl_sn_glycerol_3_phosphate_c0" compartment="c0" charge="-1" boundaryCondition="false"/>
<species id="cpd11496_c0" name="4_methyl_3_oxo_hexanoyl_ACP_c0" compartment="c0" charge="-1" boundaryCondition="false"/>
<species id="cpd11495_c0" name="2_methylbutyryl_ACP_c0" compartment="c0" charge="-1" boundaryCondition="false"/>
<species id="cpd02498_c0" name="2_3_Dihydroxy_isovalerate_c0" compartment="c0" charge="-1" boundaryCondition="false"/>
<species id="cpd15331_c0" name="1_tetradecanoyl_sn_glycerol_3_phosphate_c0" compartment="c0" charge="-1" boundaryCondition="false"/>
<species id="cpd01695_c0" name="Myristoyl_CoA_c0" compartment="c0" charge="-3" boundaryCondition="false"/>
<species id="cpd00809_c0" name="O_Phospho_L_homoserine_c0" compartment="c0" charge="-1" boundaryCondition="false"/>
<species id="cpd11465_c0" name="But_2_enoyl_acyl_carrier_protein_c0" compartment="c0" charge="-1" boundaryCondition="false"/>
<species id="cpd11553_c0" name="6_methyl_heptanoyl_ACP_c0" compartment="c0" charge="-1" boundaryCondition="false"/>
<species id="cpd00062_c0" name="UTP_c0" compartment="c0" charge="-3" boundaryCondition="false"/>
<species id="cpd00213_c0" name="Lipoamide_c0" compartment="c0" charge="0" boundaryCondition="false"/>
<species id="cpd14702_c0" name="2_Methyl_1_hydroxybutyl_TPP_c0" compartment="c0" charge="-1" boundaryCondition="false"/>
<species id="cpd14703_c0" name="S_2_Methylbutanoyl_dihydrolipoamide_E_c0" compartment="c0" charge="0" boundaryCondition="false"/>
<species id="cpd00263_c0" name="Pyridoxol_c0" compartment="c0" charge="0" boundaryCondition="false"/>
<species id="cpd00478_c0" name="Pyridoxine_phosphate_c0" compartment="c0" charge="-1" boundaryCondition="false"/>
<species id="cpd00521_c0" name="dTDP_4_oxo_6_deoxy_D_glucose_c0" compartment="c0" charge="-2" boundaryCondition="false"/>
<species id="cpd00288_c0" name="D_Glucosamine_phosphate_c0" compartment="c0" charge="0" boundaryCondition="false"/>
<species id="cpd11586_e0" name="ala_L_glu_L_e0" compartment="e0" charge="-1" boundaryCondition="false"/>
<species id="cpd15310_c0" name="1_2_Diacyl_sn_glycerol_dihexadec_9_enoyl_c0" compartment="c0" charge="0" boundaryCondition="false"/>
<species id="cpd15525_c0" name="1_2_dihexadec_9_enoyl_sn_glycerol_3_phosphate_c0" compartment="c0" charge="-1" boundaryCondition="false"/>
<species id="cpd00060_e0" name="L_Methionine_e0" compartment="e0" charge="0" boundaryCondition="false"/>
<species id="cpd00403_c0" name="D_Mannonate_c0" compartment="c0" charge="-1" boundaryCondition="false"/>
<species id="cpd02775_c0" name="4_Amino_5_phosphomethyl_2_methylpyrimidine_c0" compartment="c0" charge="-1" boundaryCondition="false"/>
<species id="cpd00939_c0" name="Toxopyrimidine_c0" compartment="c0" charge="0" boundaryCondition="false"/>
<species id="cpd00201_c0" name="10_Formyltetrahydrofolate_c0" compartment="c0" charge="-2" boundaryCondition="false"/>
<species id="cpd02851_c0" name="AICAR_c0" compartment="c0" charge="-1" boundaryCondition="false"/>
<species id="cpd02884_c0" name="FAICAR_c0" compartment="c0" charge="-1" boundaryCondition="false"/>
<species id="cpd00171_c0" name="D_Ribulose5_phosphate_c0" compartment="c0" charge="-1" boundaryCondition="false"/>
<species id="cpd00258_c0" name="D_Ribulose_c0" compartment="c0" charge="0" boundaryCondition="false"/>
<species id="cpd11503_c0" name="6_methyl_octanoyl_ACP_c0" compartment="c0" charge="-1" boundaryCondition="false"/>
<species id="cpd11504_c0" name="8_methyl_3_oxo_decanoyl_ACP_c0" compartment="c0" charge="-1" boundaryCondition="false"/>
<species id="cpd00868_c0" name="p_hydroxyphenylpyruvate_c0" compartment="c0" charge="-1" boundaryCondition="false"/>
<species id="cpd03421_c0" name="Cobyrinate_c0" compartment="c0" charge="-5" boundaryCondition="false"/>
<species id="cpd15327_c0" name="1_hexadecanoyl_sn_glycerol_3_phosphate_c0" compartment="c0" charge="-1" boundaryCondition="false"/>
<species id="cpd15277_c0" name="Palmitoyl_ACP_c0" compartment="c0" charge="-1" boundaryCondition="false"/>
<species id="cpd17042_c0" name="DNA_replication_c0" compartment="c0" charge="0" boundaryCondition="false"/>
<species id="cpd00261_c0" name="L_Lyxulose_c0" compartment="c0" charge="0" boundaryCondition="false"/>
<species id="cpd03861_c0" name="L_Xylulose_1_phosphate_c0" compartment="c0" charge="-1" boundaryCondition="false"/>
<species id="cpd15345_c0" name="2_Acyl_sn_glycero_3_phosphoglycerol_tetradec_7_enoyl_c0" compartment="c0" charge="-1" boundaryCondition="false"/>
<species id="cpd00504_c0" name="LL_2_6_Diaminopimelate_c0" compartment="c0" charge="0" boundaryCondition="false"/>
<species id="cpd00516_c0" name="meso_2_6_Diaminopimelate_c0" compartment="c0" charge="0" boundaryCondition="false"/>
<species id="cpd03118_c0" name="S_Hydroxydecanoyl_CoA_c0" compartment="c0" charge="-3" boundaryCondition="false"/>
<species id="cpd03119_c0" name="3_Oxodecanoyl_CoA_c0" compartment="c0" charge="-3" boundaryCondition="false"/>
<species id="cpd00221_c0" name="D_Lactate_c0" compartment="c0" charge="-1" boundaryCondition="false"/>
<species id="cpd00132_c0" name="L_Asparagine_c0" compartment="c0" charge="0" boundaryCondition="false"/>
<species id="cpd11581_c0" name="gly_asn_L_c0" compartment="c0" charge="0" boundaryCondition="false"/>
<species id="cpd00843_c0" name="Tartronate_semialdehyde_c0" compartment="c0" charge="-1" boundaryCondition="false"/>
<species id="cpd00525_c0" name="UDP_N_acetylmuramoyl_L_alanyl_D_glutamate_c0" compartment="c0" charge="-4" boundaryCondition="false"/>
<species id="cpd03839_c0" name="Precorrin_5_c0" compartment="c0" charge="-7" boundaryCondition="false"/>
<species id="cpd11521_c0" name="5_methyl_3_oxo_hexanoyl_ACP_c0" compartment="c0" charge="-1" boundaryCondition="false"/>
<species id="cpd11540_c0" name="13_methyl_tetra_decanoyl_ACP_c0" compartment="c0" charge="-1" boundaryCondition="false"/>
<species id="cpd11539_c0" name="13_methyl_trans_tetra_dec_2_enoyl_ACP_c0" compartment="c0" charge="-1" boundaryCondition="false"/>
<species id="cpd00638_c0" name="Deamido_NAD_c0" compartment="c0" charge="-2" boundaryCondition="false"/>
<species id="cpd00126_c0" name="GMP_c0" compartment="c0" charge="-1" boundaryCondition="false"/>
<species id="cpd00103_c0" name="PRPP_c0" compartment="c0" charge="-3" boundaryCondition="false"/>
<species id="cpd02978_c0" name="7_8_Dihydroneopterin_3_triphosphate_c0" compartment="c0" charge="-3" boundaryCondition="false"/>
<species id="cpd00177_c0" name="dADP_c0" compartment="c0" charge="-2" boundaryCondition="false"/>
<species id="cpd00115_c0" name="dATP_c0" compartment="c0" charge="-3" boundaryCondition="false"/>
<species id="cpd02820_c0" name="UDP_N_acetylglucosamine_enolpyruvate_c0" compartment="c0" charge="-3" boundaryCondition="false"/>
<species id="cpd15328_c0" name="1_octadec_11_enoyl_sn_glycerol_3_phosphate_c0" compartment="c0" charge="-1" boundaryCondition="false"/>
<species id="cpd15527_c0" name="1_2_dioctadec_11_enoyl_sn_glycerol_3_phosphate_c0" compartment="c0" charge="-1" boundaryCondition="false"/>
<species id="cpd11825_c0" name="Octadecenoyl_ACP_c0" compartment="c0" charge="-1" boundaryCondition="false"/>
<species id="cpd11502_c0" name="6_methyl_trans_oct_2_enoyl_ACP_c0" compartment="c0" charge="-1" boundaryCondition="false"/>
<species id="cpd00117_c0" name="D_Alanine_c0" compartment="c0" charge="0" boundaryCondition="false"/>
<species id="cpd15522_c0" name="1_2_ditetradecanoyl_sn_glycerol_3_phosphate_c0" compartment="c0" charge="-1" boundaryCondition="false"/>
<species id="cpd15794_c0" name="Isoheptadecanoylcardiolipin_B_subtilis_c0" compartment="c0" charge="-2" boundaryCondition="false"/>
<species id="cpd15722_c0" name="Diisoheptadecanoylphosphatidylglycerol_c0" compartment="c0" charge="-1" boundaryCondition="false"/>
<species id="cpd15698_c0" name="Diisopentadecanoylphosphatidylethanolamine_c0" compartment="c0" charge="0" boundaryCondition="false"/>
<species id="cpd15692_c0" name="Diisopentadecanoylphosphatidylserine_c0" compartment="c0" charge="-2" boundaryCondition="false"/>
<species id="cpd00045_c0" name="Adenosine_3_5_bisphosphate_c0" compartment="c0" charge="-2" boundaryCondition="false"/>
<species id="cpd15320_c0" name="1_Acyl_sn_glycero_3_phosphoglycerol_tetradec_7_enoyl_c0" compartment="c0" charge="-1" boundaryCondition="false"/>
<species id="cpd11569_c0" name="14_methyl_pentadecanoyl_ACP_c0" compartment="c0" charge="-1" boundaryCondition="false"/>
<species id="cpd11568_c0" name="14_methyl_trans_pentadec_2_enoyl_ACP_c0" compartment="c0" charge="-1" boundaryCondition="false"/>
<species id="cpd11554_c0" name="8_methyl_3_oxo_nonanoyl_ACP_c0" compartment="c0" charge="-1" boundaryCondition="false"/>
<species id="cpd00133_c0" name="Nicotinamide_c0" compartment="c0" charge="0" boundaryCondition="false"/>
<species id="cpd15684_c0" name="CDP_1_2_dianteisoheptadecanoylglycerol_c0" compartment="c0" charge="-2" boundaryCondition="false"/>
<species id="cpd02201_c0" name="4_phosphopantothenate_c0" compartment="c0" charge="-2" boundaryCondition="false"/>
<species id="cpd00508_c0" name="3MOP_c0" compartment="c0" charge="-1" boundaryCondition="false"/>
<species id="cpd02535_c0" name="2_3_Dihydroxy_3_methylvalerate_c0" compartment="c0" charge="-1" boundaryCondition="false"/>
<species id="cpd15554_c0" name="phosphatidylserine_ditetradec_7_enoyl_c0" compartment="c0" charge="-2" boundaryCondition="false"/>
<species id="cpd15530_c0" name="phosphatidylethanolamine_ditetradec_7_enoyl_c0" compartment="c0" charge="0" boundaryCondition="false"/>
<species id="cpd00930_c0" name="imidazole_acetol_phosphate_c0" compartment="c0" charge="-1" boundaryCondition="false"/>
<species id="cpd00807_c0" name="L_histidinol_phosphate_c0" compartment="c0" charge="0" boundaryCondition="false"/>
<species id="cpd02230_c0" name="Inositol_4_phosphate_c0" compartment="c0" charge="-1" boundaryCondition="false"/>
<species id="cpd15325_c0" name="1_dodecanoyl_sn_glycerol_3_phosphate_c0" compartment="c0" charge="-1" boundaryCondition="false"/>
<species id="cpd00956_c0" name="1_2_carboxyphenylamino_1_deoxyribulose_5_phosphate_c0" compartment="c0" charge="-2" boundaryCondition="false"/>
<species id="cpd00286_c0" name="Undecaprenylphosphate_c0" compartment="c0" charge="-1" boundaryCondition="false"/>
<species id="cpd02948_c0" name="MurAcoyl_L_Ala_D_gamma_Glu_L_Lys_D_Ala_D_Ala_diphospho__undecaprenol_c0" compartment="c0" charge="-3" boundaryCondition="false"/>
<species id="cpd00141_c0" name="Propionate_c0" compartment="c0" charge="-1" boundaryCondition="false"/>
<species id="cpd00309_e0" name="XAN_e0" compartment="e0" charge="0" boundaryCondition="false"/>
<species id="cpd11589_e0" name="gly_asp_L_e0" compartment="e0" charge="-1" boundaryCondition="false"/>
<species id="cpd11439_c0" name="fa4coa_c0" compartment="c0" charge="-3" boundaryCondition="false"/>
<species id="cpd15675_c0" name="1_anteisopentadecanoyl_sn_glycerol_3_phosphate_c0" compartment="c0" charge="-1" boundaryCondition="false"/>
<species id="cpd15539_c0" name="Phosphatidylglycerol_dihexadec_9_enoyl_c0" compartment="c0" charge="-1" boundaryCondition="false"/>
<species id="cpd15546_c0" name="Phosphatidylglycerophosphate_dihexadec_9_enoyl_c0" compartment="c0" charge="-2" boundaryCondition="false"/>
<species id="cpd01720_c0" name="3_Ureidopropanoate_c0" compartment="c0" charge="-1" boundaryCondition="false"/>
<species id="cpd00214_c0" name="Palmitate_c0" compartment="c0" charge="-1" boundaryCondition="false"/>
<species id="cpd15316_c0" name="1_Acyl_sn_glycero_3_phosphoethanolamine_hexadecanoyl_c0" compartment="c0" charge="0" boundaryCondition="false"/>
<species id="cpd00642_c0" name="L_Rhamnulose_c0" compartment="c0" charge="0" boundaryCondition="false"/>
<species id="cpd00831_c0" name="L_Rhamnulose_1_phosphate_c0" compartment="c0" charge="-1" boundaryCondition="false"/>
<species id="cpd03706_c0" name="UppppU_c0" compartment="c0" charge="-4" boundaryCondition="false"/>
<species id="cpd03736_c0" name="Lauroyl_KDO2_lipid_IVA_c0" compartment="c0" charge="-4" boundaryCondition="false"/>
<species id="cpd03586_c0" name="kdo2_lipid_iva_c0" compartment="c0" charge="-4" boundaryCondition="false"/>
<species id="cpd02740_c0" name="Guanosine_5_triphosphate_3_diphosphate_c0" compartment="c0" charge="-5" boundaryCondition="false"/>
<species id="cpd00274_c0" name="Citrulline_c0" compartment="c0" charge="0" boundaryCondition="false"/>
<species id="cpd00050_c0" name="FMN_c0" compartment="c0" charge="-1" boundaryCondition="false"/>
<species id="cpd00118_c0" name="Putrescine_c0" compartment="c0" charge="2" boundaryCondition="false"/>
<species id="cpd00064_c0" name="Ornithine_c0" compartment="c0" charge="1" boundaryCondition="false"/>
<species id="cpd11578_c0" name="hexanesulfonate_c0" compartment="c0" charge="-1" boundaryCondition="false"/>
<species id="cpd11578_e0" name="hexanesulfonate_e0" compartment="e0" charge="-1" boundaryCondition="false"/>
<species id="cpd08287_c0" name="4__cytidine5_diphospho_2_C_methyl_D_erythritol_c0" compartment="c0" charge="-2" boundaryCondition="false"/>
<species id="cpd11511_c0" name="10_methyl_dodecanoyl_ACP_c0" compartment="c0" charge="-1" boundaryCondition="false"/>
<species id="cpd11510_c0" name="10_methyl_trans_dodec_2_enoyl_ACP_c0" compartment="c0" charge="-1" boundaryCondition="false"/>
<species id="cpd15268_c0" name="Octadecanoyl_ACP_c0" compartment="c0" charge="-1" boundaryCondition="false"/>
<species id="cpd15329_c0" name="1_octadecanoyl_sn_glycerol_3_phosphate_c0" compartment="c0" charge="-1" boundaryCondition="false"/>
<species id="cpd15422_c0" name="CDP_1_2_ditetradec_7_enoylglycerol_c0" compartment="c0" charge="-2" boundaryCondition="false"/>
<species id="cpd15523_c0" name="1_2_ditetradec_7_enoyl_sn_glycerol_3_phosphate_c0" compartment="c0" charge="-1" boundaryCondition="false"/>
<species id="cpd00096_c0" name="CDP_c0" compartment="c0" charge="-2" boundaryCondition="false"/>
<species id="cpd15339_c0" name="2_Acyl_sn_glycero_3_phosphoethanolamine_n_C16_0_c0" compartment="c0" charge="0" boundaryCondition="false"/>
<species id="cpd00510_c0" name="deoxyribose_5_phosphate_c0" compartment="c0" charge="-1" boundaryCondition="false"/>
<species id="cpd01716_c0" name="3_Dehydroshikimate_c0" compartment="c0" charge="-1" boundaryCondition="false"/>
<species id="cpd00683_c0" name="Dihydropteroate_c0" compartment="c0" charge="-1" boundaryCondition="false"/>
<species id="cpd00954_c0" name="6_hydroxymethyl_dihydropterin_c0" compartment="c0" charge="0" boundaryCondition="false"/>
<species id="cpd11534_c0" name="11_methyl_3_hydroxy_dodecanoyl_ACP_c0" compartment="c0" charge="-1" boundaryCondition="false"/>
<species id="cpd02605_c0" name="2_isopropyl_3_oxosuccinate_c0" compartment="c0" charge="-2" boundaryCondition="false"/>
<species id="cpd02693_c0" name="3_Isopropylmalate_c0" compartment="c0" charge="-2" boundaryCondition="false"/>
<species id="cpd02698_c0" name="N_Succinyl_L_2_6_diaminopimelate_c0" compartment="c0" charge="-2" boundaryCondition="false"/>
<species id="cpd00190_c0" name="beta_D_Glucose_c0" compartment="c0" charge="0" boundaryCondition="false"/>
<species id="cpd03919_c0" name="Adenosyl_cobinamide_phosphate_c0" compartment="c0" charge="0" boundaryCondition="false"/>
<species id="cpd02547_c0" name="R_1_Aminopropan_2_yl_phosphate_c0" compartment="c0" charge="0" boundaryCondition="false"/>
<species id="cpd00331_c0" name="cis_Aconitate_c0" compartment="c0" charge="-3" boundaryCondition="false"/>
<species id="cpd11557_c0" name="8_methyl_nonanoyl_ACP_c0" compartment="c0" charge="-1" boundaryCondition="false"/>
<species id="cpd00672_c0" name="D_Fructuronate_c0" compartment="c0" charge="-1" boundaryCondition="false"/>
<species id="cpd15677_c0" name="1_2_diisoheptadecanoyl_sn_glycerol_3_phosphate_c0" compartment="c0" charge="-1" boundaryCondition="false"/>
<species id="cpd11432_c0" name="fa11coa_c0" compartment="c0" charge="-3" boundaryCondition="false"/>
<species id="cpd15671_c0" name="1_isoheptadecanoyl_sn_glycerol_3_phosphate_c0" compartment="c0" charge="-1" boundaryCondition="false"/>
<species id="cpd00408_c0" name="Pantoate_c0" compartment="c0" charge="-1" boundaryCondition="false"/>
<species id="cpd00644_c0" name="PAN_c0" compartment="c0" charge="-1" boundaryCondition="false"/>
<species id="cpd03129_c0" name="2E_Decenoyl_CoA_c0" compartment="c0" charge="-3" boundaryCondition="false"/>
<species id="cpd03608_c0" name="4_Hydroxy_L_threonine_c0" compartment="c0" charge="0" boundaryCondition="false"/>
<species id="cpd03607_c0" name="4_Phosphonooxy_threonine_c0" compartment="c0" charge="-1" boundaryCondition="false"/>
<species id="cpd00338_c0" name="5_Aminolevulinate_c0" compartment="c0" charge="0" boundaryCondition="false"/>
<species id="cpd00689_c0" name="Porphobilinogen_c0" compartment="c0" charge="-1" boundaryCondition="false"/>
<species id="cpd00905_c0" name="Guanosine_3_5_bisdiphosphate_c0" compartment="c0" charge="-4" boundaryCondition="false"/>
<species id="cpd00184_c0" name="Thymidine_c0" compartment="c0" charge="0" boundaryCondition="false"/>
<species id="cpd00298_c0" name="dTMP_c0" compartment="c0" charge="-1" boundaryCondition="false"/>
<species id="cpd00863_c0" name="beta_D_Glucose_6_phosphate_c0" compartment="c0" charge="-1" boundaryCondition="false"/>
<species id="cpd15795_c0" name="Anteisoheptadecanoylcardiolipin_B_subtilis_c0" compartment="c0" charge="-2" boundaryCondition="false"/>
<species id="cpd03835_c0" name="Precorrin_8_c0" compartment="c0" charge="-7" boundaryCondition="false"/>
<species id="cpd11478_c0" name="R_3_Hydroxybutanoyl_acyl_carrier_protein_c0" compartment="c0" charge="-1" boundaryCondition="false"/>
<species id="cpd15720_c0" name="Dianteisopentadecanoylphosphatidylglycerophosphate_c0" compartment="c0" charge="-2" boundaryCondition="false"/>
<species id="cpd00065_c0" name="L_Tryptophan_c0" compartment="c0" charge="0" boundaryCondition="false"/>
<species id="cpd00387_c0" name="ADPglucose_c0" compartment="c0" charge="-2" boundaryCondition="false"/>
<species id="cpd00155_c0" name="Glycogen_c0" compartment="c0" charge="0" boundaryCondition="false"/>
<species id="cpd15302_c0" name="glycogenn_1_c0" compartment="c0" charge="0" boundaryCondition="false"/>
<species id="cpd15302_b" name="glycogenn_1_b" compartment="c0" charge="0" boundaryCondition="true"/>
<species id="cpd00235_c0" name="D_mannose_6_phosphate_c0" compartment="c0" charge="-1" boundaryCondition="false"/>
<species id="cpd15798_c0" name="Anteisopentadecanoylcardiolipin_B_subtilis_c0" compartment="c0" charge="-2" boundaryCondition="false"/>
<species id="cpd15726_c0" name="Dianteisopentadecanoylphosphatidylglycerol_c0" compartment="c0" charge="-1" boundaryCondition="false"/>
<species id="cpd00110_c0" name="Cytochrome_c2_c0" compartment="c0" charge="4" boundaryCondition="false"/>
<species id="cpd00109_c0" name="Cytochrome_c3_c0" compartment="c0" charge="5" boundaryCondition="false"/>
<species id="cpd03920_c0" name="Adenosylcobinamide_GDP_c0" compartment="c0" charge="0" boundaryCondition="false"/>
<species id="cpd11563_c0" name="12_methyl_3_hydroxy_tridecanoyl_ACP_c0" compartment="c0" charge="-1" boundaryCondition="false"/>
<species id="cpd11529_c0" name="9_methyl_3_oxo_decanoyl_ACP_c0" compartment="c0" charge="-1" boundaryCondition="false"/>
<species id="cpd00268_e0" name="H2S2O3_e0" compartment="e0" charge="-2" boundaryCondition="false"/>
<species id="cpd00284_c0" name="6_Phospho_D_gluconate_c0" compartment="c0" charge="-2" boundaryCondition="false"/>
<species id="cpd02711_c0" name="2_Keto_3_deoxy_6_phosphogluconate_c0" compartment="c0" charge="-2" boundaryCondition="false"/>
<species id="cpd15420_c0" name="CDP_1_2_dioctadec_11_enoylglycerol_c0" compartment="c0" charge="-2" boundaryCondition="false"/>
<species id="cpd10162_c0" name="R_3_Hydroxy_3_methyl_2_oxopentanoate_c0" compartment="c0" charge="-1" boundaryCondition="false"/>
<species id="cpd02626_c0" name="1_Pyrroline_4_hydroxy_2_carboxylate_c0" compartment="c0" charge="-1" boundaryCondition="false"/>
<species id="cpd15323_c0" name="1_Acyl_sn_glycero_3_phosphoglycerol_octadecanoyl_c0" compartment="c0" charge="-1" boundaryCondition="false"/>
<species id="cpd00533_c0" name="dCDP_c0" compartment="c0" charge="-2" boundaryCondition="false"/>
<species id="cpd00356_c0" name="dCTP_c0" compartment="c0" charge="-3" boundaryCondition="false"/>
<species id="cpd15604_c0" name="Gly_Leu_c0" compartment="c0" charge="0" boundaryCondition="false"/>
<species id="cpd11489_c0" name="3_oxododecanoyl_acp_c0" compartment="c0" charge="-1" boundaryCondition="false"/>
<species id="cpd11480_c0" name="D_3_Hydroxydodecanoyl_acp_c0" compartment="c0" charge="-1" boundaryCondition="false"/>
<species id="cpd00114_c0" name="IMP_c0" compartment="c0" charge="-1" boundaryCondition="false"/>
<species id="cpd00073_c0" name="Urea_c0" compartment="c0" charge="0" boundaryCondition="false"/>
<species id="cpd00388_c0" name="Allantoate_c0" compartment="c0" charge="-1" boundaryCondition="false"/>
<species id="cpd15350_c0" name="2_dodecanoyl_sn_glycerol_3_phosphate_c0" compartment="c0" charge="-1" boundaryCondition="false"/>
<species id="cpd00175_c0" name="UDP_N_acetyl_D_galactosamine_c0" compartment="c0" charge="-2" boundaryCondition="false"/>
<species id="cpd00249_c0" name="Uridine_c0" compartment="c0" charge="0" boundaryCondition="false"/>
<species id="cpd00367_c0" name="Cytidine_c0" compartment="c0" charge="0" boundaryCondition="false"/>
<species id="cpd02569_c0" name="2_Oxo_3_hydroxyisovalerate_c0" compartment="c0" charge="-1" boundaryCondition="false"/>
<species id="cpd00668_c0" name="ALCTT_c0" compartment="c0" charge="-1" boundaryCondition="false"/>
<species id="cpd00206_c0" name="dCMP_c0" compartment="c0" charge="-1" boundaryCondition="false"/>
<species id="cpd03834_c0" name="Precorrin_4_c0" compartment="c0" charge="-7" boundaryCondition="false"/>
<species id="cpd00219_c0" name="Prephenate_c0" compartment="c0" charge="-2" boundaryCondition="false"/>
<species id="cpd00616_c0" name="Pretyrosine_c0" compartment="c0" charge="-1" boundaryCondition="false"/>
<species id="cpd01981_c0" name="5_Methylthio_D_ribose_c0" compartment="c0" charge="0" boundaryCondition="false"/>
<species id="cpd00147_c0" name="5_Methylthioadenosine_c0" compartment="c0" charge="0" boundaryCondition="false"/>
<species id="cpd11584_c0" name="Ala_His_c0" compartment="c0" charge="0" boundaryCondition="false"/>
<species id="cpd11584_e0" name="Ala_His_e0" compartment="e0" charge="0" boundaryCondition="false"/>
<species id="cpd00294_c0" name="dAMP_c0" compartment="c0" charge="-1" boundaryCondition="false"/>
<species id="cpd00596_c0" name="Oxalurate_c0" compartment="c0" charge="-1" boundaryCondition="false"/>
<species id="cpd11571_c0" name="3_Hydroxyoctodecanoyl_ACP_c0" compartment="c0" charge="-1" boundaryCondition="false"/>
<species id="cpd11475_c0" name="2E_Decenoyl_acp_c0" compartment="c0" charge="-1" boundaryCondition="false"/>
<species id="cpd11474_c0" name="Decanoyl_ACP_c0" compartment="c0" charge="-1" boundaryCondition="false"/>
<species id="cpd15604_e0" name="Gly_Leu_e0" compartment="e0" charge="0" boundaryCondition="false"/>
<species id="cpd00105_c0" name="D_Ribose_c0" compartment="c0" charge="0" boundaryCondition="false"/>
<species id="cpd00105_e0" name="D_Ribose_e0" compartment="e0" charge="0" boundaryCondition="false"/>
<species id="cpd00041_e0" name="L_Aspartate_e0" compartment="e0" charge="-1" boundaryCondition="false"/>
<species id="cpd03646_c0" name="gamma_Glutamyl_3_aminopropiononitrile_c0" compartment="c0" charge="0" boundaryCondition="false"/>
<species id="cpd01651_c0" name="L_3_Cyanoalanine_c0" compartment="c0" charge="0" boundaryCondition="false"/>
<species id="cpd11505_c0" name="8_methyl_3_hydroxy_decanoyl_ACP_c0" compartment="c0" charge="-1" boundaryCondition="false"/>
<species id="cpd11466_c0" name="Myristoyl_ACP_c0" compartment="c0" charge="-1" boundaryCondition="false"/>
<species id="cpd11498_c0" name="4_methyl_trans_hex_2_enoyl_ACP_c0" compartment="c0" charge="-1" boundaryCondition="false"/>
<species id="cpd15557_c0" name="phosphatidylserine_dioctadecanoyl_c0" compartment="c0" charge="-2" boundaryCondition="false"/>
<species id="cpd03446_c0" name="2_Octaprenyl_6_methoxyphenol_c0" compartment="c0" charge="0" boundaryCondition="false"/>
<species id="cpd03447_c0" name="2_Octaprenyl_6_methoxy_1_4_benzoquinone_c0" compartment="c0" charge="0" boundaryCondition="false"/>
<species id="cpd02546_c0" name="CMP_KDO_c0" compartment="c0" charge="-2" boundaryCondition="false"/>
<species id="cpd00875_c0" name="KDO_c0" compartment="c0" charge="-1" boundaryCondition="false"/>
<species id="cpd15680_c0" name="1_2_diisopentadecanoyl_sn_glycerol_3_phosphate_c0" compartment="c0" charge="-1" boundaryCondition="false"/>
<species id="cpd15704_c0" name="1_2_Diisopentadecanoyl_sn_glycerol_c0" compartment="c0" charge="0" boundaryCondition="false"/>
<species id="cpd03560_c0" name="Propionyladenylate_c0" compartment="c0" charge="-1" boundaryCondition="false"/>
<species id="cpd00182_c0" name="Adenosine_c0" compartment="c0" charge="0" boundaryCondition="false"/>
<species id="cpd00540_c0" name="BET_c0" compartment="c0" charge="0" boundaryCondition="false"/>
<species id="cpd00447_c0" name="Betaine_aldehyde_c0" compartment="c0" charge="1" boundaryCondition="false"/>
<species id="cpd00793_c0" name="Thiamine_phosphate_c0" compartment="c0" charge="0" boundaryCondition="false"/>
<species id="cpd02894_c0" name="4_Amino_2_methyl_5_diphosphomethylpyrimidine_c0" compartment="c0" charge="-2" boundaryCondition="false"/>
<species id="cpd00599_c0" name="SALC_c0" compartment="c0" charge="-1" boundaryCondition="false"/>
<species id="cpd00077_c0" name="Catechol_c0" compartment="c0" charge="0" boundaryCondition="false"/>
<species id="cpd03416_c0" name="CoproporphyrinogenI_c0" compartment="c0" charge="-4" boundaryCondition="false"/>
<species id="cpd03414_c0" name="UroporphyrinogenI_c0" compartment="c0" charge="-8" boundaryCondition="false"/>
<species id="cpd11593_c0" name="ala_L_asp_L_c0" compartment="c0" charge="-1" boundaryCondition="false"/>
<species id="cpd11593_e0" name="ala_L_asp_L_e0" compartment="e0" charge="-1" boundaryCondition="false"/>
<species id="cpd00134_c0" name="Palmitoyl_CoA_c0" compartment="c0" charge="-3" boundaryCondition="false"/>
<species id="cpd02721_c0" name="DKHP_c0" compartment="c0" charge="-2" boundaryCondition="false"/>
<species id="cpd15336_c0" name="2_Acyl_sn_glycero_3_phosphoethanolamine_dodecanoyl_c0" compartment="c0" charge="0" boundaryCondition="false"/>
<species id="cpd11585_c0" name="L_alanylglycine_c0" compartment="c0" charge="0" boundaryCondition="false"/>
<species id="cpd00027_e0" name="D_Glucose_e0" compartment="e0" charge="0" boundaryCondition="false"/>
<species id="cpd00001_e0" name="H2O_e0" compartment="e0" charge="0" boundaryCondition="false"/>
<species id="cpd00222_e0" name="GLCN_e0" compartment="e0" charge="-1" boundaryCondition="false"/>
<species id="cpd15354_c0" name="2_hexadec_9_enoyl_sn_glycerol_3_phosphate_c0" compartment="c0" charge="-1" boundaryCondition="false"/>
<species id="cpd11555_c0" name="8_methyl_3_hydroxy_nonanoyl_ACP_c0" compartment="c0" charge="-1" boundaryCondition="false"/>
<species id="cpd00142_c0" name="Acetoacetate_c0" compartment="c0" charge="-1" boundaryCondition="false"/>
<species id="cpd00292_c0" name="HMG_CoA_c0" compartment="c0" charge="-4" boundaryCondition="false"/>
<species id="cpd00113_c0" name="Isopentenyldiphosphate_c0" compartment="c0" charge="-2" boundaryCondition="false"/>
<species id="cpd08615_c0" name="1_Hydroxy_2_methyl_2_butenyl_4_diphosphate_c0" compartment="c0" charge="-2" boundaryCondition="false"/>
<species id="cpd11440_c0" name="fa6_c0" compartment="c0" charge="-1" boundaryCondition="false"/>
<species id="cpd12370_c0" name="apo_ACP_c0" compartment="c0" charge="0" boundaryCondition="false"/>
<species id="cpd02574_c0" name="methylthioribose_1_phosphate_c0" compartment="c0" charge="-1" boundaryCondition="false"/>
<species id="cpd15348_c0" name="2_Acyl_sn_glycero_3_phosphoglycerol_octadecanoyl_c0" compartment="c0" charge="-1" boundaryCondition="false"/>
<species id="cpd03666_c0" name="2_5_Diamino_6_5_triphosphoryl_3_4_trihydroxy_2_oxopentyl__amino_4_oxopyrimidine_c0" compartment="c0" charge="-3" boundaryCondition="false"/>
<species id="cpd14699_c0" name="S_3_Methylbutanoyl_dihydrolipoamide_E_c0" compartment="c0" charge="0" boundaryCondition="false"/>
<species id="cpd00449_c0" name="Dihydrolipoamide_c0" compartment="c0" charge="0" boundaryCondition="false"/>
<species id="cpd00448_c0" name="D_Glyceraldehyde_c0" compartment="c0" charge="0" boundaryCondition="false"/>
<species id="cpd01329_c0" name="Maltohexaose_c0" compartment="c0" charge="0" boundaryCondition="false"/>
<species id="cpd01329_e0" name="Maltohexaose_e0" compartment="e0" charge="0" boundaryCondition="false"/>
<species id="cpd11530_c0" name="9_methyl_3_hydroxy_decanoyl_ACP_c0" compartment="c0" charge="-1" boundaryCondition="false"/>
<species id="cpd00756_c0" name="Dimethylglycine_c0" compartment="c0" charge="0" boundaryCondition="false"/>
<species id="cpd03448_c0" name="2_Octaprenyl_3_methyl_6_methoxy_1_4_benzoquinone_c0" compartment="c0" charge="0" boundaryCondition="false"/>
<species id="cpd02921_c0" name="SAICAR_c0" compartment="c0" charge="-3" boundaryCondition="false"/>
<species id="cpd00246_c0" name="Inosine_c0" compartment="c0" charge="0" boundaryCondition="false"/>
<species id="cpd00635_c0" name="Cbl_c0" compartment="c0" charge="0" boundaryCondition="false"/>
<species id="cpd00421_c0" name="Triphosphate_c0" compartment="c0" charge="-4" boundaryCondition="false"/>
<species id="cpd00166_c0" name="Calomide_c0" compartment="c0" charge="1" boundaryCondition="false"/>
<species id="cpd00279_c0" name="Acetoacetyl_CoA_c0" compartment="c0" charge="-3" boundaryCondition="false"/>
<species id="cpd00202_c0" name="DMAPP_c0" compartment="c0" charge="-2" boundaryCondition="false"/>
<species id="cpd02097_c0" name="L_Glutamyl_5_phosphate_c0" compartment="c0" charge="-1" boundaryCondition="false"/>
<species id="cpd01570_c0" name="2_3_Cyclic_AMP_c0" compartment="c0" charge="-1" boundaryCondition="false"/>
<species id="cpd00988_c0" name="3_AMP_c0" compartment="c0" charge="-1" boundaryCondition="false"/>
<species id="cpd00093_c0" name="Anthranilate_c0" compartment="c0" charge="-1" boundaryCondition="false"/>
<species id="cpd00216_c0" name="Chorismate_c0" compartment="c0" charge="-2" boundaryCondition="false"/>
<species id="cpd00658_c0" name="Isochorismate_c0" compartment="c0" charge="-2" boundaryCondition="false"/>
<species id="cpd02566_c0" name="2_3_Dihydroxy_2_3_dihydrobenzoate_c0" compartment="c0" charge="-1" boundaryCondition="false"/>
<species id="cpd15681_c0" name="1_2_dianteisopentadecanoyl_sn_glycerol_3_phosphate_c0" compartment="c0" charge="-1" boundaryCondition="false"/>
<species id="cpd03116_c0" name="S_3_Hydroxydodecanoyl_CoA_c0" compartment="c0" charge="-3" boundaryCondition="false"/>
<species id="cpd02060_c0" name="2E_Dodecenoyl_CoA_c0" compartment="c0" charge="-3" boundaryCondition="false"/>
<species id="cpd03913_c0" name="Hydrogenobyrinate_diamide_c0" compartment="c0" charge="-4" boundaryCondition="false"/>
<species id="cpd00149_c0" name="Co2_c0" compartment="c0" charge="2" boundaryCondition="false"/>
<species id="cpd03914_c0" name="CobIIyrinate_diamide_c0" compartment="c0" charge="-3" boundaryCondition="false"/>
<species id="cpd00347_c0" name="5_10_Methenyltetrahydrofolate_c0" compartment="c0" charge="-1" boundaryCondition="false"/>
<species id="cpd00393_c0" name="Folate_c0" compartment="c0" charge="-2" boundaryCondition="false"/>
<species id="cpd00330_c0" name="Dihydrofolate_c0" compartment="c0" charge="-2" boundaryCondition="false"/>
<species id="cpd01844_c0" name="Propionyl_phosphate_c0" compartment="c0" charge="-1" boundaryCondition="false"/>
<species id="cpd15792_c0" name="Myristoylcardiolipin_B_subtilis_c0" compartment="c0" charge="-2" boundaryCondition="false"/>
<species id="cpd15536_c0" name="Phosphatidylglycerol_ditetradecanoyl_c0" compartment="c0" charge="-1" boundaryCondition="false"/>
<species id="cpd02536_c0" name="Muconolactone_c0" compartment="c0" charge="-1" boundaryCondition="false"/>
<species id="cpd01630_c0" name="cis_cis_Muconate_c0" compartment="c0" charge="-2" boundaryCondition="false"/>
<species id="cpd15346_c0" name="2_Acyl_sn_glycero_3_phosphoglycerol_hexadecanoyl_c0" compartment="c0" charge="-1" boundaryCondition="false"/>
<species id="cpd11544_c0" name="15_methyl_hexa_decanoyl_ACP_c0" compartment="c0" charge="-1" boundaryCondition="false"/>
<species id="cpd11543_c0" name="15_methyl_trans_hexa_dec_2_enoyl_ACP_c0" compartment="c0" charge="-1" boundaryCondition="false"/>
<species id="cpd11567_c0" name="14_methyl_3_hydroxy_pentadecanoyl_ACP_c0" compartment="c0" charge="-1" boundaryCondition="false"/>
<species id="cpd11519_c0" name="14_methyl_hexa_decanoyl_ACP_c0" compartment="c0" charge="-1" boundaryCondition="false"/>
<species id="cpd15686_c0" name="CDP_1_2_diisopentadecanoylglycerol_c0" compartment="c0" charge="-2" boundaryCondition="false"/>
<species id="cpd00300_c0" name="Urate_c0" compartment="c0" charge="0" boundaryCondition="false"/>
<species id="cpd00222_c0" name="GLCN_c0" compartment="c0" charge="-1" boundaryCondition="false"/>
<species id="cpd00170_c0" name="Gluconolactone_c0" compartment="c0" charge="0" boundaryCondition="false"/>
<species id="cpd15312_c0" name="1_2_Diacyl_sn_glycerol_dioctadec_11_enoyl_c0" compartment="c0" charge="0" boundaryCondition="false"/>
<species id="cpd00226_c0" name="HYXN_c0" compartment="c0" charge="0" boundaryCondition="false"/>
<species id="cpd00859_c0" name="Pseudouridine_5_phosphate_c0" compartment="c0" charge="-1" boundaryCondition="false"/>
<species id="cpd11580_c0" name="Gly_Gln_c0" compartment="c0" charge="0" boundaryCondition="false"/>
<species id="cpd00932_c0" name="5_O__1_Carboxyvinyl_3_phosphoshikimate_c0" compartment="c0" charge="-3" boundaryCondition="false"/>
<species id="cpd03049_c0" name="2_Hydroxyethyl_ThPP_c0" compartment="c0" charge="-1" boundaryCondition="false"/>
<species id="cpd00498_c0" name="2_Aceto_2_hydroxybutanoate_c0" compartment="c0" charge="-1" boundaryCondition="false"/>
<species id="cpd00282_c0" name="S_Dihydroorotate_c0" compartment="c0" charge="-1" boundaryCondition="false"/>
<species id="cpd00247_c0" name="Orotate_c0" compartment="c0" charge="-1" boundaryCondition="false"/>
<species id="cpd08286_c0" name="2_C_methyl_D_erythritol4_phosphate_c0" compartment="c0" charge="-1" boundaryCondition="false"/>
<species id="cpd15724_c0" name="Diisotetradecanoylphosphatidylglycerol_c0" compartment="c0" charge="-1" boundaryCondition="false"/>
<species id="cpd15718_c0" name="Diisotetradecanoylphosphatidylglycerophosphate_c0" compartment="c0" charge="-2" boundaryCondition="false"/>
<species id="cpd00492_c0" name="N_Acetyl_D_mannosamine_c0" compartment="c0" charge="0" boundaryCondition="false"/>
<species id="cpd00232_c0" name="Neu5Ac_c0" compartment="c0" charge="-1" boundaryCondition="false"/>
<species id="cpd15699_c0" name="Dianteisopentadecanoylphosphatidylethanolamine_c0" compartment="c0" charge="0" boundaryCondition="false"/>
<species id="cpd15685_c0" name="CDP_1_2_diisotetradecanoylglycerol_c0" compartment="c0" charge="-2" boundaryCondition="false"/>
<species id="cpd00220_c0" name="Riboflavin_c0" compartment="c0" charge="0" boundaryCondition="false"/>
<species id="cpd03471_c0" name="Nicotinate_D_ribonucleoside_c0" compartment="c0" charge="0" boundaryCondition="false"/>
<species id="cpd00507_c0" name="Glycerophosphocholine_c0" compartment="c0" charge="0" boundaryCondition="false"/>
<species id="cpd00830_c0" name="4_Hydroxy_2_oxoglutarate_c0" compartment="c0" charge="-2" boundaryCondition="false"/>
<species id="cpd00355_c0" name="Nicotinamide_ribonucleotide_c0" compartment="c0" charge="0" boundaryCondition="false"/>
<species id="cpd02016_c0" name="N_Ribosylnicotinamide_c0" compartment="c0" charge="1" boundaryCondition="false"/>
<species id="cpd11481_c0" name="R_3_hydroxypalmitoyl_acyl_carrierprotein__c0" compartment="c0" charge="-1" boundaryCondition="false"/>
<species id="cpd11485_c0" name="3_oxohexadecanoyl_acp_c0" compartment="c0" charge="-1" boundaryCondition="false"/>
<species id="cpd00774_c0" name="UroporphyrinogenIII_c0" compartment="c0" charge="-8" boundaryCondition="false"/>
<species id="cpd00957_c0" name="2_5_Diamino_6_5_phosphoribosylamino_4_pyrimidineone_c0" compartment="c0" charge="-1" boundaryCondition="false"/>
<species id="cpd00078_c0" name="Succinyl_CoA_c0" compartment="c0" charge="-4" boundaryCondition="false"/>
<species id="cpd00822_c0" name="O_Succinyl_L_homoserine_c0" compartment="c0" charge="-1" boundaryCondition="false"/>
<species id="cpd15307_c0" name="1_2_Diacyl_sn_glycerol_ditetradecanoyl_c0" compartment="c0" charge="0" boundaryCondition="false"/>
<species id="cpd11470_c0" name="Octanoyl_ACP_c0" compartment="c0" charge="-1" boundaryCondition="false"/>
<species id="cpd00210_c0" name="Taurine_c0" compartment="c0" charge="0" boundaryCondition="false"/>
<species id="cpd00210_e0" name="Taurine_e0" compartment="e0" charge="0" boundaryCondition="false"/>
<species id="cpd02791_c0" name="methylthioribulose_1_phosphate_c0" compartment="c0" charge="-1" boundaryCondition="false"/>
<species id="cpd00506_c0" name="gamma_Glutamylcysteine_c0" compartment="c0" charge="-1" boundaryCondition="false"/>
<species id="cpd03494_c0" name="Undecaprenyl_diphospho_N_acetylmuramoyl_L_alanyl_D_glutamyl_meso_2_6_diaminopimeloyl_D_alanyl_D_alanine_c0" compartment="c0" charge="-4" boundaryCondition="false"/>
<species id="cpd15558_c0" name="phosphatidylserine_dioctadec_11_enoyl_c0" compartment="c0" charge="-2" boundaryCondition="false"/>
<species id="cpd15534_c0" name="phosphatidylethanolamine_dioctadec_11_enoyl_c0" compartment="c0" charge="0" boundaryCondition="false"/>
<species id="cpd09806_c0" name="m_Cresotic_acid_c0" compartment="c0" charge="-1" boundaryCondition="false"/>
<species id="cpd04117_c0" name="4_Methylcatechol_c0" compartment="c0" charge="0" boundaryCondition="false"/>
<species id="cpd03189_c0" name="3_Carboxy_1_hydroxypropyl_ThPP_c0" compartment="c0" charge="-2" boundaryCondition="false"/>
<species id="cpd00519_c0" name="D_methylmalonyl_CoA_c0" compartment="c0" charge="-4" boundaryCondition="false"/>
<species id="cpd00199_c0" name="4_Oxobutanoate_c0" compartment="c0" charge="-1" boundaryCondition="false"/>
<species id="cpd03708_c0" name="2_4_Dihydroxyhept_2_enedioate_c0" compartment="c0" charge="-2" boundaryCondition="false"/>
<species id="cpd17043_c0" name="RNA_transcription_c0" compartment="c0" charge="0" boundaryCondition="false"/>
<species id="cpd11587_c0" name="Ala_Gln_c0" compartment="c0" charge="0" boundaryCondition="false"/>
<species id="cpd11587_e0" name="Ala_Gln_e0" compartment="e0" charge="0" boundaryCondition="false"/>
<species id="cpd03091_c0" name="5_Deoxyadenosine_c0" compartment="c0" charge="0" boundaryCondition="false"/>
<species id="cpd02083_c0" name="CoproporphyrinogenIII_c0" compartment="c0" charge="-4" boundaryCondition="false"/>
<species id="cpd00791_c0" name="ProtoporphyrinogenIX_c0" compartment="c0" charge="-2" boundaryCondition="false"/>
<species id="cpd00327_c0" name="strcoa_c0" compartment="c0" charge="-3" boundaryCondition="false"/>
<species id="cpd00322_c0" name="L_Isoleucine_c0" compartment="c0" charge="0" boundaryCondition="false"/>
<species id="cpd00322_e0" name="L_Isoleucine_e0" compartment="e0" charge="0" boundaryCondition="false"/>
<species id="cpd00528_c0" name="N2_c0" compartment="c0" charge="0" boundaryCondition="false"/>
<species id="cpd11620_c0" name="Reducedferredoxin_c0" compartment="c0" charge="4" boundaryCondition="false"/>
<species id="cpd11640_c0" name="H2_c0" compartment="c0" charge="0" boundaryCondition="false"/>
<species id="cpd11621_c0" name="Oxidizedferredoxin_c0" compartment="c0" charge="6" boundaryCondition="false"/>
<species id="cpd00311_c0" name="Guanosine_c0" compartment="c0" charge="0" boundaryCondition="false"/>
<species id="cpd00971_c0" name="Na_c0" compartment="c0" charge="1" boundaryCondition="false"/>
<species id="cpd00971_e0" name="Na_e0" compartment="e0" charge="1" boundaryCondition="false"/>
<species id="cpd15340_c0" name="2_Acyl_sn_glycero_3_phosphoethanolamine_hexadec_9_enoyl_c0" compartment="c0" charge="0" boundaryCondition="false"/>
<species id="cpd02678_c0" name="N_Formyl_GAR_c0" compartment="c0" charge="-1" boundaryCondition="false"/>
<species id="cpd00703_c0" name="Indoleacetate_c0" compartment="c0" charge="-1" boundaryCondition="false"/>
<species id="cpd01747_c0" name="Indole_3_acetamide_c0" compartment="c0" charge="0" boundaryCondition="false"/>
<species id="cpd11431_c0" name="fa11_c0" compartment="c0" charge="-1" boundaryCondition="false"/>
<species id="cpd00122_c0" name="N_Acetyl_D_glucosamine_c0" compartment="c0" charge="0" boundaryCondition="false"/>
<species id="cpd01157_c0" name="Chitobiose_c0" compartment="c0" charge="0" boundaryCondition="false"/>
<species id="cpd00013_e0" name="NH3_e0" compartment="e0" charge="1" boundaryCondition="false"/>
<species id="cpd11535_c0" name="11_methyl_trans_dodec_2_enoyl_ACP_c0" compartment="c0" charge="-1" boundaryCondition="false"/>
<species id="cpd00028_c0" name="Heme_c0" compartment="c0" charge="-2" boundaryCondition="false"/>
<species id="cpd11313_c0" name="hemeO_c0" compartment="c0" charge="-2" boundaryCondition="false"/>
<species id="cpd00350_c0" name="Farnesyldiphosphate_c0" compartment="c0" charge="-2" boundaryCondition="false"/>
<species id="cpd00653_c0" name="D_Galactonate_c0" compartment="c0" charge="-1" boundaryCondition="false"/>
<species id="cpd00894_c0" name="2_Dehydro_3_deoxy_D_galactonate_c0" compartment="c0" charge="-1" boundaryCondition="false"/>
<species id="cpd00224_c0" name="L_Arabinose_c0" compartment="c0" charge="0" boundaryCondition="false"/>
<species id="cpd00224_e0" name="L_Arabinose_e0" compartment="e0" charge="0" boundaryCondition="false"/>
<species id="cpd02030_c0" name="3_phosphoshikimate_c0" compartment="c0" charge="-2" boundaryCondition="false"/>
<species id="cpd11482_c0" name="R_3_Hydroxydecanoyl_acyl_carrier_protein_c0" compartment="c0" charge="-1" boundaryCondition="false"/>
<species id="cpd00802_c0" name="D_fructose_1_phosphate_c0" compartment="c0" charge="-1" boundaryCondition="false"/>
<species id="cpd15553_c0" name="phosphatidylserine_ditetradecanoyl_c0" compartment="c0" charge="-2" boundaryCondition="false"/>
<species id="cpd15423_c0" name="CDP_1_2_ditetradecanoylglycerol_c0" compartment="c0" charge="-2" boundaryCondition="false"/>
<species id="cpd00836_c0" name="S_Acetyldihydrolipoamide_c0" compartment="c0" charge="0" boundaryCondition="false"/>
<species id="cpd00374_c0" name="Tyramine_c0" compartment="c0" charge="1" boundaryCondition="false"/>
<species id="cpd00540_e0" name="BET_e0" compartment="e0" charge="0" boundaryCondition="false"/>
<species id="cpd00989_c0" name="3_UMP_c0" compartment="c0" charge="-1" boundaryCondition="false"/>
<species id="cpd01572_c0" name="2_3_Cyclic_UMP_c0" compartment="c0" charge="-1" boundaryCondition="false"/>
<species id="cpd00068_c0" name="ITP_c0" compartment="c0" charge="-3" boundaryCondition="false"/>
<species id="cpd00090_c0" name="IDP_c0" compartment="c0" charge="-2" boundaryCondition="false"/>
<species id="cpd00151_c0" name="Thymine_c0" compartment="c0" charge="0" boundaryCondition="false"/>
<species id="cpd01587_c0" name="5_Methylcytosine_c0" compartment="c0" charge="0" boundaryCondition="false"/>
<species id="cpd00390_c0" name="CDP_glucose_c0" compartment="c0" charge="-2" boundaryCondition="false"/>
<species id="cpd15690_c0" name="Dianteisoheptadecanoylphosphatidylserine_c0" compartment="c0" charge="-2" boundaryCondition="false"/>
<species id="cpd00497_c0" name="XMP_c0" compartment="c0" charge="-1" boundaryCondition="false"/>
<species id="cpd15547_c0" name="Phosphatidylglycerophosphate_dioctadecanoyl_c0" compartment="c0" charge="-2" boundaryCondition="false"/>
<species id="cpd00427_c0" name="L_Arabinonate_c0" compartment="c0" charge="-1" boundaryCondition="false"/>
<species id="cpd00520_c0" name="2_Dehydro_3_deoxy_L_pentonate_c0" compartment="c0" charge="-1" boundaryCondition="false"/>
<species id="cpd00154_c0" name="Xylose_c0" compartment="c0" charge="0" boundaryCondition="false"/>
<species id="cpd15605_c0" name="Gly_Phe_c0" compartment="c0" charge="0" boundaryCondition="false"/>
<species id="cpd00654_c0" name="Deoxycytidine_c0" compartment="c0" charge="0" boundaryCondition="false"/>
<species id="cpd00107_e0" name="L_Leucine_e0" compartment="e0" charge="0" boundaryCondition="false"/>
<species id="cpd00044_c0" name="3_phosphoadenylylsulfate_c0" compartment="c0" charge="-3" boundaryCondition="false"/>
<species id="cpd00226_e0" name="HYXN_e0" compartment="e0" charge="0" boundaryCondition="false"/>
<species id="cpd15696_c0" name="Dianteisoheptadecanoylphosphatidylethanolamine_c0" compartment="c0" charge="0" boundaryCondition="false"/>
<species id="cpd01710_c0" name="2_Isopropylmaleate_c0" compartment="c0" charge="-2" boundaryCondition="false"/>
<species id="cpd03701_c0" name="Gp_c0" compartment="c0" charge="-1" boundaryCondition="false"/>
<species id="cpd03702_c0" name="2_3_Cyclic_GMP_c0" compartment="c0" charge="-1" boundaryCondition="false"/>
<species id="cpd02147_c0" name="4_Phosphoerythronate_c0" compartment="c0" charge="-2" boundaryCondition="false"/>
<species id="cpd02375_c0" name="Adenylosuccinate_c0" compartment="c0" charge="-3" boundaryCondition="false"/>
<species id="cpd00318_c0" name="Tryptamine_c0" compartment="c0" charge="1" boundaryCondition="false"/>
<species id="cpd12712_c0" name="Reduced_azurin_c0" compartment="c0" charge="10000000" boundaryCondition="false"/>
<species id="cpd00418_c0" name="NO_c0" compartment="c0" charge="0" boundaryCondition="false"/>
<species id="cpd12711_c0" name="Oxidized_azurin_c0" compartment="c0" charge="10000000" boundaryCondition="false"/>
<species id="cpd01155_c0" name="Cadaverine_c0" compartment="c0" charge="2" boundaryCondition="false"/>
<species id="cpd11531_c0" name="9_methyl_trans_dec_2_enoyl_ACP_c0" compartment="c0" charge="-1" boundaryCondition="false"/>
<species id="cpd00425_c0" name="dimethylamine_c0" compartment="c0" charge="1" boundaryCondition="false"/>
<species id="cpd02279_c0" name="NG_NG_Dimethyl_L_arginine_c0" compartment="c0" charge="1" boundaryCondition="false"/>
<species id="cpd15727_c0" name="Diisohexadecanoylphosphatidylglycerol_c0" compartment="c0" charge="-1" boundaryCondition="false"/>
<species id="cpd15799_c0" name="Isohexadecanoylcardiolipin_B_subtilis_c0" compartment="c0" charge="-2" boundaryCondition="false"/>
<species id="cpd11562_c0" name="12_methyl_3_oxo_tridecanoyl_ACP_c0" compartment="c0" charge="-1" boundaryCondition="false"/>
<species id="cpd15363_c0" name="2_tetradecanoyl_sn_glycerol_3_phosphate_c0" compartment="c0" charge="-1" boundaryCondition="false"/>
<species id="cpd03847_c0" name="Myristic_acid_c0" compartment="c0" charge="-1" boundaryCondition="false"/>
<species id="cpd00036_e0" name="Succinate_e0" compartment="e0" charge="-2" boundaryCondition="false"/>
<species id="cpd01092_c0" name="Allantoin_c0" compartment="c0" charge="0" boundaryCondition="false"/>
<species id="cpd01567_c0" name="R_Allantoin_c0" compartment="c0" charge="0" boundaryCondition="false"/>
<species id="cpd11501_c0" name="6_methyl_3_hydroxy_octanoyl_ACP_c0" compartment="c0" charge="-1" boundaryCondition="false"/>
<species id="cpd01324_c0" name="L_Histidinal_c0" compartment="c0" charge="1" boundaryCondition="false"/>
<species id="cpd00082_c0" name="D_Fructose_c0" compartment="c0" charge="0" boundaryCondition="false"/>
<species id="cpd15674_c0" name="1_isopentadecanoyl_sn_glycerol_3_phosphate_c0" compartment="c0" charge="-1" boundaryCondition="false"/>
<species id="cpd11556_c0" name="8_methyl_trans_non_2_enoyl_ACP_c0" compartment="c0" charge="-1" boundaryCondition="false"/>
<species id="cpd02068_c0" name="3_Methylglutaconyl_CoA_c0" compartment="c0" charge="-4" boundaryCondition="false"/>
<species id="cpd01270_c0" name="FMNH2_c0" compartment="c0" charge="-1" boundaryCondition="false"/>
<species id="cpd00076_c0" name="Sucrose_c0" compartment="c0" charge="0" boundaryCondition="false"/>
<species id="cpd00382_c0" name="Melitose_c0" compartment="c0" charge="0" boundaryCondition="false"/>
<species id="cpd11566_c0" name="14_methyl_3_oxo_pentadecanoyl_ACP_c0" compartment="c0" charge="-1" boundaryCondition="false"/>
<species id="cpd15318_c0" name="1_Acyl_sn_glycero_3_phosphoglycerol_dodecanoyl_c0" compartment="c0" charge="-1" boundaryCondition="false"/>
<species id="cpd03121_c0" name="3_Oxooctanoyl_CoA_c0" compartment="c0" charge="-3" boundaryCondition="false"/>
<species id="cpd03124_c0" name="Hexanoyl_CoA_c0" compartment="c0" charge="-3" boundaryCondition="false"/>
<species id="cpd03725_c0" name="FeIIIdicitrate_c0" compartment="c0" charge="0" boundaryCondition="false"/>
<species id="cpd03725_e0" name="FeIIIdicitrate_e0" compartment="e0" charge="0" boundaryCondition="false"/>
<species id="cpd02920_c0" name="2_Amino_4_hydroxy_6_hydroxymethyl_7_8_dihydropteridinediphosphate_c0" compartment="c0" charge="-2" boundaryCondition="false"/>
<species id="cpd10515_e0" name="Fe2_e0" compartment="e0" charge="2" boundaryCondition="false"/>
<species id="cpd11538_c0" name="13_methyl_3_hydroxy_tetra_decanoyl_ACP_c0" compartment="c0" charge="-1" boundaryCondition="false"/>
<species id="cpd00641_c0" name="L_Histidinol_c0" compartment="c0" charge="1" boundaryCondition="false"/>
<species id="cpd11550_c0" name="6_methyl_3_oxo_heptanoyl_ACP_c0" compartment="c0" charge="-1" boundaryCondition="false"/>
<species id="cpd08928_c0" name="L_Threonine_phosphate_c0" compartment="c0" charge="-1" boundaryCondition="false"/>
<species id="cpd00738_c0" name="phosphoserine_c0" compartment="c0" charge="-1" boundaryCondition="false"/>
<species id="cpd11507_c0" name="8_methyl_decanoyl_ACP_c0" compartment="c0" charge="-1" boundaryCondition="false"/>
<species id="cpd11506_c0" name="8_methyl_trans_dec_2_enoyl_ACP_c0" compartment="c0" charge="-1" boundaryCondition="false"/>
<species id="cpd15721_c0" name="Diisohexadecanoylphosphatidylglycerophosphate_c0" compartment="c0" charge="-2" boundaryCondition="false"/>
<species id="cpd00856_c0" name="3_Carboxy_cis_cis_muconate_c0" compartment="c0" charge="-3" boundaryCondition="false"/>
<species id="cpd00197_c0" name="Protocatechuate_c0" compartment="c0" charge="-1" boundaryCondition="false"/>
<species id="cpd00867_c0" name="Inositol_1_phosphate_c0" compartment="c0" charge="-1" boundaryCondition="false"/>
<species id="cpd11430_c0" name="fa1_c0" compartment="c0" charge="-1" boundaryCondition="false"/>
<species id="cpd11435_c0" name="fa1coa_c0" compartment="c0" charge="-3" boundaryCondition="false"/>
<species id="cpd03343_c0" name="Phenylpropanoate_c0" compartment="c0" charge="-1" boundaryCondition="false"/>
<species id="cpd03343_e0" name="Phenylpropanoate_e0" compartment="e0" charge="-1" boundaryCondition="false"/>
<species id="cpd08373_c0" name="Cobalt_precorrin_6B_c0" compartment="c0" charge="-6" boundaryCondition="false"/>
<species id="cpd03048_c0" name="Isethionate_c0" compartment="c0" charge="-1" boundaryCondition="false"/>
<species id="cpd03048_e0" name="Isethionate_e0" compartment="e0" charge="-1" boundaryCondition="false"/>
<species id="cpd00229_c0" name="Glycolaldehyde_c0" compartment="c0" charge="0" boundaryCondition="false"/>
<species id="cpd02961_c0" name="Dihydroneopterin_c0" compartment="c0" charge="0" boundaryCondition="false"/>
<species id="cpd00099_c0" name="Cl__c0" compartment="c0" charge="-1" boundaryCondition="false"/>
<species id="cpd00099_e0" name="Cl__e0" compartment="e0" charge="-1" boundaryCondition="false"/>
<species id="cpd00104_c0" name="BIOT_c0" compartment="c0" charge="-1" boundaryCondition="false"/>
<species id="cpd00104_e0" name="BIOT_e0" compartment="e0" charge="-1" boundaryCondition="false"/>
<species id="cpd11592_c0" name="gly_glu_L_c0" compartment="c0" charge="-1" boundaryCondition="false"/>
<species id="cpd11592_e0" name="gly_glu_L_e0" compartment="e0" charge="-1" boundaryCondition="false"/>
<species id="cpd00712_c0" name="2_Dehydropantoate_c0" compartment="c0" charge="-1" boundaryCondition="false"/>
<species id="cpd15542_c0" name="Phosphatidylglycerophosphate_didodecanoyl_c0" compartment="c0" charge="-2" boundaryCondition="false"/>
<species id="cpd15417_c0" name="CDP_1_2_didodecanoylglycerol_c0" compartment="c0" charge="-2" boundaryCondition="false"/>
<species id="cpd02700_c0" name="S_2_Methylpropionyl_dihydrolipoamide_c0" compartment="c0" charge="0" boundaryCondition="false"/>
<species id="cpd15311_c0" name="1_2_Diacyl_sn_glycerol_dioctadecanoyl_c0" compartment="c0" charge="0" boundaryCondition="false"/>
<species id="cpd00797_c0" name="R_3_Hydroxybutanoate_c0" compartment="c0" charge="-1" boundaryCondition="false"/>
<species id="cpd11497_c0" name="4_methyl_3_hydroxy_hexanoyl_ACP_c0" compartment="c0" charge="-1" boundaryCondition="false"/>
<species id="cpd12115_c0" name="Arabinan_c0" compartment="c0" charge="0" boundaryCondition="false"/>
<species id="cpd15695_c0" name="Diisoheptadecanoylphosphatidylethanolamine_c0" compartment="c0" charge="0" boundaryCondition="false"/>
<species id="cpd15689_c0" name="Diisoheptadecanoylphosphatidylserine_c0" compartment="c0" charge="-2" boundaryCondition="false"/>
<species id="cpd11547_c0" name="4_methyl_3_hydroxy_pentanoyl_ACP_c0" compartment="c0" charge="-1" boundaryCondition="false"/>
<species id="cpd11546_c0" name="4_methyl_3_oxo_pentanoyl_ACP_c0" compartment="c0" charge="-1" boundaryCondition="false"/>
<species id="cpd08370_c0" name="Cobalt_precorrin_4_c0" compartment="c0" charge="-6" boundaryCondition="false"/>
<species id="cpd12848_c0" name="Holo_carboxylase_c0" compartment="c0" charge="0" boundaryCondition="false"/>
<species id="cpd12543_c0" name="Carboxybiotin_carboxyl_carrier_protein_c0" compartment="c0" charge="-1" boundaryCondition="false"/>
<species id="cpd00070_c0" name="Malonyl_CoA_c0" compartment="c0" charge="-4" boundaryCondition="false"/>
<species id="cpd01982_c0" name="5_Phosphoribosylamine_c0" compartment="c0" charge="0" boundaryCondition="false"/>
<species id="cpd15308_c0" name="1_2_Diacyl_sn_glycerol_ditetradec_7_enoyl_c0" compartment="c0" charge="0" boundaryCondition="false"/>
<species id="cpd15315_c0" name="1_Acyl_sn_glycero_3_phosphoethanolamine_tetradec_7_enoyl_c0" compartment="c0" charge="0" boundaryCondition="false"/>
<species id="cpd00755_c0" name="Hydroxymethylbilane_c0" compartment="c0" charge="-8" boundaryCondition="false"/>
<species id="cpd15533_c0" name="phosphatidylethanolamine_dioctadecanoyl_c0" compartment="c0" charge="0" boundaryCondition="false"/>
<species id="cpd03114_c0" name="3_Oxopalmitoyl_CoA_c0" compartment="c0" charge="-3" boundaryCondition="false"/>
<species id="cpd03113_c0" name="S_3_Hydroxyhexadecanoyl_CoA_c0" compartment="c0" charge="-3" boundaryCondition="false"/>
<species id="cpd08372_c0" name="Cobalt_precorrin_6_c0" compartment="c0" charge="-6" boundaryCondition="false"/>
<species id="cpd02843_c0" name="D_erythro_imidazol_glycerol_phosphate_c0" compartment="c0" charge="-1" boundaryCondition="false"/>
<species id="cpd00339_c0" name="5_Aminopentanoate_c0" compartment="c0" charge="0" boundaryCondition="false"/>
<species id="cpd00729_c0" name="5_Aminopentanamide_c0" compartment="c0" charge="1" boundaryCondition="false"/>
<species id="cpd02656_c0" name="6_7_Dimethyl_8__1_D_ribityllumazine_c0" compartment="c0" charge="0" boundaryCondition="false"/>
<species id="cpd02882_c0" name="4__1_D_Ribitylamino_5_aminouracil_c0" compartment="c0" charge="0" boundaryCondition="false"/>
<species id="cpd11225_c0" name="3_4_dihydroxy_2_butanone4_phosphate_c0" compartment="c0" charge="-1" boundaryCondition="false"/>
<species id="cpd00666_c0" name="Tartrate_c0" compartment="c0" charge="-2" boundaryCondition="false"/>
<species id="cpd00396_c0" name="L_Rhamnose_c0" compartment="c0" charge="0" boundaryCondition="false"/>
<species id="cpd00782_c0" name="Pimeloyl_CoA_c0" compartment="c0" charge="-4" boundaryCondition="false"/>
<species id="cpd00800_c0" name="8_Amino_7_oxononanoate_c0" compartment="c0" charge="0" boundaryCondition="false"/>
<species id="cpd00281_c0" name="GABA_c0" compartment="c0" charge="0" boundaryCondition="false"/>
<species id="cpd15321_c0" name="1_Acyl_sn_glycero_3_phosphoglycerol_hexadecanoyl_c0" compartment="c0" charge="-1" boundaryCondition="false"/>
<species id="cpd15528_c0" name="phosphatidylethanolamine_didodecanoyl_c0" compartment="c0" charge="0" boundaryCondition="false"/>
<species id="cpd15552_c0" name="phosphatidylserine_didodecanoyl_c0" compartment="c0" charge="-2" boundaryCondition="false"/>
<species id="cpd03407_c0" name="gamma_Glutamyl_beta_cyanoalanine_c0" compartment="c0" charge="-1" boundaryCondition="false"/>
<species id="cpd02685_c0" name="N_acetyl_LL_2_6_diaminopimelate_c0" compartment="c0" charge="-1" boundaryCondition="false"/>
<species id="cpd00111_c0" name="Oxidized_glutathione_c0" compartment="c0" charge="-2" boundaryCondition="false"/>
<species id="cpd00012_e0" name="PPi_e0" compartment="e0" charge="-2" boundaryCondition="false"/>
<species id="cpd11524_c0" name="5_methyl_hexanoyl_ACP_c0" compartment="c0" charge="-1" boundaryCondition="false"/>
<species id="cpd15796_c0" name="Isotetradecanoylcardiolipin_B_subtilis_c0" compartment="c0" charge="-2" boundaryCondition="false"/>
<species id="cpd03120_c0" name="S_Hydroxyoctanoyl_CoA_c0" compartment="c0" charge="-3" boundaryCondition="false"/>
<species id="cpd15700_c0" name="Diisohexadecanoylphosphatidylethanolamine_c0" compartment="c0" charge="0" boundaryCondition="false"/>
<species id="cpd15694_c0" name="Diisohexadecanoylphosphatidylserine_c0" compartment="c0" charge="-2" boundaryCondition="false"/>
<species id="cpd00306_c0" name="Xylitol_c0" compartment="c0" charge="0" boundaryCondition="false"/>
<species id="cpd11438_c0" name="fa4_c0" compartment="c0" charge="-1" boundaryCondition="false"/>
<species id="cpd00588_c0" name="Sorbitol_c0" compartment="c0" charge="0" boundaryCondition="false"/>
<species id="cpd00876_c0" name="3_Hydroxyisobutyrate_c0" compartment="c0" charge="-1" boundaryCondition="false"/>
<species id="cpd03117_c0" name="3_Oxododecanoyl_CoA_c0" compartment="c0" charge="-3" boundaryCondition="false"/>
<species id="cpd00434_c0" name="4_Aminobutanal_c0" compartment="c0" charge="1" boundaryCondition="false"/>
<species id="cpd15535_c0" name="Phosphatidylglycerol_didodecanoyl_c0" compartment="c0" charge="-1" boundaryCondition="false"/>
<species id="cpd11494_c0" name="Acetyl_ACP_c0" compartment="c0" charge="-1" boundaryCondition="false"/>
<species id="cpd15343_c0" name="2_Acyl_sn_glycero_3_phosphoglycerol_dodecanoyl_c0" compartment="c0" charge="-1" boundaryCondition="false"/>
<species id="cpd00293_c0" name="N_Acetyl_D_glucosamine_6_phosphate_c0" compartment="c0" charge="-1" boundaryCondition="false"/>
<species id="cpd02186_c0" name="Oxaloglycolate_c0" compartment="c0" charge="-2" boundaryCondition="false"/>
<species id="cpd00349_c0" name="Sedoheptulose_1_7_bisphosphate_c0" compartment="c0" charge="-2" boundaryCondition="false"/>
<species id="cpd00432_c0" name="meso_Tartrate_c0" compartment="c0" charge="-2" boundaryCondition="false"/>
<species id="cpd00673_c0" name="Dihydrothymine_c0" compartment="c0" charge="0" boundaryCondition="false"/>
<species id="cpd15239_c0" name="Hexadecenoyl_ACP_c0" compartment="c0" charge="-1" boundaryCondition="false"/>
<species id="cpd03063_c0" name="3_Aminoisobutanoate_c0" compartment="c0" charge="0" boundaryCondition="false"/>
<species id="cpd03034_c0" name="3_Ureidoisobutyrate_c0" compartment="c0" charge="-1" boundaryCondition="false"/>
<species id="cpd03584_c0" name="UDP_3_O_beta_hydroxymyristoyl_D_glucosamine_c0" compartment="c0" charge="-1" boundaryCondition="false"/>
<species id="cpd00477_c0" name="N_Acetyl_L_glutamate_c0" compartment="c0" charge="-2" boundaryCondition="false"/>
<species id="cpd00144_c0" name="UDPglucuronate_c0" compartment="c0" charge="-3" boundaryCondition="false"/>
<species id="cpd01644_c0" name="2_Hydroxymuconate_c0" compartment="c0" charge="-2" boundaryCondition="false"/>
<species id="cpd02183_c0" name="4_Oxalocrotonate_c0" compartment="c0" charge="-2" boundaryCondition="false"/>
<species id="cpd03443_c0" name="3_Octaprenyl_4_hydroxybenzoate_c0" compartment="c0" charge="-1" boundaryCondition="false"/>
<species id="cpd03444_c0" name="2_Octaprenylphenol_c0" compartment="c0" charge="0" boundaryCondition="false"/>
<species id="cpd11525_c0" name="7_methyl_3_oxo_octanoyl_ACP_c0" compartment="c0" charge="-1" boundaryCondition="false"/>
<species id="cpd15347_c0" name="2_Acyl_sn_glycero_3_phosphoglycerol_hexadec_9_enoyl_c0" compartment="c0" charge="-1" boundaryCondition="false"/>
<species id="cpd00581_c0" name="Urocanate_c0" compartment="c0" charge="-1" boundaryCondition="false"/>
<species id="cpd00383_c0" name="Shikimate_c0" compartment="c0" charge="-1" boundaryCondition="false"/>
<species id="cpd00363_c0" name="Ethanol_c0" compartment="c0" charge="0" boundaryCondition="false"/>
<species id="cpd11542_c0" name="15_methyl_3_hydroxy_hexa_decanoyl_ACP_c0" compartment="c0" charge="-1" boundaryCondition="false"/>
<species id="cpd11579_c0" name="ethanesulfonate_c0" compartment="c0" charge="-1" boundaryCondition="false"/>
<species id="cpd11579_e0" name="ethanesulfonate_e0" compartment="e0" charge="-1" boundaryCondition="false"/>
<species id="cpd03897_c0" name="4a_Hydroxytetrahydrobiopterin_c0" compartment="c0" charge="0" boundaryCondition="false"/>
<species id="cpd00231_c0" name="Dihydrobiopterin_c0" compartment="c0" charge="0" boundaryCondition="false"/>
<species id="cpd00097_c0" name="Pyrroloquinoline_quinone_c0" compartment="c0" charge="-3" boundaryCondition="false"/>
<species id="cpd00986_c0" name="PQQH2_c0" compartment="c0" charge="-3" boundaryCondition="false"/>
<species id="cpd00116_c0" name="Methanol_c0" compartment="c0" charge="0" boundaryCondition="false"/>
<species id="cpd11580_e0" name="Gly_Gln_e0" compartment="e0" charge="0" boundaryCondition="false"/>
<species id="cpd00727_c0" name="2_Phosphoglycolate_c0" compartment="c0" charge="-2" boundaryCondition="false"/>
<species id="cpd02233_c0" name="Ciliatine_c0" compartment="c0" charge="-1" boundaryCondition="false"/>
<species id="cpd02024_c0" name="Phosphonoacetaldehyde_c0" compartment="c0" charge="-2" boundaryCondition="false"/>
<species id="cpd00164_c0" name="Glucuronate_c0" compartment="c0" charge="-1" boundaryCondition="false"/>
<species id="cpd03606_c0" name="2_Oxo_3_hydroxy_4_phosphobutanoate_c0" compartment="c0" charge="-2" boundaryCondition="false"/>
<species id="cpd11581_e0" name="gly_asn_L_e0" compartment="e0" charge="0" boundaryCondition="false"/>
<species id="cpd02642_c0" name="N_5_phosphoribosyl_anthranilate_c0" compartment="c0" charge="-2" boundaryCondition="false"/>
<species id="cpd02120_c0" name="Dihydrodipicolinate_c0" compartment="c0" charge="-2" boundaryCondition="false"/>
<species id="cpd00464_c0" name="alpha_Tolualdehyde_c0" compartment="c0" charge="0" boundaryCondition="false"/>
<species id="cpd00430_c0" name="PACT_c0" compartment="c0" charge="0" boundaryCondition="false"/>
<species id="cpd11433_c0" name="fa12_c0" compartment="c0" charge="-1" boundaryCondition="false"/>
<species id="cpd08353_c0" name="E_3_Methoxycarbonylpent_2_enedioate_c0" compartment="c0" charge="-2" boundaryCondition="false"/>
<species id="cpd01563_c0" name="trans_Aconitate_c0" compartment="c0" charge="-3" boundaryCondition="false"/>
<species id="cpd01012_e0" name="Cd2_e0" compartment="e0" charge="2" boundaryCondition="false"/>
<species id="cpd01012_c0" name="Cd2_c0" compartment="c0" charge="2" boundaryCondition="false"/>
<species id="cpd01262_c0" name="Amylotriose_c0" compartment="c0" charge="0" boundaryCondition="false"/>
<species id="cpd01262_e0" name="Amylotriose_e0" compartment="e0" charge="0" boundaryCondition="false"/>
<species id="cpd11488_c0" name="Acetoacetyl_ACP_c0" compartment="c0" charge="-1" boundaryCondition="false"/>
<species id="cpd00352_c0" name="delta1_Piperideine_6_L_carboxylate_c0" compartment="c0" charge="-1" boundaryCondition="false"/>
<species id="cpd00323_c0" name="L_Pipecolate_c0" compartment="c0" charge="-1" boundaryCondition="false"/>
<species id="cpd15719_c0" name="Diisopentadecanoylphosphatidylglycerophosphate_c0" compartment="c0" charge="-2" boundaryCondition="false"/>
<species id="cpd01476_c0" name="Protoporphyrin_c0" compartment="c0" charge="-2" boundaryCondition="false"/>
<species id="cpd00063_e0" name="Ca2_e0" compartment="e0" charge="2" boundaryCondition="false"/>
<species id="cpd00063_c0" name="Ca2_c0" compartment="c0" charge="2" boundaryCondition="false"/>
<species id="cpd00307_e0" name="Cytosine_e0" compartment="e0" charge="0" boundaryCondition="false"/>
<species id="cpd00891_c0" name="L_methylmalonyl_CoA_c0" compartment="c0" charge="-4" boundaryCondition="false"/>
<species id="cpd15701_c0" name="1_2_Diisoheptadecanoyl_sn_glycerol_c0" compartment="c0" charge="0" boundaryCondition="false"/>
<species id="cpd03517_c0" name="Biotinyl_5_AMP_c0" compartment="c0" charge="-1" boundaryCondition="false"/>
<species id="cpd02552_c0" name="n_acetylglutamyl_phosphate_c0" compartment="c0" charge="-2" boundaryCondition="false"/>
<species id="cpd15355_c0" name="2_hexadecanoyl_sn_glycerol_3_phosphate_c0" compartment="c0" charge="-1" boundaryCondition="false"/>
<species id="cpd03422_c0" name="Cobinamide_c0" compartment="c0" charge="3" boundaryCondition="false"/>
<species id="cpd11537_c0" name="13_methyl_3_oxo_tetra_decanoyl_ACP_c0" compartment="c0" charge="-1" boundaryCondition="false"/>
<species id="cpd01914_c0" name="L_Methionine_S_oxide_c0" compartment="c0" charge="0" boundaryCondition="false"/>
<species id="cpd01914_e0" name="L_Methionine_S_oxide_e0" compartment="e0" charge="0" boundaryCondition="false"/>
<species id="cpd03916_c0" name="Adenosyl_cobyrinate_diamide_c0" compartment="c0" charge="-3" boundaryCondition="false"/>
<species id="cpd03915_c0" name="CobIyrinate_diamide_c0" compartment="c0" charge="-4" boundaryCondition="false"/>
<species id="cpd15294_c0" name="Tetradecenoyl_ACP_c0" compartment="c0" charge="-1" boundaryCondition="false"/>
<species id="cpd15330_c0" name="1_tetradec_7_enoyl_sn_glycerol_3_phosphate_c0" compartment="c0" charge="-1" boundaryCondition="false"/>
<species id="cpd03122_c0" name="S_Hydroxyhexanoyl_CoA_c0" compartment="c0" charge="-3" boundaryCondition="false"/>
<species id="cpd03125_c0" name="2E_Hexenoyl_CoA_c0" compartment="c0" charge="-3" boundaryCondition="false"/>
<species id="cpd11487_c0" name="3_oxodecanoyl_acp_c0" compartment="c0" charge="-1" boundaryCondition="false"/>
<species id="cpd15418_c0" name="CDP_1_2_dihexadec_9_enoylglycerol_c0" compartment="c0" charge="-2" boundaryCondition="false"/>
<species id="cpd03445_c0" name="2_Octaprenyl_6_hydroxyphenol_c0" compartment="c0" charge="0" boundaryCondition="false"/>
<species id="cpd11536_c0" name="11_methyl_dodecanoyl_ACP_c0" compartment="c0" charge="-1" boundaryCondition="false"/>
<species id="cpd00395_c0" name="L_Cysteate_c0" compartment="c0" charge="-1" boundaryCondition="false"/>
<species id="cpd00395_e0" name="L_Cysteate_e0" compartment="e0" charge="-1" boundaryCondition="false"/>
<species id="cpd00531_e0" name="Hg2_e0" compartment="e0" charge="2" boundaryCondition="false"/>
<species id="cpd00531_c0" name="Hg2_c0" compartment="c0" charge="2" boundaryCondition="false"/>
<species id="cpd03724_c0" name="Ferrichrome_c0" compartment="c0" charge="0" boundaryCondition="false"/>
<species id="cpd03724_e0" name="Ferrichrome_e0" compartment="e0" charge="0" boundaryCondition="false"/>
<species id="cpd00851_c0" name="trans_4_Hydroxy_L_proline_c0" compartment="c0" charge="-1" boundaryCondition="false"/>
<species id="cpd02175_c0" name="cis_4_Hydroxy_D_proline_c0" compartment="c0" charge="-1" boundaryCondition="false"/>
<species id="cpd11596_c0" name="butanesulfonate_c0" compartment="c0" charge="-1" boundaryCondition="false"/>
<species id="cpd11596_e0" name="butanesulfonate_e0" compartment="e0" charge="-1" boundaryCondition="false"/>
<species id="cpd02211_c0" name="L_2_Amino_acetoacetate_c0" compartment="c0" charge="0" boundaryCondition="false"/>
<species id="cpd15362_c0" name="2_tetradec_7_enoyl_sn_glycerol_3_phosphate_c0" compartment="c0" charge="-1" boundaryCondition="false"/>
<species id="cpd00446_c0" name="cAMP_c0" compartment="c0" charge="-1" boundaryCondition="false"/>
<species id="cpd00659_c0" name="Nitrous_oxide_c0" compartment="c0" charge="1" boundaryCondition="false"/>
<species id="cpd15543_c0" name="Phosphatidylglycerophosphate_ditetradecanoyl_c0" compartment="c0" charge="-2" boundaryCondition="false"/>
<species id="cpd15691_c0" name="Diisotetradecanoylphosphatidylserine_c0" compartment="c0" charge="-2" boundaryCondition="false"/>
<species id="cpd15697_c0" name="Diisotetradecanoylphosphatidylethanolamine_c0" compartment="c0" charge="0" boundaryCondition="false"/>
<species id="cpd01977_c0" name="4_Phospho_L_aspartate_c0" compartment="c0" charge="-1" boundaryCondition="false"/>
<species id="cpd00296_c0" name="dGMP_c0" compartment="c0" charge="-1" boundaryCondition="false"/>
<species id="cpd03211_c0" name="15_cis_Phytoene_c0" compartment="c0" charge="0" boundaryCondition="false"/>
<species id="cpd00283_c0" name="Geranyldiphosphate_c0" compartment="c0" charge="-2" boundaryCondition="false"/>
<species id="cpd03487_c0" name="Undecaprenyl_diphospho_N_acetylmuramoyl_N_acetylglucosamine_L_alanyl_D_glutamyl_L_lysyl_D_alanyl_D_alanine_c0" compartment="c0" charge="-3" boundaryCondition="false"/>
<species id="cpd03488_c0" name="Undecaprenyl_diphospho_N_acetylmuramoyl_N_acetylglucosamine_L_alanyl_D_glutaminyl_L_lysyl_D_alanyl_D_alanine_c0" compartment="c0" charge="-2" boundaryCondition="false"/>
<species id="cpd15319_c0" name="1_Acyl_sn_glycero_3_phosphoglycerol_tetradecanoyl_c0" compartment="c0" charge="-1" boundaryCondition="false"/>
<species id="cpd11585_e0" name="L_alanylglycine_e0" compartment="e0" charge="0" boundaryCondition="false"/>
<species id="cpd03423_c0" name="alpha_Ribazole_c0" compartment="c0" charge="0" boundaryCondition="false"/>
<species id="cpd02612_c0" name="N_Acetylmannosamine_6_phosphate_c0" compartment="c0" charge="-1" boundaryCondition="false"/>
<species id="cpd02993_c0" name="Lipid_IVA_c0" compartment="c0" charge="-2" boundaryCondition="false"/>
<species id="cpd11575_c0" name="MOPS_c0" compartment="c0" charge="-1" boundaryCondition="false"/>
<species id="cpd11575_e0" name="MOPS_e0" compartment="e0" charge="-1" boundaryCondition="false"/>
<species id="cpd08449_c0" name="3_Amino_2_oxopropyl_phosphate_c0" compartment="c0" charge="0" boundaryCondition="false"/>
<species id="cpd02394_c0" name="GAR_c0" compartment="c0" charge="0" boundaryCondition="false"/>
<species id="cpd03832_c0" name="Hydrogenobyrinate_c0" compartment="c0" charge="-6" boundaryCondition="false"/>
<species id="cpd02096_c0" name="L_3_Amino_isobutyrate_c0" compartment="c0" charge="0" boundaryCondition="false"/>
<species id="cpd00305_c0" name="Thiamin_c0" compartment="c0" charge="1" boundaryCondition="false"/>
<species id="cpd00305_e0" name="Thiamin_e0" compartment="e0" charge="1" boundaryCondition="false"/>
<species id="cpd04122_c0" name="Aminoacetaldehyde_c0" compartment="c0" charge="1" boundaryCondition="false"/>
<species id="cpd11588_c0" name="gly_pro_L_c0" compartment="c0" charge="0" boundaryCondition="false"/>
<species id="cpd15673_c0" name="1_isotetradecanoyl_sn_glycerol_3_phosphate_c0" compartment="c0" charge="-1" boundaryCondition="false"/>
<species id="cpd02862_c0" name="UDPMurAcoyl_L_Ala_D_gamma_Glu_L_Lys_D_Ala_D_Ala_c0" compartment="c0" charge="-3" boundaryCondition="false"/>
<species id="cpd00209_e0" name="Nitrate_e0" compartment="e0" charge="-1" boundaryCondition="false"/>
<species id="cpd00897_c0" name="CDP_4_dehydro_6_deoxy_D_glucose_c0" compartment="c0" charge="-2" boundaryCondition="false"/>
<species id="cpd14698_c0" name="3_Methyl_1_hydroxybutyl_TPP_c0" compartment="c0" charge="-1" boundaryCondition="false"/>
<species id="cpd00760_c0" name="2_Methylbutyryl_CoA_c0" compartment="c0" charge="-3" boundaryCondition="false"/>
<species id="cpd11591_c0" name="Gly_Met_c0" compartment="c0" charge="0" boundaryCondition="false"/>
<species id="cpd11591_e0" name="Gly_Met_e0" compartment="e0" charge="0" boundaryCondition="false"/>
<species id="cpd02465_c0" name="tetrahydrodipicolinate_c0" compartment="c0" charge="-2" boundaryCondition="false"/>
<species id="cpd02724_c0" name="N_Succinyl_L_2_amino_6_oxopimelate_c0" compartment="c0" charge="-3" boundaryCondition="false"/>
<species id="cpd15314_c0" name="1_Acyl_sn_glycero_3_phosphoethanolamine_tetradecanoyl_c0" compartment="c0" charge="0" boundaryCondition="false"/>
<species id="cpd00043_c0" name="UDP_galactose_c0" compartment="c0" charge="-2" boundaryCondition="false"/>
<species id="cpd03123_c0" name="3_Oxohexanoyl_CoA_c0" compartment="c0" charge="-3" boundaryCondition="false"/>
<species id="cpd00033_e0" name="Glycine_e0" compartment="e0" charge="0" boundaryCondition="false"/>
<species id="cpd00092_e0" name="Uracil_e0" compartment="e0" charge="0" boundaryCondition="false"/>
<species id="cpd12225_c0" name="Dihydrolipolprotein_c0" compartment="c0" charge="0" boundaryCondition="false"/>
<species id="cpd15337_c0" name="2_Acyl_sn_glycero_3_phosphoethanolamine_tetradecanoyl_c0" compartment="c0" charge="0" boundaryCondition="false"/>
<species id="cpd00241_c0" name="dGTP_c0" compartment="c0" charge="-3" boundaryCondition="false"/>
<species id="cpd15706_c0" name="1_2_Diisohexadecanoyl_sn_glycerol_c0" compartment="c0" charge="0" boundaryCondition="false"/>
<species id="cpd00522_c0" name="dTDP_4_oxo_L_rhamnose_c0" compartment="c0" charge="-2" boundaryCondition="false"/>
<species id="cpd15274_c0" name="Octadecenoyl_CoA_c0" compartment="c0" charge="-3" boundaryCondition="false"/>
<species id="cpd15341_c0" name="2_Acyl_sn_glycero_3_phosphoethanolamine_n_C18_0_c0" compartment="c0" charge="0" boundaryCondition="false"/>
<species id="cpd03200_c0" name="Manninotriose_c0" compartment="c0" charge="0" boundaryCondition="false"/>
<species id="cpd03198_c0" name="Melibiose_c0" compartment="c0" charge="0" boundaryCondition="false"/>
<species id="cpd11545_c0" name="isobutyryl_ACP_c0" compartment="c0" charge="-1" boundaryCondition="false"/>
<species id="cpd02125_c0" name="Tiglyl_CoA_c0" compartment="c0" charge="-3" boundaryCondition="false"/>
<species id="cpd00064_e0" name="Ornithine_e0" compartment="e0" charge="1" boundaryCondition="false"/>
<species id="cpd00051_e0" name="L_Arginine_e0" compartment="e0" charge="1" boundaryCondition="false"/>
<species id="cpd00295_c0" name="dGDP_c0" compartment="c0" charge="-2" boundaryCondition="false"/>
<species id="cpd03126_c0" name="2E_Hexadecenoyl_CoA_c0" compartment="c0" charge="-3" boundaryCondition="false"/>
<species id="cpd11526_c0" name="7_methyl_3_hydroxy_octanoyl_ACP_c0" compartment="c0" charge="-1" boundaryCondition="false"/>
<species id="cpd00154_e0" name="Xylose_e0" compartment="e0" charge="0" boundaryCondition="false"/>
<species id="cpd00058_c0" name="Cu2_c0" compartment="c0" charge="2" boundaryCondition="false"/>
<species id="cpd00058_e0" name="Cu2_e0" compartment="e0" charge="2" boundaryCondition="false"/>
<species id="cpd01133_c0" name="Stachyose_c0" compartment="c0" charge="0" boundaryCondition="false"/>
<species id="cpd02701_c0" name="S_Adenosyl_4_methylthio_2_oxobutanoate_c0" compartment="c0" charge="0" boundaryCondition="false"/>
<species id="cpd00764_c0" name="7_8_Diaminononanoate_c0" compartment="c0" charge="1" boundaryCondition="false"/>
<species id="cpd11541_c0" name="15_methyl_3_oxo_hexa_decanoyl_ACP_c0" compartment="c0" charge="-1" boundaryCondition="false"/>
<species id="cpd01871_c0" name="3_Methylcatechol_c0" compartment="c0" charge="0" boundaryCondition="false"/>
<species id="cpd09791_c0" name="3_Methylsalicylate_c0" compartment="c0" charge="-1" boundaryCondition="false"/>
<species id="cpd04539_c0" name="2_Amino_3_oxo_4_phosphonooxybutyrate_c0" compartment="c0" charge="-1" boundaryCondition="false"/>
<species id="cpd04097_e0" name="Pb_e0" compartment="e0" charge="2" boundaryCondition="false"/>
<species id="cpd04097_c0" name="Pb_c0" compartment="c0" charge="2" boundaryCondition="false"/>
<species id="cpd01293_c0" name="5_Oxoproline_c0" compartment="c0" charge="-1" boundaryCondition="false"/>
<species id="cpd00149_e0" name="Co2_e0" compartment="e0" charge="2" boundaryCondition="false"/>
<species id="cpd00630_c0" name="3_Oxoadipate_c0" compartment="c0" charge="-2" boundaryCondition="false"/>
<species id="cpd15793_c0" name="Stearoylcardiolipin_B_subtilis_c0" compartment="c0" charge="-2" boundaryCondition="false"/>
<species id="cpd15540_c0" name="Phosphatidylglycerol_dioctadecanoyl_c0" compartment="c0" charge="-1" boundaryCondition="false"/>
<species id="cpd15705_c0" name="1_2_Dianteisopentadecanoyl_sn_glycerol_c0" compartment="c0" charge="0" boundaryCondition="false"/>
<species id="cpd15556_c0" name="phosphatidylserine_dihexadec_9_enoyl_c0" compartment="c0" charge="-2" boundaryCondition="false"/>
<species id="cpd02197_c0" name="5_Formyltetrahydrofolate_c0" compartment="c0" charge="-2" boundaryCondition="false"/>
<species id="cpd15529_c0" name="phosphatidylethanolamine_ditetradecanoyl_c0" compartment="c0" charge="0" boundaryCondition="false"/>
<species id="cpd15344_c0" name="2_Acyl_sn_glycero_3_phosphoglycerol_tetradecanoyl_c0" compartment="c0" charge="-1" boundaryCondition="false"/>
<species id="cpd03128_c0" name="Decanoyl_CoA_c0" compartment="c0" charge="-3" boundaryCondition="false"/>
<species id="cpd15532_c0" name="phosphatidylethanolamine_dihexadec_9enoyl_c0" compartment="c0" charge="0" boundaryCondition="false"/>
<species id="cpd00179_e0" name="Maltose_e0" compartment="e0" charge="0" boundaryCondition="false"/>
<species id="cpd15605_e0" name="Gly_Phe_e0" compartment="e0" charge="0" boundaryCondition="false"/>
<species id="cpd00681_c0" name="Choline_sulfate_c0" compartment="c0" charge="0" boundaryCondition="false"/>
<species id="cpd11516_c0" name="14_methyl_3_oxo_hexa_decanoyl_ACP_c0" compartment="c0" charge="-1" boundaryCondition="false"/>
<species id="cpd00073_e0" name="Urea_e0" compartment="e0" charge="0" boundaryCondition="false"/>
<species id="cpd15238_c0" name="Hexadecenoyl_CoA_c0" compartment="c0" charge="-3" boundaryCondition="false"/>
<species id="cpd11520_c0" name="isovaleryl_ACP_c0" compartment="c0" charge="-1" boundaryCondition="false"/>
<species id="cpd00118_e0" name="Putrescine_e0" compartment="e0" charge="2" boundaryCondition="false"/>
<species id="cpd03130_c0" name="2E_Octenoyl_CoA_c0" compartment="c0" charge="-3" boundaryCondition="false"/>
<species id="cpd15702_c0" name="1_2_Dianteisoheptadecanoyl_sn_glycerol_c0" compartment="c0" charge="0" boundaryCondition="false"/>
<species id="cpd11582_e0" name="ala_L_Thr_L_e0" compartment="e0" charge="0" boundaryCondition="false"/>
<species id="cpd01974_c0" name="4_Hydroxy_L_glutamate_c0" compartment="c0" charge="-1" boundaryCondition="false"/>
<species id="cpd00637_c0" name="D_Methionine_c0" compartment="c0" charge="0" boundaryCondition="false"/>
<species id="cpd00637_e0" name="D_Methionine_e0" compartment="e0" charge="0" boundaryCondition="false"/>
<species id="cpd00860_c0" name="S_Succinyldihydrolipoamide_c0" compartment="c0" charge="-1" boundaryCondition="false"/>
<species id="cpd11588_e0" name="gly_pro_L_e0" compartment="e0" charge="0" boundaryCondition="false"/>
<species id="cpd02625_c0" name="3_Hydroxy_L_1_pyrroline_5_carboxylate_c0" compartment="c0" charge="-1" boundaryCondition="false"/>
<species id="cpd00314_c0" name="D_Mannitol_c0" compartment="c0" charge="0" boundaryCondition="false"/>
<species id="cpd01092_e0" name="Allantoin_e0" compartment="e0" charge="0" boundaryCondition="false"/>
<species id="cpd00136_c0" name="4_Hydroxybenzoate_c0" compartment="c0" charge="-1" boundaryCondition="false"/>
<species id="cpd02557_c0" name="Farnesylfarnesylgeraniol_c0" compartment="c0" charge="-2" boundaryCondition="false"/>
<species id="cpd00023_e0" name="L_Glutamate_e0" compartment="e0" charge="-1" boundaryCondition="false"/>
<species id="cpd02113_c0" name="dTDP_rhamnose_c0" compartment="c0" charge="-2" boundaryCondition="false"/>
<species id="cpd14507_c0" name="Peptide_L_methionine_R_S_oxide_c0" compartment="c0" charge="0" boundaryCondition="false"/>
<species id="cpd12237_c0" name="Peptide_L_methionine_c0" compartment="c0" charge="0" boundaryCondition="false"/>
<species id="cpd03524_c0" name="10_Formyl_THF_L_glutamate_c0" compartment="c0" charge="-3" boundaryCondition="false"/>
<species id="cpd00075_e0" name="Nitrite_e0" compartment="e0" charge="-1" boundaryCondition="false"/>
<species id="cpd01335_c0" name="Octanoyl_CoA_c0" compartment="c0" charge="-3" boundaryCondition="false"/>
<species id="cpd08625_c0" name="5_Hydroxyisourate_c0" compartment="c0" charge="0" boundaryCondition="false"/>
<species id="cpd00011_e0" name="CO2_e0" compartment="e0" charge="0" boundaryCondition="false"/>
<species id="cpd00007_e0" name="O2_e0" compartment="e0" charge="0" boundaryCondition="false"/>
<species id="cpd02414_c0" name="L_2_Amino_6_oxopimelate_c0" compartment="c0" charge="-1" boundaryCondition="false"/>
<species id="cpd01101_c0" name="Carbamate_c0" compartment="c0" charge="-1" boundaryCondition="false"/>
<species id="cpd01298_c0" name="Aminoacetone_c0" compartment="c0" charge="1" boundaryCondition="false"/>
<species id="cpd09027_c0" name="5_Hydroxy_2_oxo_4_ureido_2_5_dihydro_1H_imidazole_5_carboxylate_c0" compartment="c0" charge="-1" boundaryCondition="false"/>
<species id="cpd02522_c0" name="2_Aminoadipate_6_semialdehyde_c0" compartment="c0" charge="0" boundaryCondition="false"/>
<species id="cpd00922_c0" name="delta1_Piperideine_2_carboxylate_c0" compartment="c0" charge="-1" boundaryCondition="false"/>
<species id="cpd02074_c0" name="2_Oxo_6_aminocaproate_c0" compartment="c0" charge="0" boundaryCondition="false"/>
<species id="cpd15432_c0" name="core_oligosaccharide_lipid_A_c0" compartment="c0" charge="-7" boundaryCondition="false"/>
<species id="cpd11416_c0" name="Biomass_c0" compartment="c0" charge="0" boundaryCondition="false"/>
<species id="cpd11416_b" name="Biomass_b" compartment="c0" charge="0" boundaryCondition="true"/>
<species id="cpd02295_c0" name="1_4_Dihydroxy_2_naphthoate_c0" compartment="c0" charge="-1" boundaryCondition="false"/>
<species id="cpd02021_c0" name="Succinylbenzoyl_CoA_c0" compartment="c0" charge="-4" boundaryCondition="false"/>
<species id="cpd03587_c0" name="kdo2_lipid_a_c0" compartment="c0" charge="-4" boundaryCondition="false"/>
<species id="cpd15489_c0" name="inner_core_oligosaccharide_lipid_A_c0" compartment="c0" charge="-7" boundaryCondition="false"/>
<species id="cpd15492_c0" name="kdo_phospho_heptosyl_phospho_heptosyl_heptosyl_kdo2_lipidA_c0" compartment="c0" charge="-7" boundaryCondition="false"/>
<species id="cpd01772_c0" name="Succinylbenzoate_c0" compartment="c0" charge="-2" boundaryCondition="false"/>
<species id="cpd15479_c0" name="glucosyl_inner_core_oligosaccharide_lipid_A_c0" compartment="c0" charge="-7" boundaryCondition="false"/>
<species id="cpd15469_c0" name="galactosyl_glucosyl_inner_core_oligosaccharide_lipid_A_c0" compartment="c0" charge="-7" boundaryCondition="false"/>
<species id="cpd15475_c0" name="glucosyl_galactosyl_glucosyl_inner_core_oligosaccharide_lipid_A_c0" compartment="c0" charge="-7" boundaryCondition="false"/>
<species id="cpd03585_c0" name="KDO_lipid_IVA_c0" compartment="c0" charge="-3" boundaryCondition="false"/>
<species id="cpd03451_c0" name="SHCHC_c0" compartment="c0" charge="-2" boundaryCondition="false"/>
<species id="cpd02590_c0" name="all_trans_Heptaprenyl_diphosphate_c0" compartment="c0" charge="-2" boundaryCondition="false"/>
<species id="cpd15477_c0" name="glucosyl_glucosyl_galactosyl_glucosyl_inner_core_oligosaccharide_lipid_A_c0" compartment="c0" charge="-7" boundaryCondition="false"/>
<species id="cpd08316_c0" name="D_Glycero_D_manno_heptose1_7_bisphosphate_c0" compartment="c0" charge="-2" boundaryCondition="false"/>
<species id="cpd04918_c0" name="D_Glycero_D_manno_heptose7_phosphate_c0" compartment="c0" charge="-1" boundaryCondition="false"/>
<species id="cpd15378_e0" name="4_Hydroxy_benzylalcohol_e0" compartment="e0" charge="0" boundaryCondition="false"/>
<species id="cpd00906_c0" name="all_trans_Hexaprenyl_diphosphate_c0" compartment="c0" charge="-2" boundaryCondition="false"/>
<species id="cpd03830_c0" name="ADP_D_glycero_D_manno_heptose_c0" compartment="c0" charge="-2" boundaryCondition="false"/>
<species id="cpd04920_c0" name="D_Glycero_D_manno_heptose1_phosphate_c0" compartment="c0" charge="-1" boundaryCondition="false"/>
<species id="cpd15488_c0" name="heptosyl_phospho_heptosyl_heptosyl_kdo2_lipidA_c0" compartment="c0" charge="-5" boundaryCondition="false"/>
<species id="cpd15550_c0" name="phospho_heptosyl_phospho_heptosyl_heptosyl_kdo2_lipidA_c0" compartment="c0" charge="-6" boundaryCondition="false"/>
<species id="cpd03449_c0" name="2_Octaprenyl_3_methyl_5_hydroxy_6_methoxy_1_4_benzoquinone_c0" compartment="c0" charge="-1" boundaryCondition="false"/>
<species id="cpd03831_c0" name="ADP_L_glycero_D_manno_heptose_c0" compartment="c0" charge="-2" boundaryCondition="false"/>
<species id="cpd15549_c0" name="phospho_heptosyl_heptosyl_kdo2_lipidA_c0" compartment="c0" charge="-5" boundaryCondition="false"/>
<species id="cpd15485_c0" name="heptosyl_kdo2_lipidA_c0" compartment="c0" charge="-4" boundaryCondition="false"/>
<species id="cpd00147_e0" name="5_Methylthioadenosine_e0" compartment="e0" charge="0" boundaryCondition="false"/>
<species id="cpd15484_c0" name="heptosyl_heptosyl_kdo2_lipidA_c0" compartment="c0" charge="-4" boundaryCondition="false"/>
<species id="cpd11590_b" name="met_L_ala_L_b" compartment="e0" charge="-1" boundaryCondition="true"/>
<species id="cpd00156_b" name="L_Valine_b" compartment="e0" charge="0" boundaryCondition="true"/>
<species id="cpd11583_b" name="Ala_Leu_b" compartment="e0" charge="0" boundaryCondition="true"/>
<species id="cpd01242_b" name="Thyminose_b" compartment="e0" charge="0" boundaryCondition="true"/>
<species id="cpd00254_b" name="Mg_b" compartment="e0" charge="2" boundaryCondition="true"/>
<species id="cpd15603_b" name="Gly_Cys_b" compartment="e0" charge="0" boundaryCondition="true"/>
<species id="cpd00067_b" name="H_b" compartment="e0" charge="1" boundaryCondition="true"/>
<species id="cpd11576_b" name="L_methionine_R_oxide_b" compartment="e0" charge="0" boundaryCondition="true"/>
<species id="cpd00098_b" name="Choline_b" compartment="e0" charge="1" boundaryCondition="true"/>
<species id="cpd10516_b" name="fe3_b" compartment="e0" charge="3" boundaryCondition="true"/>
<species id="cpd00137_b" name="Citrate_b" compartment="e0" charge="-3" boundaryCondition="true"/>
<species id="cpd08023_b" name="methanesulfonate_b" compartment="e0" charge="-1" boundaryCondition="true"/>
<species id="cpd00205_b" name="K_b" compartment="e0" charge="1" boundaryCondition="true"/>
<species id="cpd00034_b" name="Zn2_b" compartment="e0" charge="2" boundaryCondition="true"/>
<species id="cpd00009_b" name="Phosphate_b" compartment="e0" charge="-2" boundaryCondition="true"/>
<species id="cpd15606_b" name="Gly_Tyr_b" compartment="e0" charge="0" boundaryCondition="true"/>
<species id="cpd00048_b" name="Sulfate_b" compartment="e0" charge="-2" boundaryCondition="true"/>
<species id="cpd00039_b" name="L_Lysine_b" compartment="e0" charge="1" boundaryCondition="true"/>
<species id="cpd00106_b" name="Fumarate_b" compartment="e0" charge="-2" boundaryCondition="true"/>
<species id="cpd00264_b" name="Spermidine_b" compartment="e0" charge="3" boundaryCondition="true"/>
<species id="cpd00030_b" name="Mn2_b" compartment="e0" charge="2" boundaryCondition="true"/>
<species id="cpd09878_b" name="Sulfoacetate_b" compartment="e0" charge="-2" boundaryCondition="true"/>
<species id="cpd00129_b" name="L_Proline_b" compartment="e0" charge="-1" boundaryCondition="true"/>
<species id="cpd00080_b" name="Glycerol_3_phosphate_b" compartment="e0" charge="-1" boundaryCondition="true"/>
<species id="cpd00119_b" name="L_Histidine_b" compartment="e0" charge="0" boundaryCondition="true"/>
<species id="cpd01017_b" name="Cys_Gly_b" compartment="e0" charge="0" boundaryCondition="true"/>
<species id="cpd11586_b" name="ala_L_glu_L_b" compartment="e0" charge="-1" boundaryCondition="true"/>
<species id="cpd00060_b" name="L_Methionine_b" compartment="e0" charge="0" boundaryCondition="true"/>
<species id="cpd00309_b" name="XAN_b" compartment="e0" charge="0" boundaryCondition="true"/>
<species id="cpd11589_b" name="gly_asp_L_b" compartment="e0" charge="-1" boundaryCondition="true"/>
<species id="cpd11578_b" name="hexanesulfonate_b" compartment="e0" charge="-1" boundaryCondition="true"/>
<species id="cpd00268_b" name="H2S2O3_b" compartment="e0" charge="-2" boundaryCondition="true"/>
<species id="cpd11584_b" name="Ala_His_b" compartment="e0" charge="0" boundaryCondition="true"/>
<species id="cpd15604_b" name="Gly_Leu_b" compartment="e0" charge="0" boundaryCondition="true"/>
<species id="cpd00105_b" name="D_Ribose_b" compartment="e0" charge="0" boundaryCondition="true"/>
<species id="cpd00041_b" name="L_Aspartate_b" compartment="e0" charge="-1" boundaryCondition="true"/>
<species id="cpd11593_b" name="ala_L_asp_L_b" compartment="e0" charge="-1" boundaryCondition="true"/>
<species id="cpd00027_b" name="D_Glucose_b" compartment="e0" charge="0" boundaryCondition="true"/>
<species id="cpd00001_b" name="H2O_b" compartment="e0" charge="0" boundaryCondition="true"/>
<species id="cpd00222_b" name="GLCN_b" compartment="e0" charge="-1" boundaryCondition="true"/>
<species id="cpd01329_b" name="Maltohexaose_b" compartment="e0" charge="0" boundaryCondition="true"/>
<species id="cpd00210_b" name="Taurine_b" compartment="e0" charge="0" boundaryCondition="true"/>
<species id="cpd11587_b" name="Ala_Gln_b" compartment="e0" charge="0" boundaryCondition="true"/>
<species id="cpd00322_b" name="L_Isoleucine_b" compartment="e0" charge="0" boundaryCondition="true"/>
<species id="cpd00971_b" name="Na_b" compartment="e0" charge="1" boundaryCondition="true"/>
<species id="cpd00013_b" name="NH3_b" compartment="e0" charge="1" boundaryCondition="true"/>
<species id="cpd00224_b" name="L_Arabinose_b" compartment="e0" charge="0" boundaryCondition="true"/>
<species id="cpd00540_b" name="BET_b" compartment="e0" charge="0" boundaryCondition="true"/>
<species id="cpd00107_b" name="L_Leucine_b" compartment="e0" charge="0" boundaryCondition="true"/>
<species id="cpd00226_b" name="HYXN_b" compartment="e0" charge="0" boundaryCondition="true"/>
<species id="cpd00036_b" name="Succinate_b" compartment="e0" charge="-2" boundaryCondition="true"/>
<species id="cpd03725_b" name="FeIIIdicitrate_b" compartment="e0" charge="0" boundaryCondition="true"/>
<species id="cpd10515_b" name="Fe2_b" compartment="e0" charge="2" boundaryCondition="true"/>
<species id="cpd03343_b" name="Phenylpropanoate_b" compartment="e0" charge="-1" boundaryCondition="true"/>
<species id="cpd03048_b" name="Isethionate_b" compartment="e0" charge="-1" boundaryCondition="true"/>
<species id="cpd00099_b" name="Cl__b" compartment="e0" charge="-1" boundaryCondition="true"/>
<species id="cpd00104_b" name="BIOT_b" compartment="e0" charge="-1" boundaryCondition="true"/>
<species id="cpd11592_b" name="gly_glu_L_b" compartment="e0" charge="-1" boundaryCondition="true"/>
<species id="cpd00012_b" name="PPi_b" compartment="e0" charge="-2" boundaryCondition="true"/>
<species id="cpd11579_b" name="ethanesulfonate_b" compartment="e0" charge="-1" boundaryCondition="true"/>
<species id="cpd11580_b" name="Gly_Gln_b" compartment="e0" charge="0" boundaryCondition="true"/>
<species id="cpd11581_b" name="gly_asn_L_b" compartment="e0" charge="0" boundaryCondition="true"/>
<species id="cpd01012_b" name="Cd2_b" compartment="e0" charge="2" boundaryCondition="true"/>
<species id="cpd01262_b" name="Amylotriose_b" compartment="e0" charge="0" boundaryCondition="true"/>
<species id="cpd00063_b" name="Ca2_b" compartment="e0" charge="2" boundaryCondition="true"/>
<species id="cpd00307_b" name="Cytosine_b" compartment="e0" charge="0" boundaryCondition="true"/>
<species id="cpd01914_b" name="L_Methionine_S_oxide_b" compartment="e0" charge="0" boundaryCondition="true"/>
<species id="cpd00395_b" name="L_Cysteate_b" compartment="e0" charge="-1" boundaryCondition="true"/>
<species id="cpd00531_b" name="Hg2_b" compartment="e0" charge="2" boundaryCondition="true"/>
<species id="cpd03724_b" name="Ferrichrome_b" compartment="e0" charge="0" boundaryCondition="true"/>
<species id="cpd11596_b" name="butanesulfonate_b" compartment="e0" charge="-1" boundaryCondition="true"/>
<species id="cpd11585_b" name="L_alanylglycine_b" compartment="e0" charge="0" boundaryCondition="true"/>
<species id="cpd11575_b" name="MOPS_b" compartment="e0" charge="-1" boundaryCondition="true"/>
<species id="cpd00305_b" name="Thiamin_b" compartment="e0" charge="1" boundaryCondition="true"/>
<species id="cpd00209_b" name="Nitrate_b" compartment="e0" charge="-1" boundaryCondition="true"/>
<species id="cpd11591_b" name="Gly_Met_b" compartment="e0" charge="0" boundaryCondition="true"/>
<species id="cpd00033_b" name="Glycine_b" compartment="e0" charge="0" boundaryCondition="true"/>
<species id="cpd00092_b" name="Uracil_b" compartment="e0" charge="0" boundaryCondition="true"/>
<species id="cpd00064_b" name="Ornithine_b" compartment="e0" charge="1" boundaryCondition="true"/>
<species id="cpd00051_b" name="L_Arginine_b" compartment="e0" charge="1" boundaryCondition="true"/>
<species id="cpd00154_b" name="Xylose_b" compartment="e0" charge="0" boundaryCondition="true"/>
<species id="cpd00058_b" name="Cu2_b" compartment="e0" charge="2" boundaryCondition="true"/>
<species id="cpd04097_b" name="Pb_b" compartment="e0" charge="2" boundaryCondition="true"/>
<species id="cpd00149_b" name="Co2_b" compartment="e0" charge="2" boundaryCondition="true"/>
<species id="cpd00179_b" name="Maltose_b" compartment="e0" charge="0" boundaryCondition="true"/>
<species id="cpd15605_b" name="Gly_Phe_b" compartment="e0" charge="0" boundaryCondition="true"/>
<species id="cpd00073_b" name="Urea_b" compartment="e0" charge="0" boundaryCondition="true"/>
<species id="cpd00118_b" name="Putrescine_b" compartment="e0" charge="2" boundaryCondition="true"/>
<species id="cpd11582_b" name="ala_L_Thr_L_b" compartment="e0" charge="0" boundaryCondition="true"/>
<species id="cpd00637_b" name="D_Methionine_b" compartment="e0" charge="0" boundaryCondition="true"/>
<species id="cpd11588_b" name="gly_pro_L_b" compartment="e0" charge="0" boundaryCondition="true"/>
<species id="cpd01092_b" name="Allantoin_b" compartment="e0" charge="0" boundaryCondition="true"/>
<species id="cpd00023_b" name="L_Glutamate_b" compartment="e0" charge="-1" boundaryCondition="true"/>
<species id="cpd00075_b" name="Nitrite_b" compartment="e0" charge="-1" boundaryCondition="true"/>
<species id="cpd00011_b" name="CO2_b" compartment="e0" charge="0" boundaryCondition="true"/>
<species id="cpd00007_b" name="O2_b" compartment="e0" charge="0" boundaryCondition="true"/>
<species id="cpd15378_b" name="4_Hydroxy_benzylalcohol_b" compartment="e0" charge="0" boundaryCondition="true"/>
<species id="cpd00147_b" name="5_Methylthioadenosine_b" compartment="e0" charge="0" boundaryCondition="true"/>

<!-- Compounds added manually BEGIN  -->

<!-- Protein synthesis compounds -->
<species  id="cpd11912_c0"  name="tRNA(Glu)_C10H12N5O3R"  compartment="c0"  charge="0" boundaryCondition="false"/>
<species  id="cpd11920_c0"  name="tRNA(Pro)_C10H12N5O3R"  compartment="c0"  charge="0" boundaryCondition="false"/>
<species  id="cpd11906_c0"  name="tRNA(Ala)_C10H12N5O3R"  compartment="c0"  charge="0" boundaryCondition="false"/>
<species  id="cpd11907_c0"  name="tRNA(Arg)_C10H12N5O3R"  compartment="c0"  charge="0" boundaryCondition="false"/>
<species  id="cpd11908_c0"  name="tRNA(Asn)_C10H12N5O3R"  compartment="c0"  charge="0" boundaryCondition="false"/>
<species  id="cpd11909_c0"  name="tRNA(Asp)_C10H12N5O3R"  compartment="c0"  charge="0" boundaryCondition="false"/>
<species  id="cpd11910_c0"  name="tRNA(Cys)_C10H12N5O3R"  compartment="c0"  charge="0" boundaryCondition="false"/>
<species  id="cpd11911_c0"  name="tRNA(Gln)_C10H12N5O3R"  compartment="c0"  charge="0" boundaryCondition="false"/>
<species  id="cpd11913_c0"  name="tRNA(Gly)_C10H12N5O3R"  compartment="c0"  charge="0" boundaryCondition="false"/>
<species  id="cpd11914_c0"  name="tRNA(His)_C10H12N5O3R"  compartment="c0"  charge="0" boundaryCondition="false"/>
<species  id="cpd11915_c0"  name="tRNA(Ile)_C10H12N5O3R"  compartment="c0"  charge="0" boundaryCondition="false"/>
<species  id="cpd11916_c0"  name="tRNA(Leu)_C10H12N5O3R"  compartment="c0"  charge="0" boundaryCondition="false"/>
<species  id="cpd11917_c0"  name="tRNA(Lys)_C10H12N5O3R"  compartment="c0"  charge="0" boundaryCondition="false"/>
<species  id="cpd11918_c0"  name="tRNA(Met)_C10H12N5O3R"  compartment="c0"  charge="0" boundaryCondition="false"/>
<species  id="cpd11919_c0"  name="tRNA(Phe)_C10H12N5O3R"  compartment="c0"  charge="0" boundaryCondition="false"/>
<species  id="cpd11921_c0"  name="tRNA(Ser)_C10H12N5O3R"  compartment="c0"  charge="0" boundaryCondition="false"/>
<species  id="cpd11922_c0"  name="tRNA(Thr)_C10H12N5O3R"  compartment="c0"  charge="0" boundaryCondition="false"/>
<species  id="cpd11923_c0"  name="tRNA(Trp)_C10H12N5O3R"  compartment="c0"  charge="0" boundaryCondition="false"/>
<species  id="cpd11751_c0"  name="tRNA(Tyr)_C10H12N5O3R"  compartment="c0"  charge="0" boundaryCondition="false"/>
<species  id="cpd11924_c0"  name="tRNA(Val)_C10H12N5O3R"  compartment="c0"  charge="0" boundaryCondition="false"/>
<species  id="cpd11912_b"  name="tRNA(Glu)_C10H12N5O3R"  compartment="c0"  charge="0" boundaryCondition="true"/>
<species  id="cpd11920_b"  name="tRNA(Pro)_C10H12N5O3R"  compartment="c0"  charge="0" boundaryCondition="true"/>
<species  id="cpd11906_b"  name="tRNA(Ala)_C10H12N5O3R"  compartment="c0"  charge="0" boundaryCondition="true"/>
<species  id="cpd11907_b"  name="tRNA(Arg)_C10H12N5O3R"  compartment="c0"  charge="0" boundaryCondition="true"/>
<species  id="cpd11908_b"  name="tRNA(Asn)_C10H12N5O3R"  compartment="c0"  charge="0" boundaryCondition="true"/>
<species  id="cpd11909_b"  name="tRNA(Asp)_C10H12N5O3R"  compartment="c0"  charge="0" boundaryCondition="true"/>
<species  id="cpd11910_b"  name="tRNA(Cys)_C10H12N5O3R"  compartment="c0"  charge="0" boundaryCondition="true"/>
<species  id="cpd11911_b"  name="tRNA(Gln)_C10H12N5O3R"  compartment="c0"  charge="0" boundaryCondition="true"/>
<species  id="cpd11913_b"  name="tRNA(Gly)_C10H12N5O3R"  compartment="c0"  charge="0" boundaryCondition="true"/>
<species  id="cpd11914_b"  name="tRNA(His)_C10H12N5O3R"  compartment="c0"  charge="0" boundaryCondition="true"/>
<species  id="cpd11915_b"  name="tRNA(Ile)_C10H12N5O3R"  compartment="c0"  charge="0" boundaryCondition="true"/>
<species  id="cpd11916_b"  name="tRNA(Leu)_C10H12N5O3R"  compartment="c0"  charge="0" boundaryCondition="true"/>
<species  id="cpd11917_b"  name="tRNA(Lys)_C10H12N5O3R"  compartment="c0"  charge="0" boundaryCondition="true"/>
<species  id="cpd11918_b"  name="tRNA(Met)_C10H12N5O3R"  compartment="c0"  charge="0" boundaryCondition="true"/>
<species  id="cpd11919_b"  name="tRNA(Phe)_C10H12N5O3R"  compartment="c0"  charge="0" boundaryCondition="true"/>
<species  id="cpd11921_b"  name="tRNA(Ser)_C10H12N5O3R"  compartment="c0"  charge="0" boundaryCondition="true"/>
<species  id="cpd11922_b"  name="tRNA(Thr)_C10H12N5O3R"  compartment="c0"  charge="0" boundaryCondition="true"/>
<species  id="cpd11923_b"  name="tRNA(Trp)_C10H12N5O3R"  compartment="c0"  charge="0" boundaryCondition="true"/>
<species  id="cpd11751_b"  name="tRNA(Tyr)_C10H12N5O3R"  compartment="c0"  charge="0" boundaryCondition="true"/>
<species  id="cpd11924_b"  name="tRNA(Val)_C10H12N5O3R"  compartment="c0"  charge="0" boundaryCondition="true"/>

<species  id="cpd12227_c0"  name="L_Glutamyl_tRNA(Glu)_C15H19N6O6R" compartment="c0" charge="0" boundaryCondition="false"/>
<species  id="cpd11770_c0"  name="L-Alanyl-tRNA(Ala)_C13H18N6O4R"  compartment="c0"  charge="+1" boundaryCondition="false"/>
<species  id="cpd12036_c0"  name="L-Arginyl-tRNA(Arg)_C16H26N9O4R"  compartment="c0"  charge="+2" boundaryCondition="false"/>
<species  id="cpd12313_c0"  name="L-Asparaginyl-tRNA(Asn)_C14H19N7O5R"  compartment="c0"  charge="+1" boundaryCondition="false"/>
<species  id="cpd12226_c0"  name="L-Aspartyl-tRNA(Asp)_C14H17N6O6R"  compartment="c0"  charge="0" boundaryCondition="false"/>
<species  id="cpd12255_c0"  name="L-Cysteinyl-tRNA(Cys)_C13H18N6O4RS"  compartment="c0"  charge="+1" boundaryCondition="false"/>
<species  id="cpd12060_c0"  name="L-Glutaminyl-tRNA(Gln)_C15H21N7O5R"  compartment="c0"  charge="+1" boundaryCondition="false"/>
<species  id="cpd12100_c0"  name="L-Glycyl-tRNA(Gly)_C12H16N6O4R"  compartment="c0"  charge="+1" boundaryCondition="false"/>
<species  id="cpd12228_c0"  name="L-Histidyl-tRNA(His)_C16H20N8O4R"  compartment="c0"  charge="+1" boundaryCondition="false"/>
<species  id="cpd12256_c0"  name="L-Isoleucyl-tRNA(Ile)_C16H24N6O4R"  compartment="c0"  charge="+1" boundaryCondition="false"/>
<species  id="cpd12003_c0"  name="L-Leucyl-tRNA(leu)_C16H24N6O4R"  compartment="c0"  charge="+1" boundaryCondition="false"/>
<species  id="cpd01326_c0"  name="L-Lysyl-tRNA(Lys)_C16H29N2O11PR2(C5H8O6PR)n"  compartment="c0"  charge="0" boundaryCondition="false"/>
<species  id="cpd12105_c0"  name="L-Methionyl-tRNA(Met)_C15H22N6O4RS"  compartment="c0"  charge="+1" boundaryCondition="false"/>
<species  id="cpd12335_c0"  name="L-Phenylalanyl-tRNA(Phe)_C19H22N6O4R"  compartment="c0"  charge="+1" boundaryCondition="false"/>
<species  id="cpd12164_c0"  name="L-Prolyl-tRNA(Pro)_C15H19N6O4R"  compartment="c0"  charge="0" boundaryCondition="false"/>
<species  id="cpd12132_c0"  name="L-Seryl-tRNA(Ser)_C13H17N6O5R"  compartment="c0"  charge="0" boundaryCondition="false"/>
<species  id="cpd12229_c0"  name="L-Threonyl-tRNA(Thr)_C14H19N6O5R"  compartment="c0"  charge="0" boundaryCondition="false"/>
<species  id="cpd12336_c0"  name="L-Tryptophanyl-tRNA(Trp)_C21H23N7O4R"  compartment="c0"  charge="+1" boundaryCondition="false"/>
<species  id="cpd12194_c0"  name="L-Tyrosyl-tRNA(Tyr)_C19H22N6O5R"  compartment="c0"  charge="+1" boundaryCondition="false"/>
<species  id="cpd12133_c0"  name="L-Valyl-tRNA(Val)_C15H22N6O4R"  compartment="c0"  charge="+1" boundaryCondition="false"/>
<species  id="cpd12829_c0"  name="L-Aspartyl-tRNA(Asn)_C14H17N6O6R"  compartment="c0"  charge="0" boundaryCondition="false"/>
<species  id="cpd12828_c0"  name="L-Glutamyl-tRNA(Gln)_C14H17N6O6R"  compartment="c0"  charge="+1" boundaryCondition="false"/>
<species  id="cpd12285_c0"  name="N-Formylmethionyl-tRNA(Met)_C16H21N6O5RS"  compartment="c0"  charge="+1" boundaryCondition="false"/>

<!-- Lipid synthesis compounds -->
<species id="cpd15431_c0"  name="cardiolipin tetraoctadec-11-enoyl" compartment="c0"  charge="-2" boundaryCondition="false"/>
<species id="cpd11624_c0"  name="Phosphatidylcholine" compartment="c0"  charge="-1" boundaryCondition="false"/>
<species id="cpd08358_c0"  name="UDP-6-sulfoquinovose" compartment="c0"  charge="-3" boundaryCondition="false"/>
<species id="cpd14231_c0"  name="Sulfoquinovosyldiacylglycerol" compartment="c0"  charge="-2" boundaryCondition="false"/>
<species id="cpdOLi_c0"    name="Lyso-ornithine lipid" compartment="c0"  charge="0" boundaryCondition="false"/>
<species id="cpdOL_c0"     name="Ornithine lipid" compartment="c0"  charge="0" boundaryCondition="false"/>

<!-- PHB synthesis compounds -->
<species id="cpd12837_c0"  name="((R)-3-Hydroxybutanoyl)(n-2)" compartment="c0"  charge="0" boundaryCondition="false"/>
<species id="cpd12836_c0" name="poly-beta-hydroxybutyrate" compartment="c0" charge="-1" boundaryCondition="false"/>

<!-- EPSI synthesis compounds -->
<species id="cpd02745_c0"  name="alpha-D-Galactosyl-diphosphoundecaprenol" compartment="c0"  charge="-2" boundaryCondition="false"/>
<species id="cpdEPSi2_c0"  name="EPSI intermediate - 1 galactose 1 glucose" compartment="c0"  charge="-2" boundaryCondition="false"/>
<species id="cpdEPSi3_c0"  name="EPSI intermediate - 1 galactose 2 glucose" compartment="c0"  charge="-2" boundaryCondition="false"/>
<species id="cpdEPSi4_c0"  name="EPSI intermediate - 1 galactose 2 glucose 1 acetyl" compartment="c0"  charge="-2" boundaryCondition="false"/>
<species id="cpdEPSi5_c0"  name="EPSI intermediate - 1 galactose 3 glucose 1 acetyl" compartment="c0"  charge="-2" boundaryCondition="false"/>
<species id="cpdEPSi6_c0"  name="EPSI intermediate - 1 galactose 4 glucose 1 acetyl" compartment="c0"  charge="-2" boundaryCondition="false"/>
<species id="cpdEPSi7_c0"  name="EPSI intermediate - 1 galactose 5 glucose 1 acetyl" compartment="c0"  charge="-2" boundaryCondition="false"/>
<species id="cpdEPSi8_c0"  name="EPSI intermediate - 1 galactose 6 glucose 1 acetyl" compartment="c0"  charge="-2" boundaryCondition="false"/>
<species id="cpdEPSi9_c0"  name="EPSI intermediate - 1 galactose 6 glucose 1 acetyl 1 succinyl" compartment="c0"  charge="-2" boundaryCondition="false"/>
<species id="cpdEPSi10_c0" name="EPSI intermediate - 1 galactose 7 glucose 1 acetyl 1 succinyl" compartment="c0"  charge="-2" boundaryCondition="false"/>
<species id="cpdEPSi11_c0" name="EPSI intermediate - 1 galactose 7 glucose 1 acetyl 1 succinyl 1 pyruvate" compartment="c0"  charge="-3" boundaryCondition="false"/>
<species id="cpdEPSLn_c0"  name="n subunits low molecular weight succinoglycan" compartment="c0"  charge="-2" boundaryCondition="false"/>
<species id="cpdEPSLn1_c0"  name="n-1 subunits low molecular weight succinoglycan" compartment="c0"  charge="-1" boundaryCondition="false"/>
<species id="cpdEPSHn_c0"  name="n subunits high molecular weight succinoglycan" compartment="c0"  charge="-2" boundaryCondition="false"/>
<species id="cpdEPSHn1_c0"  name="n-1 subunits high molecular weight succinoglycan" compartment="c0"  charge="-1" boundaryCondition="false"/>

<!-- Other biomass synthesis compounds -->
<species id="cpd11461_c0" name="DNA" compartment="c0" charge="0" boundaryCondition="false"/>
<species id="cpd11613_c0" name="RNA" compartment="c0" charge="0" boundaryCondition="false"/>
<species id="cpd11463_c0" name="protein" compartment="c0" charge="-1" boundaryCondition="false"/>

<!-- Gap fill based on iHZ565 compounds -->
<species id="cpd00121_e0" name="L_Inositol_e0" compartment="e0" charge="0" boundaryCondition="false"/>
<species id="cpd00121_b"  name="L_Inositol_b" compartment="e0" charge="0" boundaryCondition="true"/>
<species id="cpd11340_c0" name="gamma-L-Glutamylputrescine" compartment="c0" charge="+1" boundaryCondition="false"/>
<species id="cpd11341_c0" name="gamma-Glutamyl-gamma-aminobutyraldehyde" compartment="c0" charge="0" boundaryCondition="false"/>
<species id="cpd11408_c0" name="gamma-Glutamyl-gamma-aminobutyrate" compartment="c0" charge="-1" boundaryCondition="false"/>
<species id="cpd11574_c0" name="molybdate_c0" compartment="c0" charge="-2" boundaryCondition="false"/>
<species id="cpd11574_e0" name="molybdate_e0" compartment="e0" charge="-2" boundaryCondition="false"/>
<species id="cpd11574_b"  name="molybdate_b" compartment="e0" charge="-2" boundaryCondition="true"/>
<species id="cpd00392_c0" name="erythritol_c0" compartment="c0" charge="0" boundaryCondition="false"/>
<species id="cpd00392_e0" name="erythritol_e0" compartment="e0" charge="0" boundaryCondition="false"/>
<species id="cpd00392_b"  name="erythritol_b" compartment="e0" charge="0" boundaryCondition="true"/>
<species id="cpd00366_c0" name="adonitol_c0" compartment="c0" charge="0" boundaryCondition="false"/>
<species id="cpd00366_e0" name="adonitol_e0" compartment="e0" charge="0" boundaryCondition="false"/>
<species id="cpd00366_b"  name="adonitol_b" compartment="e0" charge="0" boundaryCondition="true"/>
<species id="cpd00417_c0" name="L-arabitol_c0" compartment="c0" charge="0" boundaryCondition="false"/>
<species id="cpd00417_e0" name="L-arabitol_e0" compartment="e0" charge="0" boundaryCondition="false"/>
<species id="cpd00417_b"  name="L-arabitol_b" compartment="e0" charge="0" boundaryCondition="true"/>
<species id="cpdADO1P_c0" name="Adonitol 1-phosphate" compartment="c0" charge="-2" boundaryCondition="false"/>
<species id="cpdARA1P_c0" name="L-arabitol 1-phosphate" compartment="c0" charge="-2" boundaryCondition="false"/>
<species id="cpdXYL1P_c0" name="L-xylulose 1-phosphate" compartment="c0" charge="-2" boundaryCondition="false"/>
<species id="cpdRIB1P_c0" name="D-Ribulose 1-phosphate" compartment="c0" charge="-2" boundaryCondition="false"/>
<species id="cpdMMPE_c0" name="Monomethylphosphatidylethanolamine" compartment="c0" charge="-1" boundaryCondition="false"/>
<species id="cpdDMPE_c0" name="Dimethylphosphatidylethanolamine" compartment="c0" charge="-1" boundaryCondition="false"/>
<species id="cpd00074_c0" name="Sulfur atom" compartment="c0" charge="-2" boundaryCondition="false"/>
<species id="cpdFe4S4_c0" name="Iron sulfur cluster" compartment="c0" charge="0" boundaryCondition="false"/>
<species id="cpd00919_c0" name="Homocitrate_c0" compartment="c0" charge="-3" boundaryCondition="false"/>
<species id="cpd00919_e0" name="Homocitrate_e0" compartment="e0" charge="-3" boundaryCondition="false"/>
<species id="cpd00919_b" name="Homocitrate_b" compartment="e0" charge="-3" boundaryCondition="true"/>
<species id="cpdSymCoF_c0" name="Symbiosis cofactors_c0" compartment="c0" charge="-3" boundaryCondition="false"/>
<species id="cpd00528_e0" name="N2 gas_e0" compartment="e0" charge="0" boundaryCondition="false"/>
<species id="cpd00528_b" name="N2 gas_b" compartment="e0" charge="0" boundaryCondition="true"/>
<species id="cpd00635_e0" name="Cbl_e0" compartment="e0" charge="0" boundaryCondition="false"/>
<species id="cpd00635_b" name="Cbl_b" compartment="e0" charge="0" boundaryCondition="true"/>
<species id="cpdFixed_c0" name="Fixed ammonia_c0" compartment="c0" charge="1" boundaryCondition="false"/>
<species id="cpdFixed_e0" name="Fixed ammonia_e0" compartment="e0" charge="1" boundaryCondition="false"/>
<species id="cpdFixed_b" name="Fixed ammonia_b" compartment="e0" charge="1" boundaryCondition="true"/>
<species id="cpd11640_e0" name="H2_e0" compartment="e0" charge="0" boundaryCondition="false"/>
<species id="cpd11640_b" name="H2_b" compartment="e0" charge="0" boundaryCondition="true"/>

<!-- Gap fill based on genome annotation compounds -->
<species id="cpd00378_c0" name="Formamide_c0" compartment="c0" charge="0" boundaryCondition="false"/>
<species id="cpd09879_c0" name="S-(Hydroxymethyl)glutathione_c0" compartment="c0" charge="-1" boundaryCondition="false"/>
<species id="cpd00759_c0" name="S-Formylglutathione_c0" compartment="c0" charge="-1" boundaryCondition="false"/>
<species id="cpd00187_c0" name="Methylamine_c0" compartment="c0" charge="1" boundaryCondition="false"/>
<species id="cpd02018_c0" name="N5-Methyl-L-glutamine_c0" compartment="c0" charge="0" boundaryCondition="false"/>
<species id="cpd00441_c0" name="N,N-Dimethylmethanamine_c0" compartment="c0" charge="1" boundaryCondition="false"/>
<species id="cpd00811_c0" name="Trimethylamine N-oxide_c0" compartment="c0" charge="0" boundaryCondition="false"/>
<species id="cpd00771_c0" name="N-Methyl-L-glutamic acid_c0" compartment="c0" charge="-1" boundaryCondition="false"/>
<species id="cpd12505_c0" name="Electron-transferring flavoprotein_c0" compartment="c0" charge="0" boundaryCondition="false"/>
<species id="cpd12576_c0" name="Reduced electron-transferring flavoprotein_c0" compartment="c0" charge="0" boundaryCondition="false"/>
<species id="cpd00567_c0" name="D-proline_c0" compartment="c0" charge="-1" boundaryCondition="false"/>
<species id="cpd00567_e0" name="D-proline_e0" compartment="c0" charge="-1" boundaryCondition="false"/>
<species id="cpd00567_b" name="D-proline_e0" compartment="c0" charge="-1" boundaryCondition="true"/>
<species id="cpd02235_c0" name="delta1-Pyrroline 2-carboxylate_c0" compartment="c0" charge="-1" boundaryCondition="false"/>
<species id="cpd03727_c0" name="L-ectoine_c0" compartment="c0" charge="0" boundaryCondition="false"/>
<species id="cpd03727_e0" name="L-ectoine_e0" compartment="e0" charge="0" boundaryCondition="false"/>
<species id="cpd03727_b"  name="L-ectoine_e0" compartment="e0" charge="0" boundaryCondition="true"/>
<species id="cpd15137_c0" name="Hydroxyectoine_c0" compartment="c0" charge="0" boundaryCondition="false"/>
<species id="cpd15137_e0" name="Hydroxyectoine_e0" compartment="e0" charge="0" boundaryCondition="false"/>
<species id="cpd15137_b"  name="Hydroxyectoine_e0" compartment="e0" charge="0" boundaryCondition="true"/>
<species id="cpd00396_e0" name="L-rhamnose_e0" compartment="e0" charge="0" boundaryCondition="false"/>
<species id="cpd00396_b"  name="L-rhamnose_e0" compartment="e0" charge="0" boundaryCondition="true"/>
<species id="cpd00308_c0" name="Malonate_c0" compartment="c0" charge="-2" boundaryCondition="false"/>
<species id="cpd00308_e0" name="Malonate_e0" compartment="e0" charge="-2" boundaryCondition="false"/>
<species id="cpd00308_b"  name="Malonate_e0" compartment="e0" charge="-2" boundaryCondition="true"/>
<species id="cpd03385_c0" name="Phosphonoacetate_c0" compartment="c0" charge="-3" boundaryCondition="false"/>
<species id="cpd02233_e0" name="2-aminoethylphosphonate_e0" compartment="e0" charge="-1" boundaryCondition="false"/>
<species id="cpd02233_b"  name="2-aminoethylphosphonate_e0" compartment="e0" charge="-1" boundaryCondition="true"/>
<species id="cpd00163_c0" name="UDP-xylose_c0" compartment="c0" charge="-2" boundaryCondition="false"/>
<species id="cpd00691_c0" name="UDP-L-arabinose_c0" compartment="c0" charge="-2" boundaryCondition="false"/>
<species id="cpd07061_c0" name="Stachydrine_c0" compartment="c0" charge="0" boundaryCondition="false"/>
<species id="cpd07061_e0" name="Stachydrine_e0" compartment="e0" charge="0" boundaryCondition="false"/>
<species id="cpd07061_b"  name="Stachydrine_e0" compartment="e0" charge="0" boundaryCondition="true"/>
<species id="cpdNMLP_c0"  name="N-methyl-L-proline_c0" compartment="c0" charge="0" boundaryCondition="false"/>
<species id="cpdNAGG_c0"  name="N-acetylglutaminylglutamine_c0" compartment="c0" charge="-1" boundaryCondition="false"/>
<species id="cpdNAGGA_c0" name="N-acetylglutaminylglutamine amide_c0" compartment="c0" charge="-1" boundaryCondition="false"/>
<species id="cpd02143_c0" name="gamma-D-Galactonolactone_c0" compartment="c0" charge="0" boundaryCondition="false"/>
<species id="cpd03823_c0" name="2-Aryl-2-methylmalonate_c0" compartment="c0" charge="-2" boundaryCondition="false"/>
<species id="cpd03824_c0" name="2-Arylpropionate_c0" compartment="c0" charge="-1" boundaryCondition="false"/>
<species id="cpd02095_c0" name="L-2,4-Diaminobutanoate_c0" compartment="c0" charge="1" boundaryCondition="false"/>
<species id="cpd00726_c0" name="1,3-Diaminopropane_c0" compartment="c0" charge="2" boundaryCondition="false"/>
<species id="cpdRHBC1_c0" name="N4-hydroxy-1-aminopropane_c0" compartment="c0" charge="1" boundaryCondition="false"/>
<species id="cpdRHBC2_c0" name="N4-acetyl-N4-hydroxy-1-aminopropane_c0" compartment="c0" charge="1" boundaryCondition="false"/>
<species id="cpdRHBC3_c0" name="Rhizobactin core_c0" compartment="c0" charge="-1" boundaryCondition="false"/>
<species id="cpdRHBC4_c0" name="Rhizobactin_c0" compartment="c0" charge="-1" boundaryCondition="false"/>
<species id="cpd01107_c0" name="Decanoate_c0" compartment="c0" charge="-1" boundaryCondition="false"/>
<species id="cpd01419_c0" name="Ureidoglycine_c0" compartment="c0" charge="0" boundaryCondition="false"/>
<species id="cpd15375_c0" name="3-oxo-cis-palm-9-eoyl-[acyl-carrier protein]_c0" compartment="c0" charge="-1" boundaryCondition="false"/>
<species id="cpd15369_c0" name="(R)-3-hydroxy-cis-palm-9-eoyl-[acyl-carrier protein]_c0" compartment="c0" charge="-1" boundaryCondition="false"/>
<species id="cpdNFIM1_c0" name="trans-2-cis-9-palmitoleoyl-[acyl-carrier protein]_c0" compartment="c0" charge="-1" boundaryCondition="false"/>
<species id="cpdNFIM2_c0" name="di-GlcNac_c0" compartment="c0" charge="0" boundaryCondition="false"/>
<species id="cpdNFIM3_c0" name="tri-GlcNac_c0" compartment="c0" charge="0" boundaryCondition="false"/>
<species id="cpdNFIM4_c0" name="tetra-GlcNac_c0" compartment="c0" charge="0" boundaryCondition="false"/>
<species id="cpdNFIM5_c0" name="deacetylated tetra-GlcNac_c0" compartment="c0" charge="0" boundaryCondition="false"/>
<species id="cpdNFIM6_c0" name="Acetylated, deacetylated tetra-GlcNac_c0" compartment="c0" charge="-1" boundaryCondition="false"/>
<species id="cpdNFIM7_c0" name="Acylated, acetylated, deacetylated tetra-GlcNac_c0" compartment="c0" charge="-1" boundaryCondition="false"/>
<species id="cpdNodF_c0"  name="Nod factor_c0" compartment="c0" charge="-2" boundaryCondition="false"/>
<species id="cpd15298_b" name="tetradecenoate_b" compartment="c0" charge="-2" boundaryCondition="true"/>
<species id="cpd03813_c0" name="D-Galactosamine-6-phosphate_c0" compartment="c0" charge="0" boundaryCondition="false"/>
<species id="cpd02371_c0" name="D-Tagatose-1,6-bisphosphate_c0" compartment="c0" charge="-2" boundaryCondition="false"/>
<species id="cpd00197_e0" name="Protocatechuate_e0" compartment="e0" charge="-1" boundaryCondition="false"/>
<species id="cpd00197_b" name="Protocatechuate_b" compartment="e0" charge="-1" boundaryCondition="true"/>

<!-- Gap fill based on Biolog compounds -->
<species id="cpd00609_c0" name="D-Saccharic Acid_c0" compartment="c0" charge="-2" boundaryCondition="false"/>
<species id="cpd00609_e0" name="D-Saccharic Acid_e0" compartment="e0" charge="-2" boundaryCondition="false"/>
<species id="cpd00609_b" name="D-Saccharic Acid_b" compartment="e0" charge="-2" boundaryCondition="true"/>
<species id="cpd00550_c0" name="D-Serine_c0" compartment="c0" charge="0" boundaryCondition="false"/>
<species id="cpd00550_e0" name="D-Serine_e0" compartment="e0" charge="0" boundaryCondition="false"/>
<species id="cpd00550_b" name="D-Serine_b" compartment="e0" charge="0" boundaryCondition="true"/>
<species id="cpd00117_e0" name="D-Alanine_e0" compartment="e0" charge="0" boundaryCondition="false"/>
<species id="cpd00117_b" name="D-Alanine_b" compartment="e0" charge="0" boundaryCondition="true"/>
<species id="cpd00164_e0" name="D-Glucuronic Acid_e0" compartment="e0" charge="-1" boundaryCondition="false"/>
<species id="cpd00164_b" name="D-Glucuronic Acid_b" compartment="e0" charge="-1" boundaryCondition="true"/>
<species id="cpd00079_e0" name="D_glucose_6_phosphate_e0" compartment="e0" charge="-1" boundaryCondition="false"/>
<species id="cpd00079_b" name="D_glucose_6_phosphate_b" compartment="e0" charge="-1" boundaryCondition="true"/>
<species id="cpd02143_e0" name="gamma-D-Galactonolactone_e0" compartment="e0" charge="0" boundaryCondition="false"/>
<species id="cpd02143_b" name="gamma-D-Galactonolactone_b" compartment="e0" charge="0" boundaryCondition="true"/>
<species id="cpd13391_c0" name="Tween 20_c0" compartment="c0" charge="-2" boundaryCondition="false"/>
<species id="cpd13391_e0" name="Tween 20_e0" compartment="e0" charge="-2" boundaryCondition="false"/>
<species id="cpd13391_b" name="Tween 20_b" compartment="e0" charge="-2" boundaryCondition="true"/>
<species id="cpd00184_e0" name="Thymidine_e0" compartment="e0" charge="0" boundaryCondition="false"/>
<species id="cpd00184_b" name="Thymidine_b" compartment="e0" charge="0" boundaryCondition="true"/>
<species id="cpd00320_c0" name="D-Aspartic Acid_c0" compartment="c0" charge="-1" boundaryCondition="false"/>
<species id="cpd00320_e0" name="D-Aspartic Acid_e0" compartment="e0" charge="-1" boundaryCondition="false"/>
<species id="cpd00320_b" name="D-Aspartic Acid_b" compartment="e0" charge="-1" boundaryCondition="true"/>
<species id="cpd02351_c0" name="D-Glucosaminic Acid_c0" compartment="c0" charge="0" boundaryCondition="false"/>
<species id="cpd02351_e0" name="D-Glucosaminic Acid_e0" compartment="e0" charge="0" boundaryCondition="false"/>
<species id="cpd02351_b" name="D-Glucosaminic Acid_b" compartment="e0" charge="0" boundaryCondition="true"/>
<species id="cpd00453_c0" name="1,2-Propanediol_c0" compartment="c0" charge="0" boundaryCondition="false"/>
<species id="cpd00453_e0" name="1,2-Propanediol_e0" compartment="e0" charge="0" boundaryCondition="false"/>
<species id="cpd00453_b" name="1,2-Propanediol_b" compartment="e0" charge="0" boundaryCondition="true"/>
<species id="cpd00024_e0" name="2_Oxoglutarate_e0" compartment="e0" charge="-2" boundaryCondition="false"/>
<species id="cpd00024_b" name="2_Oxoglutarate_b" compartment="e0" charge="-2" boundaryCondition="true"/>
<species id="cpd00094_e0" name="2_Oxobutyrate_e0" compartment="e0" charge="-1" boundaryCondition="false"/>
<species id="cpd00094_b" name="2_Oxobutyrate_b" compartment="e0" charge="-1" boundaryCondition="true"/>
<species id="cpd00432_e0" name="meso_Tartrate_e0" compartment="e0" charge="-2" boundaryCondition="false"/>
<species id="cpd00432_b" name="meso_Tartrate_b" compartment="e0" charge="-2" boundaryCondition="true"/>
<species id="cpd00089_e0" name="Glucose_1_phosphate_e0" compartment="e0" charge="-1" boundaryCondition="false"/>
<species id="cpd00089_b" name="Glucose_1_phosphate_b" compartment="e0" charge="-1" boundaryCondition="true"/>
<species id="cpd00072_e0" name="D_fructose_6_phosphate_e0" compartment="e0" charge="-1" boundaryCondition="false"/>
<species id="cpd00072_b" name="D_fructose_6_phosphate_b" compartment="e0" charge="-1" boundaryCondition="true"/>
<species id="cpd13392_c0" name="Tween 80_c0" compartment="c0" charge="0" boundaryCondition="false"/>
<species id="cpd13392_e0" name="Tween 80_e0" compartment="e0" charge="0" boundaryCondition="false"/>
<species id="cpd13392_b" name="Tween 80_b" compartment="e0" charge="0" boundaryCondition="true"/>
<species id="cpd03561_c0" name="2-Hydroxybutyrate_c0" compartment="c0" charge="-1" boundaryCondition="false"/>
<species id="cpd03561_e0" name="2-Hydroxybutyrate_e0" compartment="e0" charge="-1" boundaryCondition="false"/>
<species id="cpd03561_b" name="2-Hydroxybutyrate_b" compartment="e0" charge="-1" boundaryCondition="true"/>
<species id="cpd00438_e0" name="Deoxyadenosine_e0" compartment="e0" charge="0" boundaryCondition="false"/>
<species id="cpd00438_b" name="Deoxyadenosine_b" compartment="e0" charge="0" boundaryCondition="true"/>
<species id="cpd00611_c0" name="D-Threonine_c0" compartment="c0" charge="0" boundaryCondition="false"/>
<species id="cpd00611_e0" name="D-Threonine_e0" compartment="e0" charge="0" boundaryCondition="false"/>
<species id="cpd00611_b" name="D-Threonine_b" compartment="e0" charge="0" boundaryCondition="true"/>
<species id="cpd00141_e0" name="Propionate_e0" compartment="e0" charge="-1" boundaryCondition="false"/>
<species id="cpd00141_b" name="Propionate_b" compartment="e0" charge="-1" boundaryCondition="true"/>
<species id="cpd01246_c0" name="Mucic Acid_c0" compartment="c0" charge="-2" boundaryCondition="false"/>
<species id="cpd01246_e0" name="Mucic Acid_e0" compartment="e0" charge="-2" boundaryCondition="false"/>
<species id="cpd01246_b" name="Mucic Acid_b" compartment="e0" charge="-2" boundaryCondition="true"/>
<species id="cpd00139_e0" name="Glycolate_e0" compartment="e0" charge="-1" boundaryCondition="false"/>
<species id="cpd00139_b" name="Glycolate_b" compartment="e0" charge="-1" boundaryCondition="true"/>
<species id="cpd00040_e0" name="Glyoxalate_e0" compartment="e0" charge="-1" boundaryCondition="false"/>
<species id="cpd00040_b" name="Glyoxalate_b" compartment="e0" charge="-1" boundaryCondition="true"/>
<species id="cpd00246_e0" name="Inosine_e0" compartment="e0" charge="0" boundaryCondition="false"/>
<species id="cpd00246_b" name="Inosine_b" compartment="e0" charge="0" boundaryCondition="true"/>
<species id="cpd00161_e0" name="L_Threonine_e0" compartment="e0" charge="0" boundaryCondition="false"/>
<species id="cpd00161_b" name="L_Threonine_b" compartment="e0" charge="0" boundaryCondition="true"/>
<species id="cpd00142_e0" name="Acetoacetate_e0" compartment="e0" charge="-1" boundaryCondition="false"/>
<species id="cpd00142_b" name="Acetoacetate_b" compartment="e0" charge="-1" boundaryCondition="true"/>
<species id="cpd00489_c0" name="p-Hydroxy Phenyl Acetic Acid_c0" compartment="c0" charge="-1" boundaryCondition="false"/>
<species id="cpd00489_e0" name="p-Hydroxy Phenyl Acetic Acid_e0" compartment="e0" charge="-1" boundaryCondition="false"/>
<species id="cpd00489_b" name="p-Hydroxy Phenyl Acetic Acid_b" compartment="e0" charge="-1" boundaryCondition="true"/>
<species id="cpd00374_e0" name="Tyramine_e0" compartment="e0" charge="1" boundaryCondition="false"/>
<species id="cpd00374_b" name="Tyramine_b" compartment="e0" charge="1" boundaryCondition="true"/>
<species id="cpd01067_c0" name="L-Lyxose_c0" compartment="c0" charge="0" boundaryCondition="false"/>
<species id="cpd01067_e0" name="L-Lyxose_e0" compartment="e0" charge="0" boundaryCondition="false"/>
<species id="cpd01067_b" name="L-Lyxose_b" compartment="e0" charge="0" boundaryCondition="true"/>
<species id="cpd00280_e0" name="D_Galacturonate_e0" compartment="e0" charge="-1" boundaryCondition="false"/>
<species id="cpd00280_b" name="D_Galacturonate_b" compartment="e0" charge="-1" boundaryCondition="true"/>
<species id="cpd03161_e0" name="Phenethylamine_e0" compartment="e0" charge="1" boundaryCondition="false"/>
<species id="cpd03161_b" name="Phenethylamine_b" compartment="e0" charge="1" boundaryCondition="true"/>
<species id="cpd11717_c0" name="Chondroitin Sulfate C_c0" compartment="c0" charge="0" boundaryCondition="false"/>
<species id="cpd11717_e0" name="Chondroitin Sulfate C_e0" compartment="e0" charge="0" boundaryCondition="false"/>
<species id="cpd11717_b" name="Chondroitin Sulfate C_b" compartment="e0" charge="0" boundaryCondition="true"/>
<species id="cpd11879_c0" name="Gelatin_c0" compartment="c0" charge="0" boundaryCondition="false"/>
<species id="cpd11879_e0" name="Gelatin_e0" compartment="e0" charge="0" boundaryCondition="false"/>
<species id="cpd11879_b" name="Gelatin_b" compartment="e0" charge="0" boundaryCondition="true"/>
<species id="cpd11602_c0" name="Inulin_c0" compartment="c0" charge="0" boundaryCondition="false"/>
<species id="cpd11602_e0" name="Inulin_e0" compartment="e0" charge="0" boundaryCondition="false"/>
<species id="cpd11602_b" name="Inulin_b" compartment="e0" charge="0" boundaryCondition="true"/>
<species id="cpd11685_c0" name="Mannan_c0" compartment="c0" charge="0" boundaryCondition="false"/>
<species id="cpd11685_e0" name="Mannan_e0" compartment="e0" charge="0" boundaryCondition="false"/>
<species id="cpd11685_b" name="Mannan_b" compartment="e0" charge="0" boundaryCondition="true"/>
<species id="cpd00232_e0" name="Neu5Ac_e0" compartment="e0" charge="-1" boundaryCondition="false"/>
<species id="cpd00232_b" name="Neu5Ac_b" compartment="e0" charge="-1" boundaryCondition="true"/>
<species id="cpd01055_c0" name="D-Allose_c0" compartment="c0" charge="0" boundaryCondition="false"/>
<species id="cpd01055_e0" name="D-Allose_e0" compartment="e0" charge="0" boundaryCondition="false"/>
<species id="cpd01055_b" name="D-Allose_b" compartment="e0" charge="0" boundaryCondition="true"/>
<species id="cpd05240_c0" name="Amygdalin_c0" compartment="c0" charge="0" boundaryCondition="false"/>
<species id="cpd05240_e0" name="Amygdalin_e0" compartment="e0" charge="0" boundaryCondition="false"/>
<species id="cpd05240_b" name="Amygdalin_b" compartment="e0" charge="0" boundaryCondition="true"/>
<species id="cpd03696_c0" name="Arbutin_c0" compartment="c0" charge="0" boundaryCondition="false"/>
<species id="cpd03696_e0" name="Arbutin_e0" compartment="e0" charge="0" boundaryCondition="false"/>
<species id="cpd03696_b" name="Arbutin_b" compartment="e0" charge="0" boundaryCondition="true"/>
<species id="cpd00750_c0" name="D-Fucose_c0" compartment="c0" charge="0" boundaryCondition="false"/>
<species id="cpd00750_e0" name="D-Fucose_e0" compartment="e0" charge="0" boundaryCondition="false"/>
<species id="cpd00750_b" name="D-Fucose_b" compartment="e0" charge="0" boundaryCondition="true"/>
<species id="cpd09457_c0" name="Lactitol_c0" compartment="c0" charge="0" boundaryCondition="false"/>
<species id="cpd09457_e0" name="Lactitol_e0" compartment="e0" charge="0" boundaryCondition="false"/>
<species id="cpd09457_b" name="Lactitol_b" compartment="e0" charge="0" boundaryCondition="true"/>
<species id="cpd05161_c0" name="D-Melezitose_c0" compartment="c0" charge="0" boundaryCondition="false"/>
<species id="cpd05161_e0" name="D-Melezitose_e0" compartment="e0" charge="0" boundaryCondition="false"/>
<species id="cpd05161_b" name="D-Melezitose_b" compartment="e0" charge="0" boundaryCondition="true"/>
<species id="cpd16821_c0" name="a-Methyl-D-Glucoside_c0" compartment="c0" charge="0" boundaryCondition="false"/>
<species id="cpd16821_e0" name="a-Methyl-D-Glucoside_e0" compartment="e0" charge="0" boundaryCondition="false"/>
<species id="cpd16821_b" name="a-Methyl-D-Glucoside_b" compartment="e0" charge="0" boundaryCondition="true"/>
<species id="cpd00212_c0" name="L-Sorbose_c0" compartment="c0" charge="0" boundaryCondition="false"/>
<species id="cpd00212_e0" name="L-Sorbose_e0" compartment="e0" charge="0" boundaryCondition="false"/>
<species id="cpd00212_b" name="L-Sorbose_b" compartment="e0" charge="0" boundaryCondition="true"/>
<species id="cpd00306_e0" name="Xylitol_e0" compartment="e0" charge="0" boundaryCondition="false"/>
<species id="cpd00306_b" name="Xylitol_b" compartment="e0" charge="0" boundaryCondition="true"/>
<species id="cpd00339_e0" name="5_Aminopentanoate_e0" compartment="e0" charge="0" boundaryCondition="false"/>
<species id="cpd00339_b" name="5_Aminopentanoate_b" compartment="e0" charge="0" boundaryCondition="true"/>
<species id="cpd00211_c0" name="Butyric Acid_c0" compartment="c0" charge="-1" boundaryCondition="false"/>
<species id="cpd00211_e0" name="Butyric Acid_e0" compartment="e0" charge="-1" boundaryCondition="false"/>
<species id="cpd00211_b" name="Butyric Acid_b" compartment="e0" charge="-1" boundaryCondition="true"/>
<species id="cpd01107_e0" name="Decanoate_e0" compartment="e0" charge="-1" boundaryCondition="false"/>
<species id="cpd01107_b" name="Decanoate_b" compartment="e0" charge="-1" boundaryCondition="true"/>
<species id="cpd01113_c0" name="Caproic Acid_c0" compartment="c0" charge="-1" boundaryCondition="false"/>
<species id="cpd01113_e0" name="Caproic Acid_e0" compartment="e0" charge="-1" boundaryCondition="false"/>
<species id="cpd01113_b" name="Caproic Acid_b" compartment="e0" charge="-1" boundaryCondition="true"/>
<species id="cpd01502_c0" name="Citraconic Acid_c0" compartment="c0" charge="-2" boundaryCondition="false"/>
<species id="cpd01502_e0" name="Citraconic Acid_e0" compartment="e0" charge="-2" boundaryCondition="false"/>
<species id="cpd01502_b" name="Citraconic Acid_b" compartment="e0" charge="-2" boundaryCondition="true"/>
<species id="cpd00607_c0" name="Citramalic Acid_c0" compartment="c0" charge="-2" boundaryCondition="false"/>
<species id="cpd00607_e0" name="Citramalic Acid_e0" compartment="e0" charge="-2" boundaryCondition="false"/>
<species id="cpd00607_b" name="Citramalic Acid_b" compartment="e0" charge="-2" boundaryCondition="true"/>
<species id="cpd00599_e0" name="SALC_e0" compartment="e0" charge="-1" boundaryCondition="false"/>
<species id="cpd00599_b" name="SALC_b" compartment="e0" charge="-1" boundaryCondition="true"/>
<species id="cpd00136_e0" name="4_Hydroxybenzoate_e0" compartment="e0" charge="-1" boundaryCondition="false"/>
<species id="cpd00136_b" name="4_Hydroxybenzoate_b" compartment="e0" charge="-1" boundaryCondition="true"/>
<species id="cpd00797_e0" name="R_3_Hydroxybutanoate_e0" compartment="e0" charge="-1" boundaryCondition="false"/>
<species id="cpd00797_b" name="R_3_Hydroxybutanoate_b" compartment="e0" charge="-1" boundaryCondition="true"/>
<species id="cpd00728_c0" name="4-Hydroxybutanoate_c0" compartment="c0" charge="-1" boundaryCondition="false"/>
<species id="cpd00728_e0" name="4-Hydroxybutanoate_e0" compartment="e0" charge="-1" boundaryCondition="false"/>
<species id="cpd00728_b" name="4-Hydroxybutanoate_b" compartment="e0" charge="-1" boundaryCondition="true"/>
<species id="cpd03737_c0" name="a-Keto-Valeric Acid_c0" compartment="c0" charge="-1" boundaryCondition="false"/>
<species id="cpd03737_e0" name="a-Keto-Valeric Acid_e0" compartment="e0" charge="-1" boundaryCondition="false"/>
<species id="cpd03737_b" name="a-Keto-Valeric Acid_b" compartment="e0" charge="-1" boundaryCondition="true"/>
<species id="cpd00380_c0" name="Itaconic Acid_c0" compartment="c0" charge="-2" boundaryCondition="false"/>
<species id="cpd00380_e0" name="Itaconic Acid_e0" compartment="e0" charge="-2" boundaryCondition="false"/>
<species id="cpd00380_b" name="Itaconic Acid_b" compartment="e0" charge="-2" boundaryCondition="true"/>
<species id="cpd00180_e0" name="Oxalate_e0" compartment="e0" charge="-2" boundaryCondition="false"/>
<species id="cpd00180_b" name="Oxalate_b" compartment="e0" charge="-2" boundaryCondition="true"/>
<species id="cpd01363_c0" name="Oxalomalic Acid_c0" compartment="c0" charge="-3" boundaryCondition="false"/>
<species id="cpd01363_e0" name="Oxalomalic Acid_e0" compartment="e0" charge="-3" boundaryCondition="false"/>
<species id="cpd01363_b" name="Oxalomalic Acid_b" compartment="e0" charge="-3" boundaryCondition="true"/>
<species id="cpd00248_c0" name="Quinic Acid_c0" compartment="c0" charge="-1" boundaryCondition="false"/>
<species id="cpd00248_e0" name="Quinic Acid_e0" compartment="e0" charge="-1" boundaryCondition="false"/>
<species id="cpd00248_b" name="Quinic Acid_b" compartment="e0" charge="-1" boundaryCondition="true"/>
<species id="cpd05192_c0" name="Sebacic Acid_c0" compartment="c0" charge="-2" boundaryCondition="false"/>
<species id="cpd05192_e0" name="Sebacic Acid_e0" compartment="e0" charge="-2" boundaryCondition="false"/>
<species id="cpd05192_b" name="Sebacic Acid_b" compartment="e0" charge="-2" boundaryCondition="true"/>
<species id="cpd00666_e0" name="Tartrate_e0" compartment="e0" charge="-2" boundaryCondition="false"/>
<species id="cpd00666_b" name="Tartrate_b" compartment="e0" charge="-2" boundaryCondition="true"/>
<species id="cpd03734_c0" name="Acetamide_c0" compartment="c0" charge="0" boundaryCondition="false"/>
<species id="cpd03734_e0" name="Acetamide_e0" compartment="e0" charge="0" boundaryCondition="false"/>
<species id="cpd03734_b" name="Acetamide_b" compartment="e0" charge="0" boundaryCondition="true"/>
<species id="cpd00477_e0" name="N_Acetyl_L_glutamate_e0" compartment="e0" charge="-2" boundaryCondition="false"/>
<species id="cpd00477_b" name="N_Acetyl_L_glutamate_b" compartment="e0" charge="-2" boundaryCondition="true"/>
<species id="cpd00227_e0" name="L_Homoserine_e0" compartment="e0" charge="0" boundaryCondition="false"/>
<species id="cpd00227_b" name="L_Homoserine_b" compartment="e0" charge="0" boundaryCondition="true"/>
<species id="cpd00066_e0" name="L_Phenylalanine_e0" compartment="e0" charge="0" boundaryCondition="false"/>
<species id="cpd00066_b" name="L_Phenylalanine_b" compartment="e0" charge="0" boundaryCondition="true"/>
<species id="cpd01293_e0" name="5_Oxoproline_e0" compartment="e0" charge="-1" boundaryCondition="false"/>
<species id="cpd01293_b" name="5_Oxoproline_b" compartment="e0" charge="-1" boundaryCondition="true"/>
<species id="cpd10719_c0" name="D-Carnitine_c0" compartment="c0" charge="0" boundaryCondition="false"/>
<species id="cpd10719_e0" name="D-Carnitine_e0" compartment="e0" charge="0" boundaryCondition="false"/>
<species id="cpd10719_b" name="D-Carnitine_b" compartment="e0" charge="0" boundaryCondition="true"/>
<species id="cpd00266_c0" name="L-Carnitine_c0" compartment="c0" charge="0" boundaryCondition="false"/>
<species id="cpd00266_e0" name="L-Carnitine_e0" compartment="e0" charge="0" boundaryCondition="false"/>
<species id="cpd00266_b" name="L-Carnitine_b" compartment="e0" charge="0" boundaryCondition="true"/>
<species id="cpd01799_c0" name="Sec-Butylamine_c0" compartment="c0" charge="1" boundaryCondition="false"/>
<species id="cpd01799_e0" name="Sec-Butylamine_e0" compartment="e0" charge="1" boundaryCondition="false"/>
<species id="cpd01799_b" name="Sec-Butylamine_b" compartment="e0" charge="1" boundaryCondition="true"/>
<species id="cpd02599_c0" name="D,L-Octopamine_c0" compartment="c0" charge="1" boundaryCondition="false"/>
<species id="cpd02599_e0" name="D,L-Octopamine_e0" compartment="e0" charge="1" boundaryCondition="false"/>
<species id="cpd02599_b" name="D,L-Octopamine_b" compartment="e0" charge="1" boundaryCondition="true"/>
<species id="cpd00157_e0" name="Glycerone_e0" compartment="e0" charge="0" boundaryCondition="false"/>
<species id="cpd00157_b" name="Glycerone_b" compartment="e0" charge="0" boundaryCondition="true"/>
<species id="cpd01947_c0" name="2,3-Butanediol_c0" compartment="c0" charge="0" boundaryCondition="false"/>
<species id="cpd01947_e0" name="2,3-Butanediol_e0" compartment="e0" charge="0" boundaryCondition="false"/>
<species id="cpd01947_b" name="2,3-Butanediol_b" compartment="e0" charge="0" boundaryCondition="true"/>
<species id="cpd00361_c0" name="3-Hydroxy 2-Butanone_c0" compartment="c0" charge="0" boundaryCondition="false"/>
<species id="cpd00361_e0" name="3-Hydroxy 2-Butanone_e0" compartment="e0" charge="0" boundaryCondition="false"/>
<species id="cpd00361_b" name="3-Hydroxy 2-Butanone_b" compartment="e0" charge="0" boundaryCondition="true"/>
<species id="cpd00122_e0" name="N_Acetyl_D_glucosamine_e0" compartment="e0" charge="0" boundaryCondition="false"/>
<species id="cpd00122_b" name="N_Acetyl_D_glucosamine_b" compartment="e0" charge="0" boundaryCondition="true"/>
<species id="cpd00108_e0" name="Galactose_e0" compartment="e0" charge="0" boundaryCondition="false"/>
<species id="cpd00108_b" name="Galactose_b" compartment="e0" charge="0" boundaryCondition="true"/>
<species id="cpd00794_e0" name="TRHL_e0" compartment="e0" charge="0" boundaryCondition="false"/>
<species id="cpd00794_b" name="TRHL_b" compartment="e0" charge="0" boundaryCondition="true"/>
<species id="cpd00138_c0" name="D-Mannose_c0" compartment="c0" charge="0" boundaryCondition="false"/>
<species id="cpd00138_e0" name="D-Mannose_e0" compartment="e0" charge="0" boundaryCondition="false"/>
<species id="cpd00138_b" name="D-Mannose_b" compartment="e0" charge="0" boundaryCondition="true"/>
<species id="cpd01171_c0" name="Dulcitol_c0" compartment="c0" charge="0" boundaryCondition="false"/>
<species id="cpd01171_e0" name="Dulcitol_e0" compartment="e0" charge="0" boundaryCondition="false"/>
<species id="cpd01171_b" name="Dulcitol_b" compartment="e0" charge="0" boundaryCondition="true"/>
<species id="cpd00588_e0" name="Sorbitol_e0" compartment="e0" charge="0" boundaryCondition="false"/>
<species id="cpd00588_b" name="Sorbitol_b" compartment="e0" charge="0" boundaryCondition="true"/>
<species id="cpd00100_e0" name="Glycerol_e0" compartment="e0" charge="0" boundaryCondition="false"/>
<species id="cpd00100_b" name="Glycerol_b" compartment="e0" charge="0" boundaryCondition="true"/>
<species id="cpd00751_c0" name="L-Fucose_c0" compartment="c0" charge="0" boundaryCondition="false"/>
<species id="cpd00751_e0" name="L-Fucose_e0" compartment="e0" charge="0" boundaryCondition="false"/>
<species id="cpd00751_b" name="L-Fucose_b" compartment="e0" charge="0" boundaryCondition="true"/>
<species id="cpd00159_e0" name="L_Lactate_e0" compartment="e0" charge="-1" boundaryCondition="false"/>
<species id="cpd00159_b" name="L_Lactate_b" compartment="e0" charge="-1" boundaryCondition="true"/>
<species id="cpd00047_e0" name="Formate_e0" compartment="e0" charge="-1" boundaryCondition="false"/>
<species id="cpd00047_b" name="Formate_b" compartment="e0" charge="-1" boundaryCondition="true"/>
<species id="cpd00314_e0" name="D_Mannitol_e0" compartment="e0" charge="0" boundaryCondition="false"/>
<species id="cpd00314_b" name="D_Mannitol_b" compartment="e0" charge="0" boundaryCondition="true"/>
<species id="cpd00082_e0" name="D_Fructose_e0" compartment="e0" charge="0" boundaryCondition="false"/>
<species id="cpd00082_b" name="D_Fructose_b" compartment="e0" charge="0" boundaryCondition="true"/>
<species id="cpd00029_e0" name="Acetate_e0" compartment="e0" charge="-1" boundaryCondition="false"/>
<species id="cpd00029_b" name="Acetate_b" compartment="e0" charge="-1" boundaryCondition="true"/>
<species id="cpd03198_e0" name="Melibiose_e0" compartment="e0" charge="0" boundaryCondition="false"/>
<species id="cpd03198_b" name="Melibiose_b" compartment="e0" charge="0" boundaryCondition="true"/>
<species id="cpd00132_e0" name="L_Asparagine_e0" compartment="e0" charge="0" boundaryCondition="false"/>
<species id="cpd00132_b" name="L_Asparagine_b" compartment="e0" charge="0" boundaryCondition="true"/>
<species id="cpd00208_e0" name="alpha-D-Lactose_e0" compartment="e0" charge="0" boundaryCondition="false"/>
<species id="cpd00208_b" name="alpha-D-Lactose_b" compartment="e0" charge="0" boundaryCondition="true"/>
<species id="cpd04349_c0" name="Lactulose_c0" compartment="c0" charge="0" boundaryCondition="false"/>
<species id="cpd04349_e0" name="Lactulose_e0" compartment="e0" charge="0" boundaryCondition="false"/>
<species id="cpd04349_b" name="Lactulose_b" compartment="e0" charge="0" boundaryCondition="true"/>
<species id="cpd00076_e0" name="Sucrose_e0" compartment="e0" charge="0" boundaryCondition="false"/>
<species id="cpd00076_b" name="Sucrose_b" compartment="e0" charge="0" boundaryCondition="true"/>
<species id="cpd00249_e0" name="Uridine_e0" compartment="e0" charge="0" boundaryCondition="false"/>
<species id="cpd00249_b" name="Uridine_b" compartment="e0" charge="0" boundaryCondition="true"/>
<species id="cpd00053_e0" name="L_Glutamine_e0" compartment="e0" charge="0" boundaryCondition="false"/>
<species id="cpd00053_b" name="L_Glutamine_b" compartment="e0" charge="0" boundaryCondition="true"/>
<species id="cpd11603_c0" name="b-Methyl-D-Glucoside_c0" compartment="c0" charge="0" boundaryCondition="false"/>
<species id="cpd11603_e0" name="b-Methyl-D-Glucoside_e0" compartment="e0" charge="0" boundaryCondition="false"/>
<species id="cpd11603_b" name="b-Methyl-D-Glucoside_b" compartment="e0" charge="0" boundaryCondition="true"/>
<species id="cpd00182_e0" name="Adenosine_e0" compartment="e0" charge="0" boundaryCondition="false"/>
<species id="cpd00182_b" name="Adenosine_b" compartment="e0" charge="0" boundaryCondition="true"/>
<species id="cpd00158_c0" name="D-Cellobiose_c0" compartment="c0" charge="0" boundaryCondition="false"/>
<species id="cpd00158_e0" name="D-Cellobiose_e0" compartment="e0" charge="0" boundaryCondition="false"/>
<species id="cpd00158_b" name="D-Cellobiose_b" compartment="e0" charge="0" boundaryCondition="true"/>
<species id="cpd00054_e0" name="L_Serine_e0" compartment="e0" charge="0" boundaryCondition="false"/>
<species id="cpd00054_b" name="L_Serine_b" compartment="e0" charge="0" boundaryCondition="true"/>
<species id="cpd00035_e0" name="L_Alanine_e0" compartment="e0" charge="0" boundaryCondition="false"/>
<species id="cpd00035_b" name="L_Alanine_b" compartment="e0" charge="0" boundaryCondition="true"/>
<species id="cpd00492_e0" name="N_Acetyl_D_mannosamine_e0" compartment="e0" charge="0" boundaryCondition="false"/>
<species id="cpd00492_b" name="N_Acetyl_D_mannosamine_b" compartment="e0" charge="0" boundaryCondition="true"/>
<species id="cpd00386_e0" name="D_Malate_e0" compartment="e0" charge="-2" boundaryCondition="false"/>
<species id="cpd00386_b" name="D_Malate_b" compartment="e0" charge="-2" boundaryCondition="true"/>
<species id="cpd00130_e0" name="L_Malate_e0" compartment="e0" charge="-2" boundaryCondition="false"/>
<species id="cpd00130_b" name="L_Malate_b" compartment="e0" charge="-2" boundaryCondition="true"/>
<species id="cpd03884_c0" name="D-Psicose_c0" compartment="c0" charge="0" boundaryCondition="false"/>
<species id="cpd03884_e0" name="D-Psicose_e0" compartment="e0" charge="0" boundaryCondition="false"/>
<species id="cpd03884_b" name="D-Psicose_b" compartment="e0" charge="0" boundaryCondition="true"/>
<species id="cpd00020_e0" name="Pyruvate_e0" compartment="e0" charge="-1" boundaryCondition="false"/>
<species id="cpd00020_b" name="Pyruvate_b" compartment="e0" charge="-1" boundaryCondition="true"/>
<species id="cpd00162_e0" name="Aminoethanol_e0" compartment="e0" charge="1" boundaryCondition="false"/>
<species id="cpd00162_b" name="Aminoethanol_b" compartment="e0" charge="1" boundaryCondition="true"/>
<species id="cpd11594_c0" name="Dextrin_c0" compartment="c0" charge="0" boundaryCondition="false"/>
<species id="cpd11594_e0" name="Dextrin_e0" compartment="e0" charge="0" boundaryCondition="false"/>
<species id="cpd11594_b" name="Dextrin_b" compartment="e0" charge="0" boundaryCondition="true"/>
<species id="cpd00155_e0" name="Glycogen_e0" compartment="e0" charge="0" boundaryCondition="false"/>
<species id="cpd00155_b" name="Glycogen_b" compartment="e0" charge="0" boundaryCondition="true"/>
<species id="cpd11748_c0" name="Laminarin_c0" compartment="c0" charge="0" boundaryCondition="false"/>
<species id="cpd11748_e0" name="Laminarin_e0" compartment="e0" charge="0" boundaryCondition="false"/>
<species id="cpd11748_b" name="Laminarin_b" compartment="e0" charge="0" boundaryCondition="true"/>
<species id="cpd11601_c0" name="Pectin_c0" compartment="c0" charge="0" boundaryCondition="false"/>
<species id="cpd11601_e0" name="Pectin_e0" compartment="e0" charge="0" boundaryCondition="false"/>
<species id="cpd11601_b" name="Pectin_b" compartment="e0" charge="0" boundaryCondition="true"/>
<species id="cpd00832_c0" name="N-Acetyl-D-Galactosamine_c0" compartment="c0" charge="0" boundaryCondition="false"/>
<species id="cpd00832_e0" name="N-Acetyl-D-Galactosamine_e0" compartment="e0" charge="0" boundaryCondition="false"/>
<species id="cpd00832_b" name="N-Acetyl-D-Galactosamine_b" compartment="e0" charge="0" boundaryCondition="true"/>
<species id="cpd00185_c0" name="D-Arabinose_c0" compartment="c0" charge="0" boundaryCondition="false"/>
<species id="cpd00185_e0" name="D-Arabinose_e0" compartment="e0" charge="0" boundaryCondition="false"/>
<species id="cpd00185_b" name="D-Arabinose_b" compartment="e0" charge="0" boundaryCondition="true"/>
<species id="cpd01307_c0" name="D-Arabitol_c0" compartment="c0" charge="0" boundaryCondition="false"/>
<species id="cpd01307_e0" name="D-Arabitol_e0" compartment="e0" charge="0" boundaryCondition="false"/>
<species id="cpd01307_b" name="D-Arabitol_b" compartment="e0" charge="0" boundaryCondition="true"/>
<species id="cpd05158_c0" name="Gentiobiose_c0" compartment="c0" charge="0" boundaryCondition="false"/>
<species id="cpd05158_e0" name="Gentiobiose_e0" compartment="e0" charge="0" boundaryCondition="false"/>
<species id="cpd05158_b" name="Gentiobiose_b" compartment="e0" charge="0" boundaryCondition="true"/>
<species id="cpd02274_c0" name="Methyl beta-D-galactoside_c0" compartment="c0" charge="0" boundaryCondition="false"/>
<species id="cpd02274_e0" name="Methyl beta-D-galactoside_e0" compartment="e0" charge="0" boundaryCondition="false"/>
<species id="cpd02274_b" name="Methyl beta-D-galactoside_b" compartment="e0" charge="0" boundaryCondition="true"/>
<species id="cpd01200_c0" name="Palatinose_c0" compartment="c0" charge="0" boundaryCondition="false"/>
<species id="cpd01200_e0" name="Palatinose_e0" compartment="e0" charge="0" boundaryCondition="false"/>
<species id="cpd01200_b" name="Palatinose_b" compartment="e0" charge="0" boundaryCondition="true"/>
<species id="cpd00382_e0" name="Melitose_e0" compartment="e0" charge="0" boundaryCondition="false"/>
<species id="cpd00382_b" name="Melitose_b" compartment="e0" charge="0" boundaryCondition="true"/>
<species id="cpd01030_c0" name="Salicin_c0" compartment="c0" charge="0" boundaryCondition="false"/>
<species id="cpd01030_e0" name="Salicin_e0" compartment="e0" charge="0" boundaryCondition="false"/>
<species id="cpd01030_b" name="Salicin_b" compartment="e0" charge="0" boundaryCondition="true"/>
<species id="cpd01133_e0" name="Stachyose_e0" compartment="e0" charge="0" boundaryCondition="false"/>
<species id="cpd01133_b" name="Stachyose_b" compartment="e0" charge="0" boundaryCondition="true"/>
<species id="cpd00589_c0" name="D-Tagatose_c0" compartment="c0" charge="0" boundaryCondition="false"/>
<species id="cpd00589_e0" name="D-Tagatose_e0" compartment="e0" charge="0" boundaryCondition="false"/>
<species id="cpd00589_b" name="D-Tagatose_b" compartment="e0" charge="0" boundaryCondition="true"/>
<species id="cpd00281_e0" name="GABA_e0" compartment="e0" charge="0" boundaryCondition="false"/>
<species id="cpd00281_b" name="GABA_b" compartment="e0" charge="0" boundaryCondition="true"/>
<species id="cpd00276_c0" name="D-Glucosamine_c0" compartment="c0" charge="1" boundaryCondition="false"/>
<species id="cpd00276_e0" name="D-Glucosamine_e0" compartment="e0" charge="1" boundaryCondition="false"/>
<species id="cpd00276_b" name="D-Glucosamine_b" compartment="e0" charge="1" boundaryCondition="true"/>
<species id="cpd00851_e0" name="trans-4-hydroxy-L-proline_e0" compartment="e0" charge="-1" boundaryCondition="false"/>
<species id="cpd00851_b" name="trans-4-hydroxy-L-proline_b" compartment="e0" charge="-1" boundaryCondition="true"/>
<species id="cpd02175_e0" name="cis-4-hydroxy-D-proline_e0" compartment="e0" charge="-1" boundaryCondition="false"/>
<species id="cpd02175_b" name="cis-4-hydroxy-D-proline_b" compartment="e0" charge="-1" boundaryCondition="true"/>
<species id="cpd00737_c0" name="Trigonelline_c0" compartment="c0" charge="0" boundaryCondition="false"/>
<species id="cpd00737_e0" name="Trigonelline_e0" compartment="e0" charge="0" boundaryCondition="false"/>
<species id="cpd00737_b" name="Trigonelline_b" compartment="e0" charge="0" boundaryCondition="true"/>
<species id="cpd03963_c0" name="Biuret_c0" compartment="c0" charge="0" boundaryCondition="false"/>
<species id="cpd03963_e0" name="Biuret_e0" compartment="e0" charge="0" boundaryCondition="false"/>
<species id="cpd03963_b" name="Biuret_b" compartment="e0" charge="0" boundaryCondition="true"/>
<species id="cpd00084_e0" name="L_Cysteine_e0" compartment="e0" charge="0" boundaryCondition="false"/>
<species id="cpd00084_b" name="L_Cysteine_b" compartment="e0" charge="0" boundaryCondition="true"/>
<species id="cpd00065_e0" name="L_Tryptophan_e0" compartment="e0" charge="0" boundaryCondition="false"/>
<species id="cpd00065_b" name="L_Tryptophan_b" compartment="e0" charge="0" boundaryCondition="true"/>
<species id="cpd00069_e0" name="L_Tyrosine_e0" compartment="e0" charge="0" boundaryCondition="false"/>
<species id="cpd00069_b" name="L_Tyrosine_b" compartment="e0" charge="0" boundaryCondition="true"/>
<species id="cpd01308_c0" name="D-Asparagine_c0" compartment="c0" charge="0" boundaryCondition="false"/>
<species id="cpd01308_e0" name="D-Asparagine_e0" compartment="e0" charge="0" boundaryCondition="false"/>
<species id="cpd01308_b" name="D-Asparagine_b" compartment="e0" charge="0" boundaryCondition="true"/>
<species id="cpd00186_e0" name="D_Glutamate_e0" compartment="e0" charge="-1" boundaryCondition="false"/>
<species id="cpd00186_b" name="D_Glutamate_b" compartment="e0" charge="-1" boundaryCondition="true"/>
<species id="cpd00549_c0" name="D-Lysine_c0" compartment="c0" charge="1" boundaryCondition="false"/>
<species id="cpd00549_e0" name="D-Lysine_e0" compartment="e0" charge="1" boundaryCondition="false"/>
<species id="cpd00549_b" name="D-Lysine_b" compartment="e0" charge="1" boundaryCondition="true"/>
<species id="cpd03840_c0" name="D-Valine_c0" compartment="c0" charge="0" boundaryCondition="false"/>
<species id="cpd03840_e0" name="D-Valine_e0" compartment="e0" charge="0" boundaryCondition="false"/>
<species id="cpd03840_b" name="D-Valine_b" compartment="e0" charge="0" boundaryCondition="true"/>
<species id="cpd00274_e0" name="Citrulline_e0" compartment="e0" charge="0" boundaryCondition="false"/>
<species id="cpd00274_b" name="Citrulline_b" compartment="e0" charge="0" boundaryCondition="true"/>
<species id="cpd00165_c0" name="Hydroxylamine_c0" compartment="c0" charge="0" boundaryCondition="false"/>
<species id="cpd00165_e0" name="Hydroxylamine_e0" compartment="e0" charge="0" boundaryCondition="false"/>
<species id="cpd00165_b" name="Hydroxylamine_b" compartment="e0" charge="0" boundaryCondition="true"/>
<species id="cpd00187_e0" name="Methylamine_e0" compartment="e0" charge="1" boundaryCondition="false"/>
<species id="cpd00187_b" name="Methylamine_b" compartment="e0" charge="1" boundaryCondition="true"/>
<species id="cpd00591_c0" name="Ethylamine_c0" compartment="c0" charge="1" boundaryCondition="false"/>
<species id="cpd00591_e0" name="Ethylamine_e0" compartment="e0" charge="1" boundaryCondition="false"/>
<species id="cpd00591_b" name="Ethylamine_b" compartment="e0" charge="1" boundaryCondition="true"/>
<species id="cpd00152_e0" name="Agmatine_e0" compartment="e0" charge="2" boundaryCondition="false"/>
<species id="cpd00152_b" name="Agmatine_b" compartment="e0" charge="2" boundaryCondition="true"/>
<species id="cpd00312_c0" name="Histamine_c0" compartment="c0" charge="1" boundaryCondition="false"/>
<species id="cpd00312_e0" name="Histamine_e0" compartment="e0" charge="1" boundaryCondition="false"/>
<species id="cpd00312_b" name="Histamine_b" compartment="e0" charge="1" boundaryCondition="true"/>
<species id="cpd00378_e0" name="Formamide_e0" compartment="e0" charge="0" boundaryCondition="false"/>
<species id="cpd00378_b" name="Formamide_b" compartment="e0" charge="0" boundaryCondition="true"/>
<species id="cpd01524_c0" name="D-Galactosamine_c0" compartment="c0" charge="1" boundaryCondition="false"/>
<species id="cpd01524_e0" name="D-Galactosamine_e0" compartment="e0" charge="1" boundaryCondition="false"/>
<species id="cpd01524_b" name="D-Galactosamine_b" compartment="e0" charge="1" boundaryCondition="true"/>
<species id="cpd02241_c0" name="D-Mannosamine_c0" compartment="c0" charge="1" boundaryCondition="false"/>
<species id="cpd02241_e0" name="D-Mannosamine_e0" compartment="e0" charge="1" boundaryCondition="false"/>
<species id="cpd02241_b" name="D-Mannosamine_b" compartment="e0" charge="1" boundaryCondition="true"/>
<species id="cpd00128_e0" name="Adenine_e0" compartment="e0" charge="0" boundaryCondition="false"/>
<species id="cpd00128_b" name="Adenine_b" compartment="e0" charge="0" boundaryCondition="true"/>
<species id="cpd00367_e0" name="Cytidine_e0" compartment="e0" charge="0" boundaryCondition="false"/>
<species id="cpd00367_b" name="Cytidine_b" compartment="e0" charge="0" boundaryCondition="true"/>
<species id="cpd00207_e0" name="Guanine_e0" compartment="e0" charge="0" boundaryCondition="false"/>
<species id="cpd00207_b" name="Guanine_b" compartment="e0" charge="0" boundaryCondition="true"/>
<species id="cpd00311_e0" name="Guanosine_e0" compartment="e0" charge="0" boundaryCondition="false"/>
<species id="cpd00311_b" name="Guanosine_b" compartment="e0" charge="0" boundaryCondition="true"/>
<species id="cpd00151_e0" name="Thymine_e0" compartment="e0" charge="0" boundaryCondition="false"/>
<species id="cpd00151_b" name="Thymine_b" compartment="e0" charge="0" boundaryCondition="true"/>
<species id="cpd01217_e0" name="Xanthosine_e0" compartment="e0" charge="0" boundaryCondition="false"/>
<species id="cpd01217_b" name="Xanthosine_b" compartment="e0" charge="0" boundaryCondition="true"/>
<species id="cpd00300_e0" name="Urate_e0" compartment="e0" charge="0" boundaryCondition="false"/>
<species id="cpd00300_b" name="Urate_b" compartment="e0" charge="0" boundaryCondition="true"/>
<species id="cpd01573_c0" name="(S)-2-Aminobutanoate_c0" compartment="c0" charge="0" boundaryCondition="false"/>
<species id="cpd01573_e0" name="(S)-2-Aminobutanoate_e0" compartment="e0" charge="0" boundaryCondition="false"/>
<species id="cpd01573_b" name="(S)-2-Aminobutanoate_b" compartment="e0" charge="0" boundaryCondition="true"/>
<species id="cpd01588_c0" name="6-Aminohexanoate_c0" compartment="c0" charge="0" boundaryCondition="false"/>
<species id="cpd01588_e0" name="6-Aminohexanoate_e0" compartment="e0" charge="0" boundaryCondition="false"/>
<species id="cpd01588_b" name="6-Aminohexanoate_b" compartment="e0" charge="0" boundaryCondition="true"/>
<species id="cpd00819_c0" name="L-Arabinono-1,4-lactone_c0" compartment="c0" charge="0" boundaryCondition="false"/>
<species id="cpd02203_c0" name="D-Erythritol 4-phosphate_c0" compartment="c0" charge="-1" boundaryCondition="false"/>
<species id="cpd01383_c0" name="D-Erythrulose_c0" compartment="c0" charge="0" boundaryCondition="false"/>
<species id="cpdERYI3_c0" name="3-keto-erythrose-4-phosphate_c0" compartment="c0" charge="0" boundaryCondition="false"/>
<species id="cpdERYI4_c0" name="3-keto-erythronate-4-phosphate_c0" compartment="c0" charge="0" boundaryCondition="false"/>
<species id="cpd00426_c0" name="Homogentisate_c0" compartment="c0" charge="-1" boundaryCondition="false"/>
<species id="cpd00763_c0" name="4-Maleylacetoacetic acid_c0" compartment="c0" charge="-2" boundaryCondition="false"/>
<species id="cpd00780_c0" name="Fumarylacetoacetate_c0" compartment="c0" charge="-2" boundaryCondition="false"/>
<species id="cpd01024_c0" name="methane_c0" compartment="c0" charge="0" boundaryCondition="false"/>
<species id="cpd01024_e0" name="methane_e0" compartment="e0" charge="0" boundaryCondition="false"/>
<species id="cpd01024_b" name="methane_b" compartment="e0" charge="0" boundaryCondition="true"/>

<species id="cpd12847_c0" name="Apo-[carboxylase]" compartment="c0" charge="0" boundaryCondition="false"/>

<!-- Compounds added manually END  -->

</listOfSpecies>
<listOfReactions>
<reaction id="rxn00541_c0" name="L_Threonine_acetaldehyde_lyase_c0" reversible="true">
<notes>
<html:p>GENE_ASSOCIATION:smc04029</html:p>
<html:p>PROTEIN_ASSOCIATION:smc04029</html:p>
<html:p>KEGG_RID:R00751</html:p>
<html:p>PROTEIN_CLASS:4.1.2.5</html:p>
</notes>
<listOfReactants>
<speciesReference species="cpd00161_c0" stoichiometry="1"/>
</listOfReactants>
<listOfProducts>
<speciesReference species="cpd00071_c0" stoichiometry="1"/>
<speciesReference species="cpd00033_c0" stoichiometry="1"/>
</listOfProducts>
<kineticLaw>
	<math xmlns="http://www.w3.org/1998/Math/MathML">
			<ci> FLUX_VALUE </ci>
	</math>
	<listOfParameters>
		<parameter id="LOWER_BOUND" value="-1000" name="mmol_per_gDW_per_hr"/>
		<parameter id="UPPER_BOUND" value="1000" name="mmol_per_gDW_per_hr"/>
		<parameter id="OBJECTIVE_COEFFICIENT" value="0"/>
		<parameter id="FLUX_VALUE" value="0.0" name="mmol_per_gDW_per_hr"/>
	</listOfParameters>
</kineticLaw>
</reaction>
<reaction id="rxn00225_c0" name="ATP_acetate_phosphotransferase_c0" reversible="true">
<notes>
<html:p>GENE_ASSOCIATION:smb21184</html:p>
<html:p>PROTEIN_ASSOCIATION:ackA2</html:p>
<html:p>KEGG_RID:R00315</html:p>
<html:p>PROTEIN_CLASS:2.7.2.1</html:p>
</notes>
<listOfReactants>
<speciesReference species="cpd00067_c0" stoichiometry="1"/>
<speciesReference species="cpd00002_c0" stoichiometry="1"/>
<speciesReference species="cpd00029_c0" stoichiometry="1"/>
</listOfReactants>
<listOfProducts>
<speciesReference species="cpd00196_c0" stoichiometry="1"/>
<speciesReference species="cpd00008_c0" stoichiometry="1"/>
</listOfProducts>
<kineticLaw>
	<math xmlns="http://www.w3.org/1998/Math/MathML">
			<ci> FLUX_VALUE </ci>
	</math>
	<listOfParameters>
		<parameter id="LOWER_BOUND" value="-1000" name="mmol_per_gDW_per_hr"/>
		<parameter id="UPPER_BOUND" value="1000" name="mmol_per_gDW_per_hr"/>
		<parameter id="OBJECTIVE_COEFFICIENT" value="0"/>
		<parameter id="FLUX_VALUE" value="0.0" name="mmol_per_gDW_per_hr"/>
	</listOfParameters>
</kineticLaw>
</reaction>
<reaction id="rxn01199_c0" name="ATP_D_xylulose_5_phosphotransferase_c0" reversible="true">
<notes>
<html:p>GENE_ASSOCIATION:(smc03164 or smc02334)</html:p>
<html:p>PROTEIN_ASSOCIATION:(xylB or smc02334)</html:p>
<html:p>KEGG_RID:R01639</html:p>
<html:p>PROTEIN_CLASS:2.7.1.17</html:p>
</notes>
<listOfReactants>
<speciesReference species="cpd00002_c0" stoichiometry="1"/>
<speciesReference species="cpd00259_c0" stoichiometry="1"/>
</listOfReactants>
<listOfProducts>
<speciesReference species="cpd00198_c0" stoichiometry="1"/>
<speciesReference species="cpd00008_c0" stoichiometry="1"/>
</listOfProducts>
<kineticLaw>
	<math xmlns="http://www.w3.org/1998/Math/MathML">
			<ci> FLUX_VALUE </ci>
	</math>
	<listOfParameters>
		<parameter id="LOWER_BOUND" value="-1000" name="mmol_per_gDW_per_hr"/>
		<parameter id="UPPER_BOUND" value="1000" name="mmol_per_gDW_per_hr"/>
		<parameter id="OBJECTIVE_COEFFICIENT" value="0"/>
		<parameter id="FLUX_VALUE" value="0.0" name="mmol_per_gDW_per_hr"/>
	</listOfParameters>
</kineticLaw>
</reaction>
<reaction id="rxn10215_c0" name="anteisoheptadecanoyl_1_acylglycerol_3_phosphate_O_acyltransferase_c0" reversible="false">
<notes>
<html:p>GENE_ASSOCIATION:(smc02158 or smc01116)</html:p>
<html:p>PROTEIN_ASSOCIATION:(smc02158 or olsA)</html:p>
<html:p>PROTEIN_CLASS:2.3.1.51</html:p>
</notes>
<listOfReactants>
<speciesReference species="cpd15672_c0" stoichiometry="1"/>
<speciesReference species="cpd11434_c0" stoichiometry="1"/>
</listOfReactants>
<listOfProducts>
<speciesReference species="cpd15678_c0" stoichiometry="1"/>
<speciesReference species="cpd00010_c0" stoichiometry="1"/>
</listOfProducts>
<kineticLaw>
	<math xmlns="http://www.w3.org/1998/Math/MathML">
			<ci> FLUX_VALUE </ci>
	</math>
	<listOfParameters>
		<parameter id="LOWER_BOUND" value="0" name="mmol_per_gDW_per_hr"/>
		<parameter id="UPPER_BOUND" value="1000" name="mmol_per_gDW_per_hr"/>
		<parameter id="OBJECTIVE_COEFFICIENT" value="0"/>
		<parameter id="FLUX_VALUE" value="0.0" name="mmol_per_gDW_per_hr"/>
	</listOfParameters>
</kineticLaw>
</reaction>
<reaction id="rxn02483_c0" name="4_Carboxymuconolactone_carboxy_lyase_c0" reversible="false">
<notes>
<html:p>GENE_ASSOCIATION:smb20578</html:p>
<html:p>PROTEIN_ASSOCIATION:PcaC</html:p>
<html:p>KEGG_RID:R03470</html:p>
<html:p>PROTEIN_CLASS:4.1.1.44</html:p>
</notes>
<listOfReactants>
<speciesReference species="cpd00067_c0" stoichiometry="1"/>
<speciesReference species="cpd00938_c0" stoichiometry="1"/>
</listOfReactants>
<listOfProducts>
<speciesReference species="cpd02255_c0" stoichiometry="1"/>
<speciesReference species="cpd00011_c0" stoichiometry="1"/>
</listOfProducts>
<kineticLaw>
	<math xmlns="http://www.w3.org/1998/Math/MathML">
			<ci> FLUX_VALUE </ci>
	</math>
	<listOfParameters>
		<parameter id="LOWER_BOUND" value="0" name="mmol_per_gDW_per_hr"/>
		<parameter id="UPPER_BOUND" value="1000" name="mmol_per_gDW_per_hr"/>
		<parameter id="OBJECTIVE_COEFFICIENT" value="0"/>
		<parameter id="FLUX_VALUE" value="0.0" name="mmol_per_gDW_per_hr"/>
	</listOfParameters>
</kineticLaw>
</reaction>
<reaction id="rxn00802_c0" name="N_L_Argininosuccinate_arginie_lyase_c0" reversible="true">
<notes>
<html:p>GENE_ASSOCIATION:(smc00725 or smb21094)</html:p>
<html:p>PROTEIN_ASSOCIATION:(argH1 or argH2)</html:p>
<html:p>KEGG_RID:R01086</html:p>
<html:p>PROTEIN_CLASS:4.3.2.1</html:p>
</notes>
<listOfReactants>
<speciesReference species="cpd02152_c0" stoichiometry="1"/>
</listOfReactants>
<listOfProducts>
<speciesReference species="cpd00106_c0" stoichiometry="1"/>
<speciesReference species="cpd00051_c0" stoichiometry="1"/>
</listOfProducts>
<kineticLaw>
	<math xmlns="http://www.w3.org/1998/Math/MathML">
			<ci> FLUX_VALUE </ci>
	</math>
	<listOfParameters>
		<parameter id="LOWER_BOUND" value="-1000" name="mmol_per_gDW_per_hr"/>
		<parameter id="UPPER_BOUND" value="1000" name="mmol_per_gDW_per_hr"/>
		<parameter id="OBJECTIVE_COEFFICIENT" value="0"/>
		<parameter id="FLUX_VALUE" value="0.0" name="mmol_per_gDW_per_hr"/>
	</listOfParameters>
</kineticLaw>
</reaction>
<reaction id="rxn03638_c0" name="Acetyl_CoA_D_glucosamine_1_phosphate_N_acetyltransferase_c0" reversible="false">
<notes>
<html:p>GENE_ASSOCIATION:(smc00232 and smc00232)</html:p>
<html:p>PROTEIN_ASSOCIATION:(glmU and glmU)</html:p>
<html:p>KEGG_RID:R05332</html:p>
<html:p>PROTEIN_CLASS:2.3.1.4</html:p>
</notes>
<listOfReactants>
<speciesReference species="cpd03671_c0" stoichiometry="1"/>
<speciesReference species="cpd00022_c0" stoichiometry="1"/>
</listOfReactants>
<listOfProducts>
<speciesReference species="cpd00067_c0" stoichiometry="1"/>
<speciesReference species="cpd02611_c0" stoichiometry="1"/>
<speciesReference species="cpd00010_c0" stoichiometry="1"/>
</listOfProducts>
<kineticLaw>
	<math xmlns="http://www.w3.org/1998/Math/MathML">
			<ci> FLUX_VALUE </ci>
	</math>
	<listOfParameters>
		<parameter id="LOWER_BOUND" value="0" name="mmol_per_gDW_per_hr"/>
		<parameter id="UPPER_BOUND" value="1000" name="mmol_per_gDW_per_hr"/>
		<parameter id="OBJECTIVE_COEFFICIENT" value="0"/>
		<parameter id="FLUX_VALUE" value="0.0" name="mmol_per_gDW_per_hr"/>
	</listOfParameters>
</kineticLaw>
</reaction>
<reaction id="rxn08851_c0" name="Lysophospholipase_L2_2_acylglycerophosphoglycerol__n_C18_1_c0" reversible="true">
<notes>
<html:p>GENE_ASSOCIATION:(smc04041 or smc02818)</html:p>
<html:p>PROTEIN_ASSOCIATION:(pldB or smc02818)</html:p>
<html:p>PROTEIN_CLASS:3.1.1.5</html:p>
</notes>
<listOfReactants>
<speciesReference species="cpd00001_c0" stoichiometry="1"/>
<speciesReference species="cpd15349_c0" stoichiometry="1"/>
</listOfReactants>
<listOfProducts>
<speciesReference species="cpd15269_c0" stoichiometry="1"/>
<speciesReference species="cpd00067_c0" stoichiometry="1"/>
<speciesReference species="cpd02090_c0" stoichiometry="1"/>
</listOfProducts>
<kineticLaw>
	<math xmlns="http://www.w3.org/1998/Math/MathML">
			<ci> FLUX_VALUE </ci>
	</math>
	<listOfParameters>
		<parameter id="LOWER_BOUND" value="-1000" name="mmol_per_gDW_per_hr"/>
		<parameter id="UPPER_BOUND" value="1000" name="mmol_per_gDW_per_hr"/>
		<parameter id="OBJECTIVE_COEFFICIENT" value="0"/>
		<parameter id="FLUX_VALUE" value="0.0" name="mmol_per_gDW_per_hr"/>
	</listOfParameters>
</kineticLaw>
</reaction>
<reaction id="rxn06078_c0" name="O_Acetyl_L_homoserine_acetate_lyase_adding_methanethiol_c0" reversible="false">
<notes>
<html:p>GENE_ASSOCIATION:(smc02217 or smc01809)</html:p>
<html:p>PROTEIN_ASSOCIATION:(metZ or smc01809)</html:p>
<html:p>KEGG_RID:R02026</html:p>
<html:p>PROTEIN_CLASS:2.5.1.49</html:p>
</notes>
<listOfReactants>
<speciesReference species="cpd00790_c0" stoichiometry="1"/>
<speciesReference species="cpd00268_c0" stoichiometry="1"/>
<speciesReference species="cpd11421_c0" stoichiometry="1"/>
</listOfReactants>
<listOfProducts>
<speciesReference species="cpd11420_c0" stoichiometry="1"/>
<speciesReference species="cpd00135_c0" stoichiometry="1"/>
<speciesReference species="cpd00081_c0" stoichiometry="1"/>
<speciesReference species="cpd00029_c0" stoichiometry="1"/>
</listOfProducts>
<kineticLaw>
	<math xmlns="http://www.w3.org/1998/Math/MathML">
			<ci> FLUX_VALUE </ci>
	</math>
	<listOfParameters>
		<parameter id="LOWER_BOUND" value="0" name="mmol_per_gDW_per_hr"/>
		<parameter id="UPPER_BOUND" value="1000" name="mmol_per_gDW_per_hr"/>
		<parameter id="OBJECTIVE_COEFFICIENT" value="0"/>
		<parameter id="FLUX_VALUE" value="0.0" name="mmol_per_gDW_per_hr"/>
	</listOfParameters>
</kineticLaw>
</reaction>
<reaction id="rxn00868_c0" name="Butanoyl_CoA_acceptor_2_3_oxidoreductase_c0" reversible="false">
<notes>
<html:p>GENE_ASSOCIATION:(sma1400 or smc01639 or sma2091)</html:p>
<html:p>PROTEIN_ASSOCIATION:(sma1400 or smc01639 or sma2091)</html:p>
<html:p>KEGG_RID:R01171</html:p>
<html:p>PROTEIN_CLASS:1.3.99.2</html:p>
</notes>
<listOfReactants>
<speciesReference species="cpd00067_c0" stoichiometry="1"/>
<speciesReference species="cpd00650_c0" stoichiometry="1"/>
<speciesReference species="cpd00004_c0" stoichiometry="1"/>
</listOfReactants>
<listOfProducts>
<speciesReference species="cpd00003_c0" stoichiometry="1"/>
<speciesReference species="cpd00120_c0" stoichiometry="1"/>
</listOfProducts>
<kineticLaw>
	<math xmlns="http://www.w3.org/1998/Math/MathML">
			<ci> FLUX_VALUE </ci>
	</math>
	<listOfParameters>
		<parameter id="LOWER_BOUND" value="0" name="mmol_per_gDW_per_hr"/>
		<parameter id="UPPER_BOUND" value="1000" name="mmol_per_gDW_per_hr"/>
		<parameter id="OBJECTIVE_COEFFICIENT" value="0"/>
		<parameter id="FLUX_VALUE" value="0.0" name="mmol_per_gDW_per_hr"/>
	</listOfParameters>
</kineticLaw>
</reaction>
<reaction id="rxn03954_c0" name="L_Idonate_NADP_oxidoreductase_c0" reversible="true">
<notes>
<html:p>GENE_ASSOCIATION:(sma0512 or smb20445)</html:p>
<html:p>PROTEIN_ASSOCIATION:(idnD or smb20445)</html:p>
<html:p>KEGG_RID:R05684</html:p>
<html:p>PROTEIN_CLASS:1.1.1.128</html:p>
</notes>
<listOfReactants>
<speciesReference species="cpd00573_c0" stoichiometry="1"/>
<speciesReference species="cpd00006_c0" stoichiometry="1"/>
</listOfReactants>
<listOfProducts>
<speciesReference species="cpd00067_c0" stoichiometry="1"/>
<speciesReference species="cpd00781_c0" stoichiometry="1"/>
<speciesReference species="cpd00005_c0" stoichiometry="1"/>
</listOfProducts>
<kineticLaw>
	<math xmlns="http://www.w3.org/1998/Math/MathML">
			<ci> FLUX_VALUE </ci>
	</math>
	<listOfParameters>
		<parameter id="LOWER_BOUND" value="-1000" name="mmol_per_gDW_per_hr"/>
		<parameter id="UPPER_BOUND" value="1000" name="mmol_per_gDW_per_hr"/>
		<parameter id="OBJECTIVE_COEFFICIENT" value="0"/>
		<parameter id="FLUX_VALUE" value="0.0" name="mmol_per_gDW_per_hr"/>
	</listOfParameters>
</kineticLaw>
</reaction>
<reaction id="rxn01675_c0" name="dTTP_alpha_D_glucose_1_phosphate_thymidylyltransferase_c0" reversible="true">
<notes>
<html:p>GENE_ASSOCIATION:smb21324</html:p>
<html:p>PROTEIN_ASSOCIATION:wgaG</html:p>
<html:p>KEGG_RID:R02328</html:p>
<html:p>PROTEIN_CLASS:2.7.7.33</html:p>
</notes>
<listOfReactants>
<speciesReference species="cpd00357_c0" stoichiometry="1"/>
<speciesReference species="cpd00089_c0" stoichiometry="1"/>
</listOfReactants>
<listOfProducts>
<speciesReference species="cpd00626_c0" stoichiometry="1"/>
<speciesReference species="cpd00012_c0" stoichiometry="1"/>
</listOfProducts>
<kineticLaw>
	<math xmlns="http://www.w3.org/1998/Math/MathML">
			<ci> FLUX_VALUE </ci>
	</math>
	<listOfParameters>
		<parameter id="LOWER_BOUND" value="-1000" name="mmol_per_gDW_per_hr"/>
		<parameter id="UPPER_BOUND" value="1000" name="mmol_per_gDW_per_hr"/>
		<parameter id="OBJECTIVE_COEFFICIENT" value="0"/>
		<parameter id="FLUX_VALUE" value="0.0" name="mmol_per_gDW_per_hr"/>
	</listOfParameters>
</kineticLaw>
</reaction>
<reaction id="rxn12636_c0" name="aminopeptidase_c0" reversible="true">
<notes>
<html:p>GENE_ASSOCIATION:(sma1473 or smc02825 or (smb21002 or smc00298) or smc00585 or smc02370)</html:p>
<html:p>PROTEIN_ASSOCIATION:(sma1473 or smc02825 or (map2 or map1) or pepA or pepN)</html:p>
</notes>
<listOfReactants>
<speciesReference species="cpd00067_c0" stoichiometry="1"/>
<speciesReference species="cpd00001_c0" stoichiometry="1"/>
<speciesReference species="cpd11590_c0" stoichiometry="1"/>
</listOfReactants>
<listOfProducts>
<speciesReference species="cpd00060_c0" stoichiometry="1"/>
<speciesReference species="cpd00035_c0" stoichiometry="1"/>
</listOfProducts>
<kineticLaw>
	<math xmlns="http://www.w3.org/1998/Math/MathML">
			<ci> FLUX_VALUE </ci>
	</math>
	<listOfParameters>
		<parameter id="LOWER_BOUND" value="-1000" name="mmol_per_gDW_per_hr"/>
		<parameter id="UPPER_BOUND" value="1000" name="mmol_per_gDW_per_hr"/>
		<parameter id="OBJECTIVE_COEFFICIENT" value="0"/>
		<parameter id="FLUX_VALUE" value="0.0" name="mmol_per_gDW_per_hr"/>
	</listOfParameters>
</kineticLaw>
</reaction>
<reaction id="rxn12644_c0" name="aminopeptidase_c0" reversible="true">
<notes>
<html:p>GENE_ASSOCIATION:(smc02825 or sma1473 or smc02370 or (smb21002 or smc00298) or smc00585)</html:p>
<html:p>PROTEIN_ASSOCIATION:(smc02825 or sma1473 or pepN or (map2 or map1) or pepA)</html:p>
</notes>
<listOfReactants>
<speciesReference species="cpd00001_c0" stoichiometry="1"/>
<speciesReference species="cpd11582_c0" stoichiometry="1"/>
</listOfReactants>
<listOfProducts>
<speciesReference species="cpd00161_c0" stoichiometry="1"/>
<speciesReference species="cpd00035_c0" stoichiometry="1"/>
</listOfProducts>
<kineticLaw>
	<math xmlns="http://www.w3.org/1998/Math/MathML">
			<ci> FLUX_VALUE </ci>
	</math>
	<listOfParameters>
		<parameter id="LOWER_BOUND" value="-1000" name="mmol_per_gDW_per_hr"/>
		<parameter id="UPPER_BOUND" value="1000" name="mmol_per_gDW_per_hr"/>
		<parameter id="OBJECTIVE_COEFFICIENT" value="0"/>
		<parameter id="FLUX_VALUE" value="0.0" name="mmol_per_gDW_per_hr"/>
	</listOfParameters>
</kineticLaw>
</reaction>
<reaction id="rxn05536_c0" name="Dipeptide_transport_via_ABC_system_met_ala_c0" reversible="false">
<notes>
<html:p>GENE_ASSOCIATION:((sma1379 or smb21037 or smc04037 or smc02025 or smc01525 or smb20476 or smc00786 or smb20108 or sma0302 or sma1438) or (sma0108 or smc02423 or smc04288 or sma1371 or sma1647 or sma2081 or smb21644) or (sma2075 or smb21196) or (sma1646 or sma2079 or smb20479 or sma0110 or smc01529 or sma1370) or (smc02830 or smb21198))</html:p>
<html:p>PROTEIN_ASSOCIATION:((sma1379 or smb21037 or smc04037 or smc02025 or dppA2 or smb20476 or dppA1 or smb20108 or sma0302 or sma1438) or (sma0108 or smc02423 or smc04288 or sma1371 or sma1647 or sma2081 or smb21644) or (sma2075 or oppA) or (sma1646 or sma2079 or smb20479 or sma0110 or dppF2 or sma1370) or (smc02830 or oppC))</html:p>
<html:p>PROTEIN_CLASS:3.A.1.5</html:p>
</notes>
<listOfReactants>
<speciesReference species="cpd00002_c0" stoichiometry="1"/>
<speciesReference species="cpd00001_c0" stoichiometry="1"/>
<speciesReference species="cpd11590_e0" stoichiometry="1"/>
</listOfReactants>
<listOfProducts>
<speciesReference species="cpd00067_c0" stoichiometry="1"/>
<speciesReference species="cpd00009_c0" stoichiometry="1"/>
<speciesReference species="cpd00008_c0" stoichiometry="1"/>
<speciesReference species="cpd11590_c0" stoichiometry="1"/>
</listOfProducts>
<kineticLaw>
	<math xmlns="http://www.w3.org/1998/Math/MathML">
			<ci> FLUX_VALUE </ci>
	</math>
	<listOfParameters>
		<parameter id="LOWER_BOUND" value="0" name="mmol_per_gDW_per_hr"/>
		<parameter id="UPPER_BOUND" value="1000" name="mmol_per_gDW_per_hr"/>
		<parameter id="OBJECTIVE_COEFFICIENT" value="0"/>
		<parameter id="FLUX_VALUE" value="0.0" name="mmol_per_gDW_per_hr"/>
	</listOfParameters>
</kineticLaw>
</reaction>
<reaction id="rxn08800_c0" name="Lysophospholipase_L1_2_acylglycerophosphotidate__n_C16_1_periplasm_c0" reversible="true">
<notes>
<html:p>GENE_ASSOCIATION:(smc04041 or smc02818)</html:p>
<html:p>PROTEIN_ASSOCIATION:(pldB or smc02818)</html:p>
<html:p>PROTEIN_CLASS:3.1.1.5</html:p>
</notes>
<listOfReactants>
<speciesReference species="cpd00001_c0" stoichiometry="1"/>
<speciesReference species="cpd15326_c0" stoichiometry="1"/>
</listOfReactants>
<listOfProducts>
<speciesReference species="cpd00067_c0" stoichiometry="1"/>
<speciesReference species="cpd15237_c0" stoichiometry="1"/>
<speciesReference species="cpd00080_c0" stoichiometry="1"/>
</listOfProducts>
<kineticLaw>
	<math xmlns="http://www.w3.org/1998/Math/MathML">
			<ci> FLUX_VALUE </ci>
	</math>
	<listOfParameters>
		<parameter id="LOWER_BOUND" value="-1000" name="mmol_per_gDW_per_hr"/>
		<parameter id="UPPER_BOUND" value="1000" name="mmol_per_gDW_per_hr"/>
		<parameter id="OBJECTIVE_COEFFICIENT" value="0"/>
		<parameter id="FLUX_VALUE" value="0.0" name="mmol_per_gDW_per_hr"/>
	</listOfParameters>
</kineticLaw>
</reaction>
<reaction id="rxn06729_c0" name="R_3_Hydroxytetradecanoly_acyl_carrier_protein_UDP_N_acetyl__c0" reversible="false">
<notes>
<html:p>GENE_ASSOCIATION:smc02091</html:p>
<html:p>PROTEIN_ASSOCIATION:lpxA</html:p>
<html:p>KEGG_RID:R04567</html:p>
<html:p>PROTEIN_CLASS:2.3.1.129</html:p>
</notes>
<listOfReactants>
<speciesReference species="cpd11484_c0" stoichiometry="1"/>
<speciesReference species="cpd00037_c0" stoichiometry="1"/>
</listOfReactants>
<listOfProducts>
<speciesReference species="cpd11493_c0" stoichiometry="1"/>
<speciesReference species="cpd02886_c0" stoichiometry="1"/>
</listOfProducts>
<kineticLaw>
	<math xmlns="http://www.w3.org/1998/Math/MathML">
			<ci> FLUX_VALUE </ci>
	</math>
	<listOfParameters>
		<parameter id="LOWER_BOUND" value="0" name="mmol_per_gDW_per_hr"/>
		<parameter id="UPPER_BOUND" value="1000" name="mmol_per_gDW_per_hr"/>
		<parameter id="OBJECTIVE_COEFFICIENT" value="0"/>
		<parameter id="FLUX_VALUE" value="0.0" name="mmol_per_gDW_per_hr"/>
	</listOfParameters>
</kineticLaw>
</reaction>
<reaction id="rxn01387_c0" name="Isocitrate_NADP_oxidoreductase_decarboxylating_c0" reversible="true">
<notes>
<html:p>GENE_ASSOCIATION:smc00480</html:p>
<html:p>PROTEIN_ASSOCIATION:icd</html:p>
<html:p>KEGG_RID:R01899</html:p>
<html:p>PROTEIN_CLASS:1.1.1.42</html:p>
</notes>
<listOfReactants>
<speciesReference species="cpd00006_c0" stoichiometry="1"/>
<speciesReference species="cpd00260_c0" stoichiometry="1"/>
</listOfReactants>
<listOfProducts>
<speciesReference species="cpd00067_c0" stoichiometry="1"/>
<speciesReference species="cpd03187_c0" stoichiometry="1"/>
<speciesReference species="cpd00005_c0" stoichiometry="1"/>
</listOfProducts>
<kineticLaw>
	<math xmlns="http://www.w3.org/1998/Math/MathML">
			<ci> FLUX_VALUE </ci>
	</math>
	<listOfParameters>
		<parameter id="LOWER_BOUND" value="-1000" name="mmol_per_gDW_per_hr"/>
		<parameter id="UPPER_BOUND" value="1000" name="mmol_per_gDW_per_hr"/>
		<parameter id="OBJECTIVE_COEFFICIENT" value="0"/>
		<parameter id="FLUX_VALUE" value="0.0" name="mmol_per_gDW_per_hr"/>
	</listOfParameters>
</kineticLaw>
</reaction>
<reaction id="rxn00124_c0" name="ATP_pyridoxal_5_phosphotransferase_c0" reversible="true">
<notes>
<html:p>GENE_ASSOCIATION:smc04084</html:p>
<html:p>PROTEIN_ASSOCIATION:pdxK</html:p>
<html:p>KEGG_RID:R00174</html:p>
<html:p>PROTEIN_CLASS:2.7.1.35</html:p>
</notes>
<listOfReactants>
<speciesReference species="cpd00215_c0" stoichiometry="1"/>
<speciesReference species="cpd00002_c0" stoichiometry="1"/>
</listOfReactants>
<listOfProducts>
<speciesReference species="cpd00016_c0" stoichiometry="1"/>
<speciesReference species="cpd00008_c0" stoichiometry="1"/>
</listOfProducts>
<kineticLaw>
	<math xmlns="http://www.w3.org/1998/Math/MathML">
			<ci> FLUX_VALUE </ci>
	</math>
	<listOfParameters>
		<parameter id="LOWER_BOUND" value="-1000" name="mmol_per_gDW_per_hr"/>
		<parameter id="UPPER_BOUND" value="1000" name="mmol_per_gDW_per_hr"/>
		<parameter id="OBJECTIVE_COEFFICIENT" value="0"/>
		<parameter id="FLUX_VALUE" value="0.0" name="mmol_per_gDW_per_hr"/>
	</listOfParameters>
</kineticLaw>
</reaction>
<reaction id="rxn08823_c0" name="Lysophospholipase_L2_2_acylglycerophosphotidate__n_C18_1_c0" reversible="true">
<notes>
<html:p>GENE_ASSOCIATION:(smc04041 or smc02818)</html:p>
<html:p>PROTEIN_ASSOCIATION:(pldB or smc02818)</html:p>
<html:p>PROTEIN_CLASS:3.1.1.5</html:p>
</notes>
<listOfReactants>
<speciesReference species="cpd15357_c0" stoichiometry="1"/>
<speciesReference species="cpd00001_c0" stoichiometry="1"/>
</listOfReactants>
<listOfProducts>
<speciesReference species="cpd15269_c0" stoichiometry="1"/>
<speciesReference species="cpd00067_c0" stoichiometry="1"/>
<speciesReference species="cpd00080_c0" stoichiometry="1"/>
</listOfProducts>
<kineticLaw>
	<math xmlns="http://www.w3.org/1998/Math/MathML">
			<ci> FLUX_VALUE </ci>
	</math>
	<listOfParameters>
		<parameter id="LOWER_BOUND" value="-1000" name="mmol_per_gDW_per_hr"/>
		<parameter id="UPPER_BOUND" value="1000" name="mmol_per_gDW_per_hr"/>
		<parameter id="OBJECTIVE_COEFFICIENT" value="0"/>
		<parameter id="FLUX_VALUE" value="0.0" name="mmol_per_gDW_per_hr"/>
	</listOfParameters>
</kineticLaw>
</reaction>
<reaction id="rxn05168_c0" name="L_Valine_ABC_transport_c0" reversible="false">
<notes>
<html:p>GENE_ASSOCIATION:(smc00078 or (smb20786 or smc01950 or smc03117) or (smc02358 or smb20784 or smc01948 or smc03119) or (smb20787 or smc02359 or smc00598 or smc01951) or (smc01949 or smc03120 or smc02357))</html:p>
<html:p>PROTEIN_ASSOCIATION:(livJ or (smb20786 or livM or smc03117) or (smc02358 or smb20784 or livF or smc03119) or (smb20787 or smc02359 or smc00598 or livH) or (livG or smc03120 or smc02357))</html:p>
</notes>
<listOfReactants>
<speciesReference species="cpd00002_c0" stoichiometry="1"/>
<speciesReference species="cpd00001_c0" stoichiometry="1"/>
<speciesReference species="cpd00156_e0" stoichiometry="1"/>
</listOfReactants>
<listOfProducts>
<speciesReference species="cpd00067_c0" stoichiometry="1"/>
<speciesReference species="cpd00009_c0" stoichiometry="1"/>
<speciesReference species="cpd00008_c0" stoichiometry="1"/>
<speciesReference species="cpd00156_c0" stoichiometry="1"/>
</listOfProducts>
<kineticLaw>
	<math xmlns="http://www.w3.org/1998/Math/MathML">
			<ci> FLUX_VALUE </ci>
	</math>
	<listOfParameters>
		<parameter id="LOWER_BOUND" value="0" name="mmol_per_gDW_per_hr"/>
		<parameter id="UPPER_BOUND" value="1000" name="mmol_per_gDW_per_hr"/>
		<parameter id="OBJECTIVE_COEFFICIENT" value="0"/>
		<parameter id="FLUX_VALUE" value="0.0" name="mmol_per_gDW_per_hr"/>
	</listOfParameters>
</kineticLaw>
</reaction>
<reaction id="rxn00744_c0" name="ATP_glycerone_phosphotransferase_c0" reversible="true">
<notes>
<html:p>GENE_ASSOCIATION:(smb20767 or (smb20307 or smb20313) or (smb20314 or smb20312))</html:p>
<html:p>PROTEIN_ASSOCIATION:(dak or (smb20307 or smb20313) or (smb20314 or smb20312))</html:p>
<html:p>KEGG_RID:R01011</html:p>
<html:p>PROTEIN_CLASS:2.7.1.29</html:p>
</notes>
<listOfReactants>
<speciesReference species="cpd00002_c0" stoichiometry="1"/>
<speciesReference species="cpd00157_c0" stoichiometry="1"/>
</listOfReactants>
<listOfProducts>
<speciesReference species="cpd00008_c0" stoichiometry="1"/>
<speciesReference species="cpd00095_c0" stoichiometry="1"/>
</listOfProducts>
<kineticLaw>
	<math xmlns="http://www.w3.org/1998/Math/MathML">
			<ci> FLUX_VALUE </ci>
	</math>
	<listOfParameters>
		<parameter id="LOWER_BOUND" value="-1000" name="mmol_per_gDW_per_hr"/>
		<parameter id="UPPER_BOUND" value="1000" name="mmol_per_gDW_per_hr"/>
		<parameter id="OBJECTIVE_COEFFICIENT" value="0"/>
		<parameter id="FLUX_VALUE" value="0.0" name="mmol_per_gDW_per_hr"/>
	</listOfParameters>
</kineticLaw>
</reaction>
<reaction id="rxn00433_c0" name="Sarcosine_oxygen_oxidoreductase_demethylating_c0" reversible="false">
<notes>
<html:p>GENE_ASSOCIATION:(smc03931 and smc03933)</html:p>
<html:p>PROTEIN_ASSOCIATION:(soxA2 and soxB2)</html:p>
<html:p>KEGG_RID:R00610</html:p>
<html:p>PROTEIN_CLASS:1.5.3.1</html:p>
</notes>
<listOfReactants>
<speciesReference species="cpd00001_c0" stoichiometry="1"/>
<speciesReference species="cpd00183_c0" stoichiometry="1"/>
<speciesReference species="cpd00007_c0" stoichiometry="1"/>
</listOfReactants>
<listOfProducts>
<speciesReference species="cpd00055_c0" stoichiometry="1"/>
<speciesReference species="cpd00025_c0" stoichiometry="1"/>
<speciesReference species="cpd00033_c0" stoichiometry="1"/>
</listOfProducts>
<kineticLaw>
	<math xmlns="http://www.w3.org/1998/Math/MathML">
			<ci> FLUX_VALUE </ci>
	</math>
	<listOfParameters>
		<parameter id="LOWER_BOUND" value="0" name="mmol_per_gDW_per_hr"/>
		<parameter id="UPPER_BOUND" value="1000" name="mmol_per_gDW_per_hr"/>
		<parameter id="OBJECTIVE_COEFFICIENT" value="0"/>
		<parameter id="FLUX_VALUE" value="0.0" name="mmol_per_gDW_per_hr"/>
	</listOfParameters>
</kineticLaw>
</reaction>
<reaction id="rxn05544_c0" name="Dipeptide_transport_via_ABC_system_ala_leu_c0" reversible="false">
<notes>
<html:p>GENE_ASSOCIATION:((sma1379 or smb21037 or smc04037 or smc02025 or smc01525 or smb20476 or smc00786 or smb20108 or sma0302 or sma1438) or (sma0108 or smc02423 or smc04288 or sma1371 or sma1647 or sma2081 or smb21644) or (sma2075 or smb21196) or (sma1646 or sma2079 or smb20479 or sma0110 or smc01529 or sma1370) or (smc02830 or smb21198))</html:p>
<html:p>PROTEIN_ASSOCIATION:((sma1379 or smb21037 or smc04037 or smc02025 or dppA2 or smb20476 or dppA1 or smb20108 or sma0302 or sma1438) or (sma0108 or smc02423 or smc04288 or sma1371 or sma1647 or sma2081 or smb21644) or (sma2075 or oppA) or (sma1646 or sma2079 or smb20479 or sma0110 or dppF2 or sma1370) or (smc02830 or oppC))</html:p>
<html:p>PROTEIN_CLASS:3.A.1.5</html:p>
</notes>
<listOfReactants>
<speciesReference species="cpd00002_c0" stoichiometry="1"/>
<speciesReference species="cpd00001_c0" stoichiometry="1"/>
<speciesReference species="cpd11583_e0" stoichiometry="1"/>
</listOfReactants>
<listOfProducts>
<speciesReference species="cpd00067_c0" stoichiometry="1"/>
<speciesReference species="cpd00009_c0" stoichiometry="1"/>
<speciesReference species="cpd00008_c0" stoichiometry="1"/>
<speciesReference species="cpd11583_c0" stoichiometry="1"/>
</listOfProducts>
<kineticLaw>
	<math xmlns="http://www.w3.org/1998/Math/MathML">
			<ci> FLUX_VALUE </ci>
	</math>
	<listOfParameters>
		<parameter id="LOWER_BOUND" value="0" name="mmol_per_gDW_per_hr"/>
		<parameter id="UPPER_BOUND" value="1000" name="mmol_per_gDW_per_hr"/>
		<parameter id="OBJECTIVE_COEFFICIENT" value="0"/>
		<parameter id="FLUX_VALUE" value="0.0" name="mmol_per_gDW_per_hr"/>
	</listOfParameters>
</kineticLaw>
</reaction>
<reaction id="rxn05391_c0" name="7_methyl_trans_oct_2_enoyl_ACP_NADP_oxidoreductase_A_specific_c0" reversible="false">
<notes>
<html:p>GENE_ASSOCIATION:smb20493</html:p>
<html:p>PROTEIN_ASSOCIATION:smb20493</html:p>
<html:p>PROTEIN_CLASS:1.3.1.0</html:p>
</notes>
<listOfReactants>
<speciesReference species="cpd11527_c0" stoichiometry="1"/>
<speciesReference species="cpd00067_c0" stoichiometry="1"/>
<speciesReference species="cpd00005_c0" stoichiometry="1"/>
</listOfReactants>
<listOfProducts>
<speciesReference species="cpd00006_c0" stoichiometry="1"/>
<speciesReference species="cpd11528_c0" stoichiometry="1"/>
</listOfProducts>
<kineticLaw>
	<math xmlns="http://www.w3.org/1998/Math/MathML">
			<ci> FLUX_VALUE </ci>
	</math>
	<listOfParameters>
		<parameter id="LOWER_BOUND" value="0" name="mmol_per_gDW_per_hr"/>
		<parameter id="UPPER_BOUND" value="1000" name="mmol_per_gDW_per_hr"/>
		<parameter id="OBJECTIVE_COEFFICIENT" value="0"/>
		<parameter id="FLUX_VALUE" value="0.0" name="mmol_per_gDW_per_hr"/>
	</listOfParameters>
</kineticLaw>
</reaction>
<reaction id="rxn05549_c0" name="Deoxyribose_transport_via_ABC_system_c0" reversible="false">
<notes>
<html:p>GENE_ASSOCIATION:((smb20316 or smb21345 or smb20349) and (sma1421 or smb20017 or smb20507 or sma1998 or smb20855 or smb21344 or smb20718 or sma0270 or smb20351 or smb20503 or smb20673) and (smb20486 or smb20719 or smc02452 or smb20352 or sma0198 or smc02031 or sma1424 or smc03814 or sma0271 or smb20318 or smb20125 or sma1996 or smb20903 or smb20315 or smb20672 or smb20854 or smc02019 or smb20621 or smb20929 or smb21342))</html:p>
<html:p>PROTEIN_ASSOCIATION:((smb20316 or smb21345 or smb20349) and (sma1421 or smb20017 or araG or sma1998 or smb20855 or smb21344 or smb20718 or sma0270 or smb20351 or smb20503 or smb20673) and (smb20486 or smb20719 or smc02452 or smb20352 or sma0198 or smc02031 or sma1424 or smc03814 or sma0271 or smb20318 or smb20125 or sma1996 or smb20903 or smb20315 or smb20672 or smb20854 or smc02019 or smb20621 or smb20929 or smb21342))</html:p>
</notes>
<listOfReactants>
<speciesReference species="cpd00002_c0" stoichiometry="1"/>
<speciesReference species="cpd00001_c0" stoichiometry="1"/>
<speciesReference species="cpd01242_e0" stoichiometry="1"/>
</listOfReactants>
<listOfProducts>
<speciesReference species="cpd00067_c0" stoichiometry="1"/>
<speciesReference species="cpd00009_c0" stoichiometry="1"/>
<speciesReference species="cpd01242_c0" stoichiometry="1"/>
<speciesReference species="cpd00008_c0" stoichiometry="1"/>
</listOfProducts>
<kineticLaw>
	<math xmlns="http://www.w3.org/1998/Math/MathML">
			<ci> FLUX_VALUE </ci>
	</math>
	<listOfParameters>
		<parameter id="LOWER_BOUND" value="0" name="mmol_per_gDW_per_hr"/>
		<parameter id="UPPER_BOUND" value="1000" name="mmol_per_gDW_per_hr"/>
		<parameter id="OBJECTIVE_COEFFICIENT" value="0"/>
		<parameter id="FLUX_VALUE" value="0.0" name="mmol_per_gDW_per_hr"/>
	</listOfParameters>
</kineticLaw>
</reaction>
<reaction id="rxn05330_c0" name="3R_3_Hydroxybutanoyl_acyl_carrier_protein_hydro_lyase_c0" reversible="true">
<notes>
<html:p>GENE_ASSOCIATION:(smc02092 or smc00328)</html:p>
<html:p>PROTEIN_ASSOCIATION:(fabZ or fabA)</html:p>
<html:p>KEGG_RID:R04954</html:p>
<html:p>PROTEIN_CLASS:2.3.1.86</html:p>
</notes>
<listOfReactants>
<speciesReference species="cpd11479_c0" stoichiometry="1"/>
</listOfReactants>
<listOfProducts>
<speciesReference species="cpd00001_c0" stoichiometry="1"/>
<speciesReference species="cpd11473_c0" stoichiometry="1"/>
</listOfProducts>
<kineticLaw>
	<math xmlns="http://www.w3.org/1998/Math/MathML">
			<ci> FLUX_VALUE </ci>
	</math>
	<listOfParameters>
		<parameter id="LOWER_BOUND" value="-1000" name="mmol_per_gDW_per_hr"/>
		<parameter id="UPPER_BOUND" value="1000" name="mmol_per_gDW_per_hr"/>
		<parameter id="OBJECTIVE_COEFFICIENT" value="0"/>
		<parameter id="FLUX_VALUE" value="0.0" name="mmol_per_gDW_per_hr"/>
	</listOfParameters>
</kineticLaw>
</reaction>
<reaction id="rxn03910_c0" name="2_Phospho_4_cytidine_5_diphospho_2_C_methyl_D_erythritol_c0" reversible="true">
<notes>
<html:p>GENE_ASSOCIATION:smc01040</html:p>
<html:p>PROTEIN_ASSOCIATION:ispDF</html:p>
<html:p>KEGG_RID:R05637</html:p>
<html:p>PROTEIN_CLASS:4.6.1.12</html:p>
</notes>
<listOfReactants>
<speciesReference species="cpd08288_c0" stoichiometry="1"/>
</listOfReactants>
<listOfProducts>
<speciesReference species="cpd08301_c0" stoichiometry="1"/>
<speciesReference species="cpd00046_c0" stoichiometry="1"/>
</listOfProducts>
<kineticLaw>
	<math xmlns="http://www.w3.org/1998/Math/MathML">
			<ci> FLUX_VALUE </ci>
	</math>
	<listOfParameters>
		<parameter id="LOWER_BOUND" value="-1000" name="mmol_per_gDW_per_hr"/>
		<parameter id="UPPER_BOUND" value="1000" name="mmol_per_gDW_per_hr"/>
		<parameter id="OBJECTIVE_COEFFICIENT" value="0"/>
		<parameter id="FLUX_VALUE" value="0.0" name="mmol_per_gDW_per_hr"/>
	</listOfParameters>
</kineticLaw>
</reaction>
<reaction id="rxn03492_c0" name="precorrin_6Y_NADP_oxidoreductase_c0" reversible="true">
<notes>
<html:p>GENE_ASSOCIATION:smc03189</html:p>
<html:p>PROTEIN_ASSOCIATION:cobK</html:p>
<html:p>KEGG_RID:R05150</html:p>
<html:p>PROTEIN_CLASS:1.3.1.54</html:p>
</notes>
<listOfReactants>
<speciesReference species="cpd00006_c0" stoichiometry="1"/>
<speciesReference species="cpd03760_c0" stoichiometry="1"/>
</listOfReactants>
<listOfProducts>
<speciesReference species="cpd03761_c0" stoichiometry="1"/>
<speciesReference species="cpd00067_c0" stoichiometry="1"/>
<speciesReference species="cpd00005_c0" stoichiometry="1"/>
</listOfProducts>
<kineticLaw>
	<math xmlns="http://www.w3.org/1998/Math/MathML">
			<ci> FLUX_VALUE </ci>
	</math>
	<listOfParameters>
		<parameter id="LOWER_BOUND" value="-1000" name="mmol_per_gDW_per_hr"/>
		<parameter id="UPPER_BOUND" value="1000" name="mmol_per_gDW_per_hr"/>
		<parameter id="OBJECTIVE_COEFFICIENT" value="0"/>
		<parameter id="FLUX_VALUE" value="0.0" name="mmol_per_gDW_per_hr"/>
	</listOfParameters>
</kineticLaw>
</reaction>
<reaction id="rxn05616_c0" name="magnesium_transport_inout_via_permease_no_H_c0" reversible="true">
<notes>
<html:p>GENE_ASSOCIATION:((smc00874 or smc00399) or smc01261)</html:p>
<html:p>PROTEIN_ASSOCIATION:((corA2 or corA1) or smc01261)</html:p>
<html:p>PROTEIN_CLASS:TC-1.A.35</html:p>
</notes>
<listOfReactants>
<speciesReference species="cpd00254_c0" stoichiometry="1"/>
</listOfReactants>
<listOfProducts>
<speciesReference species="cpd00254_e0" stoichiometry="1"/>
</listOfProducts>
<kineticLaw>
	<math xmlns="http://www.w3.org/1998/Math/MathML">
			<ci> FLUX_VALUE </ci>
	</math>
	<listOfParameters>
		<parameter id="LOWER_BOUND" value="-1000" name="mmol_per_gDW_per_hr"/>
		<parameter id="UPPER_BOUND" value="1000" name="mmol_per_gDW_per_hr"/>
		<parameter id="OBJECTIVE_COEFFICIENT" value="0"/>
		<parameter id="FLUX_VALUE" value="0.0" name="mmol_per_gDW_per_hr"/>
	</listOfParameters>
</kineticLaw>
</reaction>
<reaction id="rxn00816_c0" name="Lactose_galactohydrolase_c0" reversible="true">
<notes>
<html:p>GENE_ASSOCIATION:smb21655</html:p>
<html:p>PROTEIN_ASSOCIATION:lacZ1</html:p>
<html:p>KEGG_RID:R01100</html:p>
<html:p>PROTEIN_CLASS:3.2.1.108</html:p>
</notes>
<listOfReactants>
<speciesReference species="cpd00001_c0" stoichiometry="1"/>
<speciesReference species="cpd00208_c0" stoichiometry="1"/>
</listOfReactants>
<listOfProducts>
<speciesReference species="cpd00027_c0" stoichiometry="1"/>
<speciesReference species="cpd00108_c0" stoichiometry="1"/>
</listOfProducts>
<kineticLaw>
	<math xmlns="http://www.w3.org/1998/Math/MathML">
			<ci> FLUX_VALUE </ci>
	</math>
	<listOfParameters>
		<parameter id="LOWER_BOUND" value="-1000" name="mmol_per_gDW_per_hr"/>
		<parameter id="UPPER_BOUND" value="1000" name="mmol_per_gDW_per_hr"/>
		<parameter id="OBJECTIVE_COEFFICIENT" value="0"/>
		<parameter id="FLUX_VALUE" value="0.0" name="mmol_per_gDW_per_hr"/>
	</listOfParameters>
</kineticLaw>
</reaction>
<reaction id="rxn02345_c0" name="S_3_Hydroxybutanoyl_CoA_3_epimerase_c0" reversible="true">
<notes>
<html:p>GENE_ASSOCIATION:smc02227</html:p>
<html:p>PROTEIN_ASSOCIATION:fadB</html:p>
<html:p>KEGG_RID:R03276</html:p>
<html:p>PROTEIN_CLASS:5.1.2.3</html:p>
</notes>
<listOfReactants>
<speciesReference species="cpd00842_c0" stoichiometry="1"/>
</listOfReactants>
<listOfProducts>
<speciesReference species="cpd02234_c0" stoichiometry="1"/>
</listOfProducts>
<kineticLaw>
	<math xmlns="http://www.w3.org/1998/Math/MathML">
			<ci> FLUX_VALUE </ci>
	</math>
	<listOfParameters>
		<parameter id="LOWER_BOUND" value="-1000" name="mmol_per_gDW_per_hr"/>
		<parameter id="UPPER_BOUND" value="1000" name="mmol_per_gDW_per_hr"/>
		<parameter id="OBJECTIVE_COEFFICIENT" value="0"/>
		<parameter id="FLUX_VALUE" value="0.0" name="mmol_per_gDW_per_hr"/>
	</listOfParameters>
</kineticLaw>
</reaction>
<reaction id="rxn01134_c0" name="Maltose_alpha_D_glucosylmutase_c0" reversible="true">
<notes>
<html:p>GENE_ASSOCIATION:smb20099</html:p>
<html:p>PROTEIN_ASSOCIATION:smb20099</html:p>
<html:p>KEGG_RID:R01557</html:p>
<html:p>PROTEIN_CLASS:5.4.99.16</html:p>
</notes>
<listOfReactants>
<speciesReference species="cpd00179_c0" stoichiometry="1"/>
</listOfReactants>
<listOfProducts>
<speciesReference species="cpd00794_c0" stoichiometry="1"/>
</listOfProducts>
<kineticLaw>
	<math xmlns="http://www.w3.org/1998/Math/MathML">
			<ci> FLUX_VALUE </ci>
	</math>
	<listOfParameters>
		<parameter id="LOWER_BOUND" value="-1000" name="mmol_per_gDW_per_hr"/>
		<parameter id="UPPER_BOUND" value="1000" name="mmol_per_gDW_per_hr"/>
		<parameter id="OBJECTIVE_COEFFICIENT" value="0"/>
		<parameter id="FLUX_VALUE" value="0.0" name="mmol_per_gDW_per_hr"/>
	</listOfParameters>
</kineticLaw>
</reaction>
<reaction id="rxn12848_c0" name="Gly_Cys_ABC_transporters_c0" reversible="false">
<notes>
<html:p>GENE_ASSOCIATION:((sma1379 or smb21037 or smc04037 or smc02025 or smc01525 or smb20476 or smc00786 or smb20108 or sma0302 or sma1438) or (sma0108 or smc02423 or smc04288 or sma1371 or sma1647 or sma2081 or smb21644) or (sma2075 or smb21196) or (sma1646 or sma2079 or smb20479 or sma0110 or smc01529 or sma1370) or (smc02830 or smb21198))</html:p>
<html:p>PROTEIN_ASSOCIATION:((sma1379 or smb21037 or smc04037 or smc02025 or dppA2 or smb20476 or dppA1 or smb20108 or sma0302 or sma1438) or (sma0108 or smc02423 or smc04288 or sma1371 or sma1647 or sma2081 or smb21644) or (sma2075 or oppA) or (sma1646 or sma2079 or smb20479 or sma0110 or dppF2 or sma1370) or (smc02830 or oppC))</html:p>
<html:p>PROTEIN_CLASS:3.A.1.5</html:p>
</notes>
<listOfReactants>
<speciesReference species="cpd00002_c0" stoichiometry="1"/>
<speciesReference species="cpd15603_e0" stoichiometry="1"/>
<speciesReference species="cpd00001_c0" stoichiometry="1"/>
</listOfReactants>
<listOfProducts>
<speciesReference species="cpd15603_c0" stoichiometry="1"/>
<speciesReference species="cpd00009_c0" stoichiometry="1"/>
<speciesReference species="cpd00008_c0" stoichiometry="1"/>
</listOfProducts>
<kineticLaw>
	<math xmlns="http://www.w3.org/1998/Math/MathML">
			<ci> FLUX_VALUE </ci>
	</math>
	<listOfParameters>
		<parameter id="LOWER_BOUND" value="0" name="mmol_per_gDW_per_hr"/>
		<parameter id="UPPER_BOUND" value="1000" name="mmol_per_gDW_per_hr"/>
		<parameter id="OBJECTIVE_COEFFICIENT" value="0"/>
		<parameter id="FLUX_VALUE" value="0.0" name="mmol_per_gDW_per_hr"/>
	</listOfParameters>
</kineticLaw>
</reaction>
<reaction id="rxn02212_c0" name="2_Dehydro_3_deoxy_D_arabino_heptonate_7_phosphate_phosphate_lyase_c0" reversible="false">
<notes>
<html:p>GENE_ASSOCIATION:smc00696</html:p>
<html:p>PROTEIN_ASSOCIATION:aroB</html:p>
<html:p>KEGG_RID:R03083</html:p>
<html:p>PROTEIN_CLASS:4.6.1.3</html:p>
</notes>
<listOfReactants>
<speciesReference species="cpd02857_c0" stoichiometry="1"/>
</listOfReactants>
<listOfProducts>
<speciesReference species="cpd00067_c0" stoichiometry="1"/>
<speciesReference species="cpd00699_c0" stoichiometry="1"/>
<speciesReference species="cpd00009_c0" stoichiometry="1"/>
</listOfProducts>
<kineticLaw>
	<math xmlns="http://www.w3.org/1998/Math/MathML">
			<ci> FLUX_VALUE </ci>
	</math>
	<listOfParameters>
		<parameter id="LOWER_BOUND" value="0" name="mmol_per_gDW_per_hr"/>
		<parameter id="UPPER_BOUND" value="1000" name="mmol_per_gDW_per_hr"/>
		<parameter id="OBJECTIVE_COEFFICIENT" value="0"/>
		<parameter id="FLUX_VALUE" value="0.0" name="mmol_per_gDW_per_hr"/>
	</listOfParameters>
</kineticLaw>
</reaction>
<reaction id="rxn03419_c0" name="Formamidopyrimidine_nucleoside_triphosphate_7_8_8_9_dihydrolase_c0" reversible="true">
<notes>
<html:p>GENE_ASSOCIATION:smc01005</html:p>
<html:p>PROTEIN_ASSOCIATION:folE</html:p>
<html:p>KEGG_RID:R05046</html:p>
<html:p>PROTEIN_CLASS:3.5.4.16</html:p>
</notes>
<listOfReactants>
<speciesReference species="cpd00001_c0" stoichiometry="1"/>
<speciesReference species="cpd03518_c0" stoichiometry="1"/>
</listOfReactants>
<listOfProducts>
<speciesReference species="cpd00067_c0" stoichiometry="1"/>
<speciesReference species="cpd03519_c0" stoichiometry="1"/>
<speciesReference species="cpd00047_c0" stoichiometry="1"/>
</listOfProducts>
<kineticLaw>
	<math xmlns="http://www.w3.org/1998/Math/MathML">
			<ci> FLUX_VALUE </ci>
	</math>
	<listOfParameters>
		<parameter id="LOWER_BOUND" value="-1000" name="mmol_per_gDW_per_hr"/>
		<parameter id="UPPER_BOUND" value="1000" name="mmol_per_gDW_per_hr"/>
		<parameter id="OBJECTIVE_COEFFICIENT" value="0"/>
		<parameter id="FLUX_VALUE" value="0.0" name="mmol_per_gDW_per_hr"/>
	</listOfParameters>
</kineticLaw>
</reaction>
<reaction id="rxn10125_c0" name="NADP_transhydrogenase_c0" reversible="true">
<notes>
<html:p>GENE_ASSOCIATION:((smc03938 and (smc03950 or smc03939)) or smc00300)</html:p>
<html:p>PROTEIN_ASSOCIATION:((pntB and (pntAa or pntAb)) or smc00300)</html:p>
<html:p>PROTEIN_CLASS:1.6.1.1</html:p>
</notes>
<listOfReactants>
<speciesReference species="cpd00067_e0" stoichiometry="2"/>
<speciesReference species="cpd00006_c0" stoichiometry="1"/>
<speciesReference species="cpd00004_c0" stoichiometry="1"/>
</listOfReactants>
<listOfProducts>
<speciesReference species="cpd00067_c0" stoichiometry="2"/>
<speciesReference species="cpd00003_c0" stoichiometry="1"/>
<speciesReference species="cpd00005_c0" stoichiometry="1"/>
</listOfProducts>
<kineticLaw>
	<math xmlns="http://www.w3.org/1998/Math/MathML">
			<ci> FLUX_VALUE </ci>
	</math>
	<listOfParameters>
		<parameter id="LOWER_BOUND" value="-1000" name="mmol_per_gDW_per_hr"/>
		<parameter id="UPPER_BOUND" value="1000" name="mmol_per_gDW_per_hr"/>
		<parameter id="OBJECTIVE_COEFFICIENT" value="0"/>
		<parameter id="FLUX_VALUE" value="0.0" name="mmol_per_gDW_per_hr"/>
	</listOfParameters>
</kineticLaw>
</reaction>
<reaction id="rxn05614_c0" name="L_methionine_R_oxide_transport_via_ABC_system_c0" reversible="false">
<notes>
<html:p>GENE_ASSOCIATION:(smc03157 and smc03158 and smc03159)</html:p>
<html:p>PROTEIN_ASSOCIATION:(smc03157 and smc03158 and smc03159)</html:p>
</notes>
<listOfReactants>
<speciesReference species="cpd00002_c0" stoichiometry="1"/>
<speciesReference species="cpd00001_c0" stoichiometry="1"/>
<speciesReference species="cpd11576_e0" stoichiometry="1"/>
</listOfReactants>
<listOfProducts>
<speciesReference species="cpd00067_c0" stoichiometry="1"/>
<speciesReference species="cpd00009_c0" stoichiometry="1"/>
<speciesReference species="cpd11576_c0" stoichiometry="1"/>
<speciesReference species="cpd00008_c0" stoichiometry="1"/>
</listOfProducts>
<kineticLaw>
	<math xmlns="http://www.w3.org/1998/Math/MathML">
			<ci> FLUX_VALUE </ci>
	</math>
	<listOfParameters>
		<parameter id="LOWER_BOUND" value="0" name="mmol_per_gDW_per_hr"/>
		<parameter id="UPPER_BOUND" value="1000" name="mmol_per_gDW_per_hr"/>
		<parameter id="OBJECTIVE_COEFFICIENT" value="0"/>
		<parameter id="FLUX_VALUE" value="0.0" name="mmol_per_gDW_per_hr"/>
	</listOfParameters>
</kineticLaw>
</reaction>
<reaction id="rxn09692_c0" name="choline_transport_via_proton_symport_c0" reversible="true">
<notes>
<html:p>GENE_ASSOCIATION:smb20333</html:p>
<html:p>PROTEIN_ASSOCIATION:smb20333</html:p>
</notes>
<listOfReactants>
<speciesReference species="cpd00067_e0" stoichiometry="1"/>
<speciesReference species="cpd00098_e0" stoichiometry="1"/>
</listOfReactants>
<listOfProducts>
<speciesReference species="cpd00067_c0" stoichiometry="1"/>
<speciesReference species="cpd00098_c0" stoichiometry="1"/>
</listOfProducts>
<kineticLaw>
	<math xmlns="http://www.w3.org/1998/Math/MathML">
			<ci> FLUX_VALUE </ci>
	</math>
	<listOfParameters>
		<parameter id="LOWER_BOUND" value="-1000" name="mmol_per_gDW_per_hr"/>
		<parameter id="UPPER_BOUND" value="1000" name="mmol_per_gDW_per_hr"/>
		<parameter id="OBJECTIVE_COEFFICIENT" value="0"/>
		<parameter id="FLUX_VALUE" value="0.0" name="mmol_per_gDW_per_hr"/>
	</listOfParameters>
</kineticLaw>
</reaction>
<reaction id="rxn00497_c0" name="L_Phenylalanine_carboxy_lyase_c0" reversible="false">
<notes>
<html:p>GENE_ASSOCIATION:smb21414</html:p>
<html:p>PROTEIN_ASSOCIATION:smb21414</html:p>
<html:p>KEGG_RID:R00699</html:p>
<html:p>PROTEIN_CLASS:4.1.1.53</html:p>
</notes>
<listOfReactants>
<speciesReference species="cpd00067_c0" stoichiometry="1"/>
<speciesReference species="cpd00066_c0" stoichiometry="1"/>
</listOfReactants>
<listOfProducts>
<speciesReference species="cpd03161_c0" stoichiometry="1"/>
<speciesReference species="cpd00011_c0" stoichiometry="1"/>
</listOfProducts>
<kineticLaw>
	<math xmlns="http://www.w3.org/1998/Math/MathML">
			<ci> FLUX_VALUE </ci>
	</math>
	<listOfParameters>
		<parameter id="LOWER_BOUND" value="0" name="mmol_per_gDW_per_hr"/>
		<parameter id="UPPER_BOUND" value="1000" name="mmol_per_gDW_per_hr"/>
		<parameter id="OBJECTIVE_COEFFICIENT" value="0"/>
		<parameter id="FLUX_VALUE" value="0.0" name="mmol_per_gDW_per_hr"/>
	</listOfParameters>
</kineticLaw>
</reaction>
<reaction id="rxn05557_c0" name="iron_III_dicitrate_transport_via_ABC_system_c0" reversible="false">
<notes>
<html:p>GENE_ASSOCIATION:smb21430</html:p>
<html:p>PROTEIN_ASSOCIATION:smb21430</html:p>
</notes>
<listOfReactants>
<speciesReference species="cpd10516_e0" stoichiometry="1"/>
<speciesReference species="cpd00137_e0" stoichiometry="2"/>
<speciesReference species="cpd00002_c0" stoichiometry="1"/>
<speciesReference species="cpd00001_c0" stoichiometry="1"/>
</listOfReactants>
<listOfProducts>
<speciesReference species="cpd10516_c0" stoichiometry="1"/>
<speciesReference species="cpd00067_c0" stoichiometry="1"/>
<speciesReference species="cpd00137_c0" stoichiometry="2"/>
<speciesReference species="cpd00009_c0" stoichiometry="1"/>
<speciesReference species="cpd00008_c0" stoichiometry="1"/>
</listOfProducts>
<kineticLaw>
	<math xmlns="http://www.w3.org/1998/Math/MathML">
			<ci> FLUX_VALUE </ci>
	</math>
	<listOfParameters>
		<parameter id="LOWER_BOUND" value="0" name="mmol_per_gDW_per_hr"/>
		<parameter id="UPPER_BOUND" value="1000" name="mmol_per_gDW_per_hr"/>
		<parameter id="OBJECTIVE_COEFFICIENT" value="0"/>
		<parameter id="FLUX_VALUE" value="0.0" name="mmol_per_gDW_per_hr"/>
	</listOfParameters>
</kineticLaw>
</reaction>
<reaction id="rxn00883_c0" name="1D_myo_Inositol_3_phosphate_phosphahydrolase_c0" reversible="false">
<notes>
<html:p>GENE_ASSOCIATION:(smc03994 or smb20362 or smb20159 or smb20150)</html:p>
<html:p>PROTEIN_ASSOCIATION:(suhB or smb20362 or smb20159 or smb20150)</html:p>
<html:p>KEGG_RID:R01187</html:p>
<html:p>PROTEIN_CLASS:3.1.3.25</html:p>
</notes>
<listOfReactants>
<speciesReference species="cpd02484_c0" stoichiometry="1"/>
<speciesReference species="cpd00001_c0" stoichiometry="1"/>
</listOfReactants>
<listOfProducts>
<speciesReference species="cpd00121_c0" stoichiometry="1"/>
<speciesReference species="cpd00067_c0" stoichiometry="1"/>
<speciesReference species="cpd00009_c0" stoichiometry="1"/>
</listOfProducts>
<kineticLaw>
	<math xmlns="http://www.w3.org/1998/Math/MathML">
			<ci> FLUX_VALUE </ci>
	</math>
	<listOfParameters>
		<parameter id="LOWER_BOUND" value="0" name="mmol_per_gDW_per_hr"/>
		<parameter id="UPPER_BOUND" value="1000" name="mmol_per_gDW_per_hr"/>
		<parameter id="OBJECTIVE_COEFFICIENT" value="0"/>
		<parameter id="FLUX_VALUE" value="0.0" name="mmol_per_gDW_per_hr"/>
	</listOfParameters>
</kineticLaw>
</reaction>
<reaction id="rxn01923_c0" name="2_Methylpropanoyl_CoA_oxygen_2_3_oxidoreductase_c0" reversible="false">
<notes>
<html:p>GENE_ASSOCIATION:(sma1400 or smc01639 or sma2091)</html:p>
<html:p>PROTEIN_ASSOCIATION:(sma1400 or smc01639 or sma2091)</html:p>
<html:p>PROTEIN_CLASS:1.3.99.2</html:p>
</notes>
<listOfReactants>
<speciesReference species="cpd00481_c0" stoichiometry="2"/>
<speciesReference species="cpd00007_c0" stoichiometry="1"/>
</listOfReactants>
<listOfProducts>
<speciesReference species="cpd02187_c0" stoichiometry="2"/>
<speciesReference species="cpd00001_c0" stoichiometry="2"/>
</listOfProducts>
<kineticLaw>
	<math xmlns="http://www.w3.org/1998/Math/MathML">
			<ci> FLUX_VALUE </ci>
	</math>
	<listOfParameters>
		<parameter id="LOWER_BOUND" value="0" name="mmol_per_gDW_per_hr"/>
		<parameter id="UPPER_BOUND" value="1000" name="mmol_per_gDW_per_hr"/>
		<parameter id="OBJECTIVE_COEFFICIENT" value="0"/>
		<parameter id="FLUX_VALUE" value="0.0" name="mmol_per_gDW_per_hr"/>
	</listOfParameters>
</kineticLaw>
</reaction>
<reaction id="rxn00248_c0" name="S_malate_NAD_oxidoreductase_c0" reversible="true">
<notes>
<html:p>GENE_ASSOCIATION:smc02479</html:p>
<html:p>PROTEIN_ASSOCIATION:mdh</html:p>
<html:p>KEGG_RID:R00342</html:p>
<html:p>PROTEIN_CLASS:1.1.1.37</html:p>
</notes>
<listOfReactants>
<speciesReference species="cpd00130_c0" stoichiometry="1"/>
<speciesReference species="cpd00003_c0" stoichiometry="1"/>
</listOfReactants>
<listOfProducts>
<speciesReference species="cpd00067_c0" stoichiometry="1"/>
<speciesReference species="cpd00032_c0" stoichiometry="1"/>
<speciesReference species="cpd00004_c0" stoichiometry="1"/>
</listOfProducts>
<kineticLaw>
	<math xmlns="http://www.w3.org/1998/Math/MathML">
			<ci> FLUX_VALUE </ci>
	</math>
	<listOfParameters>
		<parameter id="LOWER_BOUND" value="-1000" name="mmol_per_gDW_per_hr"/>
		<parameter id="UPPER_BOUND" value="1000" name="mmol_per_gDW_per_hr"/>
		<parameter id="OBJECTIVE_COEFFICIENT" value="0"/>
		<parameter id="FLUX_VALUE" value="0.0" name="mmol_per_gDW_per_hr"/>
	</listOfParameters>
</kineticLaw>
</reaction>
<reaction id="rxn05734_c0" name="aldehyde_dehydrogenase_glyoxylate__NAD_c0" reversible="true">
<notes>
<html:p>GENE_ASSOCIATION:(sma0796 or sma0220)</html:p>
<html:p>PROTEIN_ASSOCIATION:(sma0796 or sma0220)</html:p>
</notes>
<listOfReactants>
<speciesReference species="cpd00001_c0" stoichiometry="1"/>
<speciesReference species="cpd00040_c0" stoichiometry="1"/>
<speciesReference species="cpd00003_c0" stoichiometry="1"/>
</listOfReactants>
<listOfProducts>
<speciesReference species="cpd00067_c0" stoichiometry="2"/>
<speciesReference species="cpd00180_c0" stoichiometry="1"/>
<speciesReference species="cpd00004_c0" stoichiometry="1"/>
</listOfProducts>
<kineticLaw>
	<math xmlns="http://www.w3.org/1998/Math/MathML">
			<ci> FLUX_VALUE </ci>
	</math>
	<listOfParameters>
		<parameter id="LOWER_BOUND" value="-1000" name="mmol_per_gDW_per_hr"/>
		<parameter id="UPPER_BOUND" value="1000" name="mmol_per_gDW_per_hr"/>
		<parameter id="OBJECTIVE_COEFFICIENT" value="0"/>
		<parameter id="FLUX_VALUE" value="0.0" name="mmol_per_gDW_per_hr"/>
	</listOfParameters>
</kineticLaw>
</reaction>
<reaction id="rxn01302_c0" name="L_Homoserine_NADP_oxidoreductase_c0" reversible="true">
<notes>
<html:p>GENE_ASSOCIATION:smc00293</html:p>
<html:p>PROTEIN_ASSOCIATION:thrA</html:p>
<html:p>KEGG_RID:R01775</html:p>
<html:p>PROTEIN_CLASS:1.1.1.3</html:p>
</notes>
<listOfReactants>
<speciesReference species="cpd00006_c0" stoichiometry="1"/>
<speciesReference species="cpd00227_c0" stoichiometry="1"/>
</listOfReactants>
<listOfProducts>
<speciesReference species="cpd00067_c0" stoichiometry="1"/>
<speciesReference species="cpd00346_c0" stoichiometry="1"/>
<speciesReference species="cpd00005_c0" stoichiometry="1"/>
</listOfProducts>
<kineticLaw>
	<math xmlns="http://www.w3.org/1998/Math/MathML">
			<ci> FLUX_VALUE </ci>
	</math>
	<listOfParameters>
		<parameter id="LOWER_BOUND" value="-1000" name="mmol_per_gDW_per_hr"/>
		<parameter id="UPPER_BOUND" value="1000" name="mmol_per_gDW_per_hr"/>
		<parameter id="OBJECTIVE_COEFFICIENT" value="0"/>
		<parameter id="FLUX_VALUE" value="0.0" name="mmol_per_gDW_per_hr"/>
	</listOfParameters>
</kineticLaw>
</reaction>
<reaction id="rxn05422_c0" name="10_methyl_3_oxo_undecanoyl_ACP_NADP_oxidoreductase_c0" reversible="true">
<notes>
<html:p>GENE_ASSOCIATION:(smc02522 or smc00778 or smc00264 or smb20871 or sma1629 or sma1398 or smc02037 or smc00372 or smc01157 or smc00136 or smc01571 or sma2019 or smc00572 or smc04391 or smc02041 or smb21474 or sma2165 or sma1367 or smb20210 or smc01991 or sma1629 or smc00268 or smc00880)</html:p>
<html:p>PROTEIN_ASSOCIATION:(smc02522 or smc00778 or smc00264 or smb20871 or sma1629 or fabG or smc02037 or smc00372 or smc01157 or smc00136 or smc01571 or sma2019 or fabG or fabG or smc02041 or fabG or sma2165 or sma1367 or smb20210 or smc01991 or sma1629 or smc00268 or smc00880)</html:p>
<html:p>PROTEIN_CLASS:1.1.1.0</html:p>
</notes>
<listOfReactants>
<speciesReference species="cpd00067_c0" stoichiometry="1"/>
<speciesReference species="cpd11558_c0" stoichiometry="1"/>
<speciesReference species="cpd00005_c0" stoichiometry="1"/>
</listOfReactants>
<listOfProducts>
<speciesReference species="cpd00006_c0" stoichiometry="1"/>
<speciesReference species="cpd11559_c0" stoichiometry="1"/>
</listOfProducts>
<kineticLaw>
	<math xmlns="http://www.w3.org/1998/Math/MathML">
			<ci> FLUX_VALUE </ci>
	</math>
	<listOfParameters>
		<parameter id="LOWER_BOUND" value="-1000" name="mmol_per_gDW_per_hr"/>
		<parameter id="UPPER_BOUND" value="1000" name="mmol_per_gDW_per_hr"/>
		<parameter id="OBJECTIVE_COEFFICIENT" value="0"/>
		<parameter id="FLUX_VALUE" value="0.0" name="mmol_per_gDW_per_hr"/>
	</listOfParameters>
</kineticLaw>
</reaction>
<reaction id="rxn05448_c0" name="10_methyl_trans_undec_2_enoyl_ACP_NAD_oxidoreductase_A_specific_c0" reversible="false">
<notes>
<html:p>GENE_ASSOCIATION:(smc00005 or smc00326)</html:p>
<html:p>PROTEIN_ASSOCIATION:(fabI1 or fabI2)</html:p>
<html:p>PROTEIN_CLASS:1.3.1.0</html:p>
</notes>
<listOfReactants>
<speciesReference species="cpd00067_c0" stoichiometry="1"/>
<speciesReference species="cpd00004_c0" stoichiometry="1"/>
<speciesReference species="cpd11560_c0" stoichiometry="1"/>
</listOfReactants>
<listOfProducts>
<speciesReference species="cpd00003_c0" stoichiometry="1"/>
<speciesReference species="cpd11561_c0" stoichiometry="1"/>
</listOfProducts>
<kineticLaw>
	<math xmlns="http://www.w3.org/1998/Math/MathML">
			<ci> FLUX_VALUE </ci>
	</math>
	<listOfParameters>
		<parameter id="LOWER_BOUND" value="0" name="mmol_per_gDW_per_hr"/>
		<parameter id="UPPER_BOUND" value="1000" name="mmol_per_gDW_per_hr"/>
		<parameter id="OBJECTIVE_COEFFICIENT" value="0"/>
		<parameter id="FLUX_VALUE" value="0.0" name="mmol_per_gDW_per_hr"/>
	</listOfParameters>
</kineticLaw>
</reaction>
<reaction id="rxn03164_c0" name="UDP_N_acetylmuramoyl_L_alanyl_D_glutamyl_meso_2_6__c0" reversible="false">
<notes>
<html:p>GENE_ASSOCIATION:smc01862</html:p>
<html:p>PROTEIN_ASSOCIATION:murF</html:p>
<html:p>KEGG_RID:R04617</html:p>
<html:p>PROTEIN_CLASS:6.3.2.10</html:p>
</notes>
<listOfReactants>
<speciesReference species="cpd00002_c0" stoichiometry="1"/>
<speciesReference species="cpd02964_c0" stoichiometry="1"/>
<speciesReference species="cpd00731_c0" stoichiometry="1"/>
</listOfReactants>
<listOfProducts>
<speciesReference species="cpd00067_c0" stoichiometry="1"/>
<speciesReference species="cpd00009_c0" stoichiometry="1"/>
<speciesReference species="cpd00008_c0" stoichiometry="1"/>
<speciesReference species="cpd02968_c0" stoichiometry="1"/>
</listOfProducts>
<kineticLaw>
	<math xmlns="http://www.w3.org/1998/Math/MathML">
			<ci> FLUX_VALUE </ci>
	</math>
	<listOfParameters>
		<parameter id="LOWER_BOUND" value="0" name="mmol_per_gDW_per_hr"/>
		<parameter id="UPPER_BOUND" value="1000" name="mmol_per_gDW_per_hr"/>
		<parameter id="OBJECTIVE_COEFFICIENT" value="0"/>
		<parameter id="FLUX_VALUE" value="0.0" name="mmol_per_gDW_per_hr"/>
	</listOfParameters>
</kineticLaw>
</reaction>
<reaction id="rxn03906_c0" name="rxn03906_c0" reversible="false">
<notes>
<html:p>GENE_ASSOCIATION:smc02116</html:p>
<html:p>PROTEIN_ASSOCIATION:smc02116</html:p>
<html:p>KEGG_RID:R05632</html:p>
<html:p>PROTEIN_CLASS:1.14.13.1</html:p>
</notes>
<listOfReactants>
<speciesReference species="cpd00067_c0" stoichiometry="2"/>
<speciesReference species="cpd00004_c0" stoichiometry="1"/>
<speciesReference species="cpd02045_c0" stoichiometry="1"/>
<speciesReference species="cpd00007_c0" stoichiometry="1"/>
</listOfReactants>
<listOfProducts>
<speciesReference species="cpd00001_c0" stoichiometry="1"/>
<speciesReference species="cpd00011_c0" stoichiometry="1"/>
<speciesReference species="cpd00003_c0" stoichiometry="1"/>
<speciesReference species="cpd01932_c0" stoichiometry="1"/>
</listOfProducts>
<kineticLaw>
	<math xmlns="http://www.w3.org/1998/Math/MathML">
			<ci> FLUX_VALUE </ci>
	</math>
	<listOfParameters>
		<parameter id="LOWER_BOUND" value="0" name="mmol_per_gDW_per_hr"/>
		<parameter id="UPPER_BOUND" value="1000" name="mmol_per_gDW_per_hr"/>
		<parameter id="OBJECTIVE_COEFFICIENT" value="0"/>
		<parameter id="FLUX_VALUE" value="0.0" name="mmol_per_gDW_per_hr"/>
	</listOfParameters>
</kineticLaw>
</reaction>
<reaction id="rxn00879_c0" name="myo_Inositol_NAD_2_oxidoreductase_c0" reversible="true">
<notes>
<html:p>GENE_ASSOCIATION:smb20899</html:p>
<html:p>PROTEIN_ASSOCIATION:idhA</html:p>
<html:p>KEGG_RID:R01183</html:p>
<html:p>PROTEIN_CLASS:1.1.1.18</html:p>
</notes>
<listOfReactants>
<speciesReference species="cpd00121_c0" stoichiometry="1"/>
<speciesReference species="cpd00003_c0" stoichiometry="1"/>
</listOfReactants>
<listOfProducts>
<speciesReference species="cpd00067_c0" stoichiometry="1"/>
<speciesReference species="cpd00524_c0" stoichiometry="1"/>
<speciesReference species="cpd00004_c0" stoichiometry="1"/>
</listOfProducts>
<kineticLaw>
	<math xmlns="http://www.w3.org/1998/Math/MathML">
			<ci> FLUX_VALUE </ci>
	</math>
	<listOfParameters>
		<parameter id="LOWER_BOUND" value="-1000" name="mmol_per_gDW_per_hr"/>
		<parameter id="UPPER_BOUND" value="1000" name="mmol_per_gDW_per_hr"/>
		<parameter id="OBJECTIVE_COEFFICIENT" value="0"/>
		<parameter id="FLUX_VALUE" value="0.0" name="mmol_per_gDW_per_hr"/>
	</listOfParameters>
</kineticLaw>
</reaction>
<reaction id="rxn05229_c0" name="NCAIR_synthetase_and_NCAIR_mutase_c0" reversible="false">
<notes>
<html:p>GENE_ASSOCIATION:(smc04001 and smc04002)</html:p>
<html:p>PROTEIN_ASSOCIATION:(purE and purK)</html:p>
</notes>
<listOfReactants>
<speciesReference species="cpd00002_c0" stoichiometry="1"/>
<speciesReference species="cpd02140_c0" stoichiometry="1"/>
<speciesReference species="cpd00242_c0" stoichiometry="1"/>
</listOfReactants>
<listOfProducts>
<speciesReference species="cpd02893_c0" stoichiometry="1"/>
<speciesReference species="cpd00067_c0" stoichiometry="1"/>
<speciesReference species="cpd00009_c0" stoichiometry="1"/>
<speciesReference species="cpd00008_c0" stoichiometry="1"/>
</listOfProducts>
<kineticLaw>
	<math xmlns="http://www.w3.org/1998/Math/MathML">
			<ci> FLUX_VALUE </ci>
	</math>
	<listOfParameters>
		<parameter id="LOWER_BOUND" value="0" name="mmol_per_gDW_per_hr"/>
		<parameter id="UPPER_BOUND" value="1000" name="mmol_per_gDW_per_hr"/>
		<parameter id="OBJECTIVE_COEFFICIENT" value="0"/>
		<parameter id="FLUX_VALUE" value="0.0" name="mmol_per_gDW_per_hr"/>
	</listOfParameters>
</kineticLaw>
</reaction>
<reaction id="rxn02302_c0" name="O_Acetyl_L_homoserine_succinate_lyase_adding_cysteine_c0" reversible="true">
<notes>
<html:p>GENE_ASSOCIATION:(smc02595 or smc01976 or smc01666)</html:p>
<html:p>PROTEIN_ASSOCIATION:(metB or smc01976 or mdeA)</html:p>
<html:p>KEGG_RID:R03217</html:p>
<html:p>PROTEIN_CLASS:4.2.99.9</html:p>
</notes>
<listOfReactants>
<speciesReference species="cpd00790_c0" stoichiometry="1"/>
<speciesReference species="cpd00084_c0" stoichiometry="1"/>
</listOfReactants>
<listOfProducts>
<speciesReference species="cpd00424_c0" stoichiometry="1"/>
<speciesReference species="cpd00029_c0" stoichiometry="1"/>
</listOfProducts>
<kineticLaw>
	<math xmlns="http://www.w3.org/1998/Math/MathML">
			<ci> FLUX_VALUE </ci>
	</math>
	<listOfParameters>
		<parameter id="LOWER_BOUND" value="-1000" name="mmol_per_gDW_per_hr"/>
		<parameter id="UPPER_BOUND" value="1000" name="mmol_per_gDW_per_hr"/>
		<parameter id="OBJECTIVE_COEFFICIENT" value="0"/>
		<parameter id="FLUX_VALUE" value="0.0" name="mmol_per_gDW_per_hr"/>
	</listOfParameters>
</kineticLaw>
</reaction>
<reaction id="rxn12637_c0" name="aminopeptidase_c0" reversible="true">
<notes>
<html:p>GENE_ASSOCIATION:(smc02825 or sma1473 or smc02370 or (smb21002 or smc00298) or smc00585)</html:p>
<html:p>PROTEIN_ASSOCIATION:(smc02825 or sma1473 or pepN or (map2 or map1) or pepA)</html:p>
</notes>
<listOfReactants>
<speciesReference species="cpd11589_c0" stoichiometry="1"/>
<speciesReference species="cpd00001_c0" stoichiometry="1"/>
</listOfReactants>
<listOfProducts>
<speciesReference species="cpd00041_c0" stoichiometry="1"/>
<speciesReference species="cpd00033_c0" stoichiometry="1"/>
</listOfProducts>
<kineticLaw>
	<math xmlns="http://www.w3.org/1998/Math/MathML">
			<ci> FLUX_VALUE </ci>
	</math>
	<listOfParameters>
		<parameter id="LOWER_BOUND" value="-1000" name="mmol_per_gDW_per_hr"/>
		<parameter id="UPPER_BOUND" value="1000" name="mmol_per_gDW_per_hr"/>
		<parameter id="OBJECTIVE_COEFFICIENT" value="0"/>
		<parameter id="FLUX_VALUE" value="0.0" name="mmol_per_gDW_per_hr"/>
	</listOfParameters>
</kineticLaw>
</reaction>
<reaction id="rxn00321_c0" name="L_Lysine_2_3_aminomutase_c0" reversible="true">
<notes>
<html:p>GENE_ASSOCIATION:smc00355</html:p>
<html:p>PROTEIN_ASSOCIATION:smc00355</html:p>
<html:p>KEGG_RID:R00461</html:p>
<html:p>PROTEIN_CLASS:5.4.3.2</html:p>
</notes>
<listOfReactants>
<speciesReference species="cpd00039_c0" stoichiometry="1"/>
</listOfReactants>
<listOfProducts>
<speciesReference species="cpd00840_c0" stoichiometry="1"/>
</listOfProducts>
<kineticLaw>
	<math xmlns="http://www.w3.org/1998/Math/MathML">
			<ci> FLUX_VALUE </ci>
	</math>
	<listOfParameters>
		<parameter id="LOWER_BOUND" value="-1000" name="mmol_per_gDW_per_hr"/>
		<parameter id="UPPER_BOUND" value="1000" name="mmol_per_gDW_per_hr"/>
		<parameter id="OBJECTIVE_COEFFICIENT" value="0"/>
		<parameter id="FLUX_VALUE" value="0.0" name="mmol_per_gDW_per_hr"/>
	</listOfParameters>
</kineticLaw>
</reaction>
<reaction id="rxn09104_c0" name="phosphatidylglycerol_phosphate_phosphatase_n_C16_0_c0" reversible="false">
<notes>
<html:p>GENE_ASSOCIATION:smc04406</html:p>
<html:p>PROTEIN_ASSOCIATION:smc04406</html:p>
<html:p>PROTEIN_CLASS:3.1.3.27</html:p>
</notes>
<listOfReactants>
<speciesReference species="cpd00001_c0" stoichiometry="1"/>
<speciesReference species="cpd15545_c0" stoichiometry="1"/>
</listOfReactants>
<listOfProducts>
<speciesReference species="cpd15538_c0" stoichiometry="1"/>
<speciesReference species="cpd00067_c0" stoichiometry="1"/>
<speciesReference species="cpd00009_c0" stoichiometry="1"/>
</listOfProducts>
<kineticLaw>
	<math xmlns="http://www.w3.org/1998/Math/MathML">
			<ci> FLUX_VALUE </ci>
	</math>
	<listOfParameters>
		<parameter id="LOWER_BOUND" value="0" name="mmol_per_gDW_per_hr"/>
		<parameter id="UPPER_BOUND" value="1000" name="mmol_per_gDW_per_hr"/>
		<parameter id="OBJECTIVE_COEFFICIENT" value="0"/>
		<parameter id="FLUX_VALUE" value="0.0" name="mmol_per_gDW_per_hr"/>
	</listOfParameters>
</kineticLaw>
</reaction>
<reaction id="rxn07586_c0" name="rxn07586_c0" reversible="true">
<notes>
<html:p>GENE_ASSOCIATION:smc04285</html:p>
<html:p>PROTEIN_ASSOCIATION:cobE</html:p>
<html:p>KEGG_RID:R07772</html:p>
</notes>
<listOfReactants>
<speciesReference species="cpd00001_c0" stoichiometry="1"/>
<speciesReference species="cpd08371_c0" stoichiometry="1"/>
</listOfReactants>
<listOfProducts>
<speciesReference species="cpd14960_c0" stoichiometry="1"/>
<speciesReference species="cpd00067_c0" stoichiometry="1"/>
<speciesReference species="cpd00071_c0" stoichiometry="1"/>
</listOfProducts>
<kineticLaw>
	<math xmlns="http://www.w3.org/1998/Math/MathML">
			<ci> FLUX_VALUE </ci>
	</math>
	<listOfParameters>
		<parameter id="LOWER_BOUND" value="-1000" name="mmol_per_gDW_per_hr"/>
		<parameter id="UPPER_BOUND" value="1000" name="mmol_per_gDW_per_hr"/>
		<parameter id="OBJECTIVE_COEFFICIENT" value="0"/>
		<parameter id="FLUX_VALUE" value="0.0" name="mmol_per_gDW_per_hr"/>
	</listOfParameters>
</kineticLaw>
</reaction>
<reaction id="rxn05415_c0" name="6_methyl_3_hydroxy_heptanoyl_ACP_hydro_lyase_c0" reversible="true">
<notes>
<html:p>GENE_ASSOCIATION:(smc02092 or smc04277)</html:p>
<html:p>PROTEIN_ASSOCIATION:(fabZ or smc04277)</html:p>
<html:p>PROTEIN_CLASS:4.2.1.0</html:p>
</notes>
<listOfReactants>
<speciesReference species="cpd11551_c0" stoichiometry="1"/>
</listOfReactants>
<listOfProducts>
<speciesReference species="cpd00001_c0" stoichiometry="1"/>
<speciesReference species="cpd11552_c0" stoichiometry="1"/>
</listOfProducts>
<kineticLaw>
	<math xmlns="http://www.w3.org/1998/Math/MathML">
			<ci> FLUX_VALUE </ci>
	</math>
	<listOfParameters>
		<parameter id="LOWER_BOUND" value="-1000" name="mmol_per_gDW_per_hr"/>
		<parameter id="UPPER_BOUND" value="1000" name="mmol_per_gDW_per_hr"/>
		<parameter id="OBJECTIVE_COEFFICIENT" value="0"/>
		<parameter id="FLUX_VALUE" value="0.0" name="mmol_per_gDW_per_hr"/>
	</listOfParameters>
</kineticLaw>
</reaction>
<reaction id="rxn08807_c0" name="Lysophospholipase_L1_2_acylglycerophosphoethanolamine__n_C16_1_periplasm_c0" reversible="true">
<notes>
<html:p>GENE_ASSOCIATION:(smc04041 or smc02818)</html:p>
<html:p>PROTEIN_ASSOCIATION:(pldB or smc02818)</html:p>
<html:p>PROTEIN_CLASS:3.1.1.5</html:p>
</notes>
<listOfReactants>
<speciesReference species="cpd00001_c0" stoichiometry="1"/>
<speciesReference species="cpd15317_c0" stoichiometry="1"/>
</listOfReactants>
<listOfProducts>
<speciesReference species="cpd00067_c0" stoichiometry="1"/>
<speciesReference species="cpd15237_c0" stoichiometry="1"/>
<speciesReference species="cpd00908_c0" stoichiometry="1"/>
</listOfProducts>
<kineticLaw>
	<math xmlns="http://www.w3.org/1998/Math/MathML">
			<ci> FLUX_VALUE </ci>
	</math>
	<listOfParameters>
		<parameter id="LOWER_BOUND" value="-1000" name="mmol_per_gDW_per_hr"/>
		<parameter id="UPPER_BOUND" value="1000" name="mmol_per_gDW_per_hr"/>
		<parameter id="OBJECTIVE_COEFFICIENT" value="0"/>
		<parameter id="FLUX_VALUE" value="0.0" name="mmol_per_gDW_per_hr"/>
	</listOfParameters>
</kineticLaw>
</reaction>
<reaction id="rxn05054_c0" name="adenosylcobyric_acid_R_1_aminopropan_2_ol_ligase_ADP_forming_c0" reversible="true">
<notes>
<html:p>GENE_ASSOCIATION:smc04279</html:p>
<html:p>PROTEIN_ASSOCIATION:cobD</html:p>
<html:p>KEGG_RID:R07302</html:p>
<html:p>PROTEIN_CLASS:6.3.1.10</html:p>
</notes>
<listOfReactants>
<speciesReference species="cpd00002_c0" stoichiometry="1"/>
<speciesReference species="cpd03917_c0" stoichiometry="1"/>
<speciesReference species="cpd02039_c0" stoichiometry="1"/>
</listOfReactants>
<listOfProducts>
<speciesReference species="cpd00067_c0" stoichiometry="1"/>
<speciesReference species="cpd00009_c0" stoichiometry="1"/>
<speciesReference species="cpd03918_c0" stoichiometry="1"/>
<speciesReference species="cpd00008_c0" stoichiometry="1"/>
</listOfProducts>
<kineticLaw>
	<math xmlns="http://www.w3.org/1998/Math/MathML">
			<ci> FLUX_VALUE </ci>
	</math>
	<listOfParameters>
		<parameter id="LOWER_BOUND" value="-1000" name="mmol_per_gDW_per_hr"/>
		<parameter id="UPPER_BOUND" value="1000" name="mmol_per_gDW_per_hr"/>
		<parameter id="OBJECTIVE_COEFFICIENT" value="0"/>
		<parameter id="FLUX_VALUE" value="0.0" name="mmol_per_gDW_per_hr"/>
	</listOfParameters>
</kineticLaw>
</reaction>
<reaction id="rxn08297_c0" name="diacylglycerol_kinase_n_C16_0_c0" reversible="true">
<notes>
<html:p>GENE_ASSOCIATION:smc04213</html:p>
<html:p>PROTEIN_ASSOCIATION:dgkA</html:p>
<html:p>PROTEIN_CLASS:2.7.1.107</html:p>
</notes>
<listOfReactants>
<speciesReference species="cpd00002_c0" stoichiometry="1"/>
<speciesReference species="cpd15309_c0" stoichiometry="1"/>
</listOfReactants>
<listOfProducts>
<speciesReference species="cpd15524_c0" stoichiometry="1"/>
<speciesReference species="cpd00008_c0" stoichiometry="1"/>
</listOfProducts>
<kineticLaw>
	<math xmlns="http://www.w3.org/1998/Math/MathML">
			<ci> FLUX_VALUE </ci>
	</math>
	<listOfParameters>
		<parameter id="LOWER_BOUND" value="-1000" name="mmol_per_gDW_per_hr"/>
		<parameter id="UPPER_BOUND" value="1000" name="mmol_per_gDW_per_hr"/>
		<parameter id="OBJECTIVE_COEFFICIENT" value="0"/>
		<parameter id="FLUX_VALUE" value="0.0" name="mmol_per_gDW_per_hr"/>
	</listOfParameters>
</kineticLaw>
</reaction>
<reaction id="rxn00902_c0" name="3_Carboxy_3_hydroxy_4_methylpentanoate_3_methyl_2_oxobutanoate_lyase_c0" reversible="false">
<notes>
<html:p>GENE_ASSOCIATION:smc02717</html:p>
<html:p>PROTEIN_ASSOCIATION:leuA1</html:p>
<html:p>KEGG_RID:R01213</html:p>
<html:p>PROTEIN_CLASS:4.1.3.12</html:p>
</notes>
<listOfReactants>
<speciesReference species="cpd00123_c0" stoichiometry="1"/>
<speciesReference species="cpd00001_c0" stoichiometry="1"/>
<speciesReference species="cpd00022_c0" stoichiometry="1"/>
</listOfReactants>
<listOfProducts>
<speciesReference species="cpd00067_c0" stoichiometry="1"/>
<speciesReference species="cpd01646_c0" stoichiometry="1"/>
<speciesReference species="cpd00010_c0" stoichiometry="1"/>
</listOfProducts>
<kineticLaw>
	<math xmlns="http://www.w3.org/1998/Math/MathML">
			<ci> FLUX_VALUE </ci>
	</math>
	<listOfParameters>
		<parameter id="LOWER_BOUND" value="0" name="mmol_per_gDW_per_hr"/>
		<parameter id="UPPER_BOUND" value="1000" name="mmol_per_gDW_per_hr"/>
		<parameter id="OBJECTIVE_COEFFICIENT" value="0"/>
		<parameter id="FLUX_VALUE" value="0.0" name="mmol_per_gDW_per_hr"/>
	</listOfParameters>
</kineticLaw>
</reaction>
<reaction id="rxn00952_c0" name="O_Acetyl_L_homoserine_acetate_lyase_adding_methanethiol_c0" reversible="false">
<notes>
<html:p>GENE_ASSOCIATION:(smc02217 or smc01809)</html:p>
<html:p>PROTEIN_ASSOCIATION:(metZ or smc01809)</html:p>
<html:p>KEGG_RID:R01287</html:p>
<html:p>PROTEIN_CLASS:4.2.99.10</html:p>
</notes>
<listOfReactants>
<speciesReference species="cpd00790_c0" stoichiometry="1"/>
<speciesReference species="cpd00239_c0" stoichiometry="1"/>
</listOfReactants>
<listOfProducts>
<speciesReference species="cpd00067_c0" stoichiometry="1"/>
<speciesReference species="cpd00135_c0" stoichiometry="1"/>
<speciesReference species="cpd00029_c0" stoichiometry="1"/>
</listOfProducts>
<kineticLaw>
	<math xmlns="http://www.w3.org/1998/Math/MathML">
			<ci> FLUX_VALUE </ci>
	</math>
	<listOfParameters>
		<parameter id="LOWER_BOUND" value="0" name="mmol_per_gDW_per_hr"/>
		<parameter id="UPPER_BOUND" value="1000" name="mmol_per_gDW_per_hr"/>
		<parameter id="OBJECTIVE_COEFFICIENT" value="0"/>
		<parameter id="FLUX_VALUE" value="0.0" name="mmol_per_gDW_per_hr"/>
	</listOfParameters>
</kineticLaw>
</reaction>
<reaction id="rxn08809_c0" name="Lysophospholipase_L1_2_acylglycerophosphoethanolamine__n_C18_1_periplasm_c0" reversible="true">
<notes>
<html:p>GENE_ASSOCIATION:(smc04041 or smc02818)</html:p>
<html:p>PROTEIN_ASSOCIATION:(pldB or smc02818)</html:p>
<html:p>PROTEIN_CLASS:3.1.1.5</html:p>
</notes>
<listOfReactants>
<speciesReference species="cpd00001_c0" stoichiometry="1"/>
<speciesReference species="cpd12547_c0" stoichiometry="1"/>
</listOfReactants>
<listOfProducts>
<speciesReference species="cpd15269_c0" stoichiometry="1"/>
<speciesReference species="cpd00067_c0" stoichiometry="1"/>
<speciesReference species="cpd00908_c0" stoichiometry="1"/>
</listOfProducts>
<kineticLaw>
	<math xmlns="http://www.w3.org/1998/Math/MathML">
			<ci> FLUX_VALUE </ci>
	</math>
	<listOfParameters>
		<parameter id="LOWER_BOUND" value="-1000" name="mmol_per_gDW_per_hr"/>
		<parameter id="UPPER_BOUND" value="1000" name="mmol_per_gDW_per_hr"/>
		<parameter id="OBJECTIVE_COEFFICIENT" value="0"/>
		<parameter id="FLUX_VALUE" value="0.0" name="mmol_per_gDW_per_hr"/>
	</listOfParameters>
</kineticLaw>
</reaction>
<reaction id="rxn00503_c0" name="L_1_Pyrroline_5_carboxylate_NAD_oxidoreductase_c0" reversible="true">
<notes>
<html:p>GENE_ASSOCIATION:smc02181</html:p>
<html:p>PROTEIN_ASSOCIATION:putA</html:p>
<html:p>KEGG_RID:R00707</html:p>
<html:p>PROTEIN_CLASS:1.5.1.12</html:p>
</notes>
<listOfReactants>
<speciesReference species="cpd00001_c0" stoichiometry="2"/>
<speciesReference species="cpd00003_c0" stoichiometry="1"/>
<speciesReference species="cpd02431_c0" stoichiometry="1"/>
</listOfReactants>
<listOfProducts>
<speciesReference species="cpd00067_c0" stoichiometry="1"/>
<speciesReference species="cpd00004_c0" stoichiometry="1"/>
<speciesReference species="cpd00023_c0" stoichiometry="1"/>
</listOfProducts>
<kineticLaw>
	<math xmlns="http://www.w3.org/1998/Math/MathML">
			<ci> FLUX_VALUE </ci>
	</math>
	<listOfParameters>
		<parameter id="LOWER_BOUND" value="-1000" name="mmol_per_gDW_per_hr"/>
		<parameter id="UPPER_BOUND" value="1000" name="mmol_per_gDW_per_hr"/>
		<parameter id="OBJECTIVE_COEFFICIENT" value="0"/>
		<parameter id="FLUX_VALUE" value="0.0" name="mmol_per_gDW_per_hr"/>
	</listOfParameters>
</kineticLaw>
</reaction>
<reaction id="rxn10266_c0" name="anteisoheptadecanoyl_Phosphatidylglycerophosphate_phosphohydrolase_c0" reversible="false">
<notes>
<html:p>GENE_ASSOCIATION:smc04406</html:p>
<html:p>PROTEIN_ASSOCIATION:smc04406</html:p>
<html:p>PROTEIN_CLASS:3.1.3.27</html:p>
</notes>
<listOfReactants>
<speciesReference species="cpd15717_c0" stoichiometry="1"/>
<speciesReference species="cpd00001_c0" stoichiometry="1"/>
</listOfReactants>
<listOfProducts>
<speciesReference species="cpd15723_c0" stoichiometry="1"/>
<speciesReference species="cpd00067_c0" stoichiometry="1"/>
<speciesReference species="cpd00009_c0" stoichiometry="1"/>
</listOfProducts>
<kineticLaw>
	<math xmlns="http://www.w3.org/1998/Math/MathML">
			<ci> FLUX_VALUE </ci>
	</math>
	<listOfParameters>
		<parameter id="LOWER_BOUND" value="0" name="mmol_per_gDW_per_hr"/>
		<parameter id="UPPER_BOUND" value="1000" name="mmol_per_gDW_per_hr"/>
		<parameter id="OBJECTIVE_COEFFICIENT" value="0"/>
		<parameter id="FLUX_VALUE" value="0.0" name="mmol_per_gDW_per_hr"/>
	</listOfParameters>
</kineticLaw>
</reaction>
<reaction id="rxn03909_c0" name="1_Deoxy_D_xylulose_5_phosphate_pyruvate_lyase_carboxylating_c0" reversible="false">
<notes>
<html:p>GENE_ASSOCIATION:smc00972</html:p>
<html:p>PROTEIN_ASSOCIATION:dxs</html:p>
<html:p>KEGG_RID:R05636</html:p>
<html:p>PROTEIN_CLASS:2.2.1.7</html:p>
</notes>
<listOfReactants>
<speciesReference species="cpd00102_c0" stoichiometry="1"/>
<speciesReference species="cpd00067_c0" stoichiometry="1"/>
<speciesReference species="cpd00020_c0" stoichiometry="1"/>
</listOfReactants>
<listOfProducts>
<speciesReference species="cpd08289_c0" stoichiometry="1"/>
<speciesReference species="cpd00011_c0" stoichiometry="1"/>
</listOfProducts>
<kineticLaw>
	<math xmlns="http://www.w3.org/1998/Math/MathML">
			<ci> FLUX_VALUE </ci>
	</math>
	<listOfParameters>
		<parameter id="LOWER_BOUND" value="0" name="mmol_per_gDW_per_hr"/>
		<parameter id="UPPER_BOUND" value="1000" name="mmol_per_gDW_per_hr"/>
		<parameter id="OBJECTIVE_COEFFICIENT" value="0"/>
		<parameter id="FLUX_VALUE" value="0.0" name="mmol_per_gDW_per_hr"/>
	</listOfParameters>
</kineticLaw>
</reaction>
<reaction id="rxn04745_c0" name="salicylate_NADH_oxygen_oxidoreductase_c0" reversible="false">
<notes>
<html:p>GENE_ASSOCIATION:smc02116</html:p>
<html:p>PROTEIN_ASSOCIATION:smc02116</html:p>
<html:p>KEGG_RID:R06936</html:p>
<html:p>PROTEIN_CLASS:1.14.13.1</html:p>
</notes>
<listOfReactants>
<speciesReference species="cpd00067_c0" stoichiometry="2"/>
<speciesReference species="cpd00004_c0" stoichiometry="1"/>
<speciesReference species="cpd09812_c0" stoichiometry="1"/>
<speciesReference species="cpd00007_c0" stoichiometry="1"/>
</listOfReactants>
<listOfProducts>
<speciesReference species="cpd00001_c0" stoichiometry="1"/>
<speciesReference species="cpd00011_c0" stoichiometry="1"/>
<speciesReference species="cpd00003_c0" stoichiometry="1"/>
<speciesReference species="cpd09813_c0" stoichiometry="1"/>
</listOfProducts>
<kineticLaw>
	<math xmlns="http://www.w3.org/1998/Math/MathML">
			<ci> FLUX_VALUE </ci>
	</math>
	<listOfParameters>
		<parameter id="LOWER_BOUND" value="0" name="mmol_per_gDW_per_hr"/>
		<parameter id="UPPER_BOUND" value="1000" name="mmol_per_gDW_per_hr"/>
		<parameter id="OBJECTIVE_COEFFICIENT" value="0"/>
		<parameter id="FLUX_VALUE" value="0.0" name="mmol_per_gDW_per_hr"/>
	</listOfParameters>
</kineticLaw>
</reaction>
<reaction id="rxn05328_c0" name="Hexadecanoyl_acyl_carrier_protein_malonyl_CoA_c0" reversible="false">
<notes>
<html:p>GENE_ASSOCIATION:(smc00005 or smc00326)</html:p>
<html:p>PROTEIN_ASSOCIATION:(fabI1 or fabI2)</html:p>
<html:p>KEGG_RID:R04969</html:p>
<html:p>PROTEIN_CLASS:1.3.1.9</html:p>
</notes>
<listOfReactants>
<speciesReference species="cpd00067_c0" stoichiometry="1"/>
<speciesReference species="cpd00004_c0" stoichiometry="1"/>
<speciesReference species="cpd11477_c0" stoichiometry="1"/>
</listOfReactants>
<listOfProducts>
<speciesReference species="cpd11476_c0" stoichiometry="1"/>
<speciesReference species="cpd00003_c0" stoichiometry="1"/>
</listOfProducts>
<kineticLaw>
	<math xmlns="http://www.w3.org/1998/Math/MathML">
			<ci> FLUX_VALUE </ci>
	</math>
	<listOfParameters>
		<parameter id="LOWER_BOUND" value="0" name="mmol_per_gDW_per_hr"/>
		<parameter id="UPPER_BOUND" value="1000" name="mmol_per_gDW_per_hr"/>
		<parameter id="OBJECTIVE_COEFFICIENT" value="0"/>
		<parameter id="FLUX_VALUE" value="0.0" name="mmol_per_gDW_per_hr"/>
	</listOfParameters>
</kineticLaw>
</reaction>
<reaction id="rxn02853_c0" name="Imidazole_acetaldehyde_NAD_oxidoreductase_c0" reversible="false">
<notes>
<html:p>GENE_ASSOCIATION:(sma0796 or sma0220)</html:p>
<html:p>PROTEIN_ASSOCIATION:(sma0796 or sma0220)</html:p>
<html:p>KEGG_RID:R04065</html:p>
<html:p>PROTEIN_CLASS:1.2.1.3</html:p>
</notes>
<listOfReactants>
<speciesReference species="cpd03052_c0" stoichiometry="1"/>
<speciesReference species="cpd00001_c0" stoichiometry="1"/>
<speciesReference species="cpd00003_c0" stoichiometry="1"/>
</listOfReactants>
<listOfProducts>
<speciesReference species="cpd00067_c0" stoichiometry="2"/>
<speciesReference species="cpd00004_c0" stoichiometry="1"/>
<speciesReference species="cpd01831_c0" stoichiometry="1"/>
</listOfProducts>
<kineticLaw>
	<math xmlns="http://www.w3.org/1998/Math/MathML">
			<ci> FLUX_VALUE </ci>
	</math>
	<listOfParameters>
		<parameter id="LOWER_BOUND" value="0" name="mmol_per_gDW_per_hr"/>
		<parameter id="UPPER_BOUND" value="1000" name="mmol_per_gDW_per_hr"/>
		<parameter id="OBJECTIVE_COEFFICIENT" value="0"/>
		<parameter id="FLUX_VALUE" value="0.0" name="mmol_per_gDW_per_hr"/>
	</listOfParameters>
</kineticLaw>
</reaction>
<reaction id="rxn10230_c0" name="anteisopentadecanoyl_CDPdiacylglycerol_serine_O_phosphatidyltransferase_c0" reversible="false">
<notes>
<html:p>GENE_ASSOCIATION:smc00552</html:p>
<html:p>PROTEIN_ASSOCIATION:pssA</html:p>
<html:p>PROTEIN_CLASS:2.7.8.8</html:p>
</notes>
<listOfReactants>
<speciesReference species="cpd00054_c0" stoichiometry="1"/>
<speciesReference species="cpd15687_c0" stoichiometry="1"/>
</listOfReactants>
<listOfProducts>
<speciesReference species="cpd00067_c0" stoichiometry="1"/>
<speciesReference species="cpd15693_c0" stoichiometry="1"/>
<speciesReference species="cpd00046_c0" stoichiometry="1"/>
</listOfProducts>
<kineticLaw>
	<math xmlns="http://www.w3.org/1998/Math/MathML">
			<ci> FLUX_VALUE </ci>
	</math>
	<listOfParameters>
		<parameter id="LOWER_BOUND" value="0" name="mmol_per_gDW_per_hr"/>
		<parameter id="UPPER_BOUND" value="1000" name="mmol_per_gDW_per_hr"/>
		<parameter id="OBJECTIVE_COEFFICIENT" value="0"/>
		<parameter id="FLUX_VALUE" value="0.0" name="mmol_per_gDW_per_hr"/>
	</listOfParameters>
</kineticLaw>
</reaction>
<reaction id="rxn00999_c0" name="Phenylpyruvate_oxygen_oxidoreductase_hydroxylating_decarboxylating_c0" reversible="false">
<notes>
<html:p>GENE_ASSOCIATION:(smc03211 or smb20581)</html:p>
<html:p>PROTEIN_ASSOCIATION:(smc03211 or smb20581)</html:p>
<html:p>KEGG_RID:R01372</html:p>
<html:p>PROTEIN_CLASS:1.13.11.27</html:p>
</notes>
<listOfReactants>
<speciesReference species="cpd00143_c0" stoichiometry="1"/>
<speciesReference species="cpd00007_c0" stoichiometry="1"/>
</listOfReactants>
<listOfProducts>
<speciesReference species="cpd03480_c0" stoichiometry="1"/>
<speciesReference species="cpd00011_c0" stoichiometry="1"/>
</listOfProducts>
<kineticLaw>
	<math xmlns="http://www.w3.org/1998/Math/MathML">
			<ci> FLUX_VALUE </ci>
	</math>
	<listOfParameters>
		<parameter id="LOWER_BOUND" value="0" name="mmol_per_gDW_per_hr"/>
		<parameter id="UPPER_BOUND" value="1000" name="mmol_per_gDW_per_hr"/>
		<parameter id="OBJECTIVE_COEFFICIENT" value="0"/>
		<parameter id="FLUX_VALUE" value="0.0" name="mmol_per_gDW_per_hr"/>
	</listOfParameters>
</kineticLaw>
</reaction>
<reaction id="rxn02056_c0" name="S_Adenosyl_L_methionine_uroporphyrin_III_C_methyltransferase_c0" reversible="true">
<notes>
<html:p>GENE_ASSOCIATION:(smc01053 or smb20987)</html:p>
<html:p>PROTEIN_ASSOCIATION:(cysG or smb20987)</html:p>
<html:p>KEGG_RID:R02864</html:p>
<html:p>PROTEIN_CLASS:4.99.1.4</html:p>
</notes>
<listOfReactants>
<speciesReference species="cpd00067_c0" stoichiometry="2"/>
<speciesReference species="cpd00557_c0" stoichiometry="1"/>
</listOfReactants>
<listOfProducts>
<speciesReference species="cpd03426_c0" stoichiometry="1"/>
<speciesReference species="cpd10515_c0" stoichiometry="1"/>
</listOfProducts>
<kineticLaw>
	<math xmlns="http://www.w3.org/1998/Math/MathML">
			<ci> FLUX_VALUE </ci>
	</math>
	<listOfParameters>
		<parameter id="LOWER_BOUND" value="-1000" name="mmol_per_gDW_per_hr"/>
		<parameter id="UPPER_BOUND" value="1000" name="mmol_per_gDW_per_hr"/>
		<parameter id="OBJECTIVE_COEFFICIENT" value="0"/>
		<parameter id="FLUX_VALUE" value="0.0" name="mmol_per_gDW_per_hr"/>
	</listOfParameters>
</kineticLaw>
</reaction>
<reaction id="rxn05372_c0" name="10_methyl_3_oxo_dodecanoyl_ACP_NADP_oxidoreductase_c0" reversible="true">
<notes>
<html:p>GENE_ASSOCIATION:(smc02522 or smc00778 or smc00264 or smb20871 or sma1629 or sma1398 or smc02037 or smc00372 or smc01157 or smc00136 or smc01571 or sma2019 or smc00572 or smc04391 or smc02041 or smb21474 or sma2165 or sma1367 or smb20210 or smc01991 or sma1629 or smc00268 or smc00880)</html:p>
<html:p>PROTEIN_ASSOCIATION:(smc02522 or smc00778 or smc00264 or smb20871 or sma1629 or fabG or smc02037 or smc00372 or smc01157 or smc00136 or smc01571 or sma2019 or fabG or fabG or smc02041 or fabG or sma2165 or sma1367 or smb20210 or smc01991 or sma1629 or smc00268 or smc00880)</html:p>
<html:p>PROTEIN_CLASS:1.1.1.0</html:p>
</notes>
<listOfReactants>
<speciesReference species="cpd00067_c0" stoichiometry="1"/>
<speciesReference species="cpd11508_c0" stoichiometry="1"/>
<speciesReference species="cpd00005_c0" stoichiometry="1"/>
</listOfReactants>
<listOfProducts>
<speciesReference species="cpd11509_c0" stoichiometry="1"/>
<speciesReference species="cpd00006_c0" stoichiometry="1"/>
</listOfProducts>
<kineticLaw>
	<math xmlns="http://www.w3.org/1998/Math/MathML">
			<ci> FLUX_VALUE </ci>
	</math>
	<listOfParameters>
		<parameter id="LOWER_BOUND" value="-1000" name="mmol_per_gDW_per_hr"/>
		<parameter id="UPPER_BOUND" value="1000" name="mmol_per_gDW_per_hr"/>
		<parameter id="OBJECTIVE_COEFFICIENT" value="0"/>
		<parameter id="FLUX_VALUE" value="0.0" name="mmol_per_gDW_per_hr"/>
	</listOfParameters>
</kineticLaw>
</reaction>
<reaction id="rxn00459_c0" name="2_Phospho_D_glycerate_hydro_lyase_c0" reversible="true">
<notes>
<html:p>GENE_ASSOCIATION:smc01028</html:p>
<html:p>PROTEIN_ASSOCIATION:eno</html:p>
<html:p>KEGG_RID:R00658</html:p>
<html:p>PROTEIN_CLASS:4.2.1.11</html:p>
</notes>
<listOfReactants>
<speciesReference species="cpd00482_c0" stoichiometry="1"/>
</listOfReactants>
<listOfProducts>
<speciesReference species="cpd00001_c0" stoichiometry="1"/>
<speciesReference species="cpd00061_c0" stoichiometry="1"/>
</listOfProducts>
<kineticLaw>
	<math xmlns="http://www.w3.org/1998/Math/MathML">
			<ci> FLUX_VALUE </ci>
	</math>
	<listOfParameters>
		<parameter id="LOWER_BOUND" value="-1000" name="mmol_per_gDW_per_hr"/>
		<parameter id="UPPER_BOUND" value="1000" name="mmol_per_gDW_per_hr"/>
		<parameter id="OBJECTIVE_COEFFICIENT" value="0"/>
		<parameter id="FLUX_VALUE" value="0.0" name="mmol_per_gDW_per_hr"/>
	</listOfParameters>
</kineticLaw>
</reaction>
<reaction id="rxn00405_c0" name="L_Arginine_carboxy_lyase_c0" reversible="false">
<notes>
<html:p>GENE_ASSOCIATION:(sma0682 or smc02983)</html:p>
<html:p>PROTEIN_ASSOCIATION:(sma0682 or smc02983)</html:p>
<html:p>KEGG_RID:R00566</html:p>
<html:p>PROTEIN_CLASS:4.1.1.19</html:p>
</notes>
<listOfReactants>
<speciesReference species="cpd00067_c0" stoichiometry="1"/>
<speciesReference species="cpd00051_c0" stoichiometry="1"/>
</listOfReactants>
<listOfProducts>
<speciesReference species="cpd00011_c0" stoichiometry="1"/>
<speciesReference species="cpd00152_c0" stoichiometry="1"/>
</listOfProducts>
<kineticLaw>
	<math xmlns="http://www.w3.org/1998/Math/MathML">
			<ci> FLUX_VALUE </ci>
	</math>
	<listOfParameters>
		<parameter id="LOWER_BOUND" value="0" name="mmol_per_gDW_per_hr"/>
		<parameter id="UPPER_BOUND" value="1000" name="mmol_per_gDW_per_hr"/>
		<parameter id="OBJECTIVE_COEFFICIENT" value="0"/>
		<parameter id="FLUX_VALUE" value="0.0" name="mmol_per_gDW_per_hr"/>
	</listOfParameters>
</kineticLaw>
</reaction>
<reaction id="rxn02949_c0" name="S_3_Hydroxyisobutyryl_CoA_hydro_lyase_c0" reversible="true">
<notes>
<html:p>GENE_ASSOCIATION:(smb21633 or smc01806 or smc01669 or smc00976)</html:p>
<html:p>PROTEIN_ASSOCIATION:(paaG or smc01806 or smc01669 or smc00976)</html:p>
<html:p>KEGG_RID:R04224</html:p>
<html:p>PROTEIN_CLASS:4.2.1.17</html:p>
</notes>
<listOfReactants>
<speciesReference species="cpd02187_c0" stoichiometry="1"/>
<speciesReference species="cpd00001_c0" stoichiometry="1"/>
</listOfReactants>
<listOfProducts>
<speciesReference species="cpd03572_c0" stoichiometry="1"/>
</listOfProducts>
<kineticLaw>
	<math xmlns="http://www.w3.org/1998/Math/MathML">
			<ci> FLUX_VALUE </ci>
	</math>
	<listOfParameters>
		<parameter id="LOWER_BOUND" value="-1000" name="mmol_per_gDW_per_hr"/>
		<parameter id="UPPER_BOUND" value="1000" name="mmol_per_gDW_per_hr"/>
		<parameter id="OBJECTIVE_COEFFICIENT" value="0"/>
		<parameter id="FLUX_VALUE" value="0.0" name="mmol_per_gDW_per_hr"/>
	</listOfParameters>
</kineticLaw>
</reaction>
<reaction id="rxn05031_c0" name="prephytoene_diphosphate_geranylgeranyl_diphosphate_c0" reversible="false">
<notes>
<html:p>GENE_ASSOCIATION:smc02055</html:p>
<html:p>PROTEIN_ASSOCIATION:crtB</html:p>
<html:p>KEGG_RID:R07270</html:p>
<html:p>PROTEIN_CLASS:2.5.1.32</html:p>
</notes>
<listOfReactants>
<speciesReference species="cpd02168_c0" stoichiometry="1"/>
</listOfReactants>
<listOfProducts>
<speciesReference species="cpd03205_c0" stoichiometry="1"/>
<speciesReference species="cpd00012_c0" stoichiometry="1"/>
</listOfProducts>
<kineticLaw>
	<math xmlns="http://www.w3.org/1998/Math/MathML">
			<ci> FLUX_VALUE </ci>
	</math>
	<listOfParameters>
		<parameter id="LOWER_BOUND" value="0" name="mmol_per_gDW_per_hr"/>
		<parameter id="UPPER_BOUND" value="1000" name="mmol_per_gDW_per_hr"/>
		<parameter id="OBJECTIVE_COEFFICIENT" value="0"/>
		<parameter id="FLUX_VALUE" value="0.0" name="mmol_per_gDW_per_hr"/>
	</listOfParameters>
</kineticLaw>
</reaction>
<reaction id="rxn10225_c0" name="isohexadecanoyl_phosphatidate_cytidylyltransferase_c0" reversible="true">
<notes>
<html:p>GENE_ASSOCIATION:(smc02157 or smc02096)</html:p>
<html:p>PROTEIN_ASSOCIATION:(smc02157 or cdsA)</html:p>
<html:p>PROTEIN_CLASS:2.7.7.41</html:p>
</notes>
<listOfReactants>
<speciesReference species="cpd15682_c0" stoichiometry="1"/>
<speciesReference species="cpd00052_c0" stoichiometry="1"/>
</listOfReactants>
<listOfProducts>
<speciesReference species="cpd15688_c0" stoichiometry="1"/>
<speciesReference species="cpd00012_c0" stoichiometry="1"/>
</listOfProducts>
<kineticLaw>
	<math xmlns="http://www.w3.org/1998/Math/MathML">
			<ci> FLUX_VALUE </ci>
	</math>
	<listOfParameters>
		<parameter id="LOWER_BOUND" value="-1000" name="mmol_per_gDW_per_hr"/>
		<parameter id="UPPER_BOUND" value="1000" name="mmol_per_gDW_per_hr"/>
		<parameter id="OBJECTIVE_COEFFICIENT" value="0"/>
		<parameter id="FLUX_VALUE" value="0.0" name="mmol_per_gDW_per_hr"/>
	</listOfParameters>
</kineticLaw>
</reaction>
<reaction id="rxn10259_c0" name="isoheptadecanoyl_CDPdiacylglycerol_sn_glycerol_3_phosphate_3_phosphatidyltransferase_c0" reversible="true">
<notes>
<html:p>GENE_ASSOCIATION:(smc02159 or smc00601)</html:p>
<html:p>PROTEIN_ASSOCIATION:(smc02159 or pgsA)</html:p>
<html:p>PROTEIN_CLASS:2.7.8.5</html:p>
</notes>
<listOfReactants>
<speciesReference species="cpd15683_c0" stoichiometry="1"/>
<speciesReference species="cpd00080_c0" stoichiometry="1"/>
</listOfReactants>
<listOfProducts>
<speciesReference species="cpd15716_c0" stoichiometry="1"/>
<speciesReference species="cpd00046_c0" stoichiometry="1"/>
</listOfProducts>
<kineticLaw>
	<math xmlns="http://www.w3.org/1998/Math/MathML">
			<ci> FLUX_VALUE </ci>
	</math>
	<listOfParameters>
		<parameter id="LOWER_BOUND" value="-1000" name="mmol_per_gDW_per_hr"/>
		<parameter id="UPPER_BOUND" value="1000" name="mmol_per_gDW_per_hr"/>
		<parameter id="OBJECTIVE_COEFFICIENT" value="0"/>
		<parameter id="FLUX_VALUE" value="0.0" name="mmol_per_gDW_per_hr"/>
	</listOfParameters>
</kineticLaw>
</reaction>
<reaction id="rxn00018_c0" name="D_Ribulose_1_5_bisphosphate_carboxy_lyase_dimerizing_c0" reversible="true">
<notes>
<html:p>GENE_ASSOCIATION:(smb20197 or smb20198)</html:p>
<html:p>PROTEIN_ASSOCIATION:(cbbS or rbcL)</html:p>
<html:p>KEGG_RID:R00024</html:p>
<html:p>PROTEIN_CLASS:4.1.1.39</html:p>
</notes>
<listOfReactants>
<speciesReference species="cpd00871_c0" stoichiometry="1"/>
<speciesReference species="cpd00001_c0" stoichiometry="1"/>
<speciesReference species="cpd00011_c0" stoichiometry="1"/>
</listOfReactants>
<listOfProducts>
<speciesReference species="cpd00067_c0" stoichiometry="2"/>
<speciesReference species="cpd00169_c0" stoichiometry="2"/>
</listOfProducts>
<kineticLaw>
	<math xmlns="http://www.w3.org/1998/Math/MathML">
			<ci> FLUX_VALUE </ci>
	</math>
	<listOfParameters>
		<parameter id="LOWER_BOUND" value="-1000" name="mmol_per_gDW_per_hr"/>
		<parameter id="UPPER_BOUND" value="1000" name="mmol_per_gDW_per_hr"/>
		<parameter id="OBJECTIVE_COEFFICIENT" value="0"/>
		<parameter id="FLUX_VALUE" value="0.0" name="mmol_per_gDW_per_hr"/>
	</listOfParameters>
</kineticLaw>
</reaction>
<reaction id="rxn01011_c0" name="D_Glycerate_NADP_2_oxidoreductase_c0" reversible="true">
<notes>
<html:p>GENE_ASSOCIATION:(smc00340 or sma2137 or smc02849 or smc01943 or smb20535)</html:p>
<html:p>PROTEIN_ASSOCIATION:(smc00340 or sma2137 or smc02849 or smc01943 or smb20535)</html:p>
<html:p>KEGG_RID:R01388</html:p>
<html:p>PROTEIN_CLASS:1.1.1.29</html:p>
</notes>
<listOfReactants>
<speciesReference species="cpd00003_c0" stoichiometry="1"/>
<speciesReference species="cpd00223_c0" stoichiometry="1"/>
</listOfReactants>
<listOfProducts>
<speciesReference species="cpd00067_c0" stoichiometry="1"/>
<speciesReference species="cpd00145_c0" stoichiometry="1"/>
<speciesReference species="cpd00004_c0" stoichiometry="1"/>
</listOfProducts>
<kineticLaw>
	<math xmlns="http://www.w3.org/1998/Math/MathML">
			<ci> FLUX_VALUE </ci>
	</math>
	<listOfParameters>
		<parameter id="LOWER_BOUND" value="-1000" name="mmol_per_gDW_per_hr"/>
		<parameter id="UPPER_BOUND" value="1000" name="mmol_per_gDW_per_hr"/>
		<parameter id="OBJECTIVE_COEFFICIENT" value="0"/>
		<parameter id="FLUX_VALUE" value="0.0" name="mmol_per_gDW_per_hr"/>
	</listOfParameters>
</kineticLaw>
</reaction>
<reaction id="rxn00929_c0" name="L_Proline_NAD_5_oxidoreductase_c0" reversible="true">
<notes>
<html:p>GENE_ASSOCIATION:(smb20003 or smc02677)</html:p>
<html:p>PROTEIN_ASSOCIATION:(smb20003 or proC)</html:p>
<html:p>KEGG_RID:R01248</html:p>
<html:p>PROTEIN_CLASS:1.5.1.2</html:p>
</notes>
<listOfReactants>
<speciesReference species="cpd00129_c0" stoichiometry="1"/>
<speciesReference species="cpd00003_c0" stoichiometry="1"/>
</listOfReactants>
<listOfProducts>
<speciesReference species="cpd00067_c0" stoichiometry="1"/>
<speciesReference species="cpd00004_c0" stoichiometry="1"/>
<speciesReference species="cpd02431_c0" stoichiometry="1"/>
</listOfProducts>
<kineticLaw>
	<math xmlns="http://www.w3.org/1998/Math/MathML">
			<ci> FLUX_VALUE </ci>
	</math>
	<listOfParameters>
		<parameter id="LOWER_BOUND" value="-1000" name="mmol_per_gDW_per_hr"/>
		<parameter id="UPPER_BOUND" value="1000" name="mmol_per_gDW_per_hr"/>
		<parameter id="OBJECTIVE_COEFFICIENT" value="0"/>
		<parameter id="FLUX_VALUE" value="0.0" name="mmol_per_gDW_per_hr"/>
	</listOfParameters>
</kineticLaw>
</reaction>
<reaction id="rxn08311_c0" name="CDP_diacylglycerol_synthetase_n_C18_0_c0" reversible="true">
<notes>
<html:p>GENE_ASSOCIATION:(smc02157 or smc02096)</html:p>
<html:p>PROTEIN_ASSOCIATION:(smc02157 or cdsA)</html:p>
<html:p>PROTEIN_CLASS:2.7.7.41</html:p>
</notes>
<listOfReactants>
<speciesReference species="cpd15526_c0" stoichiometry="1"/>
<speciesReference species="cpd00052_c0" stoichiometry="1"/>
</listOfReactants>
<listOfProducts>
<speciesReference species="cpd15421_c0" stoichiometry="1"/>
<speciesReference species="cpd00012_c0" stoichiometry="1"/>
</listOfProducts>
<kineticLaw>
	<math xmlns="http://www.w3.org/1998/Math/MathML">
			<ci> FLUX_VALUE </ci>
	</math>
	<listOfParameters>
		<parameter id="LOWER_BOUND" value="-1000" name="mmol_per_gDW_per_hr"/>
		<parameter id="UPPER_BOUND" value="1000" name="mmol_per_gDW_per_hr"/>
		<parameter id="OBJECTIVE_COEFFICIENT" value="0"/>
		<parameter id="FLUX_VALUE" value="0.0" name="mmol_per_gDW_per_hr"/>
	</listOfParameters>
</kineticLaw>
</reaction>
<reaction id="rxn01101_c0" name="3_Phospho_D_glycerate_NAD_2_oxidoreductase_c0" reversible="true">
<notes>
<html:p>GENE_ASSOCIATION:(smc04462 or sma1838 or smc01622 or smb20113 or sma0085 or smc02045 or smc02828 or sma0510 or smc00641 or sma1347)</html:p>
<html:p>PROTEIN_ASSOCIATION:(smc04462 or sma1838 or smc01622 or smb20113 or sma0085 or smc02045 or smc02828 or sma0510 or serA or sma1347)</html:p>
<html:p>KEGG_RID:R01513</html:p>
<html:p>PROTEIN_CLASS:1.1.1.95</html:p>
</notes>
<listOfReactants>
<speciesReference species="cpd00003_c0" stoichiometry="1"/>
<speciesReference species="cpd00169_c0" stoichiometry="1"/>
</listOfReactants>
<listOfProducts>
<speciesReference species="cpd00067_c0" stoichiometry="1"/>
<speciesReference species="cpd00004_c0" stoichiometry="1"/>
<speciesReference species="cpd02069_c0" stoichiometry="1"/>
</listOfProducts>
<kineticLaw>
	<math xmlns="http://www.w3.org/1998/Math/MathML">
			<ci> FLUX_VALUE </ci>
	</math>
	<listOfParameters>
		<parameter id="LOWER_BOUND" value="-1000" name="mmol_per_gDW_per_hr"/>
		<parameter id="UPPER_BOUND" value="1000" name="mmol_per_gDW_per_hr"/>
		<parameter id="OBJECTIVE_COEFFICIENT" value="0"/>
		<parameter id="FLUX_VALUE" value="0.0" name="mmol_per_gDW_per_hr"/>
	</listOfParameters>
</kineticLaw>
</reaction>
<reaction id="rxn00551_c0" name="Pyrophosphate_D_fructose_6_phosphate_1_phosphotransferase_c0" reversible="true">
<notes>
<html:p>GENE_ASSOCIATION:smc01852</html:p>
<html:p>PROTEIN_ASSOCIATION:pfk</html:p>
<html:p>KEGG_RID:R02073</html:p>
<html:p>PROTEIN_CLASS:2.7.1.90</html:p>
</notes>
<listOfReactants>
<speciesReference species="cpd00072_c0" stoichiometry="1"/>
<speciesReference species="cpd00012_c0" stoichiometry="1"/>
</listOfReactants>
<listOfProducts>
<speciesReference species="cpd00067_c0" stoichiometry="1"/>
<speciesReference species="cpd00009_c0" stoichiometry="1"/>
<speciesReference species="cpd00290_c0" stoichiometry="1"/>
</listOfProducts>
<kineticLaw>
	<math xmlns="http://www.w3.org/1998/Math/MathML">
			<ci> FLUX_VALUE </ci>
	</math>
	<listOfParameters>
		<parameter id="LOWER_BOUND" value="-1000" name="mmol_per_gDW_per_hr"/>
		<parameter id="UPPER_BOUND" value="1000" name="mmol_per_gDW_per_hr"/>
		<parameter id="OBJECTIVE_COEFFICIENT" value="0"/>
		<parameter id="FLUX_VALUE" value="0.0" name="mmol_per_gDW_per_hr"/>
	</listOfParameters>
</kineticLaw>
</reaction>
<reaction id="rxn01753_c0" name="D_Xylonate_hydro_lyase_c0" reversible="false">
<notes>
<html:p>GENE_ASSOCIATION:sma0235</html:p>
<html:p>PROTEIN_ASSOCIATION:sma0235</html:p>
<html:p>KEGG_RID:R02429</html:p>
<html:p>PROTEIN_CLASS:4.2.1.82</html:p>
</notes>
<listOfReactants>
<speciesReference species="cpd00391_c0" stoichiometry="1"/>
</listOfReactants>
<listOfProducts>
<speciesReference species="cpd00001_c0" stoichiometry="1"/>
<speciesReference species="cpd02386_c0" stoichiometry="1"/>
</listOfProducts>
<kineticLaw>
	<math xmlns="http://www.w3.org/1998/Math/MathML">
			<ci> FLUX_VALUE </ci>
	</math>
	<listOfParameters>
		<parameter id="LOWER_BOUND" value="0" name="mmol_per_gDW_per_hr"/>
		<parameter id="UPPER_BOUND" value="1000" name="mmol_per_gDW_per_hr"/>
		<parameter id="OBJECTIVE_COEFFICIENT" value="0"/>
		<parameter id="FLUX_VALUE" value="0.0" name="mmol_per_gDW_per_hr"/>
	</listOfParameters>
</kineticLaw>
</reaction>
<reaction id="rxn08844_c0" name="Lysophospholipase_L2_2_acylglycerophosphoethanolamine__n_C18_1_c0" reversible="true">
<notes>
<html:p>GENE_ASSOCIATION:(smc04041 or smc02818)</html:p>
<html:p>PROTEIN_ASSOCIATION:(pldB or smc02818)</html:p>
<html:p>PROTEIN_CLASS:3.1.1.5</html:p>
</notes>
<listOfReactants>
<speciesReference species="cpd00001_c0" stoichiometry="1"/>
<speciesReference species="cpd15342_c0" stoichiometry="1"/>
</listOfReactants>
<listOfProducts>
<speciesReference species="cpd15269_c0" stoichiometry="1"/>
<speciesReference species="cpd00067_c0" stoichiometry="1"/>
<speciesReference species="cpd00908_c0" stoichiometry="1"/>
</listOfProducts>
<kineticLaw>
	<math xmlns="http://www.w3.org/1998/Math/MathML">
			<ci> FLUX_VALUE </ci>
	</math>
	<listOfParameters>
		<parameter id="LOWER_BOUND" value="-1000" name="mmol_per_gDW_per_hr"/>
		<parameter id="UPPER_BOUND" value="1000" name="mmol_per_gDW_per_hr"/>
		<parameter id="OBJECTIVE_COEFFICIENT" value="0"/>
		<parameter id="FLUX_VALUE" value="0.0" name="mmol_per_gDW_per_hr"/>
	</listOfParameters>
</kineticLaw>
</reaction>
<reaction id="rxn00302_c0" name="GTP_7_8_8_9_dihydrolase_c0" reversible="false">
<notes>
<html:p>GENE_ASSOCIATION:smc01005</html:p>
<html:p>PROTEIN_ASSOCIATION:folE</html:p>
<html:p>KEGG_RID:R00428</html:p>
<html:p>PROTEIN_CLASS:3.5.4.16</html:p>
</notes>
<listOfReactants>
<speciesReference species="cpd00001_c0" stoichiometry="1"/>
<speciesReference species="cpd00038_c0" stoichiometry="1"/>
</listOfReactants>
<listOfProducts>
<speciesReference species="cpd03518_c0" stoichiometry="1"/>
</listOfProducts>
<kineticLaw>
	<math xmlns="http://www.w3.org/1998/Math/MathML">
			<ci> FLUX_VALUE </ci>
	</math>
	<listOfParameters>
		<parameter id="LOWER_BOUND" value="0" name="mmol_per_gDW_per_hr"/>
		<parameter id="UPPER_BOUND" value="1000" name="mmol_per_gDW_per_hr"/>
		<parameter id="OBJECTIVE_COEFFICIENT" value="0"/>
		<parameter id="FLUX_VALUE" value="0.0" name="mmol_per_gDW_per_hr"/>
	</listOfParameters>
</kineticLaw>
</reaction>
<reaction id="rxn05621_c0" name="methanesulfonate_transport_via_ABC_system_c0" reversible="false">
<notes>
<html:p>GENE_ASSOCIATION:(smb20569 and smb20570 and smb20571)</html:p>
<html:p>PROTEIN_ASSOCIATION:(Smb20569 and Smb20570 and Smb20571)</html:p>
</notes>
<listOfReactants>
<speciesReference species="cpd00002_c0" stoichiometry="1"/>
<speciesReference species="cpd00001_c0" stoichiometry="1"/>
<speciesReference species="cpd08023_e0" stoichiometry="1"/>
</listOfReactants>
<listOfProducts>
<speciesReference species="cpd00067_c0" stoichiometry="1"/>
<speciesReference species="cpd00009_c0" stoichiometry="1"/>
<speciesReference species="cpd00008_c0" stoichiometry="1"/>
<speciesReference species="cpd08023_c0" stoichiometry="1"/>
</listOfProducts>
<kineticLaw>
	<math xmlns="http://www.w3.org/1998/Math/MathML">
			<ci> FLUX_VALUE </ci>
	</math>
	<listOfParameters>
		<parameter id="LOWER_BOUND" value="0" name="mmol_per_gDW_per_hr"/>
		<parameter id="UPPER_BOUND" value="1000" name="mmol_per_gDW_per_hr"/>
		<parameter id="OBJECTIVE_COEFFICIENT" value="0"/>
		<parameter id="FLUX_VALUE" value="0.0" name="mmol_per_gDW_per_hr"/>
	</listOfParameters>
</kineticLaw>
</reaction>
<reaction id="rxn05315_c0" name="ZN2t4_c0" reversible="true">
<notes>
<html:p>GENE_ASSOCIATION:smc04167</html:p>
<html:p>PROTEIN_ASSOCIATION:smc04167</html:p>
</notes>
<listOfReactants>
<speciesReference species="cpd00067_e0" stoichiometry="1"/>
<speciesReference species="cpd00205_e0" stoichiometry="1"/>
<speciesReference species="cpd00034_c0" stoichiometry="1"/>
</listOfReactants>
<listOfProducts>
<speciesReference species="cpd00067_c0" stoichiometry="1"/>
<speciesReference species="cpd00205_c0" stoichiometry="1"/>
<speciesReference species="cpd00034_e0" stoichiometry="1"/>
</listOfProducts>
<kineticLaw>
	<math xmlns="http://www.w3.org/1998/Math/MathML">
			<ci> FLUX_VALUE </ci>
	</math>
	<listOfParameters>
		<parameter id="LOWER_BOUND" value="-1000" name="mmol_per_gDW_per_hr"/>
		<parameter id="UPPER_BOUND" value="1000" name="mmol_per_gDW_per_hr"/>
		<parameter id="OBJECTIVE_COEFFICIENT" value="0"/>
		<parameter id="FLUX_VALUE" value="0.0" name="mmol_per_gDW_per_hr"/>
	</listOfParameters>
</kineticLaw>
</reaction>
<reaction id="rxn05145_c0" name="Orthophosphate_ABC_transport_c0" reversible="true">
<notes>
<html:p>GENE_ASSOCIATION:(smc02142 and (smc02144 or smc02145) and smc02143 and smc02146)</html:p>
<html:p>PROTEIN_ASSOCIATION:(pstB and (pstC or smc02145) and pstA and smc02146)</html:p>
<html:p>PROTEIN_CLASS:TC-3.A.1.7</html:p>
</notes>
<listOfReactants>
<speciesReference species="cpd00002_c0" stoichiometry="1"/>
<speciesReference species="cpd00001_c0" stoichiometry="1"/>
<speciesReference species="cpd00009_e0" stoichiometry="1"/>
</listOfReactants>
<listOfProducts>
<speciesReference species="cpd00067_c0" stoichiometry="1"/>
<speciesReference species="cpd00009_c0" stoichiometry="2"/>
<speciesReference species="cpd00008_c0" stoichiometry="1"/>
</listOfProducts>
<kineticLaw>
	<math xmlns="http://www.w3.org/1998/Math/MathML">
			<ci> FLUX_VALUE </ci>
	</math>
	<listOfParameters>
		<parameter id="LOWER_BOUND" value="-1000" name="mmol_per_gDW_per_hr"/>
		<parameter id="UPPER_BOUND" value="1000" name="mmol_per_gDW_per_hr"/>
		<parameter id="OBJECTIVE_COEFFICIENT" value="0"/>
		<parameter id="FLUX_VALUE" value="0.0" name="mmol_per_gDW_per_hr"/>
	</listOfParameters>
</kineticLaw>
</reaction>
<reaction id="rxn05341_c0" name="3R_3_Hydroxyoctanoyl_acyl_carrier_protein_NADP_oxidoreductase_c0" reversible="true">
<notes>
<html:p>GENE_ASSOCIATION:(smc02522 or smc00778 or smc00264 or smb20871 or sma1629 or sma1398 or smc02037 or smc00372 or smc01157 or smc00136 or smc01571 or sma2019 or smc00572 or smc04391 or smc02041 or smb21474 or sma2165 or sma1367 or smb20210 or smc01991 or sma1629 or smc00268 or smc00880)</html:p>
<html:p>PROTEIN_ASSOCIATION:(smc02522 or smc00778 or smc00264 or smb20871 or sma1629 or fabG or smc02037 or smc00372 or smc01157 or smc00136 or smc01571 or sma2019 or fabG or fabG or smc02041 or fabG or sma2165 or sma1367 or smb20210 or smc01991 or sma1629 or smc00268 or smc00880)</html:p>
<html:p>KEGG_RID:R04536</html:p>
<html:p>PROTEIN_CLASS:2.3.1.86</html:p>
</notes>
<listOfReactants>
<speciesReference species="cpd11483_c0" stoichiometry="1"/>
<speciesReference species="cpd00006_c0" stoichiometry="1"/>
</listOfReactants>
<listOfProducts>
<speciesReference species="cpd00067_c0" stoichiometry="1"/>
<speciesReference species="cpd11490_c0" stoichiometry="1"/>
<speciesReference species="cpd00005_c0" stoichiometry="1"/>
</listOfProducts>
<kineticLaw>
	<math xmlns="http://www.w3.org/1998/Math/MathML">
			<ci> FLUX_VALUE </ci>
	</math>
	<listOfParameters>
		<parameter id="LOWER_BOUND" value="-1000" name="mmol_per_gDW_per_hr"/>
		<parameter id="UPPER_BOUND" value="1000" name="mmol_per_gDW_per_hr"/>
		<parameter id="OBJECTIVE_COEFFICIENT" value="0"/>
		<parameter id="FLUX_VALUE" value="0.0" name="mmol_per_gDW_per_hr"/>
	</listOfParameters>
</kineticLaw>
</reaction>
<reaction id="rxn02331_c0" name="2_Dehydro_3_deoxy_D_octonate_8_phosphate_c0" reversible="false">
<notes>
<html:p>GENE_ASSOCIATION:smc01027</html:p>
<html:p>PROTEIN_ASSOCIATION:kdsA</html:p>
<html:p>KEGG_RID:R03254</html:p>
<html:p>PROTEIN_CLASS:2.5.1.55</html:p>
</notes>
<listOfReactants>
<speciesReference species="cpd00001_c0" stoichiometry="1"/>
<speciesReference species="cpd00061_c0" stoichiometry="1"/>
<speciesReference species="cpd00817_c0" stoichiometry="1"/>
</listOfReactants>
<listOfProducts>
<speciesReference species="cpd00067_c0" stoichiometry="1"/>
<speciesReference species="cpd00009_c0" stoichiometry="1"/>
<speciesReference species="cpd02730_c0" stoichiometry="1"/>
</listOfProducts>
<kineticLaw>
	<math xmlns="http://www.w3.org/1998/Math/MathML">
			<ci> FLUX_VALUE </ci>
	</math>
	<listOfParameters>
		<parameter id="LOWER_BOUND" value="0" name="mmol_per_gDW_per_hr"/>
		<parameter id="UPPER_BOUND" value="1000" name="mmol_per_gDW_per_hr"/>
		<parameter id="OBJECTIVE_COEFFICIENT" value="0"/>
		<parameter id="FLUX_VALUE" value="0.0" name="mmol_per_gDW_per_hr"/>
	</listOfParameters>
</kineticLaw>
</reaction>
<reaction id="rxn11545_c0" name="Precorrin_3A__Oxygen__Precorrin_3B_c0" reversible="true">
<notes>
<html:p>GENE_ASSOCIATION:smc03193</html:p>
<html:p>PROTEIN_ASSOCIATION:cobG</html:p>
</notes>
<listOfReactants>
<speciesReference species="cpd03420_c0" stoichiometry="1"/>
<speciesReference species="cpd00007_c0" stoichiometry="0.5"/>
</listOfReactants>
<listOfProducts>
<speciesReference species="cpd03833_c0" stoichiometry="1"/>
</listOfProducts>
<kineticLaw>
	<math xmlns="http://www.w3.org/1998/Math/MathML">
			<ci> FLUX_VALUE </ci>
	</math>
	<listOfParameters>
		<parameter id="LOWER_BOUND" value="-1000" name="mmol_per_gDW_per_hr"/>
		<parameter id="UPPER_BOUND" value="1000" name="mmol_per_gDW_per_hr"/>
		<parameter id="OBJECTIVE_COEFFICIENT" value="0"/>
		<parameter id="FLUX_VALUE" value="0.0" name="mmol_per_gDW_per_hr"/>
	</listOfParameters>
</kineticLaw>
</reaction>
<reaction id="rxn05412_c0" name="4_methyl_trans_pent_2_enoyl_ACP_NADP_oxidoreductase_A_specific_c0" reversible="false">
<notes>
<html:p>GENE_ASSOCIATION:smb20493</html:p>
<html:p>PROTEIN_ASSOCIATION:smb20493</html:p>
<html:p>PROTEIN_CLASS:1.3.1.0</html:p>
</notes>
<listOfReactants>
<speciesReference species="cpd00067_c0" stoichiometry="1"/>
<speciesReference species="cpd11548_c0" stoichiometry="1"/>
<speciesReference species="cpd00005_c0" stoichiometry="1"/>
</listOfReactants>
<listOfProducts>
<speciesReference species="cpd00006_c0" stoichiometry="1"/>
<speciesReference species="cpd11549_c0" stoichiometry="1"/>
</listOfProducts>
<kineticLaw>
	<math xmlns="http://www.w3.org/1998/Math/MathML">
			<ci> FLUX_VALUE </ci>
	</math>
	<listOfParameters>
		<parameter id="LOWER_BOUND" value="0" name="mmol_per_gDW_per_hr"/>
		<parameter id="UPPER_BOUND" value="1000" name="mmol_per_gDW_per_hr"/>
		<parameter id="OBJECTIVE_COEFFICIENT" value="0"/>
		<parameter id="FLUX_VALUE" value="0.0" name="mmol_per_gDW_per_hr"/>
	</listOfParameters>
</kineticLaw>
</reaction>
<reaction id="rxn02988_c0" name="quinolinate_synthase_c0" reversible="false">
<notes>
<html:p>GENE_ASSOCIATION:smc02601</html:p>
<html:p>PROTEIN_ASSOCIATION:nadA</html:p>
<html:p>KEGG_RID:R04292</html:p>
</notes>
<listOfReactants>
<speciesReference species="cpd03470_c0" stoichiometry="1"/>
<speciesReference species="cpd00095_c0" stoichiometry="1"/>
</listOfReactants>
<listOfProducts>
<speciesReference species="cpd02333_c0" stoichiometry="1"/>
<speciesReference species="cpd00067_c0" stoichiometry="1"/>
<speciesReference species="cpd00001_c0" stoichiometry="2"/>
<speciesReference species="cpd00009_c0" stoichiometry="1"/>
</listOfProducts>
<kineticLaw>
	<math xmlns="http://www.w3.org/1998/Math/MathML">
			<ci> FLUX_VALUE </ci>
	</math>
	<listOfParameters>
		<parameter id="LOWER_BOUND" value="0" name="mmol_per_gDW_per_hr"/>
		<parameter id="UPPER_BOUND" value="1000" name="mmol_per_gDW_per_hr"/>
		<parameter id="OBJECTIVE_COEFFICIENT" value="0"/>
		<parameter id="FLUX_VALUE" value="0.0" name="mmol_per_gDW_per_hr"/>
	</listOfParameters>
</kineticLaw>
</reaction>
<reaction id="rxn05460_c0" name="3_Oxooctodecanoyl_ACP_malonyl_acyl_carrier_protein_C_acyltransferase_decarboxylating_c0" reversible="false">
<notes>
<html:p>GENE_ASSOCIATION:((smc01785 and (smc00574 or smc04273 or smc04275)) or smc00327)</html:p>
<html:p>PROTEIN_ASSOCIATION:((fabH and (fabF or smc04273 or smc04275)) or fabB)</html:p>
<html:p>PROTEIN_CLASS:2.3.1.0</html:p>
</notes>
<listOfReactants>
<speciesReference species="cpd00067_c0" stoichiometry="1"/>
<speciesReference species="cpd11476_c0" stoichiometry="1"/>
<speciesReference species="cpd11492_c0" stoichiometry="1"/>
</listOfReactants>
<listOfProducts>
<speciesReference species="cpd11493_c0" stoichiometry="1"/>
<speciesReference species="cpd00011_c0" stoichiometry="1"/>
<speciesReference species="cpd11570_c0" stoichiometry="1"/>
</listOfProducts>
<kineticLaw>
	<math xmlns="http://www.w3.org/1998/Math/MathML">
			<ci> FLUX_VALUE </ci>
	</math>
	<listOfParameters>
		<parameter id="LOWER_BOUND" value="0" name="mmol_per_gDW_per_hr"/>
		<parameter id="UPPER_BOUND" value="1000" name="mmol_per_gDW_per_hr"/>
		<parameter id="OBJECTIVE_COEFFICIENT" value="0"/>
		<parameter id="FLUX_VALUE" value="0.0" name="mmol_per_gDW_per_hr"/>
	</listOfParameters>
</kineticLaw>
</reaction>
<reaction id="rxn10199_c0" name="Peptidoglycan_subunit_synthesis_c0" reversible="true">
<notes>
<html:p>GENE_ASSOCIATION:(smc02856 or sma1905 or smc00122 or sma2294 or smc01334 or smb21297)</html:p>
<html:p>PROTEIN_ASSOCIATION:(smc02856 or mrcB or pbp or mrcA2 or mrcA1 or pbpC)</html:p>
</notes>
<listOfReactants>
<speciesReference species="cpd15666_c0" stoichiometry="1"/>
<speciesReference species="cpd03495_c0" stoichiometry="1"/>
</listOfReactants>
<listOfProducts>
<speciesReference species="cpd02229_c0" stoichiometry="1"/>
<speciesReference species="cpd15665_c0" stoichiometry="1"/>
</listOfProducts>
<kineticLaw>
	<math xmlns="http://www.w3.org/1998/Math/MathML">
			<ci> FLUX_VALUE </ci>
	</math>
	<listOfParameters>
		<parameter id="LOWER_BOUND" value="-1000" name="mmol_per_gDW_per_hr"/>
		<parameter id="UPPER_BOUND" value="1000" name="mmol_per_gDW_per_hr"/>
		<parameter id="OBJECTIVE_COEFFICIENT" value="0"/>
		<parameter id="FLUX_VALUE" value="0.0" name="mmol_per_gDW_per_hr"/>
	</listOfParameters>
</kineticLaw>
</reaction>
<reaction id="rxn03241_c0" name="S_3_Hydroxytetradecanoyl_CoA_hydro_lyase_c0" reversible="true">
<notes>
<html:p>GENE_ASSOCIATION:(smb21633 or smc01806 or smc01669 or smc00976)</html:p>
<html:p>PROTEIN_ASSOCIATION:(paaG or smc01806 or smc01669 or smc00976)</html:p>
<html:p>KEGG_RID:R04740</html:p>
<html:p>PROTEIN_CLASS:4.2.1.74</html:p>
</notes>
<listOfReactants>
<speciesReference species="cpd03115_c0" stoichiometry="1"/>
</listOfReactants>
<listOfProducts>
<speciesReference species="cpd00001_c0" stoichiometry="1"/>
<speciesReference species="cpd03127_c0" stoichiometry="1"/>
</listOfProducts>
<kineticLaw>
	<math xmlns="http://www.w3.org/1998/Math/MathML">
			<ci> FLUX_VALUE </ci>
	</math>
	<listOfParameters>
		<parameter id="LOWER_BOUND" value="-1000" name="mmol_per_gDW_per_hr"/>
		<parameter id="UPPER_BOUND" value="1000" name="mmol_per_gDW_per_hr"/>
		<parameter id="OBJECTIVE_COEFFICIENT" value="0"/>
		<parameter id="FLUX_VALUE" value="0.0" name="mmol_per_gDW_per_hr"/>
	</listOfParameters>
</kineticLaw>
</reaction>
<reaction id="rxn09200_c0" name="Phosphatidylserine_decarboxylase_n_C16_0_c0" reversible="true">
<notes>
<html:p>GENE_ASSOCIATION:smc00551</html:p>
<html:p>PROTEIN_ASSOCIATION:smc00551</html:p>
<html:p>PROTEIN_CLASS:4.1.1.65</html:p>
</notes>
<listOfReactants>
<speciesReference species="cpd00067_c0" stoichiometry="2"/>
<speciesReference species="cpd15555_c0" stoichiometry="1"/>
</listOfReactants>
<listOfProducts>
<speciesReference species="cpd15531_c0" stoichiometry="1"/>
<speciesReference species="cpd00011_c0" stoichiometry="1"/>
</listOfProducts>
<kineticLaw>
	<math xmlns="http://www.w3.org/1998/Math/MathML">
			<ci> FLUX_VALUE </ci>
	</math>
	<listOfParameters>
		<parameter id="LOWER_BOUND" value="-1000" name="mmol_per_gDW_per_hr"/>
		<parameter id="UPPER_BOUND" value="1000" name="mmol_per_gDW_per_hr"/>
		<parameter id="OBJECTIVE_COEFFICIENT" value="0"/>
		<parameter id="FLUX_VALUE" value="0.0" name="mmol_per_gDW_per_hr"/>
	</listOfParameters>
</kineticLaw>
</reaction>
<reaction id="rxn02937_c0" name="2_Formamido_N1_5_phosphoribosylacetamidine_cyclo_ligase_c0" reversible="true">
<notes>
<html:p>GENE_ASSOCIATION:smc00615</html:p>
<html:p>PROTEIN_ASSOCIATION:purM</html:p>
<html:p>KEGG_RID:R04208</html:p>
<html:p>PROTEIN_CLASS:6.3.3.1</html:p>
</notes>
<listOfReactants>
<speciesReference species="cpd00002_c0" stoichiometry="1"/>
<speciesReference species="cpd02826_c0" stoichiometry="1"/>
</listOfReactants>
<listOfProducts>
<speciesReference species="cpd00067_c0" stoichiometry="1"/>
<speciesReference species="cpd00009_c0" stoichiometry="1"/>
<speciesReference species="cpd00008_c0" stoichiometry="1"/>
<speciesReference species="cpd02140_c0" stoichiometry="1"/>
</listOfProducts>
<kineticLaw>
	<math xmlns="http://www.w3.org/1998/Math/MathML">
			<ci> FLUX_VALUE </ci>
	</math>
	<listOfParameters>
		<parameter id="LOWER_BOUND" value="-1000" name="mmol_per_gDW_per_hr"/>
		<parameter id="UPPER_BOUND" value="1000" name="mmol_per_gDW_per_hr"/>
		<parameter id="OBJECTIVE_COEFFICIENT" value="0"/>
		<parameter id="FLUX_VALUE" value="0.0" name="mmol_per_gDW_per_hr"/>
	</listOfParameters>
</kineticLaw>
</reaction>
<reaction id="rxn00783_c0" name="2_Dehydro_3_deoxy_D_galactonate_6_phosphate_c0" reversible="true">
<notes>
<html:p>GENE_ASSOCIATION:smc00882</html:p>
<html:p>PROTEIN_ASSOCIATION:smc00882</html:p>
<html:p>KEGG_RID:R01064</html:p>
<html:p>PROTEIN_CLASS:4.1.2.21</html:p>
</notes>
<listOfReactants>
<speciesReference species="cpd00945_c0" stoichiometry="1"/>
</listOfReactants>
<listOfProducts>
<speciesReference species="cpd00102_c0" stoichiometry="1"/>
<speciesReference species="cpd00020_c0" stoichiometry="1"/>
</listOfProducts>
<kineticLaw>
	<math xmlns="http://www.w3.org/1998/Math/MathML">
			<ci> FLUX_VALUE </ci>
	</math>
	<listOfParameters>
		<parameter id="LOWER_BOUND" value="-1000" name="mmol_per_gDW_per_hr"/>
		<parameter id="UPPER_BOUND" value="1000" name="mmol_per_gDW_per_hr"/>
		<parameter id="OBJECTIVE_COEFFICIENT" value="0"/>
		<parameter id="FLUX_VALUE" value="0.0" name="mmol_per_gDW_per_hr"/>
	</listOfParameters>
</kineticLaw>
</reaction>
<reaction id="rxn00640_c0" name="GDP_D_mannose_1_phosphate_guanylyltransferase_c0" reversible="true">
<notes>
<html:p>GENE_ASSOCIATION:smb21082</html:p>
<html:p>PROTEIN_ASSOCIATION:manC</html:p>
<html:p>KEGG_RID:R00883</html:p>
<html:p>PROTEIN_CLASS:2.7.7.22</html:p>
</notes>
<listOfReactants>
<speciesReference species="cpd00485_c0" stoichiometry="1"/>
<speciesReference species="cpd00031_c0" stoichiometry="1"/>
</listOfReactants>
<listOfProducts>
<speciesReference species="cpd00067_c0" stoichiometry="1"/>
<speciesReference species="cpd00009_c0" stoichiometry="1"/>
<speciesReference species="cpd00083_c0" stoichiometry="1"/>
</listOfProducts>
<kineticLaw>
	<math xmlns="http://www.w3.org/1998/Math/MathML">
			<ci> FLUX_VALUE </ci>
	</math>
	<listOfParameters>
		<parameter id="LOWER_BOUND" value="-1000" name="mmol_per_gDW_per_hr"/>
		<parameter id="UPPER_BOUND" value="1000" name="mmol_per_gDW_per_hr"/>
		<parameter id="OBJECTIVE_COEFFICIENT" value="0"/>
		<parameter id="FLUX_VALUE" value="0.0" name="mmol_per_gDW_per_hr"/>
	</listOfParameters>
</kineticLaw>
</reaction>
<reaction id="rxn00649_c0" name="O3_Acetyl_L_serine_acetate_lyase_adding_hydrogen_sulfide_c0" reversible="false">
<notes>
<html:p>GENE_ASSOCIATION:smc00421</html:p>
<html:p>PROTEIN_ASSOCIATION:cysK1</html:p>
<html:p>KEGG_RID:R00897</html:p>
<html:p>PROTEIN_CLASS:2.5.1.47</html:p>
</notes>
<listOfReactants>
<speciesReference species="cpd00239_c0" stoichiometry="1"/>
<speciesReference species="cpd00722_c0" stoichiometry="1"/>
</listOfReactants>
<listOfProducts>
<speciesReference species="cpd00067_c0" stoichiometry="1"/>
<speciesReference species="cpd00084_c0" stoichiometry="1"/>
<speciesReference species="cpd00029_c0" stoichiometry="1"/>
</listOfProducts>
<kineticLaw>
	<math xmlns="http://www.w3.org/1998/Math/MathML">
			<ci> FLUX_VALUE </ci>
	</math>
	<listOfParameters>
		<parameter id="LOWER_BOUND" value="0" name="mmol_per_gDW_per_hr"/>
		<parameter id="UPPER_BOUND" value="1000" name="mmol_per_gDW_per_hr"/>
		<parameter id="OBJECTIVE_COEFFICIENT" value="0"/>
		<parameter id="FLUX_VALUE" value="0.0" name="mmol_per_gDW_per_hr"/>
	</listOfParameters>
</kineticLaw>
</reaction>
<reaction id="rxn10806_c0" name="cytochrome_oxidase_bd_menaquinol_8__2_protons_c0" reversible="false">
<notes>
<html:p>GENE_ASSOCIATION:(smb22024 or smb21487 or smb21489 or smb21488 or smc00188 or smc02463 or smc00187)</html:p>
<html:p>PROTEIN_ASSOCIATION:(cyoD or cyoA or cyoC or cyoB or fbcB or sdhC or fbcF)</html:p>
</notes>
<listOfReactants>
<speciesReference species="cpd00067_c0" stoichiometry="2"/>
<speciesReference species="cpd00007_c0" stoichiometry="0.5"/>
<speciesReference species="cpd15499_c0" stoichiometry="1"/>
</listOfReactants>
<listOfProducts>
<speciesReference species="cpd00067_e0" stoichiometry="2"/>
<speciesReference species="cpd00001_c0" stoichiometry="1"/>
<speciesReference species="cpd15500_c0" stoichiometry="1"/>
</listOfProducts>
<kineticLaw>
	<math xmlns="http://www.w3.org/1998/Math/MathML">
			<ci> FLUX_VALUE </ci>
	</math>
	<listOfParameters>
		<parameter id="LOWER_BOUND" value="0" name="mmol_per_gDW_per_hr"/>
		<parameter id="UPPER_BOUND" value="1000" name="mmol_per_gDW_per_hr"/>
		<parameter id="OBJECTIVE_COEFFICIENT" value="0"/>
		<parameter id="FLUX_VALUE" value="0.0" name="mmol_per_gDW_per_hr"/>
	</listOfParameters>
</kineticLaw>
</reaction>
<reaction id="rxn01763_c0" name="ATP_L_ribulose_5_phosphotransferase_c0" reversible="true">
<notes>
<html:p>GENE_ASSOCIATION:smb20852</html:p>
<html:p>PROTEIN_ASSOCIATION:smb20852</html:p>
<html:p>KEGG_RID:R02439</html:p>
<html:p>PROTEIN_CLASS:2.7.1.16</html:p>
</notes>
<listOfReactants>
<speciesReference species="cpd00002_c0" stoichiometry="1"/>
<speciesReference species="cpd00397_c0" stoichiometry="1"/>
</listOfReactants>
<listOfProducts>
<speciesReference species="cpd00808_c0" stoichiometry="1"/>
<speciesReference species="cpd00008_c0" stoichiometry="1"/>
</listOfProducts>
<kineticLaw>
	<math xmlns="http://www.w3.org/1998/Math/MathML">
			<ci> FLUX_VALUE </ci>
	</math>
	<listOfParameters>
		<parameter id="LOWER_BOUND" value="-1000" name="mmol_per_gDW_per_hr"/>
		<parameter id="UPPER_BOUND" value="1000" name="mmol_per_gDW_per_hr"/>
		<parameter id="OBJECTIVE_COEFFICIENT" value="0"/>
		<parameter id="FLUX_VALUE" value="0.0" name="mmol_per_gDW_per_hr"/>
	</listOfParameters>
</kineticLaw>
</reaction>
<reaction id="rxn12851_c0" name="Gly_Try_ABC_transporters_c0" reversible="false">
<notes>
<html:p>GENE_ASSOCIATION:((sma1379 or smb21037 or smc04037 or smc02025 or smc01525 or smb20476 or smc00786 or smb20108 or sma0302 or sma1438) or (sma0108 or smc02423 or smc04288 or sma1371 or sma1647 or sma2081 or smb21644) or (sma2075 or smb21196) or (sma1646 or sma2079 or smb20479 or sma0110 or smc01529 or sma1370) or (smc02830 or smb21198))</html:p>
<html:p>PROTEIN_ASSOCIATION:((sma1379 or smb21037 or smc04037 or smc02025 or dppA2 or smb20476 or dppA1 or smb20108 or sma0302 or sma1438) or (sma0108 or smc02423 or smc04288 or sma1371 or sma1647 or sma2081 or smb21644) or (sma2075 or oppA) or (sma1646 or sma2079 or smb20479 or sma0110 or dppF2 or sma1370) or (smc02830 or oppC))</html:p>
<html:p>PROTEIN_CLASS:3.A.1.5</html:p>
</notes>
<listOfReactants>
<speciesReference species="cpd00002_c0" stoichiometry="1"/>
<speciesReference species="cpd00001_c0" stoichiometry="1"/>
<speciesReference species="cpd15606_e0" stoichiometry="1"/>
</listOfReactants>
<listOfProducts>
<speciesReference species="cpd00009_c0" stoichiometry="1"/>
<speciesReference species="cpd00008_c0" stoichiometry="1"/>
<speciesReference species="cpd15606_c0" stoichiometry="1"/>
</listOfProducts>
<kineticLaw>
	<math xmlns="http://www.w3.org/1998/Math/MathML">
			<ci> FLUX_VALUE </ci>
	</math>
	<listOfParameters>
		<parameter id="LOWER_BOUND" value="0" name="mmol_per_gDW_per_hr"/>
		<parameter id="UPPER_BOUND" value="1000" name="mmol_per_gDW_per_hr"/>
		<parameter id="OBJECTIVE_COEFFICIENT" value="0"/>
		<parameter id="FLUX_VALUE" value="0.0" name="mmol_per_gDW_per_hr"/>
	</listOfParameters>
</kineticLaw>
</reaction>
<reaction id="rxn05153_c0" name="Sulfate_ABC_transport_c0" reversible="false">
<notes>
<html:p>GENE_ASSOCIATION:(smb21132 and (smb21130 or sma2067) and (sma2069 or smb21133) and smb21131)</html:p>
<html:p>PROTEIN_ASSOCIATION:(smb21132 and (smb21130 or cysA1) and (cysP1 or smb21133) and smb21131)</html:p>
</notes>
<listOfReactants>
<speciesReference species="cpd00002_c0" stoichiometry="1"/>
<speciesReference species="cpd00048_e0" stoichiometry="1"/>
<speciesReference species="cpd00001_c0" stoichiometry="1"/>
</listOfReactants>
<listOfProducts>
<speciesReference species="cpd00067_c0" stoichiometry="1"/>
<speciesReference species="cpd00048_c0" stoichiometry="1"/>
<speciesReference species="cpd00009_c0" stoichiometry="1"/>
<speciesReference species="cpd00008_c0" stoichiometry="1"/>
</listOfProducts>
<kineticLaw>
	<math xmlns="http://www.w3.org/1998/Math/MathML">
			<ci> FLUX_VALUE </ci>
	</math>
	<listOfParameters>
		<parameter id="LOWER_BOUND" value="0" name="mmol_per_gDW_per_hr"/>
		<parameter id="UPPER_BOUND" value="1000" name="mmol_per_gDW_per_hr"/>
		<parameter id="OBJECTIVE_COEFFICIENT" value="0"/>
		<parameter id="FLUX_VALUE" value="0.0" name="mmol_per_gDW_per_hr"/>
	</listOfParameters>
</kineticLaw>
</reaction>
<reaction id="rxn01446_c0" name="Deoxyguanosine_orthophosphate_ribosyltransferase_c0" reversible="true">
<notes>
<html:p>GENE_ASSOCIATION:(smc00850 or smc04123)</html:p>
<html:p>PROTEIN_ASSOCIATION:(smc00850 or deoD)</html:p>
<html:p>KEGG_RID:R01969</html:p>
<html:p>PROTEIN_CLASS:2.4.2.4</html:p>
</notes>
<listOfReactants>
<speciesReference species="cpd00067_c0" stoichiometry="1"/>
<speciesReference species="cpd00009_c0" stoichiometry="1"/>
<speciesReference species="cpd00277_c0" stoichiometry="1"/>
</listOfReactants>
<listOfProducts>
<speciesReference species="cpd00207_c0" stoichiometry="1"/>
<speciesReference species="cpd00509_c0" stoichiometry="1"/>
</listOfProducts>
<kineticLaw>
	<math xmlns="http://www.w3.org/1998/Math/MathML">
			<ci> FLUX_VALUE </ci>
	</math>
	<listOfParameters>
		<parameter id="LOWER_BOUND" value="-1000" name="mmol_per_gDW_per_hr"/>
		<parameter id="UPPER_BOUND" value="1000" name="mmol_per_gDW_per_hr"/>
		<parameter id="OBJECTIVE_COEFFICIENT" value="0"/>
		<parameter id="FLUX_VALUE" value="0.0" name="mmol_per_gDW_per_hr"/>
	</listOfParameters>
</kineticLaw>
</reaction>
<reaction id="rxn05346_c0" name="butyryl_acyl_carrier_protein_malonyl_acyl_carrier_protein_c0" reversible="false">
<notes>
<html:p>GENE_ASSOCIATION:((smc01785 and (smc00574 or smc04273 or smc04275)) or smc00327)</html:p>
<html:p>PROTEIN_ASSOCIATION:((fabH and (fabF or smc04273 or smc04275)) or fabB)</html:p>
<html:p>KEGG_RID:R04952</html:p>
<html:p>PROTEIN_CLASS:2.3.1.86</html:p>
</notes>
<listOfReactants>
<speciesReference species="cpd11464_c0" stoichiometry="1"/>
<speciesReference species="cpd00067_c0" stoichiometry="1"/>
<speciesReference species="cpd11492_c0" stoichiometry="1"/>
</listOfReactants>
<listOfProducts>
<speciesReference species="cpd11493_c0" stoichiometry="1"/>
<speciesReference species="cpd00011_c0" stoichiometry="1"/>
<speciesReference species="cpd11486_c0" stoichiometry="1"/>
</listOfProducts>
<kineticLaw>
	<math xmlns="http://www.w3.org/1998/Math/MathML">
			<ci> FLUX_VALUE </ci>
	</math>
	<listOfParameters>
		<parameter id="LOWER_BOUND" value="0" name="mmol_per_gDW_per_hr"/>
		<parameter id="UPPER_BOUND" value="1000" name="mmol_per_gDW_per_hr"/>
		<parameter id="OBJECTIVE_COEFFICIENT" value="0"/>
		<parameter id="FLUX_VALUE" value="0.0" name="mmol_per_gDW_per_hr"/>
	</listOfParameters>
</kineticLaw>
</reaction>
<reaction id="rxn00671_c0" name="2_Methyl_3_oxopropanoate_NAD_oxidoreductase_CoA_propanoylating_c0" reversible="true">
<notes>
<html:p>GENE_ASSOCIATION:smc00781</html:p>
<html:p>PROTEIN_ASSOCIATION:iolA</html:p>
<html:p>KEGG_RID:R00935</html:p>
<html:p>PROTEIN_CLASS:1.2.1.27</html:p>
</notes>
<listOfReactants>
<speciesReference species="cpd00287_c0" stoichiometry="1"/>
<speciesReference species="cpd00003_c0" stoichiometry="1"/>
<speciesReference species="cpd00010_c0" stoichiometry="1"/>
</listOfReactants>
<listOfProducts>
<speciesReference species="cpd00086_c0" stoichiometry="1"/>
<speciesReference species="cpd00011_c0" stoichiometry="1"/>
<speciesReference species="cpd00004_c0" stoichiometry="1"/>
</listOfProducts>
<kineticLaw>
	<math xmlns="http://www.w3.org/1998/Math/MathML">
			<ci> FLUX_VALUE </ci>
	</math>
	<listOfParameters>
		<parameter id="LOWER_BOUND" value="-1000" name="mmol_per_gDW_per_hr"/>
		<parameter id="UPPER_BOUND" value="1000" name="mmol_per_gDW_per_hr"/>
		<parameter id="OBJECTIVE_COEFFICIENT" value="0"/>
		<parameter id="FLUX_VALUE" value="0.0" name="mmol_per_gDW_per_hr"/>
	</listOfParameters>
</kineticLaw>
</reaction>
<reaction id="rxn00558_c0" name="D_Glucose_6_phosphate_ketol_isomerase_c0" reversible="true">
<notes>
<html:p>GENE_ASSOCIATION:smc02042</html:p>
<html:p>PROTEIN_ASSOCIATION:smc02042</html:p>
<html:p>KEGG_RID:R02740</html:p>
<html:p>PROTEIN_CLASS:5.3.1.9</html:p>
</notes>
<listOfReactants>
<speciesReference species="cpd00079_c0" stoichiometry="1"/>
</listOfReactants>
<listOfProducts>
<speciesReference species="cpd00072_c0" stoichiometry="1"/>
</listOfProducts>
<kineticLaw>
	<math xmlns="http://www.w3.org/1998/Math/MathML">
			<ci> FLUX_VALUE </ci>
	</math>
	<listOfParameters>
		<parameter id="LOWER_BOUND" value="-1000" name="mmol_per_gDW_per_hr"/>
		<parameter id="UPPER_BOUND" value="1000" name="mmol_per_gDW_per_hr"/>
		<parameter id="OBJECTIVE_COEFFICIENT" value="0"/>
		<parameter id="FLUX_VALUE" value="0.0" name="mmol_per_gDW_per_hr"/>
	</listOfParameters>
</kineticLaw>
</reaction>
<reaction id="rxn10340_c0" name="isopentadecanoyl_cardiolipin_synthase_c0" reversible="true">
<notes>
<html:p>GENE_ASSOCIATION:(smc02076 or smc04448)</html:p>
<html:p>PROTEIN_ASSOCIATION:(cls or smc04448)</html:p>
</notes>
<listOfReactants>
<speciesReference species="cpd15725_c0" stoichiometry="2"/>
</listOfReactants>
<listOfProducts>
<speciesReference species="cpd15797_c0" stoichiometry="1"/>
<speciesReference species="cpd00100_c0" stoichiometry="1"/>
</listOfProducts>
<kineticLaw>
	<math xmlns="http://www.w3.org/1998/Math/MathML">
			<ci> FLUX_VALUE </ci>
	</math>
	<listOfParameters>
		<parameter id="LOWER_BOUND" value="-1000" name="mmol_per_gDW_per_hr"/>
		<parameter id="UPPER_BOUND" value="1000" name="mmol_per_gDW_per_hr"/>
		<parameter id="OBJECTIVE_COEFFICIENT" value="0"/>
		<parameter id="FLUX_VALUE" value="0.0" name="mmol_per_gDW_per_hr"/>
	</listOfParameters>
</kineticLaw>
</reaction>
<reaction id="rxn00375_c0" name="N_Formyl_L_glutamate_amidohydrolase_c0" reversible="true">
<notes>
<html:p>GENE_ASSOCIATION:smb21164</html:p>
<html:p>PROTEIN_ASSOCIATION:hutG</html:p>
<html:p>KEGG_RID:R00525</html:p>
<html:p>PROTEIN_CLASS:3.5.1.68</html:p>
</notes>
<listOfReactants>
<speciesReference species="cpd00001_c0" stoichiometry="1"/>
<speciesReference species="cpd00770_c0" stoichiometry="1"/>
</listOfReactants>
<listOfProducts>
<speciesReference species="cpd00023_c0" stoichiometry="1"/>
<speciesReference species="cpd00047_c0" stoichiometry="1"/>
</listOfProducts>
<kineticLaw>
	<math xmlns="http://www.w3.org/1998/Math/MathML">
			<ci> FLUX_VALUE </ci>
	</math>
	<listOfParameters>
		<parameter id="LOWER_BOUND" value="-1000" name="mmol_per_gDW_per_hr"/>
		<parameter id="UPPER_BOUND" value="1000" name="mmol_per_gDW_per_hr"/>
		<parameter id="OBJECTIVE_COEFFICIENT" value="0"/>
		<parameter id="FLUX_VALUE" value="0.0" name="mmol_per_gDW_per_hr"/>
	</listOfParameters>
</kineticLaw>
</reaction>
<reaction id="rxn00512_c0" name="Glycolate_NAD_oxidoreductase_c0" reversible="true">
<notes>
<html:p>GENE_ASSOCIATION:(smc02849 and (smc00340 or sma2137 or smc02849 or smc01943 or smb20535))</html:p>
<html:p>PROTEIN_ASSOCIATION:(smc02849 and (smc00340 or sma2137 or smc02849 or smc01943 or smb20535))</html:p>
<html:p>KEGG_RID:R00717</html:p>
<html:p>PROTEIN_CLASS:1.1.1.29</html:p>
</notes>
<listOfReactants>
<speciesReference species="cpd00003_c0" stoichiometry="1"/>
<speciesReference species="cpd00139_c0" stoichiometry="1"/>
</listOfReactants>
<listOfProducts>
<speciesReference species="cpd00067_c0" stoichiometry="1"/>
<speciesReference species="cpd00040_c0" stoichiometry="1"/>
<speciesReference species="cpd00004_c0" stoichiometry="1"/>
</listOfProducts>
<kineticLaw>
	<math xmlns="http://www.w3.org/1998/Math/MathML">
			<ci> FLUX_VALUE </ci>
	</math>
	<listOfParameters>
		<parameter id="LOWER_BOUND" value="-1000" name="mmol_per_gDW_per_hr"/>
		<parameter id="UPPER_BOUND" value="1000" name="mmol_per_gDW_per_hr"/>
		<parameter id="OBJECTIVE_COEFFICIENT" value="0"/>
		<parameter id="FLUX_VALUE" value="0.0" name="mmol_per_gDW_per_hr"/>
	</listOfParameters>
</kineticLaw>
</reaction>
<reaction id="rxn05335_c0" name="3R_3_Hydroxypalmitoyl_acyl_carrier_protein_hydro_lyase_c0" reversible="true">
<notes>
<html:p>GENE_ASSOCIATION:(smc02092 or smc00328)</html:p>
<html:p>PROTEIN_ASSOCIATION:(fabZ or fabA)</html:p>
<html:p>KEGG_RID:R04568</html:p>
<html:p>PROTEIN_CLASS:2.3.1.86</html:p>
</notes>
<listOfReactants>
<speciesReference species="cpd11484_c0" stoichiometry="1"/>
</listOfReactants>
<listOfProducts>
<speciesReference species="cpd11467_c0" stoichiometry="1"/>
<speciesReference species="cpd00001_c0" stoichiometry="1"/>
</listOfProducts>
<kineticLaw>
	<math xmlns="http://www.w3.org/1998/Math/MathML">
			<ci> FLUX_VALUE </ci>
	</math>
	<listOfParameters>
		<parameter id="LOWER_BOUND" value="-1000" name="mmol_per_gDW_per_hr"/>
		<parameter id="UPPER_BOUND" value="1000" name="mmol_per_gDW_per_hr"/>
		<parameter id="OBJECTIVE_COEFFICIENT" value="0"/>
		<parameter id="FLUX_VALUE" value="0.0" name="mmol_per_gDW_per_hr"/>
	</listOfParameters>
</kineticLaw>
</reaction>
<reaction id="rxn10122_c0" name="NADH_dehydrogenase_ubiquinone_8__35_protons_c0" reversible="true">
<notes>
<html:p>GENE_ASSOCIATION:((smc01924 or sma1544) and (smc01925 or sma1538 or sma1541) and (smc01923 or sma1545) and (sma1535 or smc01927) and (smc01917 or sma1526 or smc01919) and (sma1516 or smc01921) and (smc01913 or sma1532) and (smc01922 or sma1519) and (sma1536 or smc01926) and (sma1525 or smc01918) and (smc01920 or sma1523) and (smc01914 or sma1531) and (sma1533 or smc01912) and (smc01915 or sma1529))</html:p>
<html:p>PROTEIN_ASSOCIATION:((nuoK1 or nuoK2) and (nuoL or sma1538 or sma1541) and (nuoJ or nuoJ2) and (nuoN2 or nuoN) and (nuoE1 or nuoE2 or smc01919) and (nuoH2 or nuoH) and (nuoB1 or nuoB2) and (nuoI or nuoI2) and (nuoM2 or nuoM) and (nuoF2 or nuoF1) and (nuoG1 or nuoG2) and (nuoC1 or nuoC2) and (nuoA2 or nuoA1) and (nuoD1 or nuoD2))</html:p>
<html:p>PROTEIN_CLASS:1.6.5.3</html:p>
</notes>
<listOfReactants>
<speciesReference species="cpd00067_c0" stoichiometry="4.5"/>
<speciesReference species="cpd15560_c0" stoichiometry="1"/>
<speciesReference species="cpd00004_c0" stoichiometry="1"/>
</listOfReactants>
<listOfProducts>
<speciesReference species="cpd00067_e0" stoichiometry="3.5"/>
<speciesReference species="cpd15561_c0" stoichiometry="1"/>
<speciesReference species="cpd00003_c0" stoichiometry="1"/>
</listOfProducts>
<kineticLaw>
	<math xmlns="http://www.w3.org/1998/Math/MathML">
			<ci> FLUX_VALUE </ci>
	</math>
	<listOfParameters>
		<parameter id="LOWER_BOUND" value="-1000" name="mmol_per_gDW_per_hr"/>
		<parameter id="UPPER_BOUND" value="1000" name="mmol_per_gDW_per_hr"/>
		<parameter id="OBJECTIVE_COEFFICIENT" value="0"/>
		<parameter id="FLUX_VALUE" value="0.0" name="mmol_per_gDW_per_hr"/>
	</listOfParameters>
</kineticLaw>
</reaction>
<reaction id="rxn00143_c0" name="S_Adenosyl_L_homocysteine_homocysteinylribohydrolase_c0" reversible="true">
<notes>
<html:p>GENE_ASSOCIATION:(smc00395 and smc00395)</html:p>
<html:p>PROTEIN_ASSOCIATION:(pfs and pfs)</html:p>
<html:p>KEGG_RID:R00194</html:p>
<html:p>PROTEIN_CLASS:3.2.2.9</html:p>
</notes>
<listOfReactants>
<speciesReference species="cpd00001_c0" stoichiometry="1"/>
<speciesReference species="cpd00019_c0" stoichiometry="1"/>
</listOfReactants>
<listOfProducts>
<speciesReference species="cpd00128_c0" stoichiometry="1"/>
<speciesReference species="cpd02227_c0" stoichiometry="1"/>
</listOfProducts>
<kineticLaw>
	<math xmlns="http://www.w3.org/1998/Math/MathML">
			<ci> FLUX_VALUE </ci>
	</math>
	<listOfParameters>
		<parameter id="LOWER_BOUND" value="-1000" name="mmol_per_gDW_per_hr"/>
		<parameter id="UPPER_BOUND" value="1000" name="mmol_per_gDW_per_hr"/>
		<parameter id="OBJECTIVE_COEFFICIENT" value="0"/>
		<parameter id="FLUX_VALUE" value="0.0" name="mmol_per_gDW_per_hr"/>
	</listOfParameters>
</kineticLaw>
</reaction>
<reaction id="rxn00324_c0" name="Glycolate_NADP_oxidoreductase_c0" reversible="true">
<notes>
<html:p>GENE_ASSOCIATION:(smc02849 and (smc00340 or sma2137 or smc02849 or smc01943 or smb20535))</html:p>
<html:p>PROTEIN_ASSOCIATION:(smc02849 and (smc00340 or sma2137 or smc02849 or smc01943 or smb20535))</html:p>
<html:p>KEGG_RID:R00465</html:p>
<html:p>PROTEIN_CLASS:1.1.1.79</html:p>
</notes>
<listOfReactants>
<speciesReference species="cpd00006_c0" stoichiometry="1"/>
<speciesReference species="cpd00139_c0" stoichiometry="1"/>
</listOfReactants>
<listOfProducts>
<speciesReference species="cpd00067_c0" stoichiometry="1"/>
<speciesReference species="cpd00040_c0" stoichiometry="1"/>
<speciesReference species="cpd00005_c0" stoichiometry="1"/>
</listOfProducts>
<kineticLaw>
	<math xmlns="http://www.w3.org/1998/Math/MathML">
			<ci> FLUX_VALUE </ci>
	</math>
	<listOfParameters>
		<parameter id="LOWER_BOUND" value="-1000" name="mmol_per_gDW_per_hr"/>
		<parameter id="UPPER_BOUND" value="1000" name="mmol_per_gDW_per_hr"/>
		<parameter id="OBJECTIVE_COEFFICIENT" value="0"/>
		<parameter id="FLUX_VALUE" value="0.0" name="mmol_per_gDW_per_hr"/>
	</listOfParameters>
</kineticLaw>
</reaction>
<reaction id="rxn00187_c0" name="L_Glutamate_ammonia_ligase_ADP_forming_c0" reversible="false">
<notes>
<html:p>GENE_ASSOCIATION:(smc00948 or smb20745 or smc00762 or smc01594 or smc02352)</html:p>
<html:p>PROTEIN_ASSOCIATION:(glnA or glnII or smc00762 or smc01594 or smc02352)</html:p>
<html:p>KEGG_RID:R00253</html:p>
<html:p>PROTEIN_CLASS:6.3.1.2</html:p>
</notes>
<listOfReactants>
<speciesReference species="cpd00002_c0" stoichiometry="1"/>
<speciesReference species="cpd00013_c0" stoichiometry="1"/>
<speciesReference species="cpd00023_c0" stoichiometry="1"/>
</listOfReactants>
<listOfProducts>
<speciesReference species="cpd00067_c0" stoichiometry="1"/>
<speciesReference species="cpd00009_c0" stoichiometry="1"/>
<speciesReference species="cpd00053_c0" stoichiometry="1"/>
<speciesReference species="cpd00008_c0" stoichiometry="1"/>
</listOfProducts>
<kineticLaw>
	<math xmlns="http://www.w3.org/1998/Math/MathML">
			<ci> FLUX_VALUE </ci>
	</math>
	<listOfParameters>
		<parameter id="LOWER_BOUND" value="0" name="mmol_per_gDW_per_hr"/>
		<parameter id="UPPER_BOUND" value="1000" name="mmol_per_gDW_per_hr"/>
		<parameter id="OBJECTIVE_COEFFICIENT" value="0"/>
		<parameter id="FLUX_VALUE" value="0.0" name="mmol_per_gDW_per_hr"/>
	</listOfParameters>
</kineticLaw>
</reaction>
<reaction id="rxn05305_c0" name="LYSt3r_c0" reversible="true">
<notes>
<html:p>GENE_ASSOCIATION:smc01425</html:p>
<html:p>PROTEIN_ASSOCIATION:smc01425</html:p>
</notes>
<listOfReactants>
<speciesReference species="cpd00067_e0" stoichiometry="1"/>
<speciesReference species="cpd00039_c0" stoichiometry="1"/>
</listOfReactants>
<listOfProducts>
<speciesReference species="cpd00067_c0" stoichiometry="1"/>
<speciesReference species="cpd00039_e0" stoichiometry="1"/>
</listOfProducts>
<kineticLaw>
	<math xmlns="http://www.w3.org/1998/Math/MathML">
			<ci> FLUX_VALUE </ci>
	</math>
	<listOfParameters>
		<parameter id="LOWER_BOUND" value="-1000" name="mmol_per_gDW_per_hr"/>
		<parameter id="UPPER_BOUND" value="1000" name="mmol_per_gDW_per_hr"/>
		<parameter id="OBJECTIVE_COEFFICIENT" value="0"/>
		<parameter id="FLUX_VALUE" value="0.0" name="mmol_per_gDW_per_hr"/>
	</listOfParameters>
</kineticLaw>
</reaction>
<reaction id="rxn00737_c0" name="L_threonine_ammonia_lyase_c0" reversible="false">
<notes>
<html:p>GENE_ASSOCIATION:((smb20432 or sma1872) or smc00936)</html:p>
<html:p>PROTEIN_ASSOCIATION:((eutB or sma1872) or ilvA)</html:p>
<html:p>KEGG_RID:R00996</html:p>
<html:p>PROTEIN_CLASS:4.3.1.19</html:p>
</notes>
<listOfReactants>
<speciesReference species="cpd00161_c0" stoichiometry="1"/>
</listOfReactants>
<listOfProducts>
<speciesReference species="cpd00013_c0" stoichiometry="1"/>
<speciesReference species="cpd00094_c0" stoichiometry="1"/>
</listOfProducts>
<kineticLaw>
	<math xmlns="http://www.w3.org/1998/Math/MathML">
			<ci> FLUX_VALUE </ci>
	</math>
	<listOfParameters>
		<parameter id="LOWER_BOUND" value="0" name="mmol_per_gDW_per_hr"/>
		<parameter id="UPPER_BOUND" value="1000" name="mmol_per_gDW_per_hr"/>
		<parameter id="OBJECTIVE_COEFFICIENT" value="0"/>
		<parameter id="FLUX_VALUE" value="0.0" name="mmol_per_gDW_per_hr"/>
	</listOfParameters>
</kineticLaw>
</reaction>
<reaction id="rxn01200_c0" name="Sedoheptulose_7_phosphate_D_glyceraldehyde_3_phosphate_c0" reversible="true">
<notes>
<html:p>GENE_ASSOCIATION:((smc03978 or smb20200 or smc02342) or smc00269 or smc00270)</html:p>
<html:p>PROTEIN_ASSOCIATION:((tkt2 or cbbT or tkt1) or smc00269 or smc00270)</html:p>
<html:p>KEGG_RID:R01641</html:p>
<html:p>PROTEIN_CLASS:2.2.1.1</html:p>
</notes>
<listOfReactants>
<speciesReference species="cpd00238_c0" stoichiometry="1"/>
<speciesReference species="cpd00102_c0" stoichiometry="1"/>
</listOfReactants>
<listOfProducts>
<speciesReference species="cpd00198_c0" stoichiometry="1"/>
<speciesReference species="cpd00101_c0" stoichiometry="1"/>
</listOfProducts>
<kineticLaw>
	<math xmlns="http://www.w3.org/1998/Math/MathML">
			<ci> FLUX_VALUE </ci>
	</math>
	<listOfParameters>
		<parameter id="LOWER_BOUND" value="-1000" name="mmol_per_gDW_per_hr"/>
		<parameter id="UPPER_BOUND" value="1000" name="mmol_per_gDW_per_hr"/>
		<parameter id="OBJECTIVE_COEFFICIENT" value="0"/>
		<parameter id="FLUX_VALUE" value="0.0" name="mmol_per_gDW_per_hr"/>
	</listOfParameters>
</kineticLaw>
</reaction>
<reaction id="rxn03841_c0" name="4_amino_4_deoxychorismate_pyruvate_lyase_c0" reversible="false">
<notes>
<html:p>GENE_ASSOCIATION:smc04014</html:p>
<html:p>PROTEIN_ASSOCIATION:smc04014</html:p>
<html:p>KEGG_RID:R05553</html:p>
<html:p>PROTEIN_CLASS:4.1.3.38</html:p>
</notes>
<listOfReactants>
<speciesReference species="cpd08210_c0" stoichiometry="1"/>
</listOfReactants>
<listOfProducts>
<speciesReference species="cpd00067_c0" stoichiometry="1"/>
<speciesReference species="cpd00020_c0" stoichiometry="1"/>
<speciesReference species="cpd00443_c0" stoichiometry="1"/>
</listOfProducts>
<kineticLaw>
	<math xmlns="http://www.w3.org/1998/Math/MathML">
			<ci> FLUX_VALUE </ci>
	</math>
	<listOfParameters>
		<parameter id="LOWER_BOUND" value="0" name="mmol_per_gDW_per_hr"/>
		<parameter id="UPPER_BOUND" value="1000" name="mmol_per_gDW_per_hr"/>
		<parameter id="OBJECTIVE_COEFFICIENT" value="0"/>
		<parameter id="FLUX_VALUE" value="0.0" name="mmol_per_gDW_per_hr"/>
	</listOfParameters>
</kineticLaw>
</reaction>
<reaction id="rxn00193_c0" name="L_Glutamate_racemase_c0" reversible="true">
<notes>
<html:p>GENE_ASSOCIATION:smc00483</html:p>
<html:p>PROTEIN_ASSOCIATION:murI</html:p>
<html:p>KEGG_RID:R00260</html:p>
<html:p>PROTEIN_CLASS:5.1.1.3</html:p>
</notes>
<listOfReactants>
<speciesReference species="cpd00023_c0" stoichiometry="1"/>
</listOfReactants>
<listOfProducts>
<speciesReference species="cpd00186_c0" stoichiometry="1"/>
</listOfProducts>
<kineticLaw>
	<math xmlns="http://www.w3.org/1998/Math/MathML">
			<ci> FLUX_VALUE </ci>
	</math>
	<listOfParameters>
		<parameter id="LOWER_BOUND" value="-1000" name="mmol_per_gDW_per_hr"/>
		<parameter id="UPPER_BOUND" value="1000" name="mmol_per_gDW_per_hr"/>
		<parameter id="OBJECTIVE_COEFFICIENT" value="0"/>
		<parameter id="FLUX_VALUE" value="0.0" name="mmol_per_gDW_per_hr"/>
	</listOfParameters>
</kineticLaw>
</reaction>
<reaction id="rxn05561_c0" name="fumarate_transport_inout_via_proton_symport_(2 H)_c0" reversible="true">
<notes>
<html:p>GENE_ASSOCIATION:smb20611</html:p>
<html:p>PROTEIN_ASSOCIATION:dctA</html:p>
<html:p>PROTEIN_CLASS:2.A.56</html:p>
</notes>
<listOfReactants>
<speciesReference species="cpd00067_e0" stoichiometry="2"/>
<speciesReference species="cpd00106_e0" stoichiometry="1"/>
</listOfReactants>
<listOfProducts>
<speciesReference species="cpd00067_c0" stoichiometry="2"/>
<speciesReference species="cpd00106_c0" stoichiometry="1"/>
</listOfProducts>
<kineticLaw>
	<math xmlns="http://www.w3.org/1998/Math/MathML">
			<ci> FLUX_VALUE </ci>
	</math>
	<listOfParameters>
		<parameter id="LOWER_BOUND" value="-1000" name="mmol_per_gDW_per_hr"/>
		<parameter id="UPPER_BOUND" value="1000" name="mmol_per_gDW_per_hr"/>
		<parameter id="OBJECTIVE_COEFFICIENT" value="0"/>
		<parameter id="FLUX_VALUE" value="0.0" name="mmol_per_gDW_per_hr"/>
	</listOfParameters>
</kineticLaw>
</reaction>
<reaction id="rxn01834_c0" name="R_S_Lactoylglutathione_methylglyoxal_lyase_isomerizing_c0" reversible="true">
<notes>
<html:p>GENE_ASSOCIATION:smc00290</html:p>
<html:p>PROTEIN_ASSOCIATION:gloA</html:p>
<html:p>KEGG_RID:R02530</html:p>
<html:p>PROTEIN_CLASS:4.4.1.5</html:p>
</notes>
<listOfReactants>
<speciesReference species="cpd02182_c0" stoichiometry="1"/>
</listOfReactants>
<listOfProducts>
<speciesReference species="cpd00042_c0" stoichiometry="1"/>
<speciesReference species="cpd00428_c0" stoichiometry="1"/>
</listOfProducts>
<kineticLaw>
	<math xmlns="http://www.w3.org/1998/Math/MathML">
			<ci> FLUX_VALUE </ci>
	</math>
	<listOfParameters>
		<parameter id="LOWER_BOUND" value="-1000" name="mmol_per_gDW_per_hr"/>
		<parameter id="UPPER_BOUND" value="1000" name="mmol_per_gDW_per_hr"/>
		<parameter id="OBJECTIVE_COEFFICIENT" value="0"/>
		<parameter id="FLUX_VALUE" value="0.0" name="mmol_per_gDW_per_hr"/>
	</listOfParameters>
</kineticLaw>
</reaction>
<reaction id="rxn00327_c0" name="Ureidoglycolate_amidohydrolase_decarboxylating_c0" reversible="false">
<notes>
<html:p>GENE_ASSOCIATION:(smb20873 or smb20677)</html:p>
<html:p>PROTEIN_ASSOCIATION:(allA or smb20677)</html:p>
<html:p>KEGG_RID:R00469</html:p>
<html:p>PROTEIN_CLASS:3.5.3.19</html:p>
</notes>
<listOfReactants>
<speciesReference species="cpd00067_c0" stoichiometry="2"/>
<speciesReference species="cpd00001_c0" stoichiometry="1"/>
<speciesReference species="cpd00465_c0" stoichiometry="1"/>
</listOfReactants>
<listOfProducts>
<speciesReference species="cpd00013_c0" stoichiometry="2"/>
<speciesReference species="cpd00040_c0" stoichiometry="1"/>
<speciesReference species="cpd00011_c0" stoichiometry="1"/>
</listOfProducts>
<kineticLaw>
	<math xmlns="http://www.w3.org/1998/Math/MathML">
			<ci> FLUX_VALUE </ci>
	</math>
	<listOfParameters>
		<parameter id="LOWER_BOUND" value="0" name="mmol_per_gDW_per_hr"/>
		<parameter id="UPPER_BOUND" value="1000" name="mmol_per_gDW_per_hr"/>
		<parameter id="OBJECTIVE_COEFFICIENT" value="0"/>
		<parameter id="FLUX_VALUE" value="0.0" name="mmol_per_gDW_per_hr"/>
	</listOfParameters>
</kineticLaw>
</reaction>
<reaction id="rxn00160_c0" name="R_Malate_NAD_oxidoreductase_decarboxylating_c0" reversible="false">
<notes>
<html:p>GENE_ASSOCIATION:(sma1846 and sma1846)</html:p>
<html:p>PROTEIN_ASSOCIATION:(sma1846 and sma1846)</html:p>
<html:p>KEGG_RID:R00215</html:p>
<html:p>PROTEIN_CLASS:1.1.1.83</html:p>
</notes>
<listOfReactants>
<speciesReference species="cpd00386_c0" stoichiometry="1"/>
<speciesReference species="cpd00003_c0" stoichiometry="1"/>
</listOfReactants>
<listOfProducts>
<speciesReference species="cpd00020_c0" stoichiometry="1"/>
<speciesReference species="cpd00011_c0" stoichiometry="1"/>
<speciesReference species="cpd00004_c0" stoichiometry="1"/>
</listOfProducts>
<kineticLaw>
	<math xmlns="http://www.w3.org/1998/Math/MathML">
			<ci> FLUX_VALUE </ci>
	</math>
	<listOfParameters>
		<parameter id="LOWER_BOUND" value="0" name="mmol_per_gDW_per_hr"/>
		<parameter id="UPPER_BOUND" value="1000" name="mmol_per_gDW_per_hr"/>
		<parameter id="OBJECTIVE_COEFFICIENT" value="0"/>
		<parameter id="FLUX_VALUE" value="0.0" name="mmol_per_gDW_per_hr"/>
	</listOfParameters>
</kineticLaw>
</reaction>
<reaction id="rxn01634_c0" name="5_Dehydro_4_deoxy_D_glucarate_hydro_lyase_decarboxylating_c0" reversible="false">
<notes>
<html:p>GENE_ASSOCIATION:sma1440</html:p>
<html:p>PROTEIN_ASSOCIATION:sma1440</html:p>
<html:p>KEGG_RID:R02279</html:p>
<html:p>PROTEIN_CLASS:4.2.1.41</html:p>
</notes>
<listOfReactants>
<speciesReference species="cpd00067_c0" stoichiometry="1"/>
<speciesReference species="cpd00515_c0" stoichiometry="1"/>
</listOfReactants>
<listOfProducts>
<speciesReference species="cpd00340_c0" stoichiometry="1"/>
<speciesReference species="cpd00001_c0" stoichiometry="1"/>
<speciesReference species="cpd00011_c0" stoichiometry="1"/>
</listOfProducts>
<kineticLaw>
	<math xmlns="http://www.w3.org/1998/Math/MathML">
			<ci> FLUX_VALUE </ci>
	</math>
	<listOfParameters>
		<parameter id="LOWER_BOUND" value="0" name="mmol_per_gDW_per_hr"/>
		<parameter id="UPPER_BOUND" value="1000" name="mmol_per_gDW_per_hr"/>
		<parameter id="OBJECTIVE_COEFFICIENT" value="0"/>
		<parameter id="FLUX_VALUE" value="0.0" name="mmol_per_gDW_per_hr"/>
	</listOfParameters>
</kineticLaw>
</reaction>
<reaction id="rxn01103_c0" name="3_Phospho_D_glyceroyl_phosphate_phosphohydrolase_c0" reversible="false">
<notes>
<html:p>GENE_ASSOCIATION:smb20590</html:p>
<html:p>PROTEIN_ASSOCIATION:smb20590</html:p>
<html:p>KEGG_RID:R01515</html:p>
<html:p>PROTEIN_CLASS:3.6.1.7</html:p>
</notes>
<listOfReactants>
<speciesReference species="cpd00001_c0" stoichiometry="1"/>
<speciesReference species="cpd00203_c0" stoichiometry="1"/>
</listOfReactants>
<listOfProducts>
<speciesReference species="cpd00067_c0" stoichiometry="2"/>
<speciesReference species="cpd00009_c0" stoichiometry="1"/>
<speciesReference species="cpd00169_c0" stoichiometry="1"/>
</listOfProducts>
<kineticLaw>
	<math xmlns="http://www.w3.org/1998/Math/MathML">
			<ci> FLUX_VALUE </ci>
	</math>
	<listOfParameters>
		<parameter id="LOWER_BOUND" value="0" name="mmol_per_gDW_per_hr"/>
		<parameter id="UPPER_BOUND" value="1000" name="mmol_per_gDW_per_hr"/>
		<parameter id="OBJECTIVE_COEFFICIENT" value="0"/>
		<parameter id="FLUX_VALUE" value="0.0" name="mmol_per_gDW_per_hr"/>
	</listOfParameters>
</kineticLaw>
</reaction>
<reaction id="rxn01073_c0" name="sn_Glycero_3_phosphoethanolamine_glycerophosphohydrolase_c0" reversible="false">
<notes>
<html:p>GENE_ASSOCIATION:(smc00620 or smc02104 or smc03129 or smc02646)</html:p>
<html:p>PROTEIN_ASSOCIATION:(smc00620 or smc02104 or smc03129 or smc02646)</html:p>
<html:p>KEGG_RID:R01470</html:p>
<html:p>PROTEIN_CLASS:3.1.4.2</html:p>
</notes>
<listOfReactants>
<speciesReference species="cpd00001_c0" stoichiometry="1"/>
<speciesReference species="cpd00908_c0" stoichiometry="1"/>
</listOfReactants>
<listOfProducts>
<speciesReference species="cpd00162_c0" stoichiometry="1"/>
<speciesReference species="cpd00080_c0" stoichiometry="1"/>
</listOfProducts>
<kineticLaw>
	<math xmlns="http://www.w3.org/1998/Math/MathML">
			<ci> FLUX_VALUE </ci>
	</math>
	<listOfParameters>
		<parameter id="LOWER_BOUND" value="0" name="mmol_per_gDW_per_hr"/>
		<parameter id="UPPER_BOUND" value="1000" name="mmol_per_gDW_per_hr"/>
		<parameter id="OBJECTIVE_COEFFICIENT" value="0"/>
		<parameter id="FLUX_VALUE" value="0.0" name="mmol_per_gDW_per_hr"/>
	</listOfParameters>
</kineticLaw>
</reaction>
<reaction id="rxn05175_c0" name="Spermidine_ABC_transport_c0" reversible="false">
<notes>
<html:p>GENE_ASSOCIATION:((smc00771 or smc04393) and (smb20380 or sma0953 or sma0391 or sma0526 or smc01631 or smb20363 or smb20281 or smc01653 or sma1754) and (smb20382 or smc00772) and (smb21275 or smc01634 or smc01655 or sma1751 or smb20282) and (smc01633 or sma0952 or sma1753 or smb20283 or smc01654 or smb21274) and (smc01652 or sma1755 or smc01632 or smb21273 or smb20284) and (smc00773 or smb20381))</html:p>
<html:p>PROTEIN_ASSOCIATION:((potG or smc04393) and (smb20380 or sma0953 or sma0391 or sma0526 or smc01631 or smb20363 or smb20281 or smc01653 or sma1754) and (smb20382 or potH) and (potC or smc01634 or smc01655 or sma1751 or smb20282) and (smc01633 or sma0952 or sma1753 or smb20283 or smc01654 or potB) and (smc01652 or sma1755 or smc01632 or potD or smb20284) and (potI or smb20381))</html:p>
</notes>
<listOfReactants>
<speciesReference species="cpd00002_c0" stoichiometry="1"/>
<speciesReference species="cpd00001_c0" stoichiometry="1"/>
<speciesReference species="cpd00264_e0" stoichiometry="1"/>
</listOfReactants>
<listOfProducts>
<speciesReference species="cpd00067_c0" stoichiometry="1"/>
<speciesReference species="cpd00009_c0" stoichiometry="1"/>
<speciesReference species="cpd00264_c0" stoichiometry="1"/>
<speciesReference species="cpd00008_c0" stoichiometry="1"/>
</listOfProducts>
<kineticLaw>
	<math xmlns="http://www.w3.org/1998/Math/MathML">
			<ci> FLUX_VALUE </ci>
	</math>
	<listOfParameters>
		<parameter id="LOWER_BOUND" value="0" name="mmol_per_gDW_per_hr"/>
		<parameter id="UPPER_BOUND" value="1000" name="mmol_per_gDW_per_hr"/>
		<parameter id="OBJECTIVE_COEFFICIENT" value="0"/>
		<parameter id="FLUX_VALUE" value="0.0" name="mmol_per_gDW_per_hr"/>
	</listOfParameters>
</kineticLaw>
</reaction>
<reaction id="rxn08294_c0" name="diacylglycerol_kinase_n_C12_0_c0" reversible="true">
<notes>
<html:p>GENE_ASSOCIATION:smc04213</html:p>
<html:p>PROTEIN_ASSOCIATION:dgkA</html:p>
<html:p>PROTEIN_CLASS:2.7.1.107</html:p>
</notes>
<listOfReactants>
<speciesReference species="cpd00002_c0" stoichiometry="1"/>
<speciesReference species="cpd15306_c0" stoichiometry="1"/>
</listOfReactants>
<listOfProducts>
<speciesReference species="cpd15521_c0" stoichiometry="1"/>
<speciesReference species="cpd00008_c0" stoichiometry="1"/>
</listOfProducts>
<kineticLaw>
	<math xmlns="http://www.w3.org/1998/Math/MathML">
			<ci> FLUX_VALUE </ci>
	</math>
	<listOfParameters>
		<parameter id="LOWER_BOUND" value="-1000" name="mmol_per_gDW_per_hr"/>
		<parameter id="UPPER_BOUND" value="1000" name="mmol_per_gDW_per_hr"/>
		<parameter id="OBJECTIVE_COEFFICIENT" value="0"/>
		<parameter id="FLUX_VALUE" value="0.0" name="mmol_per_gDW_per_hr"/>
	</listOfParameters>
</kineticLaw>
</reaction>
<reaction id="rxn05381_c0" name="14_methyl_3_hydroxy_hexa_decanoyl_ACP_hydro_lyase_c0" reversible="true">
<notes>
<html:p>GENE_ASSOCIATION:(smc02092 or smc04277)</html:p>
<html:p>PROTEIN_ASSOCIATION:(fabZ or smc04277)</html:p>
<html:p>PROTEIN_CLASS:4.2.1.0</html:p>
</notes>
<listOfReactants>
<speciesReference species="cpd11517_c0" stoichiometry="1"/>
</listOfReactants>
<listOfProducts>
<speciesReference species="cpd11518_c0" stoichiometry="1"/>
<speciesReference species="cpd00001_c0" stoichiometry="1"/>
</listOfProducts>
<kineticLaw>
	<math xmlns="http://www.w3.org/1998/Math/MathML">
			<ci> FLUX_VALUE </ci>
	</math>
	<listOfParameters>
		<parameter id="LOWER_BOUND" value="-1000" name="mmol_per_gDW_per_hr"/>
		<parameter id="UPPER_BOUND" value="1000" name="mmol_per_gDW_per_hr"/>
		<parameter id="OBJECTIVE_COEFFICIENT" value="0"/>
		<parameter id="FLUX_VALUE" value="0.0" name="mmol_per_gDW_per_hr"/>
	</listOfParameters>
</kineticLaw>
</reaction>
<reaction id="rxn00604_c0" name="D_Glucose_6_phosphate_NADP_1_oxoreductase_c0" reversible="true">
<notes>
<html:p>GENE_ASSOCIATION:smc03070</html:p>
<html:p>PROTEIN_ASSOCIATION:zwf</html:p>
<html:p>KEGG_RID:R00835</html:p>
<html:p>PROTEIN_CLASS:1.1.1.49</html:p>
</notes>
<listOfReactants>
<speciesReference species="cpd00006_c0" stoichiometry="1"/>
<speciesReference species="cpd00079_c0" stoichiometry="1"/>
</listOfReactants>
<listOfProducts>
<speciesReference species="cpd00067_c0" stoichiometry="1"/>
<speciesReference species="cpd00911_c0" stoichiometry="1"/>
<speciesReference species="cpd00005_c0" stoichiometry="1"/>
</listOfProducts>
<kineticLaw>
	<math xmlns="http://www.w3.org/1998/Math/MathML">
			<ci> FLUX_VALUE </ci>
	</math>
	<listOfParameters>
		<parameter id="LOWER_BOUND" value="-1000" name="mmol_per_gDW_per_hr"/>
		<parameter id="UPPER_BOUND" value="1000" name="mmol_per_gDW_per_hr"/>
		<parameter id="OBJECTIVE_COEFFICIENT" value="0"/>
		<parameter id="FLUX_VALUE" value="0.0" name="mmol_per_gDW_per_hr"/>
	</listOfParameters>
</kineticLaw>
</reaction>
<reaction id="rxn05386_c0" name="5_methyl_3_hydroxy_hexanoyl_ACP_hydro_lyase_c0" reversible="true">
<notes>
<html:p>GENE_ASSOCIATION:(smc02092 or smc04277)</html:p>
<html:p>PROTEIN_ASSOCIATION:(fabZ or smc04277)</html:p>
<html:p>PROTEIN_CLASS:4.2.1.0</html:p>
</notes>
<listOfReactants>
<speciesReference species="cpd11522_c0" stoichiometry="1"/>
</listOfReactants>
<listOfProducts>
<speciesReference species="cpd00001_c0" stoichiometry="1"/>
<speciesReference species="cpd11523_c0" stoichiometry="1"/>
</listOfProducts>
<kineticLaw>
	<math xmlns="http://www.w3.org/1998/Math/MathML">
			<ci> FLUX_VALUE </ci>
	</math>
	<listOfParameters>
		<parameter id="LOWER_BOUND" value="-1000" name="mmol_per_gDW_per_hr"/>
		<parameter id="UPPER_BOUND" value="1000" name="mmol_per_gDW_per_hr"/>
		<parameter id="OBJECTIVE_COEFFICIENT" value="0"/>
		<parameter id="FLUX_VALUE" value="0.0" name="mmol_per_gDW_per_hr"/>
	</listOfParameters>
</kineticLaw>
</reaction>
<reaction id="rxn12844_c0" name="Gly_Cys_aminopeptidase_c0" reversible="true">
<notes>
<html:p>GENE_ASSOCIATION:(smc02825 or sma1473 or smc02370 or (smb21002 or smc00298) or smc00585)</html:p>
<html:p>PROTEIN_ASSOCIATION:(smc02825 or sma1473 or pepN or (map2 or map1) or pepA)</html:p>
<html:p>PROTEIN_CLASS:3.4.11.2</html:p>
</notes>
<listOfReactants>
<speciesReference species="cpd15603_c0" stoichiometry="1"/>
<speciesReference species="cpd00001_c0" stoichiometry="1"/>
</listOfReactants>
<listOfProducts>
<speciesReference species="cpd00084_c0" stoichiometry="1"/>
<speciesReference species="cpd00033_c0" stoichiometry="1"/>
</listOfProducts>
<kineticLaw>
	<math xmlns="http://www.w3.org/1998/Math/MathML">
			<ci> FLUX_VALUE </ci>
	</math>
	<listOfParameters>
		<parameter id="LOWER_BOUND" value="-1000" name="mmol_per_gDW_per_hr"/>
		<parameter id="UPPER_BOUND" value="1000" name="mmol_per_gDW_per_hr"/>
		<parameter id="OBJECTIVE_COEFFICIENT" value="0"/>
		<parameter id="FLUX_VALUE" value="0.0" name="mmol_per_gDW_per_hr"/>
	</listOfParameters>
</kineticLaw>
</reaction>
<reaction id="rxn01678_c0" name="ATP_nucleoside_diphosphate_phosphatransferase_c0" reversible="true">
<notes>
<html:p>GENE_ASSOCIATION:smc00595</html:p>
<html:p>PROTEIN_ASSOCIATION:ndk</html:p>
<html:p>KEGG_RID:R02331</html:p>
<html:p>PROTEIN_CLASS:2.7.4.6</html:p>
</notes>
<listOfReactants>
<speciesReference species="cpd00002_c0" stoichiometry="1"/>
<speciesReference species="cpd00978_c0" stoichiometry="1"/>
</listOfReactants>
<listOfProducts>
<speciesReference species="cpd00358_c0" stoichiometry="1"/>
<speciesReference species="cpd00008_c0" stoichiometry="1"/>
</listOfProducts>
<kineticLaw>
	<math xmlns="http://www.w3.org/1998/Math/MathML">
			<ci> FLUX_VALUE </ci>
	</math>
	<listOfParameters>
		<parameter id="LOWER_BOUND" value="-1000" name="mmol_per_gDW_per_hr"/>
		<parameter id="UPPER_BOUND" value="1000" name="mmol_per_gDW_per_hr"/>
		<parameter id="OBJECTIVE_COEFFICIENT" value="0"/>
		<parameter id="FLUX_VALUE" value="0.0" name="mmol_per_gDW_per_hr"/>
	</listOfParameters>
</kineticLaw>
</reaction>
<reaction id="rxn08814_c0" name="Lysophospholipase_L1_2_acylglycerophosphoglycerol__n_C16_1_periplasm_c0" reversible="true">
<notes>
<html:p>GENE_ASSOCIATION:(smc04041 or smc02818)</html:p>
<html:p>PROTEIN_ASSOCIATION:(pldB or smc02818)</html:p>
<html:p>PROTEIN_CLASS:3.1.1.5</html:p>
</notes>
<listOfReactants>
<speciesReference species="cpd15322_c0" stoichiometry="1"/>
<speciesReference species="cpd00001_c0" stoichiometry="1"/>
</listOfReactants>
<listOfProducts>
<speciesReference species="cpd00067_c0" stoichiometry="1"/>
<speciesReference species="cpd15237_c0" stoichiometry="1"/>
<speciesReference species="cpd02090_c0" stoichiometry="1"/>
</listOfProducts>
<kineticLaw>
	<math xmlns="http://www.w3.org/1998/Math/MathML">
			<ci> FLUX_VALUE </ci>
	</math>
	<listOfParameters>
		<parameter id="LOWER_BOUND" value="-1000" name="mmol_per_gDW_per_hr"/>
		<parameter id="UPPER_BOUND" value="1000" name="mmol_per_gDW_per_hr"/>
		<parameter id="OBJECTIVE_COEFFICIENT" value="0"/>
		<parameter id="FLUX_VALUE" value="0.0" name="mmol_per_gDW_per_hr"/>
	</listOfParameters>
</kineticLaw>
</reaction>
<reaction id="rxn01332_c0" name="Phosphoenolpyruvate_D_erythrose_4_phosphate_c0" reversible="false">
<notes>
<html:p>GENE_ASSOCIATION:smc00155</html:p>
<html:p>PROTEIN_ASSOCIATION:aroF</html:p>
<html:p>KEGG_RID:R01826</html:p>
<html:p>PROTEIN_CLASS:2.5.1.54</html:p>
</notes>
<listOfReactants>
<speciesReference species="cpd00236_c0" stoichiometry="1"/>
<speciesReference species="cpd00001_c0" stoichiometry="1"/>
<speciesReference species="cpd00061_c0" stoichiometry="1"/>
</listOfReactants>
<listOfProducts>
<speciesReference species="cpd02857_c0" stoichiometry="1"/>
<speciesReference species="cpd00067_c0" stoichiometry="1"/>
<speciesReference species="cpd00009_c0" stoichiometry="1"/>
</listOfProducts>
<kineticLaw>
	<math xmlns="http://www.w3.org/1998/Math/MathML">
			<ci> FLUX_VALUE </ci>
	</math>
	<listOfParameters>
		<parameter id="LOWER_BOUND" value="0" name="mmol_per_gDW_per_hr"/>
		<parameter id="UPPER_BOUND" value="1000" name="mmol_per_gDW_per_hr"/>
		<parameter id="OBJECTIVE_COEFFICIENT" value="0"/>
		<parameter id="FLUX_VALUE" value="0.0" name="mmol_per_gDW_per_hr"/>
	</listOfParameters>
</kineticLaw>
</reaction>
<reaction id="rxn01858_c0" name="Deoxyadenosine_aminohydrolase_c0" reversible="false">
<notes>
<html:p>GENE_ASSOCIATION:smc04120</html:p>
<html:p>PROTEIN_ASSOCIATION:add</html:p>
<html:p>KEGG_RID:R02556</html:p>
<html:p>PROTEIN_CLASS:3.5.4.4</html:p>
</notes>
<listOfReactants>
<speciesReference species="cpd00438_c0" stoichiometry="1"/>
<speciesReference species="cpd00067_c0" stoichiometry="1"/>
<speciesReference species="cpd00001_c0" stoichiometry="1"/>
</listOfReactants>
<listOfProducts>
<speciesReference species="cpd00013_c0" stoichiometry="1"/>
<speciesReference species="cpd03279_c0" stoichiometry="1"/>
</listOfProducts>
<kineticLaw>
	<math xmlns="http://www.w3.org/1998/Math/MathML">
			<ci> FLUX_VALUE </ci>
	</math>
	<listOfParameters>
		<parameter id="LOWER_BOUND" value="0" name="mmol_per_gDW_per_hr"/>
		<parameter id="UPPER_BOUND" value="1000" name="mmol_per_gDW_per_hr"/>
		<parameter id="OBJECTIVE_COEFFICIENT" value="0"/>
		<parameter id="FLUX_VALUE" value="0.0" name="mmol_per_gDW_per_hr"/>
	</listOfParameters>
</kineticLaw>
</reaction>
<reaction id="rxn08657_c0" name="Glycolate_oxidase_c0" reversible="false">
<notes>
<html:p>GENE_ASSOCIATION:(smc00926 and smc00832 and smc00833)</html:p>
<html:p>PROTEIN_ASSOCIATION:(glcF and glcD and glcE)</html:p>
</notes>
<listOfReactants>
<speciesReference species="cpd15352_c0" stoichiometry="1"/>
<speciesReference species="cpd00139_c0" stoichiometry="1"/>
</listOfReactants>
<listOfProducts>
<speciesReference species="cpd00040_c0" stoichiometry="1"/>
<speciesReference species="cpd15353_c0" stoichiometry="1"/>
</listOfProducts>
<kineticLaw>
	<math xmlns="http://www.w3.org/1998/Math/MathML">
			<ci> FLUX_VALUE </ci>
	</math>
	<listOfParameters>
		<parameter id="LOWER_BOUND" value="0" name="mmol_per_gDW_per_hr"/>
		<parameter id="UPPER_BOUND" value="1000" name="mmol_per_gDW_per_hr"/>
		<parameter id="OBJECTIVE_COEFFICIENT" value="0"/>
		<parameter id="FLUX_VALUE" value="0.0" name="mmol_per_gDW_per_hr"/>
	</listOfParameters>
</kineticLaw>
</reaction>
<reaction id="rxn05428_c0" name="12_methyl_trans_tridec_2_enoyl_ACP_NADP_oxidoreductase_A_specific_c0" reversible="false">
<notes>
<html:p>GENE_ASSOCIATION:smb20493</html:p>
<html:p>PROTEIN_ASSOCIATION:smb20493</html:p>
<html:p>PROTEIN_CLASS:1.3.1.0</html:p>
</notes>
<listOfReactants>
<speciesReference species="cpd00067_c0" stoichiometry="1"/>
<speciesReference species="cpd11564_c0" stoichiometry="1"/>
<speciesReference species="cpd00005_c0" stoichiometry="1"/>
</listOfReactants>
<listOfProducts>
<speciesReference species="cpd00006_c0" stoichiometry="1"/>
<speciesReference species="cpd11565_c0" stoichiometry="1"/>
</listOfProducts>
<kineticLaw>
	<math xmlns="http://www.w3.org/1998/Math/MathML">
			<ci> FLUX_VALUE </ci>
	</math>
	<listOfParameters>
		<parameter id="LOWER_BOUND" value="0" name="mmol_per_gDW_per_hr"/>
		<parameter id="UPPER_BOUND" value="1000" name="mmol_per_gDW_per_hr"/>
		<parameter id="OBJECTIVE_COEFFICIENT" value="0"/>
		<parameter id="FLUX_VALUE" value="0.0" name="mmol_per_gDW_per_hr"/>
	</listOfParameters>
</kineticLaw>
</reaction>
<reaction id="rxn08816_c0" name="Lysophospholipase_L1_2_acylglycerophosphoglycerol__n_C18_1_periplasm_c0" reversible="true">
<notes>
<html:p>GENE_ASSOCIATION:(smc04041 or smc02818)</html:p>
<html:p>PROTEIN_ASSOCIATION:(pldB or smc02818)</html:p>
<html:p>PROTEIN_CLASS:3.1.1.5</html:p>
</notes>
<listOfReactants>
<speciesReference species="cpd15324_c0" stoichiometry="1"/>
<speciesReference species="cpd00001_c0" stoichiometry="1"/>
</listOfReactants>
<listOfProducts>
<speciesReference species="cpd15269_c0" stoichiometry="1"/>
<speciesReference species="cpd00067_c0" stoichiometry="1"/>
<speciesReference species="cpd02090_c0" stoichiometry="1"/>
</listOfProducts>
<kineticLaw>
	<math xmlns="http://www.w3.org/1998/Math/MathML">
			<ci> FLUX_VALUE </ci>
	</math>
	<listOfParameters>
		<parameter id="LOWER_BOUND" value="-1000" name="mmol_per_gDW_per_hr"/>
		<parameter id="UPPER_BOUND" value="1000" name="mmol_per_gDW_per_hr"/>
		<parameter id="OBJECTIVE_COEFFICIENT" value="0"/>
		<parameter id="FLUX_VALUE" value="0.0" name="mmol_per_gDW_per_hr"/>
	</listOfParameters>
</kineticLaw>
</reaction>
<reaction id="rxn01457_c0" name="D_Galacturonate_ketol_isomerase_c0" reversible="true">
<notes>
<html:p>GENE_ASSOCIATION:smb21354</html:p>
<html:p>PROTEIN_ASSOCIATION:uxaC</html:p>
<html:p>KEGG_RID:R01983</html:p>
<html:p>PROTEIN_CLASS:5.3.1.12</html:p>
</notes>
<listOfReactants>
<speciesReference species="cpd00280_c0" stoichiometry="1"/>
</listOfReactants>
<listOfProducts>
<speciesReference species="cpd00437_c0" stoichiometry="1"/>
</listOfProducts>
<kineticLaw>
	<math xmlns="http://www.w3.org/1998/Math/MathML">
			<ci> FLUX_VALUE </ci>
	</math>
	<listOfParameters>
		<parameter id="LOWER_BOUND" value="-1000" name="mmol_per_gDW_per_hr"/>
		<parameter id="UPPER_BOUND" value="1000" name="mmol_per_gDW_per_hr"/>
		<parameter id="OBJECTIVE_COEFFICIENT" value="0"/>
		<parameter id="FLUX_VALUE" value="0.0" name="mmol_per_gDW_per_hr"/>
	</listOfParameters>
</kineticLaw>
</reaction>
<reaction id="rxn09103_c0" name="phosphatidylglycerol_phosphate_phosphatase_n_C14_1_c0" reversible="false">
<notes>
<html:p>GENE_ASSOCIATION:smc04406</html:p>
<html:p>PROTEIN_ASSOCIATION:smc04406</html:p>
<html:p>PROTEIN_CLASS:3.1.3.27</html:p>
</notes>
<listOfReactants>
<speciesReference species="cpd15544_c0" stoichiometry="1"/>
<speciesReference species="cpd00001_c0" stoichiometry="1"/>
</listOfReactants>
<listOfProducts>
<speciesReference species="cpd00067_c0" stoichiometry="1"/>
<speciesReference species="cpd00009_c0" stoichiometry="1"/>
<speciesReference species="cpd15537_c0" stoichiometry="1"/>
</listOfProducts>
<kineticLaw>
	<math xmlns="http://www.w3.org/1998/Math/MathML">
			<ci> FLUX_VALUE </ci>
	</math>
	<listOfParameters>
		<parameter id="LOWER_BOUND" value="0" name="mmol_per_gDW_per_hr"/>
		<parameter id="UPPER_BOUND" value="1000" name="mmol_per_gDW_per_hr"/>
		<parameter id="OBJECTIVE_COEFFICIENT" value="0"/>
		<parameter id="FLUX_VALUE" value="0.0" name="mmol_per_gDW_per_hr"/>
	</listOfParameters>
</kineticLaw>
</reaction>
<reaction id="rxn09208_c0" name="Phosphatidylserine_syntase_n_C16_0_c0" reversible="false">
<notes>
<html:p>GENE_ASSOCIATION:smc00552</html:p>
<html:p>PROTEIN_ASSOCIATION:pssA</html:p>
<html:p>PROTEIN_CLASS:2.7.8.8</html:p>
</notes>
<listOfReactants>
<speciesReference species="cpd00054_c0" stoichiometry="1"/>
<speciesReference species="cpd15419_c0" stoichiometry="1"/>
</listOfReactants>
<listOfProducts>
<speciesReference species="cpd00067_c0" stoichiometry="1"/>
<speciesReference species="cpd15555_c0" stoichiometry="1"/>
<speciesReference species="cpd00046_c0" stoichiometry="1"/>
</listOfProducts>
<kineticLaw>
	<math xmlns="http://www.w3.org/1998/Math/MathML">
			<ci> FLUX_VALUE </ci>
	</math>
	<listOfParameters>
		<parameter id="LOWER_BOUND" value="0" name="mmol_per_gDW_per_hr"/>
		<parameter id="UPPER_BOUND" value="1000" name="mmol_per_gDW_per_hr"/>
		<parameter id="OBJECTIVE_COEFFICIENT" value="0"/>
		<parameter id="FLUX_VALUE" value="0.0" name="mmol_per_gDW_per_hr"/>
	</listOfParameters>
</kineticLaw>
</reaction>
<reaction id="rxn01807_c0" name="ATP_pyridoxal_5_phosphotransferase_c0" reversible="true">
<notes>
<html:p>GENE_ASSOCIATION:smc04084</html:p>
<html:p>PROTEIN_ASSOCIATION:pdxK</html:p>
<html:p>KEGG_RID:R02493</html:p>
<html:p>PROTEIN_CLASS:2.7.1.35</html:p>
</notes>
<listOfReactants>
<speciesReference species="cpd00002_c0" stoichiometry="1"/>
<speciesReference species="cpd00419_c0" stoichiometry="1"/>
</listOfReactants>
<listOfProducts>
<speciesReference species="cpd00493_c0" stoichiometry="1"/>
<speciesReference species="cpd00008_c0" stoichiometry="1"/>
</listOfProducts>
<kineticLaw>
	<math xmlns="http://www.w3.org/1998/Math/MathML">
			<ci> FLUX_VALUE </ci>
	</math>
	<listOfParameters>
		<parameter id="LOWER_BOUND" value="-1000" name="mmol_per_gDW_per_hr"/>
		<parameter id="UPPER_BOUND" value="1000" name="mmol_per_gDW_per_hr"/>
		<parameter id="OBJECTIVE_COEFFICIENT" value="0"/>
		<parameter id="FLUX_VALUE" value="0.0" name="mmol_per_gDW_per_hr"/>
	</listOfParameters>
</kineticLaw>
</reaction>
<reaction id="rxn10060_c0" name="NAD_kinase_dTTP_c0" reversible="true">
<notes>
<html:p>GENE_ASSOCIATION:smc01331</html:p>
<html:p>PROTEIN_ASSOCIATION:ppnK</html:p>
<html:p>PROTEIN_CLASS:2.7.1.23</html:p>
</notes>
<listOfReactants>
<speciesReference species="cpd00357_c0" stoichiometry="1"/>
<speciesReference species="cpd00003_c0" stoichiometry="1"/>
</listOfReactants>
<listOfProducts>
<speciesReference species="cpd00006_c0" stoichiometry="1"/>
<speciesReference species="cpd00297_c0" stoichiometry="1"/>
</listOfProducts>
<kineticLaw>
	<math xmlns="http://www.w3.org/1998/Math/MathML">
			<ci> FLUX_VALUE </ci>
	</math>
	<listOfParameters>
		<parameter id="LOWER_BOUND" value="-1000" name="mmol_per_gDW_per_hr"/>
		<parameter id="UPPER_BOUND" value="1000" name="mmol_per_gDW_per_hr"/>
		<parameter id="OBJECTIVE_COEFFICIENT" value="0"/>
		<parameter id="FLUX_VALUE" value="0.0" name="mmol_per_gDW_per_hr"/>
	</listOfParameters>
</kineticLaw>
</reaction>
<reaction id="rxn06377_c0" name="glycine_lipoylprotein_oxidoreductase_decarboxylating_and_c0" reversible="false">
<notes>
<html:p>GENE_ASSOCIATION:smc02049</html:p>
<html:p>PROTEIN_ASSOCIATION:gcvP</html:p>
<html:p>KEGG_RID:R03425</html:p>
<html:p>PROTEIN_CLASS:1.4.4.2</html:p>
</notes>
<listOfReactants>
<speciesReference species="cpd00067_c0" stoichiometry="1"/>
<speciesReference species="cpd12005_c0" stoichiometry="1"/>
<speciesReference species="cpd00033_c0" stoichiometry="1"/>
</listOfReactants>
<listOfProducts>
<speciesReference species="cpd00011_c0" stoichiometry="1"/>
<speciesReference species="cpd11830_c0" stoichiometry="1"/>
</listOfProducts>
<kineticLaw>
	<math xmlns="http://www.w3.org/1998/Math/MathML">
			<ci> FLUX_VALUE </ci>
	</math>
	<listOfParameters>
		<parameter id="LOWER_BOUND" value="0" name="mmol_per_gDW_per_hr"/>
		<parameter id="UPPER_BOUND" value="1000" name="mmol_per_gDW_per_hr"/>
		<parameter id="OBJECTIVE_COEFFICIENT" value="0"/>
		<parameter id="FLUX_VALUE" value="0.0" name="mmol_per_gDW_per_hr"/>
	</listOfParameters>
</kineticLaw>
</reaction>
<reaction id="rxn05149_c0" name="Manganese_ABC_transport_c0" reversible="false">
<notes>
<html:p>GENE_ASSOCIATION:(smc02508 and smc02507 and smc02509 and smc02506)</html:p>
<html:p>PROTEIN_ASSOCIATION:(sitB and sitC and sitA and sitD)</html:p>
<html:p>PROTEIN_CLASS:3.A.1.15</html:p>
</notes>
<listOfReactants>
<speciesReference species="cpd00002_c0" stoichiometry="1"/>
<speciesReference species="cpd00001_c0" stoichiometry="1"/>
<speciesReference species="cpd00030_e0" stoichiometry="1"/>
</listOfReactants>
<listOfProducts>
<speciesReference species="cpd00067_c0" stoichiometry="1"/>
<speciesReference species="cpd00009_c0" stoichiometry="1"/>
<speciesReference species="cpd00008_c0" stoichiometry="1"/>
<speciesReference species="cpd00030_c0" stoichiometry="1"/>
</listOfProducts>
<kineticLaw>
	<math xmlns="http://www.w3.org/1998/Math/MathML">
			<ci> FLUX_VALUE </ci>
	</math>
	<listOfParameters>
		<parameter id="LOWER_BOUND" value="0" name="mmol_per_gDW_per_hr"/>
		<parameter id="UPPER_BOUND" value="1000" name="mmol_per_gDW_per_hr"/>
		<parameter id="OBJECTIVE_COEFFICIENT" value="0"/>
		<parameter id="FLUX_VALUE" value="0.0" name="mmol_per_gDW_per_hr"/>
	</listOfParameters>
</kineticLaw>
</reaction>
<reaction id="rxn00206_c0" name="Superoxide_superoxide_oxidoreductase_c0" reversible="false">
<notes>
<html:p>GENE_ASSOCIATION:(smc00043 or smc02597)</html:p>
<html:p>PROTEIN_ASSOCIATION:(sodB or sodC)</html:p>
<html:p>KEGG_RID:R00275</html:p>
<html:p>PROTEIN_CLASS:1.15.1.1</html:p>
</notes>
<listOfReactants>
<speciesReference species="cpd00532_c0" stoichiometry="2"/>
</listOfReactants>
<listOfProducts>
<speciesReference species="cpd00025_c0" stoichiometry="1"/>
<speciesReference species="cpd00007_c0" stoichiometry="1"/>
</listOfProducts>
<kineticLaw>
	<math xmlns="http://www.w3.org/1998/Math/MathML">
			<ci> FLUX_VALUE </ci>
	</math>
	<listOfParameters>
		<parameter id="LOWER_BOUND" value="0" name="mmol_per_gDW_per_hr"/>
		<parameter id="UPPER_BOUND" value="1000" name="mmol_per_gDW_per_hr"/>
		<parameter id="OBJECTIVE_COEFFICIENT" value="0"/>
		<parameter id="FLUX_VALUE" value="0.0" name="mmol_per_gDW_per_hr"/>
	</listOfParameters>
</kineticLaw>
</reaction>
<reaction id="rxn00762_c0" name="Glycerol_NAD_oxidoreductase_c0" reversible="true">
<notes>
<html:p>GENE_ASSOCIATION:smc02038</html:p>
<html:p>PROTEIN_ASSOCIATION:gldA</html:p>
<html:p>KEGG_RID:R01034</html:p>
<html:p>PROTEIN_CLASS:1.1.1.6</html:p>
</notes>
<listOfReactants>
<speciesReference species="cpd00003_c0" stoichiometry="1"/>
<speciesReference species="cpd00100_c0" stoichiometry="1"/>
</listOfReactants>
<listOfProducts>
<speciesReference species="cpd00067_c0" stoichiometry="1"/>
<speciesReference species="cpd00004_c0" stoichiometry="1"/>
<speciesReference species="cpd00157_c0" stoichiometry="1"/>
</listOfProducts>
<kineticLaw>
	<math xmlns="http://www.w3.org/1998/Math/MathML">
			<ci> FLUX_VALUE </ci>
	</math>
	<listOfParameters>
		<parameter id="LOWER_BOUND" value="-1000" name="mmol_per_gDW_per_hr"/>
		<parameter id="UPPER_BOUND" value="1000" name="mmol_per_gDW_per_hr"/>
		<parameter id="OBJECTIVE_COEFFICIENT" value="0"/>
		<parameter id="FLUX_VALUE" value="0.0" name="mmol_per_gDW_per_hr"/>
	</listOfParameters>
</kineticLaw>
</reaction>
<reaction id="rxn07295_c0" name="glycine_oxidase_c0" reversible="false">
<notes>
<html:p>GENE_ASSOCIATION:(smb20877 or smb20616)</html:p>
<html:p>PROTEIN_ASSOCIATION:(smb20877 or thiO)</html:p>
<html:p>KEGG_RID:R07463</html:p>
<html:p>PROTEIN_CLASS:1.4.3.19</html:p>
</notes>
<listOfReactants>
<speciesReference species="cpd00033_c0" stoichiometry="1"/>
</listOfReactants>
<listOfProducts>
<speciesReference species="cpd00067_c0" stoichiometry="3"/>
<speciesReference species="cpd14545_c0" stoichiometry="1"/>
</listOfProducts>
<kineticLaw>
	<math xmlns="http://www.w3.org/1998/Math/MathML">
			<ci> FLUX_VALUE </ci>
	</math>
	<listOfParameters>
		<parameter id="LOWER_BOUND" value="0" name="mmol_per_gDW_per_hr"/>
		<parameter id="UPPER_BOUND" value="1000" name="mmol_per_gDW_per_hr"/>
		<parameter id="OBJECTIVE_COEFFICIENT" value="0"/>
		<parameter id="FLUX_VALUE" value="0.0" name="mmol_per_gDW_per_hr"/>
	</listOfParameters>
</kineticLaw>
</reaction>
<reaction id="rxn02933_c0" name="2S_3S_3_hydroxy_2_methylbutanoyl_CoA_NAD_oxidoreductase_c0" reversible="true">
<notes>
<html:p>GENE_ASSOCIATION:((smc01638 or smc02227) and smc02227)</html:p>
<html:p>PROTEIN_ASSOCIATION:((smc01638 or fadB) and fadB)</html:p>
<html:p>KEGG_RID:R04203</html:p>
<html:p>PROTEIN_CLASS:1.1.1.35</html:p>
</notes>
<listOfReactants>
<speciesReference species="cpd02691_c0" stoichiometry="1"/>
<speciesReference species="cpd00003_c0" stoichiometry="1"/>
</listOfReactants>
<listOfProducts>
<speciesReference species="cpd00067_c0" stoichiometry="1"/>
<speciesReference species="cpd02124_c0" stoichiometry="1"/>
<speciesReference species="cpd00004_c0" stoichiometry="1"/>
</listOfProducts>
<kineticLaw>
	<math xmlns="http://www.w3.org/1998/Math/MathML">
			<ci> FLUX_VALUE </ci>
	</math>
	<listOfParameters>
		<parameter id="LOWER_BOUND" value="-1000" name="mmol_per_gDW_per_hr"/>
		<parameter id="UPPER_BOUND" value="1000" name="mmol_per_gDW_per_hr"/>
		<parameter id="OBJECTIVE_COEFFICIENT" value="0"/>
		<parameter id="FLUX_VALUE" value="0.0" name="mmol_per_gDW_per_hr"/>
	</listOfParameters>
</kineticLaw>
</reaction>
<reaction id="rxn00100_c0" name="ATP_dephospho_CoA_3_phosphotransferase_c0" reversible="false">
<notes>
<html:p>GENE_ASSOCIATION:smc02790</html:p>
<html:p>PROTEIN_ASSOCIATION:coaE</html:p>
<html:p>KEGG_RID:R00130</html:p>
<html:p>PROTEIN_CLASS:2.7.1.24</html:p>
</notes>
<listOfReactants>
<speciesReference species="cpd00655_c0" stoichiometry="1"/>
<speciesReference species="cpd00002_c0" stoichiometry="1"/>
</listOfReactants>
<listOfProducts>
<speciesReference species="cpd00010_c0" stoichiometry="1"/>
<speciesReference species="cpd00008_c0" stoichiometry="1"/>
</listOfProducts>
<kineticLaw>
	<math xmlns="http://www.w3.org/1998/Math/MathML">
			<ci> FLUX_VALUE </ci>
	</math>
	<listOfParameters>
		<parameter id="LOWER_BOUND" value="0" name="mmol_per_gDW_per_hr"/>
		<parameter id="UPPER_BOUND" value="1000" name="mmol_per_gDW_per_hr"/>
		<parameter id="OBJECTIVE_COEFFICIENT" value="0"/>
		<parameter id="FLUX_VALUE" value="0.0" name="mmol_per_gDW_per_hr"/>
	</listOfParameters>
</kineticLaw>
</reaction>
<reaction id="rxn01018_c0" name="Carbamoyl_phosphate_L_aspartate_carbamoyltransferase_c0" reversible="false">
<notes>
<html:p>GENE_ASSOCIATION:smc01360</html:p>
<html:p>PROTEIN_ASSOCIATION:pyrB</html:p>
<html:p>KEGG_RID:R01397</html:p>
<html:p>PROTEIN_CLASS:2.1.3.2</html:p>
</notes>
<listOfReactants>
<speciesReference species="cpd00041_c0" stoichiometry="1"/>
<speciesReference species="cpd00146_c0" stoichiometry="1"/>
</listOfReactants>
<listOfProducts>
<speciesReference species="cpd00067_c0" stoichiometry="2"/>
<speciesReference species="cpd00009_c0" stoichiometry="1"/>
<speciesReference species="cpd00343_c0" stoichiometry="1"/>
</listOfProducts>
<kineticLaw>
	<math xmlns="http://www.w3.org/1998/Math/MathML">
			<ci> FLUX_VALUE </ci>
	</math>
	<listOfParameters>
		<parameter id="LOWER_BOUND" value="0" name="mmol_per_gDW_per_hr"/>
		<parameter id="UPPER_BOUND" value="1000" name="mmol_per_gDW_per_hr"/>
		<parameter id="OBJECTIVE_COEFFICIENT" value="0"/>
		<parameter id="FLUX_VALUE" value="0.0" name="mmol_per_gDW_per_hr"/>
	</listOfParameters>
</kineticLaw>
</reaction>
<reaction id="rxn05656_c0" name="sulfoacetate_transport_via_ABC_system_c0" reversible="false">
<notes>
<html:p>GENE_ASSOCIATION:(smb20569 and smb20570 and smb20571)</html:p>
<html:p>PROTEIN_ASSOCIATION:(Smb20569 and Smb20570 and Smb20571)</html:p>
</notes>
<listOfReactants>
<speciesReference species="cpd00002_c0" stoichiometry="1"/>
<speciesReference species="cpd09878_e0" stoichiometry="1"/>
<speciesReference species="cpd00001_c0" stoichiometry="1"/>
</listOfReactants>
<listOfProducts>
<speciesReference species="cpd00067_c0" stoichiometry="1"/>
<speciesReference species="cpd09878_c0" stoichiometry="1"/>
<speciesReference species="cpd00009_c0" stoichiometry="1"/>
<speciesReference species="cpd00008_c0" stoichiometry="1"/>
</listOfProducts>
<kineticLaw>
	<math xmlns="http://www.w3.org/1998/Math/MathML">
			<ci> FLUX_VALUE </ci>
	</math>
	<listOfParameters>
		<parameter id="LOWER_BOUND" value="0" name="mmol_per_gDW_per_hr"/>
		<parameter id="UPPER_BOUND" value="1000" name="mmol_per_gDW_per_hr"/>
		<parameter id="OBJECTIVE_COEFFICIENT" value="0"/>
		<parameter id="FLUX_VALUE" value="0.0" name="mmol_per_gDW_per_hr"/>
	</listOfParameters>
</kineticLaw>
</reaction>
<reaction id="rxn00806_c0" name="L_Leucine_2_oxoglutarate_aminotransferase_c0" reversible="true">
<notes>
<html:p>GENE_ASSOCIATION:(smc00042 or smc02896)</html:p>
<html:p>PROTEIN_ASSOCIATION:(ilvE2 or ilvE1)</html:p>
<html:p>KEGG_RID:R01090</html:p>
<html:p>PROTEIN_CLASS:2.6.1.6</html:p>
</notes>
<listOfReactants>
<speciesReference species="cpd00024_c0" stoichiometry="1"/>
<speciesReference species="cpd00107_c0" stoichiometry="1"/>
</listOfReactants>
<listOfProducts>
<speciesReference species="cpd00200_c0" stoichiometry="1"/>
<speciesReference species="cpd00023_c0" stoichiometry="1"/>
</listOfProducts>
<kineticLaw>
	<math xmlns="http://www.w3.org/1998/Math/MathML">
			<ci> FLUX_VALUE </ci>
	</math>
	<listOfParameters>
		<parameter id="LOWER_BOUND" value="-1000" name="mmol_per_gDW_per_hr"/>
		<parameter id="UPPER_BOUND" value="1000" name="mmol_per_gDW_per_hr"/>
		<parameter id="OBJECTIVE_COEFFICIENT" value="0"/>
		<parameter id="FLUX_VALUE" value="0.0" name="mmol_per_gDW_per_hr"/>
	</listOfParameters>
</kineticLaw>
</reaction>
<reaction id="rxn02834_c0" name="Phosphoribosyl_ATP_pyrophosphohydrolase_c0" reversible="false">
<notes>
<html:p>GENE_ASSOCIATION:(smc02568 and smc01004)</html:p>
<html:p>PROTEIN_ASSOCIATION:(hisE and hisI)</html:p>
<html:p>KEGG_RID:R04035</html:p>
<html:p>PROTEIN_CLASS:3.6.1.31</html:p>
</notes>
<listOfReactants>
<speciesReference species="cpd00001_c0" stoichiometry="1"/>
<speciesReference species="cpd01775_c0" stoichiometry="1"/>
</listOfReactants>
<listOfProducts>
<speciesReference species="cpd01777_c0" stoichiometry="1"/>
<speciesReference species="cpd00012_c0" stoichiometry="1"/>
</listOfProducts>
<kineticLaw>
	<math xmlns="http://www.w3.org/1998/Math/MathML">
			<ci> FLUX_VALUE </ci>
	</math>
	<listOfParameters>
		<parameter id="LOWER_BOUND" value="0" name="mmol_per_gDW_per_hr"/>
		<parameter id="UPPER_BOUND" value="1000" name="mmol_per_gDW_per_hr"/>
		<parameter id="OBJECTIVE_COEFFICIENT" value="0"/>
		<parameter id="FLUX_VALUE" value="0.0" name="mmol_per_gDW_per_hr"/>
	</listOfParameters>
</kineticLaw>
</reaction>
<reaction id="rxn10121_c0" name="Nitrate_reductase_Menaquinol_8_c0" reversible="true">
<notes>
<html:p>GENE_ASSOCIATION:(sma1236 or smb20984 or smb20986)</html:p>
<html:p>PROTEIN_ASSOCIATION:(napA or nirB or narB)</html:p>
</notes>
<listOfReactants>
<speciesReference species="cpd00067_c0" stoichiometry="2"/>
<speciesReference species="cpd00209_c0" stoichiometry="1"/>
<speciesReference species="cpd15499_c0" stoichiometry="1"/>
</listOfReactants>
<listOfProducts>
<speciesReference species="cpd00075_c0" stoichiometry="1"/>
<speciesReference species="cpd00067_e0" stoichiometry="2"/>
<speciesReference species="cpd00001_c0" stoichiometry="1"/>
<speciesReference species="cpd15500_c0" stoichiometry="1"/>
</listOfProducts>
<kineticLaw>
	<math xmlns="http://www.w3.org/1998/Math/MathML">
			<ci> FLUX_VALUE </ci>
	</math>
	<listOfParameters>
		<parameter id="LOWER_BOUND" value="-1000" name="mmol_per_gDW_per_hr"/>
		<parameter id="UPPER_BOUND" value="1000" name="mmol_per_gDW_per_hr"/>
		<parameter id="OBJECTIVE_COEFFICIENT" value="0"/>
		<parameter id="FLUX_VALUE" value="0.0" name="mmol_per_gDW_per_hr"/>
	</listOfParameters>
</kineticLaw>
</reaction>
<reaction id="rxn00656_c0" name="L_Alanine_3_oxopropanoate_aminotransferase_c0" reversible="true">
<notes>
<html:p>GENE_ASSOCIATION:(smc04388 or smc01534)</html:p>
<html:p>PROTEIN_ASSOCIATION:(smc04388 or smc01534)</html:p>
<html:p>KEGG_RID:R00907</html:p>
<html:p>PROTEIN_CLASS:2.6.1.18</html:p>
</notes>
<listOfReactants>
<speciesReference species="cpd00191_c0" stoichiometry="1"/>
<speciesReference species="cpd00035_c0" stoichiometry="1"/>
</listOfReactants>
<listOfProducts>
<speciesReference species="cpd00085_c0" stoichiometry="1"/>
<speciesReference species="cpd00020_c0" stoichiometry="1"/>
</listOfProducts>
<kineticLaw>
	<math xmlns="http://www.w3.org/1998/Math/MathML">
			<ci> FLUX_VALUE </ci>
	</math>
	<listOfParameters>
		<parameter id="LOWER_BOUND" value="-1000" name="mmol_per_gDW_per_hr"/>
		<parameter id="UPPER_BOUND" value="1000" name="mmol_per_gDW_per_hr"/>
		<parameter id="OBJECTIVE_COEFFICIENT" value="0"/>
		<parameter id="FLUX_VALUE" value="0.0" name="mmol_per_gDW_per_hr"/>
	</listOfParameters>
</kineticLaw>
</reaction>
<reaction id="rxn05334_c0" name="3R_3_Hydroxybutanoyl_acyl_carrier_protein_hydro_lyase_c0" reversible="true">
<notes>
<html:p>GENE_ASSOCIATION:(smc00328 or smc02092)</html:p>
<html:p>PROTEIN_ASSOCIATION:(fabA or fabZ)</html:p>
<html:p>KEGG_RID:R04537</html:p>
<html:p>PROTEIN_CLASS:2.3.1.86</html:p>
</notes>
<listOfReactants>
<speciesReference species="cpd11483_c0" stoichiometry="1"/>
</listOfReactants>
<listOfProducts>
<speciesReference species="cpd11471_c0" stoichiometry="1"/>
<speciesReference species="cpd00001_c0" stoichiometry="1"/>
</listOfProducts>
<kineticLaw>
	<math xmlns="http://www.w3.org/1998/Math/MathML">
			<ci> FLUX_VALUE </ci>
	</math>
	<listOfParameters>
		<parameter id="LOWER_BOUND" value="-1000" name="mmol_per_gDW_per_hr"/>
		<parameter id="UPPER_BOUND" value="1000" name="mmol_per_gDW_per_hr"/>
		<parameter id="OBJECTIVE_COEFFICIENT" value="0"/>
		<parameter id="FLUX_VALUE" value="0.0" name="mmol_per_gDW_per_hr"/>
	</listOfParameters>
</kineticLaw>
</reaction>
<reaction id="rxn01053_c0" name="S_lactaldehyde_NAD_oxidoreductase_c0" reversible="true">
<notes>
<html:p>GENE_ASSOCIATION:((smc04385 or smb20891) or (smc02322 and smc02322))</html:p>
<html:p>PROTEIN_ASSOCIATION:((smc04385 or smb20891) or (smc02322 and smc02322))</html:p>
<html:p>KEGG_RID:R01446</html:p>
<html:p>PROTEIN_CLASS:1.2.1.21</html:p>
</notes>
<listOfReactants>
<speciesReference species="cpd00334_c0" stoichiometry="1"/>
<speciesReference species="cpd00001_c0" stoichiometry="1"/>
<speciesReference species="cpd00003_c0" stoichiometry="1"/>
</listOfReactants>
<listOfProducts>
<speciesReference species="cpd00067_c0" stoichiometry="2"/>
<speciesReference species="cpd00159_c0" stoichiometry="1"/>
<speciesReference species="cpd00004_c0" stoichiometry="1"/>
</listOfProducts>
<kineticLaw>
	<math xmlns="http://www.w3.org/1998/Math/MathML">
			<ci> FLUX_VALUE </ci>
	</math>
	<listOfParameters>
		<parameter id="LOWER_BOUND" value="-1000" name="mmol_per_gDW_per_hr"/>
		<parameter id="UPPER_BOUND" value="1000" name="mmol_per_gDW_per_hr"/>
		<parameter id="OBJECTIVE_COEFFICIENT" value="0"/>
		<parameter id="FLUX_VALUE" value="0.0" name="mmol_per_gDW_per_hr"/>
	</listOfParameters>
</kineticLaw>
</reaction>
<reaction id="rxn02341_c0" name="N_R_4_Phosphopantothenoyl_L_cysteine_carboxy_lyase_c0" reversible="false">
<notes>
<html:p>GENE_ASSOCIATION:(smc01161 and smc01161)</html:p>
<html:p>PROTEIN_ASSOCIATION:(dfp and dfp)</html:p>
<html:p>KEGG_RID:R03269</html:p>
<html:p>PROTEIN_CLASS:4.1.1.36</html:p>
</notes>
<listOfReactants>
<speciesReference species="cpd00067_c0" stoichiometry="1"/>
<speciesReference species="cpd02666_c0" stoichiometry="1"/>
</listOfReactants>
<listOfProducts>
<speciesReference species="cpd00011_c0" stoichiometry="1"/>
<speciesReference species="cpd00834_c0" stoichiometry="1"/>
</listOfProducts>
<kineticLaw>
	<math xmlns="http://www.w3.org/1998/Math/MathML">
			<ci> FLUX_VALUE </ci>
	</math>
	<listOfParameters>
		<parameter id="LOWER_BOUND" value="0" name="mmol_per_gDW_per_hr"/>
		<parameter id="UPPER_BOUND" value="1000" name="mmol_per_gDW_per_hr"/>
		<parameter id="OBJECTIVE_COEFFICIENT" value="0"/>
		<parameter id="FLUX_VALUE" value="0.0" name="mmol_per_gDW_per_hr"/>
	</listOfParameters>
</kineticLaw>
</reaction>
<reaction id="rxn09310_c0" name="thiazole_phosphate_synthesis_c0" reversible="false">
<notes>
<html:p>GENE_ASSOCIATION:(smb23463 and smb20617)</html:p>
<html:p>PROTEIN_ASSOCIATION:(ThiS and ThiG)</html:p>
</notes>
<listOfReactants>
<speciesReference species="cpd00002_c0" stoichiometry="1"/>
<speciesReference species="cpd08289_c0" stoichiometry="1"/>
<speciesReference species="cpd00069_c0" stoichiometry="1"/>
<speciesReference species="cpd00084_c0" stoichiometry="1"/>
</listOfReactants>
<listOfProducts>
<speciesReference species="cpd15378_c0" stoichiometry="1"/>
<speciesReference species="cpd00018_c0" stoichiometry="1"/>
<speciesReference species="cpd02654_c0" stoichiometry="1"/>
<speciesReference species="cpd00035_c0" stoichiometry="1"/>
<speciesReference species="cpd00001_c0" stoichiometry="1"/>
<speciesReference species="cpd00011_c0" stoichiometry="1"/>
<speciesReference species="cpd00012_c0" stoichiometry="1"/>
</listOfProducts>
<kineticLaw>
	<math xmlns="http://www.w3.org/1998/Math/MathML">
			<ci> FLUX_VALUE </ci>
	</math>
	<listOfParameters>
		<parameter id="LOWER_BOUND" value="0" name="mmol_per_gDW_per_hr"/>
		<parameter id="UPPER_BOUND" value="1000" name="mmol_per_gDW_per_hr"/>
		<parameter id="OBJECTIVE_COEFFICIENT" value="0"/>
		<parameter id="FLUX_VALUE" value="0.0" name="mmol_per_gDW_per_hr"/>
	</listOfParameters>
</kineticLaw>
</reaction>
<reaction id="rxn03175_c0" name="N_5_Phospho_D_ribosylformimino_5_amino_1__c0" reversible="true">
<notes>
<html:p>GENE_ASSOCIATION:smc02570</html:p>
<html:p>PROTEIN_ASSOCIATION:hisA</html:p>
<html:p>KEGG_RID:R04640</html:p>
<html:p>PROTEIN_CLASS:5.3.1.16</html:p>
</notes>
<listOfReactants>
<speciesReference species="cpd02979_c0" stoichiometry="1"/>
</listOfReactants>
<listOfProducts>
<speciesReference species="cpd02991_c0" stoichiometry="1"/>
</listOfProducts>
<kineticLaw>
	<math xmlns="http://www.w3.org/1998/Math/MathML">
			<ci> FLUX_VALUE </ci>
	</math>
	<listOfParameters>
		<parameter id="LOWER_BOUND" value="-1000" name="mmol_per_gDW_per_hr"/>
		<parameter id="UPPER_BOUND" value="1000" name="mmol_per_gDW_per_hr"/>
		<parameter id="OBJECTIVE_COEFFICIENT" value="0"/>
		<parameter id="FLUX_VALUE" value="0.0" name="mmol_per_gDW_per_hr"/>
	</listOfParameters>
</kineticLaw>
</reaction>
<reaction id="rxn10945_c0" name="EX_pro_L_e_c0" reversible="true">
<notes>
<html:p>GENE_ASSOCIATION:sma1328</html:p>
<html:p>PROTEIN_ASSOCIATION:sma1328</html:p>
</notes>
<listOfReactants>
<speciesReference species="cpd00129_e0" stoichiometry="1"/>
</listOfReactants>
<listOfProducts>
<speciesReference species="cpd00129_c0" stoichiometry="1"/>
</listOfProducts>
<kineticLaw>
	<math xmlns="http://www.w3.org/1998/Math/MathML">
			<ci> FLUX_VALUE </ci>
	</math>
	<listOfParameters>
		<parameter id="LOWER_BOUND" value="-1000" name="mmol_per_gDW_per_hr"/>
		<parameter id="UPPER_BOUND" value="1000" name="mmol_per_gDW_per_hr"/>
		<parameter id="OBJECTIVE_COEFFICIENT" value="0"/>
		<parameter id="FLUX_VALUE" value="0.0" name="mmol_per_gDW_per_hr"/>
	</listOfParameters>
</kineticLaw>
</reaction>
<reaction id="rxn01518_c0" name="ATP_deoxyuridine_5_phosphotransferase_c0" reversible="true">
<notes>
<html:p>GENE_ASSOCIATION:smc02736</html:p>
<html:p>PROTEIN_ASSOCIATION:tdk</html:p>
<html:p>KEGG_RID:R02099</html:p>
<html:p>PROTEIN_CLASS:2.7.1.21</html:p>
</notes>
<listOfReactants>
<speciesReference species="cpd00412_c0" stoichiometry="1"/>
<speciesReference species="cpd00002_c0" stoichiometry="1"/>
</listOfReactants>
<listOfProducts>
<speciesReference species="cpd00299_c0" stoichiometry="1"/>
<speciesReference species="cpd00008_c0" stoichiometry="1"/>
</listOfProducts>
<kineticLaw>
	<math xmlns="http://www.w3.org/1998/Math/MathML">
			<ci> FLUX_VALUE </ci>
	</math>
	<listOfParameters>
		<parameter id="LOWER_BOUND" value="-1000" name="mmol_per_gDW_per_hr"/>
		<parameter id="UPPER_BOUND" value="1000" name="mmol_per_gDW_per_hr"/>
		<parameter id="OBJECTIVE_COEFFICIENT" value="0"/>
		<parameter id="FLUX_VALUE" value="0.0" name="mmol_per_gDW_per_hr"/>
	</listOfParameters>
</kineticLaw>
</reaction>
<reaction id="rxn10219_c0" name="isohexadecanoyl_1_acylglycerol_3_phosphate_O_acyltransferase_c0" reversible="false">
<notes>
<html:p>GENE_ASSOCIATION:(smc02158 or smc01116)</html:p>
<html:p>PROTEIN_ASSOCIATION:(smc02158 or olsA)</html:p>
<html:p>PROTEIN_CLASS:2.3.1.51</html:p>
</notes>
<listOfReactants>
<speciesReference species="cpd15676_c0" stoichiometry="1"/>
<speciesReference species="cpd11441_c0" stoichiometry="1"/>
</listOfReactants>
<listOfProducts>
<speciesReference species="cpd15682_c0" stoichiometry="1"/>
<speciesReference species="cpd00010_c0" stoichiometry="1"/>
</listOfProducts>
<kineticLaw>
	<math xmlns="http://www.w3.org/1998/Math/MathML">
			<ci> FLUX_VALUE </ci>
	</math>
	<listOfParameters>
		<parameter id="LOWER_BOUND" value="0" name="mmol_per_gDW_per_hr"/>
		<parameter id="UPPER_BOUND" value="1000" name="mmol_per_gDW_per_hr"/>
		<parameter id="OBJECTIVE_COEFFICIENT" value="0"/>
		<parameter id="FLUX_VALUE" value="0.0" name="mmol_per_gDW_per_hr"/>
	</listOfParameters>
</kineticLaw>
</reaction>
<reaction id="rxn00786_c0" name="D_Fructose_1_6_bisphosphate_D_glyceraldehyde_3_phosphate_lyase_c0" reversible="true">
<notes>
<html:p>GENE_ASSOCIATION:((smb21192 or smb20199) or smc03983)</html:p>
<html:p>PROTEIN_ASSOCIATION:((cbbA2 or cbbA) or fbaB)</html:p>
[truncated: 1,745,494 more chars]
