# Supplementary material for: Robustness encoded across essential and accessory replicons of the ecologically versatile bacterium Sinorhizobium meliloti
Source: PLoS Genet. 2018 Apr 19;14(4):e1007357. doi: 10.1371/journal.pgen.1007357 (PMC5929573; doi:10.1371/journal.pgen.1007357)
Supplement: S2 File — Contains all metabolic reconstructions that were prepared in this study in both SBML format and in COBRA format, saved as a MATLAB file. A README file is included in the archive to explain the contents of the file. (ZIP) [file pgen.1007357.s002.zip › File S2/Rhizobium_leguminosarum_draft_model.xml]

<?xml version="1.0" encoding="UTF-8"?>
<sbml xmlns="http://www.sbml.org/sbml/level2" level="2" version="1" xmlns:html="http://www.w3.org/1999/xhtml">
<model id="Rhizobium_leguminosarum_reannotated_model" name="Rhizobium_leguminosarum_bv__viciae_3841_SEED_model">
<listOfUnitDefinitions>
	<unitDefinition id="mmol_per_gDW_per_hr">
		<listOfUnits>
			<unit kind="mole" scale="-3"/>
			<unit kind="gram" exponent="-1"/>
			<unit kind="second" multiplier=".00027777" exponent="-1"/>
		</listOfUnits>
	</unitDefinition>
</listOfUnitDefinitions>
<listOfCompartments>
<compartment id="c0" name="Cytosol_0" />
<compartment id="e0" name="Extracellular_0" />
</listOfCompartments>
<listOfSpecies>
<species id="cpd00443_c0" name="ABEE_c0" compartment="c0" charge="-1" boundaryCondition="false"/>
<species id="cpd02920_c0" name="2_Amino_4_hydroxy_6_hydroxymethyl_7_8_dihydropteridinediphosphate_c0" compartment="c0" charge="-2" boundaryCondition="false"/>
<species id="cpd00012_c0" name="PPi_c0" compartment="c0" charge="-3" boundaryCondition="false"/>
<species id="cpd00067_c0" name="H_plus__c0" compartment="c0" charge="1" boundaryCondition="false"/>
<species id="cpd00683_c0" name="Dihydropteroate_c0" compartment="c0" charge="-1" boundaryCondition="false"/>
<species id="cpd00002_c0" name="ATP_c0" compartment="c0" charge="-3" boundaryCondition="false"/>
<species id="cpd00033_c0" name="Glycine_c0" compartment="c0" charge="0" boundaryCondition="false"/>
<species id="cpd00506_c0" name="gamma_Glutamylcysteine_c0" compartment="c0" charge="-1" boundaryCondition="false"/>
<species id="cpd00008_c0" name="ADP_c0" compartment="c0" charge="-2" boundaryCondition="false"/>
<species id="cpd00009_c0" name="Phosphate_c0" compartment="c0" charge="-2" boundaryCondition="false"/>
<species id="cpd00042_c0" name="GSH_c0" compartment="c0" charge="-1" boundaryCondition="false"/>
<species id="cpd00213_c0" name="Lipoamide_c0" compartment="c0" charge="0" boundaryCondition="false"/>
<species id="cpd14700_c0" name="2_Methyl_1_hydroxypropyl_TPP_c0" compartment="c0" charge="-1" boundaryCondition="false"/>
<species id="cpd00056_c0" name="TPP_c0" compartment="c0" charge="-1" boundaryCondition="false"/>
<species id="cpd02700_c0" name="S_2_Methylpropionyl_dihydrolipoamide_c0" compartment="c0" charge="0" boundaryCondition="false"/>
<species id="cpd00114_c0" name="IMP_c0" compartment="c0" charge="-2" boundaryCondition="false"/>
<species id="cpd00103_c0" name="PRPP_c0" compartment="c0" charge="-4" boundaryCondition="false"/>
<species id="cpd00226_c0" name="HYXN_c0" compartment="c0" charge="0" boundaryCondition="false"/>
<species id="cpd00001_c0" name="H2O_c0" compartment="c0" charge="0" boundaryCondition="false"/>
<species id="cpd01759_c0" name="N_Acyl_L_aspartate_c0" compartment="c0" charge="-2" boundaryCondition="false"/>
<species id="cpd00041_c0" name="L_Aspartate_c0" compartment="c0" charge="-1" boundaryCondition="false"/>
<species id="cpd00049_c0" name="Carboxylic_acid_c0" compartment="c0" charge="-1" boundaryCondition="false"/>
<species id="cpd00947_c0" name="LacCer_c0" compartment="c0" charge="0" boundaryCondition="false"/>
<species id="cpd00108_c0" name="Galactose_c0" compartment="c0" charge="0" boundaryCondition="false"/>
<species id="cpd00878_c0" name="Glucocerebroside_c0" compartment="c0" charge="0" boundaryCondition="false"/>
<species id="cpd00022_c0" name="Acetyl_CoA_c0" compartment="c0" charge="-4" boundaryCondition="false"/>
<species id="cpd00054_c0" name="L_Serine_c0" compartment="c0" charge="0" boundaryCondition="false"/>
<species id="cpd00010_c0" name="CoA_c0" compartment="c0" charge="-4" boundaryCondition="false"/>
<species id="cpd00722_c0" name="O_Acetyl_L_serine_c0" compartment="c0" charge="0" boundaryCondition="false"/>
<species id="cpd00046_c0" name="CMP_c0" compartment="c0" charge="-2" boundaryCondition="false"/>
<species id="cpd00096_c0" name="CDP_c0" compartment="c0" charge="-2" boundaryCondition="false"/>
<species id="cpd00067_e0" name="H_plus__e0" compartment="e0" charge="1" boundaryCondition="false"/>
<species id="cpd00106_e0" name="Fumarate_e0" compartment="e0" charge="-2" boundaryCondition="false"/>
<species id="cpd00106_c0" name="Fumarate_c0" compartment="c0" charge="-2" boundaryCondition="false"/>
<species id="cpd00037_c0" name="UDP_N_acetylglucosamine_c0" compartment="c0" charge="-2" boundaryCondition="false"/>
<species id="cpd03494_c0" name="Undecaprenyl_diphospho_N_acetylmuramoyl_L_alanyl_D_glutamyl_meso_2_6_diaminopimeloyl_D_alanyl_D_alanine_c0" compartment="c0" charge="-4" boundaryCondition="false"/>
<species id="cpd00014_c0" name="UDP_c0" compartment="c0" charge="-2" boundaryCondition="false"/>
<species id="cpd03495_c0" name="Undecaprenyl_diphospho_N_acetylmuramoyl__N_acetylglucosamine_L_ala_D_glu_meso_2_6_diaminopimeloyl_D_ala_D_ala_c0" compartment="c0" charge="-4" boundaryCondition="false"/>
<species id="cpd00658_c0" name="Isochorismate_c0" compartment="c0" charge="-2" boundaryCondition="false"/>
<species id="cpd00020_c0" name="Pyruvate_c0" compartment="c0" charge="-1" boundaryCondition="false"/>
<species id="cpd02566_c0" name="2_3_Dihydroxy_2_3_dihydrobenzoate_c0" compartment="c0" charge="-1" boundaryCondition="false"/>
<species id="cpd11440_c0" name="fa6_c0" compartment="c0" charge="-1" boundaryCondition="false"/>
<species id="cpd00018_c0" name="AMP_c0" compartment="c0" charge="-2" boundaryCondition="false"/>
<species id="cpd11441_c0" name="fa6coa_c0" compartment="c0" charge="-3" boundaryCondition="false"/>
<species id="cpd00023_c0" name="L_Glutamate_c0" compartment="c0" charge="-1" boundaryCondition="false"/>
<species id="cpd00084_c0" name="L_Cysteine_c0" compartment="c0" charge="0" boundaryCondition="false"/>
<species id="cpd00004_c0" name="NADH_c0" compartment="c0" charge="-2" boundaryCondition="false"/>
<species id="cpd11527_c0" name="7_methyl_trans_oct_2_enoyl_ACP_c0" compartment="c0" charge="-1" boundaryCondition="false"/>
<species id="cpd00003_c0" name="NAD_c0" compartment="c0" charge="-1" boundaryCondition="false"/>
<species id="cpd11528_c0" name="7_methyl_octanoyl_ACP_c0" compartment="c0" charge="-1" boundaryCondition="false"/>
<species id="cpd00533_c0" name="dCDP_c0" compartment="c0" charge="-2" boundaryCondition="false"/>
<species id="cpd00356_c0" name="dCTP_c0" compartment="c0" charge="-3" boundaryCondition="false"/>
<species id="cpd00032_c0" name="Oxaloacetate_c0" compartment="c0" charge="-2" boundaryCondition="false"/>
<species id="cpd00011_c0" name="CO2_c0" compartment="c0" charge="0" boundaryCondition="false"/>
<species id="cpd00061_c0" name="Phosphoenolpyruvate_c0" compartment="c0" charge="-3" boundaryCondition="false"/>
<species id="cpd00075_e0" name="Nitrite_e0" compartment="e0" charge="-1" boundaryCondition="false"/>
<species id="cpd00075_c0" name="Nitrite_c0" compartment="c0" charge="-1" boundaryCondition="false"/>
<species id="cpd03049_c0" name="2_Hydroxyethyl_ThPP_c0" compartment="c0" charge="-1" boundaryCondition="false"/>
<species id="cpd00836_c0" name="S_Acetyldihydrolipoamide_c0" compartment="c0" charge="0" boundaryCondition="false"/>
<species id="cpd00006_c0" name="NADP_c0" compartment="c0" charge="-3" boundaryCondition="false"/>
<species id="cpd00842_c0" name="S_3_Hydroxybutyryl_CoA_c0" compartment="c0" charge="-4" boundaryCondition="false"/>
<species id="cpd00005_c0" name="NADPH_c0" compartment="c0" charge="-4" boundaryCondition="false"/>
<species id="cpd00279_c0" name="Acetoacetyl_CoA_c0" compartment="c0" charge="-4" boundaryCondition="false"/>
<species id="cpd00083_c0" name="GDP_mannose_c0" compartment="c0" charge="-2" boundaryCondition="false"/>
<species id="cpd00900_c0" name="GDP_4_dehydro_D_rhamnose_c0" compartment="c0" charge="-2" boundaryCondition="false"/>
<species id="cpd00179_c0" name="Maltose_c0" compartment="c0" charge="0" boundaryCondition="false"/>
<species id="cpd00027_c0" name="D_Glucose_c0" compartment="c0" charge="0" boundaryCondition="false"/>
<species id="cpd00137_c0" name="Citrate_c0" compartment="c0" charge="-3" boundaryCondition="false"/>
<species id="cpd00260_c0" name="Isocitrate_c0" compartment="c0" charge="-3" boundaryCondition="false"/>
<species id="cpd01211_c0" name="Thiocyanate_c0" compartment="c0" charge="-1" boundaryCondition="false"/>
<species id="cpd00013_c0" name="NH3_c0" compartment="c0" charge="1" boundaryCondition="false"/>
<species id="cpd04536_c0" name="Carbonyl_sulfide_c0" compartment="c0" charge="0" boundaryCondition="false"/>
<species id="cpd00521_c0" name="dTDP_4_oxo_6_deoxy_D_glucose_c0" compartment="c0" charge="-2" boundaryCondition="false"/>
<species id="cpd00522_c0" name="dTDP_4_oxo_L_rhamnose_c0" compartment="c0" charge="-2" boundaryCondition="false"/>
<species id="cpd03113_c0" name="S_3_Hydroxyhexadecanoyl_CoA_c0" compartment="c0" charge="-4" boundaryCondition="false"/>
<species id="cpd03114_c0" name="3_Oxopalmitoyl_CoA_c0" compartment="c0" charge="-4" boundaryCondition="false"/>
<species id="cpd00017_c0" name="S_Adenosyl_L_methionine_c0" compartment="c0" charge="1" boundaryCondition="false"/>
<species id="cpd03839_c0" name="Precorrin_5_c0" compartment="c0" charge="-7" boundaryCondition="false"/>
<species id="cpd00019_c0" name="S_Adenosyl_homocysteine_c0" compartment="c0" charge="0" boundaryCondition="false"/>
<species id="cpd00029_c0" name="Acetate_c0" compartment="c0" charge="-1" boundaryCondition="false"/>
<species id="cpd03761_c0" name="Precorrin_6A_c0" compartment="c0" charge="-7" boundaryCondition="false"/>
<species id="cpd01140_c0" name="UDP_apiose_c0" compartment="c0" charge="-2" boundaryCondition="false"/>
<species id="cpd02807_c0" name="Cosmetin_c0" compartment="c0" charge="0" boundaryCondition="false"/>
<species id="cpd02952_c0" name="Apiin_c0" compartment="c0" charge="0" boundaryCondition="false"/>
<species id="cpd00007_c0" name="O2_c0" compartment="c0" charge="0" boundaryCondition="false"/>
<species id="cpd00483_c0" name="3_Hydroxyanthranilate_c0" compartment="c0" charge="-1" boundaryCondition="false"/>
<species id="cpd00025_c0" name="H2O2_c0" compartment="c0" charge="0" boundaryCondition="false"/>
<species id="cpd00532_c0" name="O2__c0" compartment="c0" charge="-1" boundaryCondition="false"/>
<species id="cpd03351_c0" name="Cinnavalininate_c0" compartment="c0" charge="-2" boundaryCondition="false"/>
<species id="cpd01720_c0" name="3_Ureidopropanoate_c0" compartment="c0" charge="-1" boundaryCondition="false"/>
<species id="cpd00085_c0" name="beta_Alanine_c0" compartment="c0" charge="0" boundaryCondition="false"/>
<species id="cpd11466_c0" name="Myristoyl_ACP_c0" compartment="c0" charge="-2" boundaryCondition="false"/>
<species id="cpd01695_c0" name="Myristoyl_CoA_c0" compartment="c0" charge="-4" boundaryCondition="false"/>
<species id="cpd11493_c0" name="ACP_c0" compartment="c0" charge="-2" boundaryCondition="false"/>
<species id="cpd08739_c0" name="trans_2_Methyl_5_isopropylhexa_2_5_dienal_c0" compartment="c0" charge="0" boundaryCondition="false"/>
<species id="cpd08740_c0" name="trans_2_Methyl_5_isopropylhexa_2_5_dienoic_acid_c0" compartment="c0" charge="-1" boundaryCondition="false"/>
<species id="cpd17042_c0" name="DNA_replication_c0" compartment="c0" charge="0" boundaryCondition="false"/>
<species id="cpd11640_c0" name="H2_c0" compartment="c0" charge="0" boundaryCondition="false"/>
<species id="cpd15560_c0" name="Ubiquinone_8_c0" compartment="c0" charge="0" boundaryCondition="false"/>
<species id="cpd15561_c0" name="Ubiquinol_8_c0" compartment="c0" charge="0" boundaryCondition="false"/>
<species id="cpd11492_c0" name="Malonyl_acyl_carrierprotein__c0" compartment="c0" charge="-2" boundaryCondition="false"/>
<species id="cpd11529_c0" name="9_methyl_3_oxo_decanoyl_ACP_c0" compartment="c0" charge="-1" boundaryCondition="false"/>
<species id="cpd11464_c0" name="Butyryl_ACP_c0" compartment="c0" charge="-2" boundaryCondition="false"/>
<species id="cpd11465_c0" name="But_2_enoyl_acyl_carrier_protein_c0" compartment="c0" charge="-1" boundaryCondition="false"/>
<species id="cpd08289_c0" name="1_deoxy_D_xylulose5_phosphate_c0" compartment="c0" charge="-2" boundaryCondition="false"/>
<species id="cpd08449_c0" name="3_Amino_2_oxopropyl_phosphate_c0" compartment="c0" charge="-1" boundaryCondition="false"/>
<species id="cpd00478_c0" name="Pyridoxine_phosphate_c0" compartment="c0" charge="-2" boundaryCondition="false"/>
<species id="cpd03187_c0" name="Oxalosuccinate_c0" compartment="c0" charge="-3" boundaryCondition="false"/>
<species id="cpd00024_c0" name="2_Oxoglutarate_c0" compartment="c0" charge="-2" boundaryCondition="false"/>
<species id="cpd00246_c0" name="Inosine_c0" compartment="c0" charge="0" boundaryCondition="false"/>
<species id="cpd00475_c0" name="Ribose_1_phosphate_c0" compartment="c0" charge="-2" boundaryCondition="false"/>
<species id="cpd15688_c0" name="CDP_1_2_diisohexadecanoylglycerol_c0" compartment="c0" charge="-2" boundaryCondition="false"/>
<species id="cpd15694_c0" name="Diisohexadecanoylphosphatidylserine_c0" compartment="c0" charge="-2" boundaryCondition="false"/>
<species id="cpd00447_c0" name="Betaine_aldehyde_c0" compartment="c0" charge="1" boundaryCondition="false"/>
<species id="cpd00540_c0" name="BET_c0" compartment="c0" charge="0" boundaryCondition="false"/>
<species id="cpd00256_c0" name="CDPcholine_c0" compartment="c0" charge="-1" boundaryCondition="false"/>
<species id="cpd12273_c0" name="1_Alkyl_2_acylglycerol_c0" compartment="c0" charge="0" boundaryCondition="false"/>
<species id="cpd12678_c0" name="1_Radyl_2_acyl_sn_glycero_3_phosphocholine_c0" compartment="c0" charge="0" boundaryCondition="false"/>
<species id="cpd15721_c0" name="Diisohexadecanoylphosphatidylglycerophosphate_c0" compartment="c0" charge="-2" boundaryCondition="false"/>
<species id="cpd15727_c0" name="Diisohexadecanoylphosphatidylglycerol_c0" compartment="c0" charge="-1" boundaryCondition="false"/>
<species id="cpd11589_c0" name="gly_asp_L_c0" compartment="c0" charge="-1" boundaryCondition="false"/>
<species id="cpd02519_c0" name="Guanidinoethyl_methyl_phosphate_c0" compartment="c0" charge="0" boundaryCondition="false"/>
<species id="cpd02744_c0" name="N_Phosphoguanidinoethyl_methyl_phosphate_c0" compartment="c0" charge="-2" boundaryCondition="false"/>
<species id="cpd00306_c0" name="Xylitol_c0" compartment="c0" charge="0" boundaryCondition="false"/>
<species id="cpd00259_c0" name="D_Lyxulose_c0" compartment="c0" charge="0" boundaryCondition="false"/>
<species id="cpd00038_c0" name="GTP_c0" compartment="c0" charge="-3" boundaryCondition="false"/>
<species id="cpd00048_c0" name="Sulfate_c0" compartment="c0" charge="-2" boundaryCondition="false"/>
<species id="cpd00031_c0" name="GDP_c0" compartment="c0" charge="-2" boundaryCondition="false"/>
<species id="cpd00193_c0" name="APS_c0" compartment="c0" charge="-2" boundaryCondition="false"/>
<species id="cpd00206_c0" name="dCMP_c0" compartment="c0" charge="-2" boundaryCondition="false"/>
<species id="cpd02234_c0" name="R_3_Hydroxybutanoyl_CoA_c0" compartment="c0" charge="-4" boundaryCondition="false"/>
<species id="cpd00650_c0" name="Crotonyl_CoA_c0" compartment="c0" charge="-4" boundaryCondition="false"/>
<species id="cpd00068_c0" name="ITP_c0" compartment="c0" charge="-3" boundaryCondition="false"/>
<species id="cpd00090_c0" name="IDP_c0" compartment="c0" charge="-2" boundaryCondition="false"/>
<species id="cpd00070_c0" name="Malonyl_CoA_c0" compartment="c0" charge="-5" boundaryCondition="false"/>
<species id="cpd02375_c0" name="Adenylosuccinate_c0" compartment="c0" charge="-4" boundaryCondition="false"/>
<species id="cpd00052_c0" name="CTP_c0" compartment="c0" charge="-3" boundaryCondition="false"/>
<species id="cpd02201_c0" name="4_phosphopantothenate_c0" compartment="c0" charge="-3" boundaryCondition="false"/>
<species id="cpd02666_c0" name="R_4_Phosphopantothenoyl_L_cysteine_c0" compartment="c0" charge="-3" boundaryCondition="false"/>
<species id="cpd00026_c0" name="UDP_glucose_c0" compartment="c0" charge="-2" boundaryCondition="false"/>
<species id="cpd00144_c0" name="UDPglucuronate_c0" compartment="c0" charge="-3" boundaryCondition="false"/>
<species id="cpd02097_c0" name="L_Glutamyl_5_phosphate_c0" compartment="c0" charge="-2" boundaryCondition="false"/>
<species id="cpd02168_c0" name="Prephytoene_diphosphate_c0" compartment="c0" charge="-2" boundaryCondition="false"/>
<species id="cpd03211_c0" name="15_cis_Phytoene_c0" compartment="c0" charge="0" boundaryCondition="false"/>
<species id="cpd00077_c0" name="Catechol_c0" compartment="c0" charge="0" boundaryCondition="false"/>
<species id="cpd00518_c0" name="2_Hydroxymuconic_semialdehyde_c0" compartment="c0" charge="-1" boundaryCondition="false"/>
<species id="cpd00201_c0" name="10_Formyltetrahydrofolate_c0" compartment="c0" charge="-2" boundaryCondition="false"/>
<species id="cpd03524_c0" name="10_Formyl_THF_L_glutamate_c0" compartment="c0" charge="-3" boundaryCondition="false"/>
<species id="cpd00093_c0" name="Anthranilate_c0" compartment="c0" charge="-1" boundaryCondition="false"/>
<species id="cpd02014_c0" name="N_Malonylanthranilate_c0" compartment="c0" charge="-2" boundaryCondition="false"/>
<species id="cpd00477_c0" name="N_Acetyl_L_glutamate_c0" compartment="c0" charge="-2" boundaryCondition="false"/>
<species id="cpd00654_c0" name="Deoxycytidine_c0" compartment="c0" charge="0" boundaryCondition="false"/>
<species id="cpd11503_c0" name="6_methyl_octanoyl_ACP_c0" compartment="c0" charge="-1" boundaryCondition="false"/>
<species id="cpd11504_c0" name="8_methyl_3_oxo_decanoyl_ACP_c0" compartment="c0" charge="-1" boundaryCondition="false"/>
<species id="cpd03640_c0" name="6_Oxohexanoate_c0" compartment="c0" charge="-1" boundaryCondition="false"/>
<species id="cpd03643_c0" name="Cyclohexan_1_2_dione_c0" compartment="c0" charge="0" boundaryCondition="false"/>
<species id="cpd11543_c0" name="15_methyl_trans_hexa_dec_2_enoyl_ACP_c0" compartment="c0" charge="-1" boundaryCondition="false"/>
<species id="cpd11544_c0" name="15_methyl_hexa_decanoyl_ACP_c0" compartment="c0" charge="-2" boundaryCondition="false"/>
<species id="cpd02021_c0" name="Succinylbenzoyl_CoA_c0" compartment="c0" charge="-5" boundaryCondition="false"/>
<species id="cpd02295_c0" name="1_4_Dihydroxy_2_naphthoate_c0" compartment="c0" charge="-1" boundaryCondition="false"/>
<species id="cpd00036_e0" name="Succinate_e0" compartment="e0" charge="-2" boundaryCondition="false"/>
<species id="cpd00036_c0" name="Succinate_c0" compartment="c0" charge="-2" boundaryCondition="false"/>
<species id="cpd00198_c0" name="D_Xylulose5_phosphate_c0" compartment="c0" charge="-2" boundaryCondition="false"/>
<species id="cpd00101_c0" name="ribose_5_phosphate_c0" compartment="c0" charge="-2" boundaryCondition="false"/>
<species id="cpd00847_c0" name="Ribose_1_5_bisphosphate_c0" compartment="c0" charge="-2" boundaryCondition="false"/>
<species id="cpd15317_c0" name="1_Acyl_sn_glycero_3_phosphoethanolamine_hexadec_9_enoyl_c0" compartment="c0" charge="0" boundaryCondition="false"/>
<species id="cpd00908_c0" name="Glycerophosphoethanolamine_c0" compartment="c0" charge="0" boundaryCondition="false"/>
<species id="cpd15237_c0" name="hexadecenoate_c0" compartment="c0" charge="-1" boundaryCondition="false"/>
<species id="cpd11576_e0" name="L_methionine_R_oxide_e0" compartment="e0" charge="0" boundaryCondition="false"/>
<species id="cpd11576_c0" name="L_methionine_R_oxide_c0" compartment="c0" charge="0" boundaryCondition="false"/>
<species id="cpd00191_c0" name="3_Oxopropanoate_c0" compartment="c0" charge="-1" boundaryCondition="false"/>
<species id="cpd04097_c0" name="Pb_c0" compartment="c0" charge="2" boundaryCondition="false"/>
<species id="cpd04097_e0" name="Pb_e0" compartment="e0" charge="2" boundaryCondition="false"/>
<species id="cpd00311_c0" name="Guanosine_c0" compartment="c0" charge="0" boundaryCondition="false"/>
<species id="cpd01217_c0" name="Xanthosine_c0" compartment="c0" charge="0" boundaryCondition="false"/>
<species id="cpd15540_c0" name="Phosphatidylglycerol_dioctadecanoyl_c0" compartment="c0" charge="-1" boundaryCondition="false"/>
<species id="cpd00100_c0" name="Glycerol_c0" compartment="c0" charge="0" boundaryCondition="false"/>
<species id="cpd15793_c0" name="Stearoylcardiolipin_B_subtilis_c0" compartment="c0" charge="-2" boundaryCondition="false"/>
<species id="cpd00807_c0" name="L_histidinol_phosphate_c0" compartment="c0" charge="-1" boundaryCondition="false"/>
<species id="cpd00930_c0" name="imidazole_acetol_phosphate_c0" compartment="c0" charge="-2" boundaryCondition="false"/>
<species id="cpd03414_c0" name="UroporphyrinogenI_c0" compartment="c0" charge="-8" boundaryCondition="false"/>
<species id="cpd03416_c0" name="CoproporphyrinogenI_c0" compartment="c0" charge="-4" boundaryCondition="false"/>
<species id="cpd00154_e0" name="Xylose_e0" compartment="e0" charge="0" boundaryCondition="false"/>
<species id="cpd00154_c0" name="Xylose_c0" compartment="c0" charge="0" boundaryCondition="false"/>
<species id="cpd12230_c0" name="N_Acyl_D_glucosamine_c0" compartment="c0" charge="0" boundaryCondition="false"/>
<species id="cpd11714_c0" name="N_Acyl_D_mannosamine_c0" compartment="c0" charge="0" boundaryCondition="false"/>
<species id="cpd11999_c0" name="Deoxylimonate_c0" compartment="c0" charge="-1" boundaryCondition="false"/>
<species id="cpd12503_c0" name="Deoxylimononic_acid_D_ring_lactone_c0" compartment="c0" charge="-2" boundaryCondition="false"/>
<species id="cpd00118_c0" name="Putrescine_c0" compartment="c0" charge="2" boundaryCondition="false"/>
<species id="cpd00264_c0" name="Spermidine_c0" compartment="c0" charge="3" boundaryCondition="false"/>
<species id="cpd00726_c0" name="1_3_Propanediamine_c0" compartment="c0" charge="2" boundaryCondition="false"/>
<species id="cpd03802_c0" name="Homospermidine_c0" compartment="c0" charge="3" boundaryCondition="false"/>
<species id="cpd02961_c0" name="Dihydroneopterin_c0" compartment="c0" charge="0" boundaryCondition="false"/>
<species id="cpd00229_c0" name="Glycolaldehyde_c0" compartment="c0" charge="0" boundaryCondition="false"/>
<species id="cpd00954_c0" name="6_hydroxymethyl_dihydropterin_c0" compartment="c0" charge="0" boundaryCondition="false"/>
<species id="cpd00808_c0" name="L_ribulose_5_phosphate_c0" compartment="c0" charge="-2" boundaryCondition="false"/>
<species id="cpd00202_c0" name="DMAPP_c0" compartment="c0" charge="-2" boundaryCondition="false"/>
<species id="cpd08615_c0" name="1_Hydroxy_2_methyl_2_butenyl_4_diphosphate_c0" compartment="c0" charge="-2" boundaryCondition="false"/>
<species id="cpd11540_c0" name="13_methyl_tetra_decanoyl_ACP_c0" compartment="c0" charge="-2" boundaryCondition="false"/>
<species id="cpd11541_c0" name="15_methyl_3_oxo_hexa_decanoyl_ACP_c0" compartment="c0" charge="-1" boundaryCondition="false"/>
<species id="cpd03246_c0" name="Taurochenodeoxycholate_c0" compartment="c0" charge="-1" boundaryCondition="false"/>
<species id="cpd00210_c0" name="Taurine_c0" compartment="c0" charge="0" boundaryCondition="false"/>
<species id="cpd01663_c0" name="Chenodiol_c0" compartment="c0" charge="-1" boundaryCondition="false"/>
<species id="cpd00080_c0" name="Glycerol_3_phosphate_c0" compartment="c0" charge="-2" boundaryCondition="false"/>
<species id="cpd15686_c0" name="CDP_1_2_diisopentadecanoylglycerol_c0" compartment="c0" charge="-2" boundaryCondition="false"/>
<species id="cpd15719_c0" name="Diisopentadecanoylphosphatidylglycerophosphate_c0" compartment="c0" charge="-2" boundaryCondition="false"/>
<species id="cpd00982_c0" name="FADH2_c0" compartment="c0" charge="-2" boundaryCondition="false"/>
<species id="cpd00015_c0" name="FAD_c0" compartment="c0" charge="-3" boundaryCondition="false"/>
<species id="cpd11439_c0" name="fa4coa_c0" compartment="c0" charge="-3" boundaryCondition="false"/>
<species id="cpd15675_c0" name="1_anteisopentadecanoyl_sn_glycerol_3_phosphate_c0" compartment="c0" charge="-1" boundaryCondition="false"/>
<species id="cpd08370_c0" name="Cobalt_precorrin_4_c0" compartment="c0" charge="-6" boundaryCondition="false"/>
<species id="cpd08371_c0" name="Cobalt_precorrin_5_c0" compartment="c0" charge="-6" boundaryCondition="false"/>
<species id="cpd15331_c0" name="1_tetradecanoyl_sn_glycerol_3_phosphate_c0" compartment="c0" charge="-2" boundaryCondition="false"/>
<species id="cpd15522_c0" name="1_2_ditetradecanoyl_sn_glycerol_3_phosphate_c0" compartment="c0" charge="-1" boundaryCondition="false"/>
<species id="cpd02005_c0" name="DMF_c0" compartment="c0" charge="0" boundaryCondition="false"/>
<species id="cpd00047_c0" name="Formate_c0" compartment="c0" charge="-1" boundaryCondition="false"/>
<species id="cpd00425_c0" name="CH32NH_c0" compartment="c0" charge="1" boundaryCondition="false"/>
<species id="cpd15682_c0" name="1_2_diisohexadecanoyl_sn_glycerol_3_phosphate_c0" compartment="c0" charge="-1" boundaryCondition="false"/>
<species id="cpd00112_c0" name="CMP_N_acetylneuraminate_c0" compartment="c0" charge="-2" boundaryCondition="false"/>
<species id="cpd03658_c0" name="GT1a_c0" compartment="c0" charge="-3" boundaryCondition="false"/>
<species id="cpd03659_c0" name="GQ1_c0" compartment="c0" charge="-4" boundaryCondition="false"/>
<species id="cpd00113_c0" name="Isopentenyldiphosphate_c0" compartment="c0" charge="-2" boundaryCondition="false"/>
<species id="cpd00350_c0" name="Farnesyldiphosphate_c0" compartment="c0" charge="-2" boundaryCondition="false"/>
<species id="cpd00289_c0" name="Geranylgeranyl_diphosphate_c0" compartment="c0" charge="-2" boundaryCondition="false"/>
<species id="cpd02498_c0" name="2_3_Dihydroxy_isovalerate_c0" compartment="c0" charge="-1" boundaryCondition="false"/>
<species id="cpd00123_c0" name="3_Methyl_2_oxobutanoate_c0" compartment="c0" charge="-1" boundaryCondition="false"/>
<species id="cpd11432_c0" name="fa11coa_c0" compartment="c0" charge="-3" boundaryCondition="false"/>
<species id="cpd15671_c0" name="1_isoheptadecanoyl_sn_glycerol_3_phosphate_c0" compartment="c0" charge="-1" boundaryCondition="false"/>
<species id="cpd00171_c0" name="D_Ribulose5_phosphate_c0" compartment="c0" charge="-2" boundaryCondition="false"/>
<species id="cpd11225_c0" name="3_4_dihydroxy_2_butanone4_phosphate_c0" compartment="c0" charge="-2" boundaryCondition="false"/>
<species id="cpd11536_c0" name="11_methyl_dodecanoyl_ACP_c0" compartment="c0" charge="-1" boundaryCondition="false"/>
<species id="cpd11537_c0" name="13_methyl_3_oxo_tetra_decanoyl_ACP_c0" compartment="c0" charge="-1" boundaryCondition="false"/>
<species id="cpd02465_c0" name="tetrahydrodipicolinate_c0" compartment="c0" charge="-2" boundaryCondition="false"/>
<species id="cpd03289_c0" name="L_2_Acetamido_6_oxopimelate_c0" compartment="c0" charge="-2" boundaryCondition="false"/>
<species id="cpd00342_c0" name="N_Acetylornithine_c0" compartment="c0" charge="0" boundaryCondition="false"/>
<species id="cpd00064_c0" name="Ornithine_c0" compartment="c0" charge="1" boundaryCondition="false"/>
<species id="cpd00585_c0" name="Creatinine_c0" compartment="c0" charge="0" boundaryCondition="false"/>
<species id="cpd01679_c0" name="N_Methylhydantoin_c0" compartment="c0" charge="0" boundaryCondition="false"/>
<species id="cpd00095_c0" name="Glycerone_phosphate_c0" compartment="c0" charge="-2" boundaryCondition="false"/>
<species id="cpd01647_c0" name="2_Phenylacetamide_c0" compartment="c0" charge="0" boundaryCondition="false"/>
<species id="cpd00430_c0" name="PACT_c0" compartment="c0" charge="0" boundaryCondition="false"/>
<species id="cpd00208_c0" name="LACT_c0" compartment="c0" charge="0" boundaryCondition="false"/>
<species id="cpd00390_c0" name="CDP_glucose_c0" compartment="c0" charge="-2" boundaryCondition="false"/>
<species id="cpd00897_c0" name="CDP_4_dehydro_6_deoxy_D_glucose_c0" compartment="c0" charge="-2" boundaryCondition="false"/>
<species id="cpd02333_c0" name="Quinolinate_c0" compartment="c0" charge="-2" boundaryCondition="false"/>
<species id="cpd03470_c0" name="Iminoaspartate_c0" compartment="c0" charge="-2" boundaryCondition="false"/>
<species id="cpd09879_c0" name="S_Hydroxymethylglutathione_c0" compartment="c0" charge="-1" boundaryCondition="false"/>
<species id="cpd00759_c0" name="S_Formylglutathione_c0" compartment="c0" charge="-1" boundaryCondition="false"/>
<species id="cpd00147_c0" name="5_Methylthioadenosine_c0" compartment="c0" charge="0" boundaryCondition="false"/>
<species id="cpd00128_c0" name="Adenine_c0" compartment="c0" charge="0" boundaryCondition="false"/>
<species id="cpd01981_c0" name="5_Methylthio_D_ribose_c0" compartment="c0" charge="0" boundaryCondition="false"/>
<species id="cpd15685_c0" name="CDP_1_2_diisotetradecanoylglycerol_c0" compartment="c0" charge="-2" boundaryCondition="false"/>
<species id="cpd15691_c0" name="Diisotetradecanoylphosphatidylserine_c0" compartment="c0" charge="-2" boundaryCondition="false"/>
<species id="cpd00817_c0" name="D_Arabinose5_phosphate_c0" compartment="c0" charge="-2" boundaryCondition="false"/>
<species id="cpd12232_c0" name="Nucleoside_phosphate_c0" compartment="c0" charge="-1" boundaryCondition="false"/>
<species id="cpd00354_c0" name="NDP_c0" compartment="c0" charge="-2" boundaryCondition="false"/>
<species id="cpd11585_e0" name="L_alanylglycine_e0" compartment="e0" charge="0" boundaryCondition="false"/>
<species id="cpd11585_c0" name="L_alanylglycine_c0" compartment="c0" charge="0" boundaryCondition="false"/>
<species id="cpd00162_c0" name="Aminoethanol_c0" compartment="c0" charge="1" boundaryCondition="false"/>
<species id="cpd00071_c0" name="Acetaldehyde_c0" compartment="c0" charge="0" boundaryCondition="false"/>
<species id="cpd14891_c0" name="7Z_10Z_13Z_16Z_Docosatetraenoyl_CoA_c0" compartment="c0" charge="-3" boundaryCondition="false"/>
<species id="cpd16342_c0" name="Adrenic_acid_c0" compartment="c0" charge="-1" boundaryCondition="false"/>
<species id="cpd00519_c0" name="D_methylmalonyl_CoA_c0" compartment="c0" charge="-5" boundaryCondition="false"/>
<species id="cpd00086_c0" name="Propionyl_CoA_c0" compartment="c0" charge="-4" boundaryCondition="false"/>
<species id="cpd00222_c0" name="GLCN_c0" compartment="c0" charge="-1" boundaryCondition="false"/>
<species id="cpd00176_c0" name="2_keto_3_deoxygluconate_c0" compartment="c0" charge="-1" boundaryCondition="false"/>
<species id="cpd00236_c0" name="D_Erythrose4_phosphate_c0" compartment="c0" charge="-2" boundaryCondition="false"/>
<species id="cpd02147_c0" name="4_Phosphoerythronate_c0" compartment="c0" charge="-3" boundaryCondition="false"/>
<species id="cpd11582_e0" name="ala_L_Thr_L_e0" compartment="e0" charge="0" boundaryCondition="false"/>
<species id="cpd11582_c0" name="ala_L_Thr_L_c0" compartment="c0" charge="0" boundaryCondition="false"/>
<species id="cpd00287_c0" name="3_Oxo_2_methylpropanoate_c0" compartment="c0" charge="-1" boundaryCondition="false"/>
<species id="cpd00012_e0" name="PPi_e0" compartment="e0" charge="-3" boundaryCondition="false"/>
<species id="cpd00810_c0" name="Orotidylic_acid_c0" compartment="c0" charge="-3" boundaryCondition="false"/>
<species id="cpd00091_c0" name="UMP_c0" compartment="c0" charge="-2" boundaryCondition="false"/>
<species id="cpd00258_c0" name="D_Ribulose_c0" compartment="c0" charge="0" boundaryCondition="false"/>
<species id="cpd02654_c0" name="4_Methyl_5__2_phosphoethyl_thiazole_c0" compartment="c0" charge="-2" boundaryCondition="false"/>
<species id="cpd02894_c0" name="4_Amino_2_methyl_5_diphosphomethylpyrimidine_c0" compartment="c0" charge="-2" boundaryCondition="false"/>
<species id="cpd00793_c0" name="Thiamine_phosphate_c0" compartment="c0" charge="-1" boundaryCondition="false"/>
<species id="cpd01960_c0" name="2_Oxohept_3_enedioate_c0" compartment="c0" charge="-2" boundaryCondition="false"/>
<species id="cpd03326_c0" name="2_Hydroxyhepta_2_4_dienedioate_c0" compartment="c0" charge="-2" boundaryCondition="false"/>
<species id="cpd15350_c0" name="2_dodecanoyl_sn_glycerol_3_phosphate_c0" compartment="c0" charge="-1" boundaryCondition="false"/>
<species id="cpd01741_c0" name="ddca_c0" compartment="c0" charge="-1" boundaryCondition="false"/>
<species id="cpd00345_c0" name="5_Methyltetrahydrofolate_c0" compartment="c0" charge="-2" boundaryCondition="false"/>
<species id="cpd00125_c0" name="5_10_Methylenetetrahydrofolate_c0" compartment="c0" charge="-2" boundaryCondition="false"/>
<species id="cpd15308_c0" name="1_2_Diacyl_sn_glycerol_ditetradec_7_enoyl_c0" compartment="c0" charge="0" boundaryCondition="false"/>
<species id="cpd15523_c0" name="1_2_ditetradec_7_enoyl_sn_glycerol_3_phosphate_c0" compartment="c0" charge="-1" boundaryCondition="false"/>
<species id="cpd11586_e0" name="ala_L_glu_L_e0" compartment="e0" charge="-1" boundaryCondition="false"/>
<species id="cpd11586_c0" name="ala_L_glu_L_c0" compartment="c0" charge="-1" boundaryCondition="false"/>
<species id="cpd00307_c0" name="Cytosine_c0" compartment="c0" charge="0" boundaryCondition="false"/>
<species id="cpd00092_c0" name="Uracil_c0" compartment="c0" charge="0" boundaryCondition="false"/>
<species id="cpd01030_e0" name="Salicin_e0" compartment="e0" charge="0" boundaryCondition="false"/>
<species id="cpd03698_c0" name="Salicin_6P_c0" compartment="c0" charge="-2" boundaryCondition="false"/>
<species id="cpd00309_c0" name="XAN_c0" compartment="c0" charge="0" boundaryCondition="false"/>
<species id="cpd00781_c0" name="5_Dehydrogluconate_c0" compartment="c0" charge="-1" boundaryCondition="false"/>
<species id="cpd15702_c0" name="1_2_Dianteisoheptadecanoyl_sn_glycerol_c0" compartment="c0" charge="0" boundaryCondition="false"/>
<species id="cpd15678_c0" name="1_2_dianteisoheptadecanoyl_sn_glycerol_3_phosphate_c0" compartment="c0" charge="-1" boundaryCondition="false"/>
<species id="cpd11573_c0" name="Octodecanoyl_ACP_c0" compartment="c0" charge="-2" boundaryCondition="false"/>
<species id="cpd00327_c0" name="strcoa_c0" compartment="c0" charge="-4" boundaryCondition="false"/>
<species id="cpd11437_c0" name="fa3coa_c0" compartment="c0" charge="-3" boundaryCondition="false"/>
<species id="cpd02210_c0" name="Indoleglycerol_phosphate_c0" compartment="c0" charge="-2" boundaryCondition="false"/>
<species id="cpd00102_c0" name="Glyceraldehyde3_phosphate_c0" compartment="c0" charge="-2" boundaryCondition="false"/>
<species id="cpd00359_c0" name="indol_c0" compartment="c0" charge="0" boundaryCondition="false"/>
<species id="cpd15325_c0" name="1_dodecanoyl_sn_glycerol_3_phosphate_c0" compartment="c0" charge="-2" boundaryCondition="false"/>
<species id="cpd02864_c0" name="cis_2_Chlorodienelactone_c0" compartment="c0" charge="-1" boundaryCondition="false"/>
<species id="cpd02880_c0" name="trans_2_Chlorodienelactone_c0" compartment="c0" charge="-1" boundaryCondition="false"/>
<species id="cpd03002_c0" name="Lipid_A_disaccharide_c0" compartment="c0" charge="-2" boundaryCondition="false"/>
<species id="cpd02993_c0" name="Lipid_IVA_c0" compartment="c0" charge="-4" boundaryCondition="false"/>
<species id="cpd04358_c0" name="Styrene_c0" compartment="c0" charge="0" boundaryCondition="false"/>
<species id="cpd04359_c0" name="Styrene_cis_glycol_c0" compartment="c0" charge="0" boundaryCondition="false"/>
<species id="cpd04851_c0" name="Fluorene_c0" compartment="c0" charge="0" boundaryCondition="false"/>
<species id="cpd04101_c0" name="9_Fluorenol_c0" compartment="c0" charge="0" boundaryCondition="false"/>
<species id="cpd02730_c0" name="3_Deoxy_D_manno_octulosonate8_phosphate_c0" compartment="c0" charge="-3" boundaryCondition="false"/>
<species id="cpd12225_c0" name="Dihydrolipolprotein_c0" compartment="c0" charge="0" boundaryCondition="false"/>
<species id="cpd12005_c0" name="Lipoylprotein_c0" compartment="c0" charge="0" boundaryCondition="false"/>
<species id="cpd15677_c0" name="1_2_diisoheptadecanoyl_sn_glycerol_3_phosphate_c0" compartment="c0" charge="-1" boundaryCondition="false"/>
<species id="cpd15605_c0" name="Gly_Phe_c0" compartment="c0" charge="0" boundaryCondition="false"/>
<species id="cpd00066_c0" name="L_Phenylalanine_c0" compartment="c0" charge="0" boundaryCondition="false"/>
<species id="cpd01977_c0" name="4_Phospho_L_aspartate_c0" compartment="c0" charge="-2" boundaryCondition="false"/>
<species id="cpd15422_c0" name="CDP_1_2_ditetradec_7_enoylglycerol_c0" compartment="c0" charge="-2" boundaryCondition="false"/>
<species id="cpd00493_c0" name="Pyridoxamine_phosphate_c0" compartment="c0" charge="-1" boundaryCondition="false"/>
<species id="cpd00016_c0" name="Pyridoxal_phosphate_c0" compartment="c0" charge="-2" boundaryCondition="false"/>
<species id="cpd15357_c0" name="2_octadec_11_enoyl_sn_glycerol_3_phosphate_c0" compartment="c0" charge="-1" boundaryCondition="false"/>
<species id="cpd15269_c0" name="octadecenoate_c0" compartment="c0" charge="-1" boundaryCondition="false"/>
<species id="cpd03205_c0" name="Phytoene_c0" compartment="c0" charge="0" boundaryCondition="false"/>
<species id="cpd11502_c0" name="6_methyl_trans_oct_2_enoyl_ACP_c0" compartment="c0" charge="-1" boundaryCondition="false"/>
<species id="cpd00446_c0" name="cAMP_c0" compartment="c0" charge="-1" boundaryCondition="false"/>
<species id="cpd11486_c0" name="3_Oxohexanoyl_acp_c0" compartment="c0" charge="-2" boundaryCondition="false"/>
<species id="cpd00119_c0" name="L_Histidine_c0" compartment="c0" charge="0" boundaryCondition="false"/>
<species id="cpd00581_c0" name="Urocanate_c0" compartment="c0" charge="-1" boundaryCondition="false"/>
<species id="cpd03250_c0" name="4_5beta_Dihydrocortisone_c0" compartment="c0" charge="0" boundaryCondition="false"/>
<species id="cpd00566_c0" name="Cortisone_c0" compartment="c0" charge="0" boundaryCondition="false"/>
<species id="cpd15045_c0" name="3_Hydroxy_OPC8_CoA_c0" compartment="c0" charge="-3" boundaryCondition="false"/>
<species id="cpd15046_c0" name="3_Oxo_OPC8_CoA_c0" compartment="c0" charge="-3" boundaryCondition="false"/>
<species id="cpd00135_c0" name="Homocysteine_c0" compartment="c0" charge="0" boundaryCondition="false"/>
<species id="cpd00060_c0" name="L_Methionine_c0" compartment="c0" charge="0" boundaryCondition="false"/>
<species id="cpd03124_c0" name="Hexanoyl_CoA_c0" compartment="c0" charge="-4" boundaryCondition="false"/>
<species id="cpd03121_c0" name="3_Oxooctanoyl_CoA_c0" compartment="c0" charge="-4" boundaryCondition="false"/>
<species id="cpd01399_c0" name="Maltotetraose_c0" compartment="c0" charge="0" boundaryCondition="false"/>
<species id="cpd15495_c0" name="Maltopentaose_c0" compartment="c0" charge="0" boundaryCondition="false"/>
<species id="cpd01012_c0" name="Cd2_plus__c0" compartment="c0" charge="2" boundaryCondition="false"/>
<species id="cpd01012_e0" name="Cd2_plus__e0" compartment="e0" charge="2" boundaryCondition="false"/>
<species id="cpd00268_c0" name="H2S2O3_c0" compartment="c0" charge="-1" boundaryCondition="false"/>
<species id="cpd11421_c0" name="trdrd_c0" compartment="c0" charge="0" boundaryCondition="false"/>
<species id="cpd00081_c0" name="Sulfite_c0" compartment="c0" charge="-1" boundaryCondition="false"/>
<species id="cpd11420_c0" name="trdox_c0" compartment="c0" charge="0" boundaryCondition="false"/>
<species id="cpd15423_c0" name="CDP_1_2_ditetradecanoylglycerol_c0" compartment="c0" charge="-2" boundaryCondition="false"/>
<species id="cpd15553_c0" name="phosphatidylserine_ditetradecanoyl_c0" compartment="c0" charge="-2" boundaryCondition="false"/>
<species id="cpd00794_c0" name="TRHL_c0" compartment="c0" charge="0" boundaryCondition="false"/>
<species id="cpd03189_c0" name="3_Carboxy_1_hydroxypropyl_ThPP_c0" compartment="c0" charge="-2" boundaryCondition="false"/>
<species id="cpd00860_c0" name="S_Succinyldihydrolipoamide_c0" compartment="c0" charge="-1" boundaryCondition="false"/>
<species id="cpd00208_e0" name="LACT_e0" compartment="e0" charge="0" boundaryCondition="false"/>
<species id="cpd15418_c0" name="CDP_1_2_dihexadec_9_enoylglycerol_c0" compartment="c0" charge="-2" boundaryCondition="false"/>
<species id="cpd15556_c0" name="phosphatidylserine_dihexadec_9_enoyl_c0" compartment="c0" charge="-2" boundaryCondition="false"/>
<species id="cpd02090_c0" name="Glycerophosphoglycerol_c0" compartment="c0" charge="-1" boundaryCondition="false"/>
<species id="cpd01646_c0" name="2_Isopropylmalate_c0" compartment="c0" charge="-2" boundaryCondition="false"/>
<species id="cpd00788_c0" name="N_Acetyl_beta_alanine_c0" compartment="c0" charge="-1" boundaryCondition="false"/>
<species id="cpd00242_c0" name="H2CO3_c0" compartment="c0" charge="-1" boundaryCondition="false"/>
<species id="cpd12848_c0" name="Holo_carboxylase_c0" compartment="c0" charge="0" boundaryCondition="false"/>
<species id="cpd12543_c0" name="Carboxybiotin_carboxyl_carrier_protein_c0" compartment="c0" charge="-1" boundaryCondition="false"/>
<species id="cpd02233_c0" name="Ciliatine_c0" compartment="c0" charge="0" boundaryCondition="false"/>
<species id="cpd03379_c0" name="CMPciliatine_c0" compartment="c0" charge="-1" boundaryCondition="false"/>
<species id="cpd06717_c0" name="6_Oxo_2_hydroxycyclohexane_1_carboxyl_CoA_c0" compartment="c0" charge="-3" boundaryCondition="false"/>
<species id="cpd04103_c0" name="3_Hydroxypimelyl_CoA_c0" compartment="c0" charge="-4" boundaryCondition="false"/>
<species id="cpd00239_c0" name="H2S_c0" compartment="c0" charge="-1" boundaryCondition="false"/>
<species id="cpd00383_c0" name="Shikimate_c0" compartment="c0" charge="-1" boundaryCondition="false"/>
<species id="cpd02030_c0" name="3_phosphoshikimate_c0" compartment="c0" charge="-3" boundaryCondition="false"/>
<species id="cpd00873_c0" name="Nicotinate_ribonucleotide_c0" compartment="c0" charge="-2" boundaryCondition="false"/>
<species id="cpd03471_c0" name="Nicotinate_D_ribonucleoside_c0" compartment="c0" charge="0" boundaryCondition="false"/>
<species id="cpd00219_c0" name="Prephenate_c0" compartment="c0" charge="-2" boundaryCondition="false"/>
<species id="cpd00868_c0" name="p_hydroxyphenylpyruvate_c0" compartment="c0" charge="-1" boundaryCondition="false"/>
<species id="cpd00508_c0" name="3MOP_c0" compartment="c0" charge="-1" boundaryCondition="false"/>
<species id="cpd14702_c0" name="2_Methyl_1_hydroxybutyl_TPP_c0" compartment="c0" charge="-1" boundaryCondition="false"/>
<species id="cpd00504_c0" name="LL_2_6_Diaminopimelate_c0" compartment="c0" charge="0" boundaryCondition="false"/>
<species id="cpd00516_c0" name="meso_2_6_Diaminopimelate_c0" compartment="c0" charge="0" boundaryCondition="false"/>
<species id="cpd00164_c0" name="Glucuronate_c0" compartment="c0" charge="-1" boundaryCondition="false"/>
<species id="cpd00880_c0" name="1_Phospho_alpha_D_glucuronate_c0" compartment="c0" charge="-3" boundaryCondition="false"/>
<species id="cpd00344_c0" name="N_Formimino_L_glutamate_c0" compartment="c0" charge="-1" boundaryCondition="false"/>
<species id="cpd00770_c0" name="N_Formyl_L_glutamate_c0" compartment="c0" charge="-2" boundaryCondition="false"/>
<species id="cpd00905_c0" name="Guanosine_3_5_bisdiphosphate_c0" compartment="c0" charge="-5" boundaryCondition="false"/>
<species id="cpd00035_c0" name="L_Alanine_c0" compartment="c0" charge="0" boundaryCondition="false"/>
<species id="cpd10515_c0" name="Fe2_plus__c0" compartment="c0" charge="2" boundaryCondition="false"/>
<species id="cpd10516_c0" name="fe3_c0" compartment="c0" charge="3" boundaryCondition="false"/>
<species id="cpd15500_c0" name="Menaquinone_8_c0" compartment="c0" charge="0" boundaryCondition="false"/>
<species id="cpd15499_c0" name="Menaquinol_8_c0" compartment="c0" charge="0" boundaryCondition="false"/>
<species id="cpd02626_c0" name="1_Pyrroline_4_hydroxy_2_carboxylate_c0" compartment="c0" charge="-1" boundaryCondition="false"/>
<species id="cpd00340_c0" name="2_5_Dioxopentanoate_c0" compartment="c0" charge="-1" boundaryCondition="false"/>
<species id="cpd02427_c0" name="Thiomorpholine_3_carboxylate_c0" compartment="c0" charge="-1" boundaryCondition="false"/>
<species id="cpd02714_c0" name="3_4_Dehydrothiomorpholine_3_carboxylate_c0" compartment="c0" charge="-1" boundaryCondition="false"/>
<species id="cpd01270_c0" name="FMNH2_c0" compartment="c0" charge="-2" boundaryCondition="false"/>
<species id="cpd09878_c0" name="Sulfoacetate_c0" compartment="c0" charge="-2" boundaryCondition="false"/>
<species id="cpd00040_c0" name="Glyoxalate_c0" compartment="c0" charge="-1" boundaryCondition="false"/>
<species id="cpd00050_c0" name="FMN_c0" compartment="c0" charge="-3" boundaryCondition="false"/>
<species id="cpd02547_c0" name="R_1_Aminopropan_2_yl_phosphate_c0" compartment="c0" charge="-1" boundaryCondition="false"/>
<species id="cpd03917_c0" name="Adenosylcobyric_acid_c0" compartment="c0" charge="3" boundaryCondition="false"/>
<species id="cpd03919_c0" name="Adenosyl_cobinamide_phosphate_c0" compartment="c0" charge="2" boundaryCondition="false"/>
<species id="cpd00652_c0" name="D_Mucic_acid_c0" compartment="c0" charge="-2" boundaryCondition="false"/>
<species id="cpd00515_c0" name="5_Dehydro_4_deoxy_D_glucarate_c0" compartment="c0" charge="-2" boundaryCondition="false"/>
<species id="cpd01620_c0" name="Precorrin_2_c0" compartment="c0" charge="-7" boundaryCondition="false"/>
<species id="cpd03420_c0" name="Precorrin_3A_c0" compartment="c0" charge="-7" boundaryCondition="false"/>
<species id="cpd00689_c0" name="Porphobilinogen_c0" compartment="c0" charge="-1" boundaryCondition="false"/>
<species id="cpd00755_c0" name="Hydroxymethylbilane_c0" compartment="c0" charge="-8" boundaryCondition="false"/>
<species id="cpd00196_c0" name="Acetylphosphate_c0" compartment="c0" charge="-2" boundaryCondition="false"/>
<species id="cpd11472_c0" name="Hexanoyl_ACP_c0" compartment="c0" charge="-2" boundaryCondition="false"/>
<species id="cpd11490_c0" name="3_oxooctanoyl_acp_c0" compartment="c0" charge="-2" boundaryCondition="false"/>
<species id="cpd15529_c0" name="phosphatidylethanolamine_ditetradecanoyl_c0" compartment="c0" charge="0" boundaryCondition="false"/>
<species id="cpd15336_c0" name="2_Acyl_sn_glycero_3_phosphoethanolamine_dodecanoyl_c0" compartment="c0" charge="0" boundaryCondition="false"/>
<species id="cpd08133_c0" name="Fluorobenzene_c0" compartment="c0" charge="0" boundaryCondition="false"/>
<species id="cpd15187_c0" name="4_Fluorocyclohexadiene_cis_cis_1_2_diol_c0" compartment="c0" charge="0" boundaryCondition="false"/>
<species id="cpd00465_c0" name="Ureidoglycolate_c0" compartment="c0" charge="-1" boundaryCondition="false"/>
<species id="cpd00223_c0" name="Glycerate_c0" compartment="c0" charge="-1" boundaryCondition="false"/>
<species id="cpd00169_c0" name="3_Phosphoglycerate_c0" compartment="c0" charge="-3" boundaryCondition="false"/>
<species id="cpd02045_c0" name="1_Hydroxy_2_naphthoate_c0" compartment="c0" charge="-1" boundaryCondition="false"/>
<species id="cpd01932_c0" name="1_2_Naphthalenediol_c0" compartment="c0" charge="0" boundaryCondition="false"/>
<species id="cpd00276_e0" name="GLUM_e0" compartment="e0" charge="1" boundaryCondition="false"/>
<species id="cpd00288_c0" name="D_Glucosamine_phosphate_c0" compartment="c0" charge="-1" boundaryCondition="false"/>
<species id="cpd00760_c0" name="2_Methylbutyryl_CoA_c0" compartment="c0" charge="-4" boundaryCondition="false"/>
<species id="cpd11495_c0" name="2_methylbutyryl_ACP_c0" compartment="c0" charge="-2" boundaryCondition="false"/>
<species id="cpd00655_c0" name="Dephospho_CoA_c0" compartment="c0" charge="-2" boundaryCondition="false"/>
<species id="cpd04453_c0" name="o_Toluate_c0" compartment="c0" charge="-1" boundaryCondition="false"/>
<species id="cpd04118_c0" name="1_2_Dihydroxy_6_methylcyclohexa_3_5_dienecarboxylate_c0" compartment="c0" charge="-1" boundaryCondition="false"/>
<species id="cpd01795_c0" name="2_Deoxy_D_gluconate_c0" compartment="c0" charge="-1" boundaryCondition="false"/>
<species id="cpd02441_c0" name="3_Dehydro_2_deoxy_D_gluconate_c0" compartment="c0" charge="-1" boundaryCondition="false"/>
<species id="cpd01775_c0" name="Phosphoribosyl_ATP_c0" compartment="c0" charge="-5" boundaryCondition="false"/>
<species id="cpd00858_c0" name="L_Glutamate5_semialdehyde_c0" compartment="c0" charge="0" boundaryCondition="false"/>
<species id="cpd02431_c0" name="1_Pyrroline_5_carboxylate_c0" compartment="c0" charge="-1" boundaryCondition="false"/>
<species id="cpd00498_c0" name="2_Aceto_2_hydroxybutanoate_c0" compartment="c0" charge="-1" boundaryCondition="false"/>
<species id="cpd10162_c0" name="R_3_Hydroxy_3_methyl_2_oxopentanoate_c0" compartment="c0" charge="-1" boundaryCondition="false"/>
<species id="cpd00082_e0" name="D_Fructose_e0" compartment="e0" charge="0" boundaryCondition="false"/>
<species id="cpd00802_c0" name="D_fructose_1_phosphate_c0" compartment="c0" charge="-2" boundaryCondition="false"/>
<species id="cpd11514_c0" name="12_methyl_trans_tetra_dec_2_enoyl_ACP_c0" compartment="c0" charge="-1" boundaryCondition="false"/>
<species id="cpd11515_c0" name="12_methyl_tetra_decanoyl_ACP_c0" compartment="c0" charge="-2" boundaryCondition="false"/>
<species id="cpd00080_e0" name="Glycerol_3_phosphate_e0" compartment="e0" charge="-2" boundaryCondition="false"/>
<species id="cpd15352_c0" name="2_Demethylmenaquinone_8_c0" compartment="c0" charge="0" boundaryCondition="false"/>
<species id="cpd15353_c0" name="2_Demethylmenaquinol_8_c0" compartment="c0" charge="0" boundaryCondition="false"/>
<species id="cpd03777_c0" name="3_Sulfocatechol_c0" compartment="c0" charge="-1" boundaryCondition="false"/>
<species id="cpd01644_c0" name="2_Hydroxymuconate_c0" compartment="c0" charge="-2" boundaryCondition="false"/>
<species id="cpd00203_c0" name="1_3_Bisphospho_D_glycerate_c0" compartment="c0" charge="-4" boundaryCondition="false"/>
<species id="cpd00001_e0" name="H2O_e0" compartment="e0" charge="0" boundaryCondition="false"/>
<species id="cpd00867_c0" name="Inositol_1_phosphate_c0" compartment="c0" charge="-2" boundaryCondition="false"/>
<species id="cpd00121_c0" name="L_Inositol_c0" compartment="c0" charge="0" boundaryCondition="false"/>
<species id="cpd00481_c0" name="Isobutyryl_CoA_c0" compartment="c0" charge="-4" boundaryCondition="false"/>
<species id="cpd11545_c0" name="isobutyryl_ACP_c0" compartment="c0" charge="-2" boundaryCondition="false"/>
<species id="cpd15722_c0" name="Diisoheptadecanoylphosphatidylglycerol_c0" compartment="c0" charge="-1" boundaryCondition="false"/>
<species id="cpd15794_c0" name="Isoheptadecanoylcardiolipin_B_subtilis_c0" compartment="c0" charge="-2" boundaryCondition="false"/>
<species id="cpd00282_c0" name="S_Dihydroorotate_c0" compartment="c0" charge="-1" boundaryCondition="false"/>
<species id="cpd00247_c0" name="Orotate_c0" compartment="c0" charge="-1" boundaryCondition="false"/>
<species id="cpd08301_c0" name="2_C_methyl_D_erythritol2_4_cyclodiphosphate_c0" compartment="c0" charge="-2" boundaryCondition="false"/>
<species id="cpd11538_c0" name="13_methyl_3_hydroxy_tetra_decanoyl_ACP_c0" compartment="c0" charge="-1" boundaryCondition="false"/>
<species id="cpd00774_c0" name="UroporphyrinogenIII_c0" compartment="c0" charge="-8" boundaryCondition="false"/>
<species id="cpd15560_e0" name="Ubiquinone_8_e0" compartment="e0" charge="0" boundaryCondition="false"/>
<species id="cpd15561_e0" name="Ubiquinol_8_e0" compartment="e0" charge="0" boundaryCondition="false"/>
<species id="cpd15723_c0" name="Dianteisoheptadecanoylphosphatidylglycerol_c0" compartment="c0" charge="-1" boundaryCondition="false"/>
<species id="cpd15795_c0" name="Anteisoheptadecanoylcardiolipin_B_subtilis_c0" compartment="c0" charge="-2" boundaryCondition="false"/>
<species id="cpd02999_c0" name="GD1a_c0" compartment="c0" charge="-2" boundaryCondition="false"/>
<species id="cpd03660_c0" name="GT1b_c0" compartment="c0" charge="-3" boundaryCondition="false"/>
<species id="cpd15557_c0" name="phosphatidylserine_dioctadecanoyl_c0" compartment="c0" charge="-2" boundaryCondition="false"/>
<species id="cpd15533_c0" name="phosphatidylethanolamine_dioctadecanoyl_c0" compartment="c0" charge="0" boundaryCondition="false"/>
<species id="cpd05640_c0" name="2_Chloro_4_hydroxy_6_amino_1_3_5_triazine_c0" compartment="c0" charge="0" boundaryCondition="false"/>
<species id="cpd00099_c0" name="Cl__c0" compartment="c0" charge="-1" boundaryCondition="false"/>
<species id="cpd05639_c0" name="Ammelide_c0" compartment="c0" charge="0" boundaryCondition="false"/>
<species id="cpd01357_c0" name="R_Mandelate_c0" compartment="c0" charge="-1" boundaryCondition="false"/>
<species id="cpd01447_c0" name="Benzoylformate_c0" compartment="c0" charge="-1" boundaryCondition="false"/>
<species id="cpd00286_c0" name="Undecaprenylphosphate_c0" compartment="c0" charge="-2" boundaryCondition="false"/>
<species id="cpd02862_c0" name="UDPMurAcoyl_L_Ala_D_gamma_Glu_L_Lys_D_Ala_D_Ala_c0" compartment="c0" charge="-3" boundaryCondition="false"/>
<species id="cpd02948_c0" name="MurAcoyl_L_Ala_D_gamma_Glu_L_Lys_D_Ala_D_Ala_diphospho__undecaprenol_c0" compartment="c0" charge="-3" boundaryCondition="false"/>
<species id="cpd00063_c0" name="Ca2_plus__c0" compartment="c0" charge="2" boundaryCondition="false"/>
<species id="cpd00063_e0" name="Ca2_plus__e0" compartment="e0" charge="2" boundaryCondition="false"/>
<species id="cpd02857_c0" name="DAHP_c0" compartment="c0" charge="-3" boundaryCondition="false"/>
<species id="cpd00699_c0" name="5_Dehydroquinate_c0" compartment="c0" charge="-1" boundaryCondition="false"/>
<species id="cpd00089_c0" name="Glucose_1_phosphate_c0" compartment="c0" charge="-2" boundaryCondition="false"/>
<species id="cpd00387_c0" name="ADPglucose_c0" compartment="c0" charge="-2" boundaryCondition="false"/>
<species id="cpd00192_c0" name="4_Coumaroyl_CoA_c0" compartment="c0" charge="-4" boundaryCondition="false"/>
<species id="cpd05630_c0" name="Pelargonin_c0" compartment="c0" charge="-1" boundaryCondition="false"/>
<species id="cpd15065_c0" name="Pelargonidin_3_O_beta_D_glucoside_5_O_6_coumaroyl_beta_D_glucoside_c0" compartment="c0" charge="-1" boundaryCondition="false"/>
<species id="cpd04539_c0" name="2_Amino_3_oxo_4_phosphonooxybutyrate_c0" compartment="c0" charge="-2" boundaryCondition="false"/>
<species id="cpd11468_c0" name="Dodecanoyl_ACP_c0" compartment="c0" charge="-2" boundaryCondition="false"/>
<species id="cpd11469_c0" name="2E_Dodecenoyl_acp_c0" compartment="c0" charge="-2" boundaryCondition="false"/>
<species id="cpd00058_e0" name="Cu2_plus__e0" compartment="e0" charge="2" boundaryCondition="false"/>
<species id="cpd00058_c0" name="Cu2_plus__c0" compartment="c0" charge="2" boundaryCondition="false"/>
<species id="cpd03915_c0" name="CobIyrinate_diamide_c0" compartment="c0" charge="-2" boundaryCondition="false"/>
<species id="cpd00421_c0" name="Triphosphate_c0" compartment="c0" charge="-3" boundaryCondition="false"/>
<species id="cpd03916_c0" name="Adenosyl_cobyrinate_diamide_c0" compartment="c0" charge="-1" boundaryCondition="false"/>
<species id="cpd01489_c0" name="beta_Alanopine_c0" compartment="c0" charge="-1" boundaryCondition="false"/>
<species id="cpd00087_c0" name="Tetrahydrofolate_c0" compartment="c0" charge="-2" boundaryCondition="false"/>
<species id="cpd02152_c0" name="L_Argininosuccinate_c0" compartment="c0" charge="-1" boundaryCondition="false"/>
<species id="cpd00051_c0" name="L_Arginine_c0" compartment="c0" charge="1" boundaryCondition="false"/>
<species id="cpd01092_c0" name="Allantoin_c0" compartment="c0" charge="-1" boundaryCondition="false"/>
<species id="cpd01567_c0" name="R_Allantoin_c0" compartment="c0" charge="-1" boundaryCondition="false"/>
<species id="cpd11568_c0" name="14_methyl_trans_pentadec_2_enoyl_ACP_c0" compartment="c0" charge="-1" boundaryCondition="false"/>
<species id="cpd11569_c0" name="14_methyl_pentadecanoyl_ACP_c0" compartment="c0" charge="-2" boundaryCondition="false"/>
<species id="cpd00641_c0" name="L_Histidinol_c0" compartment="c0" charge="1" boundaryCondition="false"/>
<species id="cpd15328_c0" name="1_octadec_11_enoyl_sn_glycerol_3_phosphate_c0" compartment="c0" charge="-1" boundaryCondition="false"/>
<species id="cpd00426_c0" name="Homogentisate_c0" compartment="c0" charge="-1" boundaryCondition="false"/>
<species id="cpd00763_c0" name="4_Maleylacetoacetate_c0" compartment="c0" charge="-2" boundaryCondition="false"/>
<species id="cpd15687_c0" name="CDP_1_2_dianteisopentadecanoylglycerol_c0" compartment="c0" charge="-2" boundaryCondition="false"/>
<species id="cpd15693_c0" name="Dianteisopentadecanoylphosphatidylserine_c0" compartment="c0" charge="-2" boundaryCondition="false"/>
<species id="cpd11549_c0" name="4_methyl_pentanoyl_ACP_c0" compartment="c0" charge="-1" boundaryCondition="false"/>
<species id="cpd11550_c0" name="6_methyl_3_oxo_heptanoyl_ACP_c0" compartment="c0" charge="-1" boundaryCondition="false"/>
<species id="cpd01407_c0" name="Volemulose_c0" compartment="c0" charge="0" boundaryCondition="false"/>
<species id="cpd03722_c0" name="Sedoheptulose_1_phosphate_c0" compartment="c0" charge="-1" boundaryCondition="false"/>
<species id="cpd00126_c0" name="GMP_c0" compartment="c0" charge="-2" boundaryCondition="false"/>
<species id="cpd00626_c0" name="dTDPglucose_c0" compartment="c0" charge="-2" boundaryCondition="false"/>
<species id="cpd00220_c0" name="Riboflavin_c0" compartment="c0" charge="-1" boundaryCondition="false"/>
<species id="cpd00739_c0" name="Reduced_riboflavin_c0" compartment="c0" charge="0" boundaryCondition="false"/>
<species id="cpd12547_c0" name="L_2_Lysophosphatidylethanolamine_c0" compartment="c0" charge="0" boundaryCondition="false"/>
<species id="cpd12140_c0" name="Protein_glutamine_c0" compartment="c0" charge="0" boundaryCondition="false"/>
<species id="cpd11711_c0" name="Protein_glutamate_c0" compartment="c0" charge="-1" boundaryCondition="false"/>
<species id="cpd08286_c0" name="2_C_methyl_D_erythritol4_phosphate_c0" compartment="c0" charge="-2" boundaryCondition="false"/>
<species id="cpd00767_c0" name="N_Acetyl_L_aspartate_c0" compartment="c0" charge="-2" boundaryCondition="false"/>
<species id="cpd11560_c0" name="10_methyl_trans_undec_2_enoyl_ACP_c0" compartment="c0" charge="-1" boundaryCondition="false"/>
<species id="cpd11561_c0" name="10_methyl_undecanoyl_ACP_c0" compartment="c0" charge="-1" boundaryCondition="false"/>
<species id="cpd02978_c0" name="7_8_Dihydroneopterin_3_triphosphate_c0" compartment="c0" charge="-3" boundaryCondition="false"/>
<species id="cpd03666_c0" name="2_5_Diamino_6_5_triphosphoryl_3_4_trihydroxy_2_oxopentyl__amino_4_oxopyrimidine_c0" compartment="c0" charge="-3" boundaryCondition="false"/>
<species id="cpd00107_e0" name="L_Leucine_e0" compartment="e0" charge="0" boundaryCondition="false"/>
<species id="cpd00107_c0" name="L_Leucine_c0" compartment="c0" charge="0" boundaryCondition="false"/>
<species id="cpd03607_c0" name="4_Phosphonooxy_threonine_c0" compartment="c0" charge="-2" boundaryCondition="false"/>
<species id="cpd02893_c0" name="5_Phosphoribosyl_4_carboxy_5_aminoimidazole_c0" compartment="c0" charge="-2" boundaryCondition="false"/>
<species id="cpd02140_c0" name="AIR_c0" compartment="c0" charge="-1" boundaryCondition="false"/>
<species id="cpd01061_c0" name="Geranial_c0" compartment="c0" charge="0" boundaryCondition="false"/>
<species id="cpd15165_c0" name="Geranic_acid_c0" compartment="c0" charge="-1" boundaryCondition="false"/>
<species id="cpd11554_c0" name="8_methyl_3_oxo_nonanoyl_ACP_c0" compartment="c0" charge="-1" boundaryCondition="false"/>
<species id="cpd11555_c0" name="8_methyl_3_hydroxy_nonanoyl_ACP_c0" compartment="c0" charge="-1" boundaryCondition="false"/>
<species id="cpd00078_c0" name="Succinyl_CoA_c0" compartment="c0" charge="-5" boundaryCondition="false"/>
<species id="cpd09818_c0" name="Naphthyl_2_methyl_succinic_acid_c0" compartment="c0" charge="-2" boundaryCondition="false"/>
<species id="cpd09819_c0" name="Naphthyl_2_methyl_succinyl_CoA_c0" compartment="c0" charge="-5" boundaryCondition="false"/>
<species id="cpd16346_c0" name="Nervonoyl_CoA_c0" compartment="c0" charge="-3" boundaryCondition="false"/>
<species id="cpd05238_c0" name="Nervonic_acid_c0" compartment="c0" charge="-1" boundaryCondition="false"/>
<species id="cpd00357_c0" name="TTP_c0" compartment="c0" charge="-3" boundaryCondition="false"/>
<species id="cpd00297_c0" name="dTDP_c0" compartment="c0" charge="-2" boundaryCondition="false"/>
<species id="cpd02691_c0" name="2_methyl_3_hydroxy_butyryl_CoA_c0" compartment="c0" charge="-4" boundaryCondition="false"/>
<species id="cpd02124_c0" name="2_Methylacetoacetyl_CoA_c0" compartment="c0" charge="-4" boundaryCondition="false"/>
<species id="cpd00053_c0" name="L_Glutamine_c0" compartment="c0" charge="0" boundaryCondition="false"/>
<species id="cpd00216_c0" name="Chorismate_c0" compartment="c0" charge="-2" boundaryCondition="false"/>
<species id="cpd00314_e0" name="D_Mannitol_e0" compartment="e0" charge="0" boundaryCondition="false"/>
<species id="cpd00491_c0" name="D_mannitol_1_phosphate_c0" compartment="c0" charge="-2" boundaryCondition="false"/>
<species id="cpd00274_c0" name="Citrulline_c0" compartment="c0" charge="0" boundaryCondition="false"/>
<species id="cpd00861_c0" name="UDP_N_acetyl_D_mannosamine_c0" compartment="c0" charge="-2" boundaryCondition="false"/>
<species id="cpd00946_c0" name="Undecaprenyl_diphospho_N_acetyl_glucosamine_c0" compartment="c0" charge="-2" boundaryCondition="false"/>
<species id="cpd02967_c0" name="N_Acetyl_beta_D_mannosaminyl_1_4_N_acetyl_D__glucosaminyldiphosphoundecaprenol_c0" compartment="c0" charge="-2" boundaryCondition="false"/>
<species id="cpd11588_c0" name="gly_pro_L_c0" compartment="c0" charge="0" boundaryCondition="false"/>
<species id="cpd00129_c0" name="L_Proline_c0" compartment="c0" charge="0" boundaryCondition="false"/>
<species id="cpd03256_c0" name="5beta_Pregnane_11beta_21_diol_3_20_dione_c0" compartment="c0" charge="0" boundaryCondition="false"/>
<species id="cpd01450_c0" name="Corticosterone_c0" compartment="c0" charge="0" boundaryCondition="false"/>
<species id="cpd02125_c0" name="Tiglyl_CoA_c0" compartment="c0" charge="-4" boundaryCondition="false"/>
<species id="cpd11341_c0" name="gamma_glutamyl_gamma_butyraldehyde_c0" compartment="c0" charge="0" boundaryCondition="false"/>
<species id="cpd11408_c0" name="gamma_Glutamyl_GABA_c0" compartment="c0" charge="-1" boundaryCondition="false"/>
<species id="cpd15546_c0" name="Phosphatidylglycerophosphate_dihexadec_9_enoyl_c0" compartment="c0" charge="-2" boundaryCondition="false"/>
<species id="cpd15539_c0" name="Phosphatidylglycerol_dihexadec_9_enoyl_c0" compartment="c0" charge="-1" boundaryCondition="false"/>
<species id="cpd00296_c0" name="dGMP_c0" compartment="c0" charge="-2" boundaryCondition="false"/>
<species id="cpd00277_c0" name="Deoxyguanosine_c0" compartment="c0" charge="0" boundaryCondition="false"/>
<species id="cpd11438_c0" name="fa4_c0" compartment="c0" charge="-1" boundaryCondition="false"/>
<species id="cpd11556_c0" name="8_methyl_trans_non_2_enoyl_ACP_c0" compartment="c0" charge="-1" boundaryCondition="false"/>
<species id="cpd11557_c0" name="8_methyl_nonanoyl_ACP_c0" compartment="c0" charge="-1" boundaryCondition="false"/>
<species id="cpd01240_c0" name="D_Glucoside_c0" compartment="c0" charge="0" boundaryCondition="false"/>
<species id="cpd11848_c0" name="ROH_c0" compartment="c0" charge="0" boundaryCondition="false"/>
<species id="cpd01017_e0" name="Cys_Gly_e0" compartment="e0" charge="0" boundaryCondition="false"/>
<species id="cpd01017_c0" name="Cys_Gly_c0" compartment="c0" charge="0" boundaryCondition="false"/>
<species id="cpd15339_c0" name="2_Acyl_sn_glycero_3_phosphoethanolamine_n_C16_0_c0" compartment="c0" charge="0" boundaryCondition="false"/>
<species id="cpd00214_c0" name="Palmitate_c0" compartment="c0" charge="-1" boundaryCondition="false"/>
<species id="cpd11570_c0" name="3_Oxooctodecanoyl_ACP_c0" compartment="c0" charge="-1" boundaryCondition="false"/>
<species id="cpd11571_c0" name="3_Hydroxyoctodecanoyl_ACP_c0" compartment="c0" charge="-1" boundaryCondition="false"/>
<species id="cpd01306_c0" name="Cycloartenol_c0" compartment="c0" charge="0" boundaryCondition="false"/>
<species id="cpd05727_c0" name="24_Methylenecycloartanol_c0" compartment="c0" charge="0" boundaryCondition="false"/>
<species id="cpd01324_c0" name="L_Histidinal_c0" compartment="c0" charge="1" boundaryCondition="false"/>
<species id="cpd15521_c0" name="1_2_didodecanoyl_sn_glycerol_3_phosphate_c0" compartment="c0" charge="-1" boundaryCondition="false"/>
<species id="cpd15679_c0" name="1_2_diisotetradecanoyl_sn_glycerol_3_phosphate_c0" compartment="c0" charge="-1" boundaryCondition="false"/>
<species id="cpd15720_c0" name="Dianteisopentadecanoylphosphatidylglycerophosphate_c0" compartment="c0" charge="-2" boundaryCondition="false"/>
<species id="cpd01651_c0" name="L_3_Cyanoalanine_c0" compartment="c0" charge="0" boundaryCondition="false"/>
<species id="cpd03407_c0" name="gamma_Glutamyl_beta_cyanoalanine_c0" compartment="c0" charge="-1" boundaryCondition="false"/>
<species id="cpd00013_e0" name="NH3_e0" compartment="e0" charge="1" boundaryCondition="false"/>
<species id="cpd15322_c0" name="1_Acyl_sn_glycero_3_phosphoglycerol_hexadec_9_enoyl_c0" compartment="c0" charge="-1" boundaryCondition="false"/>
<species id="cpd01502_c0" name="Citraconate_c0" compartment="c0" charge="-2" boundaryCondition="false"/>
<species id="cpd03593_c0" name="D_erythro_3_Methylmalate_c0" compartment="c0" charge="-2" boundaryCondition="false"/>
<species id="cpd00497_c0" name="XMP_c0" compartment="c0" charge="-2" boundaryCondition="false"/>
<species id="cpd15343_c0" name="2_Acyl_sn_glycero_3_phosphoglycerol_dodecanoyl_c0" compartment="c0" charge="-1" boundaryCondition="false"/>
<species id="cpd03833_c0" name="Precorrin_3B_c0" compartment="c0" charge="-6" boundaryCondition="false"/>
<species id="cpd00224_c0" name="L_Arabinose_c0" compartment="c0" charge="0" boundaryCondition="false"/>
<species id="cpd00397_c0" name="L_Ribulose_c0" compartment="c0" charge="0" boundaryCondition="false"/>
<species id="cpd00957_c0" name="2_5_Diamino_6_5_phosphoribosylamino_4_pyrimidineone_c0" compartment="c0" charge="-2" boundaryCondition="false"/>
<species id="cpd00449_c0" name="Dihydrolipoamide_c0" compartment="c0" charge="0" boundaryCondition="false"/>
<species id="cpd00863_c0" name="beta_D_Glucose_6_phosphate_c0" compartment="c0" charge="-2" boundaryCondition="false"/>
<species id="cpd00072_c0" name="D_fructose_6_phosphate_c0" compartment="c0" charge="-2" boundaryCondition="false"/>
<species id="cpd02415_c0" name="Serine_phosphoethanolamine_c0" compartment="c0" charge="0" boundaryCondition="false"/>
<species id="cpd00285_c0" name="Phosphoethanolamine_c0" compartment="c0" charge="-1" boundaryCondition="false"/>
<species id="cpd00159_c0" name="L_Lactate_c0" compartment="c0" charge="-1" boundaryCondition="false"/>
<species id="cpd00143_c0" name="Phenylpyruvate_c0" compartment="c0" charge="-1" boundaryCondition="false"/>
<species id="cpd03480_c0" name="2_Hydroxyphenylacetate_c0" compartment="c0" charge="-1" boundaryCondition="false"/>
<species id="cpd11553_c0" name="6_methyl_heptanoyl_ACP_c0" compartment="c0" charge="-1" boundaryCondition="false"/>
<species id="cpd15327_c0" name="1_hexadecanoyl_sn_glycerol_3_phosphate_c0" compartment="c0" charge="-1" boundaryCondition="false"/>
<species id="cpd11578_e0" name="hexanesulfonate_e0" compartment="e0" charge="-1" boundaryCondition="false"/>
<species id="cpd11578_c0" name="hexanesulfonate_c0" compartment="c0" charge="-1" boundaryCondition="false"/>
<species id="cpd11510_c0" name="10_methyl_trans_dodec_2_enoyl_ACP_c0" compartment="c0" charge="-1" boundaryCondition="false"/>
<species id="cpd11511_c0" name="10_methyl_dodecanoyl_ACP_c0" compartment="c0" charge="-1" boundaryCondition="false"/>
<species id="cpd00183_c0" name="Sarcosine_c0" compartment="c0" charge="0" boundaryCondition="false"/>
<species id="cpd00055_c0" name="Formaldehyde_c0" compartment="c0" charge="0" boundaryCondition="false"/>
<species id="cpd00671_c0" name="Citramalyl_CoA_c0" compartment="c0" charge="-4" boundaryCondition="false"/>
<species id="cpd00416_c0" name="Itaconyl_CoA_c0" compartment="c0" charge="-4" boundaryCondition="false"/>
<species id="cpd00186_c0" name="D_Glutamate_c0" compartment="c0" charge="-1" boundaryCondition="false"/>
<species id="cpd01512_c0" name="5_Oxo_D_proline_c0" compartment="c0" charge="-1" boundaryCondition="false"/>
<species id="cpd00822_c0" name="O_Succinyl_L_homoserine_c0" compartment="c0" charge="-1" boundaryCondition="false"/>
<species id="cpd00431_c0" name="Sphingomyelin_c0" compartment="c0" charge="0" boundaryCondition="false"/>
<species id="cpd00167_c0" name="Ceramide_c0" compartment="c0" charge="0" boundaryCondition="false"/>
<species id="cpd00457_c0" name="Phosphocholine_c0" compartment="c0" charge="-1" boundaryCondition="false"/>
<species id="cpd11552_c0" name="6_methyl_trans_hept_2_enoyl_ACP_c0" compartment="c0" charge="-1" boundaryCondition="false"/>
<species id="cpd02024_c0" name="Phosphonoacetaldehyde_c0" compartment="c0" charge="-1" boundaryCondition="false"/>
<species id="cpd03518_c0" name="Formamidopyrimidine_nucleoside_triphosphate_c0" compartment="c0" charge="-3" boundaryCondition="false"/>
<species id="cpd03519_c0" name="2_5_Diaminopyrimidine_nucleoside_triphosphate_c0" compartment="c0" charge="-3" boundaryCondition="false"/>
<species id="cpd15268_c0" name="Octadecanoyl_ACP_c0" compartment="c0" charge="-2" boundaryCondition="false"/>
<species id="cpd15329_c0" name="1_octadecanoyl_sn_glycerol_3_phosphate_c0" compartment="c0" charge="-2" boundaryCondition="false"/>
<species id="cpd15704_c0" name="1_2_Diisopentadecanoyl_sn_glycerol_c0" compartment="c0" charge="0" boundaryCondition="false"/>
<species id="cpd15680_c0" name="1_2_diisopentadecanoyl_sn_glycerol_3_phosphate_c0" compartment="c0" charge="-1" boundaryCondition="false"/>
<species id="cpd01501_c0" name="2_Methylcitrate_c0" compartment="c0" charge="-3" boundaryCondition="false"/>
<species id="cpd00507_c0" name="Glycerophosphocholine_c0" compartment="c0" charge="0" boundaryCondition="false"/>
<species id="cpd00098_c0" name="Choline_c0" compartment="c0" charge="1" boundaryCondition="false"/>
<species id="cpd15419_c0" name="CDP_1_2_dihexadecanoylglycerol_c0" compartment="c0" charge="-2" boundaryCondition="false"/>
<species id="cpd15545_c0" name="Phosphatidylglycerophosphate_dihexadecanoyl_c0" compartment="c0" charge="-2" boundaryCondition="false"/>
<species id="cpd00790_c0" name="O_Acetyl_L_homoserine_c0" compartment="c0" charge="0" boundaryCondition="false"/>
<species id="cpd00179_e0" name="Maltose_e0" compartment="e0" charge="0" boundaryCondition="false"/>
<species id="cpd01919_c0" name="maltose_6_phosphate_c0" compartment="c0" charge="-2" boundaryCondition="false"/>
<species id="cpd03963_c0" name="Biuret_c0" compartment="c0" charge="0" boundaryCondition="false"/>
<species id="cpd00073_c0" name="Urea_c0" compartment="c0" charge="0" boundaryCondition="false"/>
<species id="cpd11474_c0" name="Decanoyl_ACP_c0" compartment="c0" charge="-2" boundaryCondition="false"/>
<species id="cpd11489_c0" name="3_oxododecanoyl_acp_c0" compartment="c0" charge="-2" boundaryCondition="false"/>
<species id="cpd11506_c0" name="8_methyl_trans_dec_2_enoyl_ACP_c0" compartment="c0" charge="-1" boundaryCondition="false"/>
<species id="cpd11507_c0" name="8_methyl_decanoyl_ACP_c0" compartment="c0" charge="-1" boundaryCondition="false"/>
<species id="cpd00105_c0" name="D_Ribose_c0" compartment="c0" charge="0" boundaryCondition="false"/>
<species id="cpd03118_c0" name="S_Hydroxydecanoyl_CoA_c0" compartment="c0" charge="-4" boundaryCondition="false"/>
<species id="cpd03129_c0" name="2E_Decenoyl_CoA_c0" compartment="c0" charge="-4" boundaryCondition="false"/>
<species id="cpd03449_c0" name="2_Octaprenyl_3_methyl_5_hydroxy_6_methoxy_1_4_benzoquinone_c0" compartment="c0" charge="0" boundaryCondition="false"/>
<species id="cpd00347_c0" name="5_10_Methenyltetrahydrofolate_c0" compartment="c0" charge="-1" boundaryCondition="false"/>
<species id="cpd11476_c0" name="hexadecanoyl_acp_c0" compartment="c0" charge="-2" boundaryCondition="false"/>
<species id="cpd00134_c0" name="Palmitoyl_CoA_c0" compartment="c0" charge="-4" boundaryCondition="false"/>
<species id="cpd15526_c0" name="1_2_dioctadecanoyl_sn_glycerol_3_phosphate_c0" compartment="c0" charge="-1" boundaryCondition="false"/>
<species id="cpd15312_c0" name="1_2_Diacyl_sn_glycerol_dioctadec_11_enoyl_c0" compartment="c0" charge="0" boundaryCondition="false"/>
<species id="cpd15527_c0" name="1_2_dioctadec_11_enoyl_sn_glycerol_3_phosphate_c0" compartment="c0" charge="-1" boundaryCondition="false"/>
<species id="cpd15309_c0" name="1_2_Diacyl_sn_glycerol_dihexadecanoyl_c0" compartment="c0" charge="0" boundaryCondition="false"/>
<species id="cpd15524_c0" name="1_2_dihexadecanoyl_sn_glycerol_3_phosphate_c0" compartment="c0" charge="-1" boundaryCondition="false"/>
<species id="cpd03116_c0" name="S_3_Hydroxydodecanoyl_CoA_c0" compartment="c0" charge="-4" boundaryCondition="false"/>
<species id="cpd02060_c0" name="2E_Dodecenoyl_CoA_c0" compartment="c0" charge="-4" boundaryCondition="false"/>
<species id="cpd00076_c0" name="Sucrose_c0" compartment="c0" charge="0" boundaryCondition="false"/>
<species id="cpd02298_c0" name="1F_beta_D_Fructosylsucrose_c0" compartment="c0" charge="0" boundaryCondition="false"/>
<species id="cpd15611_c0" name="hexanal_c0" compartment="c0" charge="0" boundaryCondition="false"/>
<species id="cpd02774_c0" name="Dehydroepiandrosterone_sulfate_c0" compartment="c0" charge="-1" boundaryCondition="false"/>
<species id="cpd00904_c0" name="DHA_c0" compartment="c0" charge="0" boundaryCondition="false"/>
<species id="cpd00843_c0" name="Tartronate_semialdehyde_c0" compartment="c0" charge="-1" boundaryCondition="false"/>
<species id="cpd00270_c0" name="Caffeoyl_CoA_c0" compartment="c0" charge="-4" boundaryCondition="false"/>
<species id="cpd05546_c0" name="Cyanin_c0" compartment="c0" charge="-1" boundaryCondition="false"/>
<species id="cpd15088_c0" name="Cyanidin_3_glucoside_5_caffeoylglucoside_c0" compartment="c0" charge="-1" boundaryCondition="false"/>
<species id="cpd15606_c0" name="Gly_Tyr_c0" compartment="c0" charge="0" boundaryCondition="false"/>
<species id="cpd00069_c0" name="L_Tyrosine_c0" compartment="c0" charge="0" boundaryCondition="false"/>
<species id="cpd11546_c0" name="4_methyl_3_oxo_pentanoyl_ACP_c0" compartment="c0" charge="-1" boundaryCondition="false"/>
<species id="cpd11547_c0" name="4_methyl_3_hydroxy_pentanoyl_ACP_c0" compartment="c0" charge="-1" boundaryCondition="false"/>
<species id="cpd11539_c0" name="13_methyl_trans_tetra_dec_2_enoyl_ACP_c0" compartment="c0" charge="-1" boundaryCondition="false"/>
<species id="cpd15364_c0" name="2_5_triphosphoribosyl_3_dephospho_CoA_c0" compartment="c0" charge="-5" boundaryCondition="false"/>
<species id="cpd15420_c0" name="CDP_1_2_dioctadec_11_enoylglycerol_c0" compartment="c0" charge="-2" boundaryCondition="false"/>
<species id="cpd15548_c0" name="Phosphatidylglycerophosphate_dioctadec_11_enoyl_c0" compartment="c0" charge="-2" boundaryCondition="false"/>
<species id="cpd11591_e0" name="Gly_Met_e0" compartment="e0" charge="0" boundaryCondition="false"/>
<species id="cpd11591_c0" name="Gly_Met_c0" compartment="c0" charge="0" boundaryCondition="false"/>
<species id="cpd15358_c0" name="2_octadecanoyl_sn_glycerol_3_phosphate_c0" compartment="c0" charge="-1" boundaryCondition="false"/>
<species id="cpd01080_c0" name="ocdca_c0" compartment="c0" charge="-1" boundaryCondition="false"/>
<species id="cpd02536_c0" name="Muconolactone_c0" compartment="c0" charge="-1" boundaryCondition="false"/>
<species id="cpd01630_c0" name="cis_cis_Muconate_c0" compartment="c0" charge="-2" boundaryCondition="false"/>
<species id="cpd00232_c0" name="Neu5Ac_c0" compartment="c0" charge="-1" boundaryCondition="false"/>
<species id="cpd01743_c0" name="Cerebroside_c0" compartment="c0" charge="0" boundaryCondition="false"/>
<species id="cpd03653_c0" name="GM4_c0" compartment="c0" charge="-1" boundaryCondition="false"/>
<species id="cpd15674_c0" name="1_isopentadecanoyl_sn_glycerol_3_phosphate_c0" compartment="c0" charge="-1" boundaryCondition="false"/>
<species id="cpd00806_c0" name="L_Fuculose1_phosphate_c0" compartment="c0" charge="-2" boundaryCondition="false"/>
<species id="cpd00334_c0" name="L_Lactaldehyde_c0" compartment="c0" charge="0" boundaryCondition="false"/>
<species id="cpd11491_c0" name="3_oxotetradecanoyl_acp_c0" compartment="c0" charge="-2" boundaryCondition="false"/>
<species id="cpd01318_c0" name="Glycocholate_c0" compartment="c0" charge="-1" boundaryCondition="false"/>
<species id="cpd00526_c0" name="Cholate_c0" compartment="c0" charge="-1" boundaryCondition="false"/>
<species id="cpd00300_c0" name="Urate_c0" compartment="c0" charge="0" boundaryCondition="false"/>
<species id="cpd11558_c0" name="10_methyl_3_oxo_undecanoyl_ACP_c0" compartment="c0" charge="-1" boundaryCondition="false"/>
<species id="cpd11559_c0" name="10_methyl_3_hydroxy_undecanoyl_ACP_c0" compartment="c0" charge="-1" boundaryCondition="false"/>
<species id="cpd00343_c0" name="N_Carbamoyl_L_aspartate_c0" compartment="c0" charge="-2" boundaryCondition="false"/>
<species id="cpd00939_c0" name="Toxopyrimidine_c0" compartment="c0" charge="0" boundaryCondition="false"/>
<species id="cpd01298_c0" name="Aminoacetone_c0" compartment="c0" charge="1" boundaryCondition="false"/>
<species id="cpd00428_c0" name="2_Oxopropanal_c0" compartment="c0" charge="0" boundaryCondition="false"/>
<species id="cpd00009_e0" name="Phosphate_e0" compartment="e0" charge="-2" boundaryCondition="false"/>
<species id="cpd03676_c0" name="S_Coclaurine_c0" compartment="c0" charge="0" boundaryCondition="false"/>
<species id="cpd03081_c0" name="S_N_Methylcoclaurine_c0" compartment="c0" charge="0" boundaryCondition="false"/>
<species id="cpd00227_c0" name="L_Homoserine_c0" compartment="c0" charge="0" boundaryCondition="false"/>
<species id="cpd00346_c0" name="L_Aspartate4_semialdehyde_c0" compartment="c0" charge="0" boundaryCondition="false"/>
<species id="cpd09027_c0" name="5_Hydroxy_2_oxo_4_ureido_2_5_dihydro_1H_imidazole_5_carboxylate_c0" compartment="c0" charge="-1" boundaryCondition="false"/>
<species id="cpd00130_c0" name="L_Malate_c0" compartment="c0" charge="-2" boundaryCondition="false"/>
<species id="cpd00175_c0" name="UDP_N_acetyl_D_galactosamine_c0" compartment="c0" charge="-2" boundaryCondition="false"/>
<species id="cpd15342_c0" name="2_Acyl_sn_glycero_3_phosphoethanolamine_octadec_11_enoyl_c0" compartment="c0" charge="0" boundaryCondition="false"/>
<species id="cpd11521_c0" name="5_methyl_3_oxo_hexanoyl_ACP_c0" compartment="c0" charge="-1" boundaryCondition="false"/>
<species id="cpd11522_c0" name="5_methyl_3_hydroxy_hexanoyl_ACP_c0" compartment="c0" charge="-1" boundaryCondition="false"/>
<species id="cpd00367_c0" name="Cytidine_c0" compartment="c0" charge="0" boundaryCondition="false"/>
<species id="cpd11912_c0" name="tRNA_Glu_c0" compartment="c0" charge="0" boundaryCondition="false"/>
<species id="cpd12227_c0" name="L_Glutamyl_tRNA_Glu_c0" compartment="c0" charge="0" boundaryCondition="false"/>
<species id="cpd11669_c0" name="Q_c0" compartment="c0" charge="0" boundaryCondition="false"/>
<species id="cpd11665_c0" name="QH2_c0" compartment="c0" charge="0" boundaryCondition="false"/>
<species id="cpd00918_c0" name="2_Acetamido_5_oxopentanoate_c0" compartment="c0" charge="-1" boundaryCondition="false"/>
<species id="cpd03244_c0" name="Taurodeoxycholate_c0" compartment="c0" charge="-1" boundaryCondition="false"/>
<species id="cpd02733_c0" name="Deoxycholate_c0" compartment="c0" charge="-1" boundaryCondition="false"/>
<species id="cpd00249_c0" name="Uridine_c0" compartment="c0" charge="0" boundaryCondition="false"/>
<species id="cpd14698_c0" name="3_Methyl_1_hydroxybutyl_TPP_c0" compartment="c0" charge="-1" boundaryCondition="false"/>
<species id="cpd14699_c0" name="S_3_Methylbutanoyl_dihydrolipoamide_E_c0" compartment="c0" charge="0" boundaryCondition="false"/>
<species id="cpd04058_c0" name="L_N2_2_Carboxyethylarginine_c0" compartment="c0" charge="0" boundaryCondition="false"/>
<species id="cpd00349_c0" name="Sedoheptulose_1_7_bisphosphate_c0" compartment="c0" charge="-4" boundaryCondition="false"/>
<species id="cpd00190_c0" name="beta_D_Glucose_c0" compartment="c0" charge="0" boundaryCondition="false"/>
<species id="cpd00170_c0" name="Gluconolactone_c0" compartment="c0" charge="0" boundaryCondition="false"/>
<species id="cpd00060_e0" name="L_Methionine_e0" compartment="e0" charge="0" boundaryCondition="false"/>
<species id="cpd00524_c0" name="2_Inosose_c0" compartment="c0" charge="0" boundaryCondition="false"/>
<species id="cpd03487_c0" name="Undecaprenyl_diphospho_N_acetylmuramoyl_N_acetylglucosamine_L_alanyl_D_glutamyl_L_lysyl_D_alanyl_D_alanine_c0" compartment="c0" charge="-3" boundaryCondition="false"/>
<species id="cpd03488_c0" name="Undecaprenyl_diphospho_N_acetylmuramoyl_N_acetylglucosamine_L_alanyl_D_glutaminyl_L_lysyl_D_alanyl_D_alanine_c0" compartment="c0" charge="-2" boundaryCondition="false"/>
<species id="cpd00338_c0" name="5_Aminolevulinate_c0" compartment="c0" charge="0" boundaryCondition="false"/>
<species id="cpd15028_c0" name="Delphin_c0" compartment="c0" charge="-2" boundaryCondition="false"/>
<species id="cpd15029_c0" name="Delphinidin_3_glucoside_5_caffoyl_glucoside_c0" compartment="c0" charge="-2" boundaryCondition="false"/>
<species id="cpd11580_c0" name="Gly_Gln_c0" compartment="c0" charge="0" boundaryCondition="false"/>
<species id="cpd03115_c0" name="S_3_Hydroxytetradecanoyl_CoA_c0" compartment="c0" charge="-4" boundaryCondition="false"/>
<species id="cpd12689_c0" name="3_Oxotetradecanoyl_CoA_c0" compartment="c0" charge="-4" boundaryCondition="false"/>
<species id="cpd06707_c0" name="Benzamide_c0" compartment="c0" charge="0" boundaryCondition="false"/>
<species id="cpd00153_c0" name="Benzoate_c0" compartment="c0" charge="-1" boundaryCondition="false"/>
<species id="cpd00834_c0" name="Phosphopantetheine_c0" compartment="c0" charge="-2" boundaryCondition="false"/>
<species id="cpd04078_c0" name="Tosylate_c0" compartment="c0" charge="-1" boundaryCondition="false"/>
<species id="cpd04117_c0" name="4_Methylcatechol_c0" compartment="c0" charge="0" boundaryCondition="false"/>
<species id="cpd00158_c0" name="CELB_c0" compartment="c0" charge="0" boundaryCondition="false"/>
<species id="cpd01777_c0" name="Phosphoribosyl_AMP_c0" compartment="c0" charge="-4" boundaryCondition="false"/>
<species id="cpd02979_c0" name="phosphoribosylformiminoaicar_phosphate_c0" compartment="c0" charge="-4" boundaryCondition="false"/>
<species id="cpd03588_c0" name="L_erythro_3_Methylmalyl_CoA_c0" compartment="c0" charge="-4" boundaryCondition="false"/>
<species id="cpd03589_c0" name="Mesaconyl_CoA_c0" compartment="c0" charge="-4" boundaryCondition="false"/>
<species id="cpd02711_c0" name="2_Keto_3_deoxy_6_phosphogluconate_c0" compartment="c0" charge="-3" boundaryCondition="false"/>
<species id="cpd08928_c0" name="L_Threonine_phosphate_c0" compartment="c0" charge="-2" boundaryCondition="false"/>
<species id="cpd03043_c0" name="3_Hydroxybutanoyl_CoA_c0" compartment="c0" charge="-3" boundaryCondition="false"/>
<species id="cpd11467_c0" name="2E_Tetradecenoyl_acp_c0" compartment="c0" charge="-2" boundaryCondition="false"/>
<species id="cpd00139_c0" name="Glycolate_c0" compartment="c0" charge="-1" boundaryCondition="false"/>
<species id="cpd15337_c0" name="2_Acyl_sn_glycero_3_phosphoethanolamine_tetradecanoyl_c0" compartment="c0" charge="0" boundaryCondition="false"/>
<species id="cpd03847_c0" name="Myristic_acid_c0" compartment="c0" charge="-1" boundaryCondition="false"/>
<species id="cpd03233_c0" name="3alpha_7alpha_12alpha_24_Tetrahydroxy_5beta_cholestanoyl_CoA_c0" compartment="c0" charge="-3" boundaryCondition="false"/>
<species id="cpd03248_c0" name="3alpha_7alpha_12alpha_Trihydroxy_5beta_24_oxocholestanoyl_CoA_c0" compartment="c0" charge="-3" boundaryCondition="false"/>
<species id="cpd03918_c0" name="Adenosyl_cobinamide_c0" compartment="c0" charge="4" boundaryCondition="false"/>
<species id="cpd00322_c0" name="L_Isoleucine_c0" compartment="c0" charge="0" boundaryCondition="false"/>
<species id="cpd00034_e0" name="Zn2_plus__e0" compartment="e0" charge="2" boundaryCondition="false"/>
<species id="cpd00034_c0" name="Zn2_plus__c0" compartment="c0" charge="2" boundaryCondition="false"/>
<species id="cpd15536_c0" name="Phosphatidylglycerol_ditetradecanoyl_c0" compartment="c0" charge="-1" boundaryCondition="false"/>
<species id="cpd15792_c0" name="Myristoylcardiolipin_B_subtilis_c0" compartment="c0" charge="-2" boundaryCondition="false"/>
<species id="cpd00039_c0" name="L_Lysine_c0" compartment="c0" charge="1" boundaryCondition="false"/>
<species id="cpd00525_c0" name="UDP_N_acetylmuramoyl_L_alanyl_D_glutamate_c0" compartment="c0" charge="-4" boundaryCondition="false"/>
<species id="cpd02861_c0" name="UDP_N_acetylmuramoyl_L_alanyl_D_glutamyl_L_lysine_c0" compartment="c0" charge="-3" boundaryCondition="false"/>
<species id="cpd00233_c0" name="Tetrahydrobiopterin_c0" compartment="c0" charge="0" boundaryCondition="false"/>
<species id="cpd00231_c0" name="Dihydrobiopterin_c0" compartment="c0" charge="0" boundaryCondition="false"/>
<species id="cpd03126_c0" name="2E_Hexadecenoyl_CoA_c0" compartment="c0" charge="-4" boundaryCondition="false"/>
<species id="cpd00115_c0" name="dATP_c0" compartment="c0" charge="-3" boundaryCondition="false"/>
<species id="cpd00177_c0" name="dADP_c0" compartment="c0" charge="-2" boundaryCondition="false"/>
<species id="cpd11496_c0" name="4_methyl_3_oxo_hexanoyl_ACP_c0" compartment="c0" charge="-1" boundaryCondition="false"/>
<species id="cpd03227_c0" name="5beta_Cholestane_3alpha_7alpha_26_triol_c0" compartment="c0" charge="0" boundaryCondition="false"/>
<species id="cpd03228_c0" name="3alpha_7alpha_Dihydroxy_5beta_cholestan_26_al_c0" compartment="c0" charge="0" boundaryCondition="false"/>
<species id="cpd00427_c0" name="L_Arabinonate_c0" compartment="c0" charge="-1" boundaryCondition="false"/>
<species id="cpd00520_c0" name="2_Dehydro_3_deoxy_L_pentonate_c0" compartment="c0" charge="-1" boundaryCondition="false"/>
<species id="cpd02535_c0" name="2_3_Dihydroxy_3_methylvalerate_c0" compartment="c0" charge="-1" boundaryCondition="false"/>
<species id="cpd02882_c0" name="4__1_D_Ribitylamino_5_aminouracil_c0" compartment="c0" charge="0" boundaryCondition="false"/>
<species id="cpd02656_c0" name="6_7_Dimethyl_8__1_D_ribityllumazine_c0" compartment="c0" charge="-1" boundaryCondition="false"/>
<species id="cpd15700_c0" name="Diisohexadecanoylphosphatidylethanolamine_c0" compartment="c0" charge="0" boundaryCondition="false"/>
<species id="cpd00325_c0" name="Progesterone_c0" compartment="c0" charge="0" boundaryCondition="false"/>
<species id="cpd03260_c0" name="5beta_Pregnane_3_20_dione_c0" compartment="c0" charge="0" boundaryCondition="false"/>
<species id="cpd02227_c0" name="S_Ribosylhomocysteine_c0" compartment="c0" charge="0" boundaryCondition="false"/>
<species id="cpd00161_c0" name="L_Threonine_c0" compartment="c0" charge="0" boundaryCondition="false"/>
<species id="cpd00293_c0" name="N_Acetyl_D_glucosamine_6_phosphate_c0" compartment="c0" charge="-2" boundaryCondition="false"/>
<species id="cpd02611_c0" name="N_Acetyl_D_glucosamine1_phosphate_c0" compartment="c0" charge="-2" boundaryCondition="false"/>
<species id="cpd00117_c0" name="D_Alanine_c0" compartment="c0" charge="0" boundaryCondition="false"/>
<species id="cpd00094_c0" name="2_Oxobutyrate_c0" compartment="c0" charge="-1" boundaryCondition="false"/>
<species id="cpd04864_c0" name="Dibenzofuran_c0" compartment="c0" charge="0" boundaryCondition="false"/>
<species id="cpd02240_c0" name="2_2_3_Trihydroxybiphenyl_c0" compartment="c0" charge="0" boundaryCondition="false"/>
<species id="cpd15341_c0" name="2_Acyl_sn_glycero_3_phosphoethanolamine_n_C18_0_c0" compartment="c0" charge="0" boundaryCondition="false"/>
<species id="cpd09790_c0" name="3_Methylsalicylaldehyde_c0" compartment="c0" charge="0" boundaryCondition="false"/>
<species id="cpd09791_c0" name="3_Methylsalicylate_c0" compartment="c0" charge="-1" boundaryCondition="false"/>
<species id="cpd00062_c0" name="UTP_c0" compartment="c0" charge="-3" boundaryCondition="false"/>
<species id="cpd02345_c0" name="L_Glutamate1_semialdehyde_c0" compartment="c0" charge="0" boundaryCondition="false"/>
<species id="cpd00119_e0" name="L_Histidine_e0" compartment="e0" charge="0" boundaryCondition="false"/>
<species id="cpd17043_c0" name="RNA_transcription_c0" compartment="c0" charge="0" boundaryCondition="false"/>
<species id="cpd01716_c0" name="3_Dehydroshikimate_c0" compartment="c0" charge="-1" boundaryCondition="false"/>
<species id="cpd11593_e0" name="ala_L_asp_L_e0" compartment="e0" charge="-1" boundaryCondition="false"/>
<species id="cpd11593_c0" name="ala_L_asp_L_c0" compartment="c0" charge="-1" boundaryCondition="false"/>
<species id="cpd00638_c0" name="Deamido_NAD_c0" compartment="c0" charge="-2" boundaryCondition="false"/>
<species id="cpd11475_c0" name="2E_Decenoyl_acp_c0" compartment="c0" charge="-2" boundaryCondition="false"/>
<species id="cpd03555_c0" name="15S_HPETE_c0" compartment="c0" charge="-1" boundaryCondition="false"/>
<species id="cpd00111_c0" name="Oxidized_glutathione_c0" compartment="c0" charge="-2" boundaryCondition="false"/>
<species id="cpd02890_c0" name="15S_HETE_c0" compartment="c0" charge="-1" boundaryCondition="false"/>
<species id="cpd00145_c0" name="Hydroxypyruvate_c0" compartment="c0" charge="-1" boundaryCondition="false"/>
<species id="cpd01571_c0" name="2_3_Cyclic_CMP_c0" compartment="c0" charge="-1" boundaryCondition="false"/>
<species id="cpd03454_c0" name="3_CMP_c0" compartment="c0" charge="-2" boundaryCondition="false"/>
<species id="cpd00076_e0" name="Sucrose_e0" compartment="e0" charge="0" boundaryCondition="false"/>
<species id="cpd01693_c0" name="6_Phosphosucrose_c0" compartment="c0" charge="-2" boundaryCondition="false"/>
<species id="cpd01973_c0" name="4_Guanidinobutanamide_c0" compartment="c0" charge="1" boundaryCondition="false"/>
<species id="cpd00762_c0" name="4_Guanidinobutanoate_c0" compartment="c0" charge="0" boundaryCondition="false"/>
<species id="cpd00182_c0" name="Adenosine_c0" compartment="c0" charge="0" boundaryCondition="false"/>
<species id="cpd00290_c0" name="D_fructose_1_6_bisphosphate_c0" compartment="c0" charge="-4" boundaryCondition="false"/>
<species id="cpd12606_c0" name="Plasmenylethanolamine_c0" compartment="c0" charge="-1" boundaryCondition="false"/>
<species id="cpd00444_c0" name="CDPethanolamine_c0" compartment="c0" charge="-1" boundaryCondition="false"/>
<species id="cpd12322_c0" name="1_Alkenyl_2_acylglycerol_c0" compartment="c0" charge="0" boundaryCondition="false"/>
<species id="cpd00697_c0" name="cGMP_c0" compartment="c0" charge="-1" boundaryCondition="false"/>
<species id="cpd01982_c0" name="5_Phosphoribosylamine_c0" compartment="c0" charge="-1" boundaryCondition="false"/>
<species id="cpd08288_c0" name="2_phospho_4__cytidine5_diphospho_2_C_methyl_D_erythritol_c0" compartment="c0" charge="-4" boundaryCondition="false"/>
<species id="cpd12554_c0" name="1_Alkyl_2_acylglycerophosphoethanolamine_c0" compartment="c0" charge="-1" boundaryCondition="false"/>
<species id="cpd00953_c0" name="1D_1_Guanidino_3_amino_1_3_dideoxy_scyllo_inositol_c0" compartment="c0" charge="2" boundaryCondition="false"/>
<species id="cpd02847_c0" name="1D_1_Guanidino_1_deoxy_3_dehydro_scyllo_inositol_c0" compartment="c0" charge="1" boundaryCondition="false"/>
<species id="cpd15799_c0" name="Isohexadecanoylcardiolipin_B_subtilis_c0" compartment="c0" charge="-2" boundaryCondition="false"/>
<species id="cpd15277_c0" name="Palmitoyl_ACP_c0" compartment="c0" charge="-2" boundaryCondition="false"/>
<species id="cpd15421_c0" name="CDP_1_2_dioctadecanoylglycerol_c0" compartment="c0" charge="-2" boundaryCondition="false"/>
<species id="cpd02991_c0" name="phosphoribulosylformimino_AICAR_phosphate_c0" compartment="c0" charge="-3" boundaryCondition="false"/>
<species id="cpd15684_c0" name="CDP_1_2_dianteisoheptadecanoylglycerol_c0" compartment="c0" charge="-2" boundaryCondition="false"/>
<species id="cpd15690_c0" name="Dianteisoheptadecanoylphosphatidylserine_c0" compartment="c0" charge="-2" boundaryCondition="false"/>
<species id="cpd00184_c0" name="Thymidine_c0" compartment="c0" charge="0" boundaryCondition="false"/>
<species id="cpd00151_c0" name="Thymine_c0" compartment="c0" charge="0" boundaryCondition="false"/>
<species id="cpd00509_c0" name="deoxyribose_1_phosphate_c0" compartment="c0" charge="-2" boundaryCondition="false"/>
<species id="cpd00378_c0" name="Formamide_c0" compartment="c0" charge="0" boundaryCondition="false"/>
<species id="cpd00150_c0" name="HCN_c0" compartment="c0" charge="0" boundaryCondition="false"/>
<species id="cpd11481_c0" name="R_3_hydroxypalmitoyl_acyl_carrierprotein__c0" compartment="c0" charge="-1" boundaryCondition="false"/>
<species id="cpd11485_c0" name="3_oxohexadecanoyl_acp_c0" compartment="c0" charge="-2" boundaryCondition="false"/>
<species id="cpd01405_c0" name="Pseudouridine_c0" compartment="c0" charge="0" boundaryCondition="false"/>
<species id="cpd00859_c0" name="Pseudouridine_5_phosphate_c0" compartment="c0" charge="-2" boundaryCondition="false"/>
<species id="cpd01947_c0" name="BDOH_c0" compartment="c0" charge="0" boundaryCondition="false"/>
<species id="cpd00361_c0" name="ACTN_c0" compartment="c0" charge="0" boundaryCondition="false"/>
<species id="cpd02663_c0" name="2_5_Diketo_3_deoxy_D_gluconate_c0" compartment="c0" charge="-1" boundaryCondition="false"/>
<species id="cpd11508_c0" name="10_methyl_3_oxo_dodecanoyl_ACP_c0" compartment="c0" charge="-1" boundaryCondition="false"/>
<species id="cpd00374_c0" name="Tyramine_c0" compartment="c0" charge="1" boundaryCondition="false"/>
<species id="cpd01610_c0" name="N_Methyltyramine_c0" compartment="c0" charge="1" boundaryCondition="false"/>
<species id="cpd11579_e0" name="ethanesulfonate_e0" compartment="e0" charge="-1" boundaryCondition="false"/>
<species id="cpd11579_c0" name="ethanesulfonate_c0" compartment="c0" charge="-1" boundaryCondition="false"/>
<species id="cpd01171_e0" name="Dulcose_e0" compartment="e0" charge="0" boundaryCondition="false"/>
<species id="cpd03752_c0" name="Galactitol_1_phosphate_c0" compartment="c0" charge="-2" boundaryCondition="false"/>
<species id="cpd03375_c0" name="3_Hydroxypropanoyl_CoA_c0" compartment="c0" charge="-3" boundaryCondition="false"/>
<species id="cpd00663_c0" name="Acrylyl_CoA_c0" compartment="c0" charge="-3" boundaryCondition="false"/>
<species id="cpd00043_c0" name="UDP_galactose_c0" compartment="c0" charge="-2" boundaryCondition="false"/>
<species id="cpd02745_c0" name="alpha_D_Galactosyl_diphosphoundecaprenol_c0" compartment="c0" charge="-2" boundaryCondition="false"/>
<species id="cpd00210_e0" name="Taurine_e0" compartment="e0" charge="0" boundaryCondition="false"/>
<species id="cpd02311_c0" name="4_Imidazolone_5_propanoate_c0" compartment="c0" charge="-2" boundaryCondition="false"/>
<species id="cpd14887_c0" name="7Z_10Z_13Z_16Z_19Z_Docosapentaenoyl_CoA_c0" compartment="c0" charge="-3" boundaryCondition="false"/>
<species id="cpd16301_c0" name="Docosapentaenoic_acid_c0" compartment="c0" charge="-1" boundaryCondition="false"/>
<species id="cpd00281_c0" name="GABA_c0" compartment="c0" charge="0" boundaryCondition="false"/>
<species id="cpd00199_c0" name="4_Oxobutanoate_c0" compartment="c0" charge="-1" boundaryCondition="false"/>
<species id="cpd12117_c0" name="beta_D_Mannoside_c0" compartment="c0" charge="0" boundaryCondition="false"/>
<species id="cpd00138_c0" name="D_Mannose_c0" compartment="c0" charge="0" boundaryCondition="false"/>
<species id="cpd08375_c0" name="Cobalt_precorrin_8_c0" compartment="c0" charge="-5" boundaryCondition="false"/>
<species id="cpd03421_c0" name="Cobyrinate_c0" compartment="c0" charge="-3" boundaryCondition="false"/>
<species id="cpd03517_c0" name="Biotinyl_5_AMP_c0" compartment="c0" charge="-1" boundaryCondition="false"/>
<species id="cpd12847_c0" name="Apo_carboxylase_c0" compartment="c0" charge="0" boundaryCondition="false"/>
<species id="cpd02787_c0" name="16_Methoxy_2_3_dihydro_3_hydroxytabersonine_c0" compartment="c0" charge="0" boundaryCondition="false"/>
<species id="cpd01736_c0" name="Deacetoxyvindoline_c0" compartment="c0" charge="0" boundaryCondition="false"/>
<species id="cpd15302_c0" name="glycogenn_1_c0" compartment="c0" charge="0" boundaryCondition="false"/>
<species id="cpd15302_b" name="glycogenn_1_c0_b" compartment="c0" charge="0" boundaryCondition="true"/>
<species id="cpd00155_c0" name="Glycogen_c0" compartment="c0" charge="0" boundaryCondition="false"/>
<species id="cpd15605_e0" name="Gly_Phe_e0" compartment="e0" charge="0" boundaryCondition="false"/>
<species id="cpd15323_c0" name="1_Acyl_sn_glycero_3_phosphoglycerol_octadecanoyl_c0" compartment="c0" charge="-1" boundaryCondition="false"/>
<species id="cpd00404_c0" name="D_Ornithine_c0" compartment="c0" charge="1" boundaryCondition="false"/>
<species id="cpd00412_c0" name="Deoxyuridine_c0" compartment="c0" charge="0" boundaryCondition="false"/>
<species id="cpd00299_c0" name="dUMP_c0" compartment="c0" charge="-2" boundaryCondition="false"/>
<species id="cpd15603_c0" name="Gly_Cys_c0" compartment="c0" charge="0" boundaryCondition="false"/>
<species id="cpd11435_c0" name="fa1coa_c0" compartment="c0" charge="-3" boundaryCondition="false"/>
<species id="cpd15673_c0" name="1_isotetradecanoyl_sn_glycerol_3_phosphate_c0" compartment="c0" charge="-1" boundaryCondition="false"/>
<species id="cpd12115_c0" name="Arabinan_c0" compartment="c0" charge="0" boundaryCondition="false"/>
<species id="cpd15330_c0" name="1_tetradec_7_enoyl_sn_glycerol_3_phosphate_c0" compartment="c0" charge="-1" boundaryCondition="false"/>
<species id="cpd15298_c0" name="tetradecenoate_c0" compartment="c0" charge="-1" boundaryCondition="false"/>
<species id="cpd00264_e0" name="Spermidine_e0" compartment="e0" charge="3" boundaryCondition="false"/>
<species id="cpd03078_c0" name="Selenophosphate_c0" compartment="c0" charge="-1" boundaryCondition="false"/>
<species id="cpd15565_c0" name="L_Seryl_tRNASec_c0" compartment="c0" charge="-2" boundaryCondition="false"/>
<species id="cpd15563_c0" name="L_Selenocysteinyl_tRNASec_c0" compartment="c0" charge="0" boundaryCondition="false"/>
<species id="cpd00110_c0" name="Cytochrome_c2_plus__c0" compartment="c0" charge="4" boundaryCondition="false"/>
<species id="cpd00109_c0" name="Cytochrome_c3_plus__c0" compartment="c0" charge="5" boundaryCondition="false"/>
<species id="cpd00136_c0" name="4_Hydroxybenzoate_c0" compartment="c0" charge="-1" boundaryCondition="false"/>
<species id="cpd02172_c0" name="Solanesyl_diphosphate_c0" compartment="c0" charge="-2" boundaryCondition="false"/>
<species id="cpd02419_c0" name="Nonaprenyl_4_hydroxybenzoate_c0" compartment="c0" charge="-1" boundaryCondition="false"/>
<species id="cpd15417_c0" name="CDP_1_2_didodecanoylglycerol_c0" compartment="c0" charge="-2" boundaryCondition="false"/>
<species id="cpd15354_c0" name="2_hexadec_9_enoyl_sn_glycerol_3_phosphate_c0" compartment="c0" charge="-1" boundaryCondition="false"/>
<species id="cpd16434_c0" name="5_Fluorodihydrouracil_c0" compartment="c0" charge="0" boundaryCondition="false"/>
<species id="cpd16435_c0" name="2_Fluoro_3_ureidopropionic_acid_c0" compartment="c0" charge="-1" boundaryCondition="false"/>
<species id="cpd11480_c0" name="D_3_Hydroxydodecanoyl_acp_c0" compartment="c0" charge="-2" boundaryCondition="false"/>
<species id="cpd00065_c0" name="L_Tryptophan_c0" compartment="c0" charge="0" boundaryCondition="false"/>
<species id="cpd00318_c0" name="Tryptamine_c0" compartment="c0" charge="1" boundaryCondition="false"/>
<species id="cpd02083_c0" name="CoproporphyrinogenIII_c0" compartment="c0" charge="-4" boundaryCondition="false"/>
<species id="cpd00791_c0" name="ProtoporphyrinogenIX_c0" compartment="c0" charge="-2" boundaryCondition="false"/>
<species id="cpd03091_c0" name="5_Deoxyadenosine_c0" compartment="c0" charge="0" boundaryCondition="false"/>
<species id="cpd04449_c0" name="m_toluate_c0" compartment="c0" charge="-1" boundaryCondition="false"/>
<species id="cpd04108_c0" name="1_2_Dihydroxy_3_methylcyclohexa_3_5_dienecarboxylate_c0" compartment="c0" charge="-1" boundaryCondition="false"/>
<species id="cpd01345_c0" name="Taurocyamine_c0" compartment="c0" charge="0" boundaryCondition="false"/>
<species id="cpd02710_c0" name="2_3_Carboxy_3_aminopropyl_L_histidine_c0" compartment="c0" charge="0" boundaryCondition="false"/>
<species id="cpd02858_c0" name="2_3_Carboxy_3_methylammoniopropyl_L_histidine_c0" compartment="c0" charge="0" boundaryCondition="false"/>
<species id="cpd11849_c0" name="RSH_c0" compartment="c0" charge="0" boundaryCondition="false"/>
<species id="cpd14475_c0" name="ROOH_c0" compartment="c0" charge="0" boundaryCondition="false"/>
<species id="cpd00057_c0" name="Alcohol_c0" compartment="c0" charge="0" boundaryCondition="false"/>
<species id="cpd14474_c0" name="R_S_S_R_c0" compartment="c0" charge="0" boundaryCondition="false"/>
<species id="cpd00681_c0" name="Choline_sulfate_c0" compartment="c0" charge="0" boundaryCondition="false"/>
<species id="cpd11525_c0" name="7_methyl_3_oxo_octanoyl_ACP_c0" compartment="c0" charge="-1" boundaryCondition="false"/>
<species id="cpd11526_c0" name="7_methyl_3_hydroxy_octanoyl_ACP_c0" compartment="c0" charge="-1" boundaryCondition="false"/>
<species id="cpd13383_c0" name="1_Phosphatidyl_1D_myo_inositol_3_4_bisphosphate_c0" compartment="c0" charge="-3" boundaryCondition="false"/>
<species id="cpd12572_c0" name="1_Phosphatidyl_1D_myo_inositol_3_phosphate_c0" compartment="c0" charge="-2" boundaryCondition="false"/>
<species id="cpd09802_c0" name="2_Naphthaldehyde_c0" compartment="c0" charge="0" boundaryCondition="false"/>
<species id="cpd09804_c0" name="2_Naphthoic_acid_c0" compartment="c0" charge="-1" boundaryCondition="false"/>
<species id="cpd04122_c0" name="Aminoacetaldehyde_c0" compartment="c0" charge="1" boundaryCondition="false"/>
<species id="cpd08279_c0" name="1_Hydroxy_2_naphthaldehyde_c0" compartment="c0" charge="0" boundaryCondition="false"/>
<species id="cpd00472_c0" name="UDPgalacturonate_c0" compartment="c0" charge="-3" boundaryCondition="false"/>
<species id="cpd00104_c0" name="BIOT_c0" compartment="c0" charge="-1" boundaryCondition="false"/>
<species id="cpd12608_c0" name="Apo_propionyl_CoA_carboxylase_ATP_hydrolysing_c0" compartment="c0" charge="0" boundaryCondition="false"/>
<species id="cpd12597_c0" name="Holo_propionyl_CoA_carboxylase_ATP_hydrolysing_c0" compartment="c0" charge="0" boundaryCondition="false"/>
<species id="cpd02775_c0" name="4_Amino_5_phosphomethyl_2_methylpyrimidine_c0" compartment="c0" charge="-2" boundaryCondition="false"/>
<species id="cpd02074_c0" name="2_Oxo_6_aminocaproate_c0" compartment="c0" charge="0" boundaryCondition="false"/>
<species id="cpd00922_c0" name="delta1_Piperideine_2_carboxylate_c0" compartment="c0" charge="-1" boundaryCondition="false"/>
<species id="cpd04105_c0" name="Mycothiol_c0" compartment="c0" charge="0" boundaryCondition="false"/>
<species id="cpd04106_c0" name="S_Formylmycothiol_c0" compartment="c0" charge="0" boundaryCondition="false"/>
<species id="cpd01441_c0" name="Acetyl_maltose_c0" compartment="c0" charge="0" boundaryCondition="false"/>
<species id="cpd11587_c0" name="Ala_Gln_c0" compartment="c0" charge="0" boundaryCondition="false"/>
<species id="cpd02835_c0" name="UDP_2_3_bis3_hydroxytetradecanoylglucosamine_c0" compartment="c0" charge="-2" boundaryCondition="false"/>
<species id="cpd02930_c0" name="Lipid_X_c0" compartment="c0" charge="-2" boundaryCondition="false"/>
<species id="cpd00120_c0" name="Butyryl_CoA_c0" compartment="c0" charge="-4" boundaryCondition="false"/>
<species id="cpd00211_c0" name="Butyrate_c0" compartment="c0" charge="-1" boundaryCondition="false"/>
<species id="cpd01329_c0" name="Maltohexaose_c0" compartment="c0" charge="0" boundaryCondition="false"/>
<species id="cpd03724_e0" name="Ferrichrome_e0" compartment="e0" charge="0" boundaryCondition="false"/>
<species id="cpd03724_c0" name="Ferrichrome_c0" compartment="c0" charge="0" boundaryCondition="false"/>
<species id="cpd00705_c0" name="L_2_Aminoadipate_c0" compartment="c0" charge="-1" boundaryCondition="false"/>
<species id="cpd00269_c0" name="2_Oxoadipate_c0" compartment="c0" charge="-2" boundaryCondition="false"/>
<species id="cpd03252_c0" name="5beta_Pregnane_11beta_17alpha_21_triol_3_20_dione_c0" compartment="c0" charge="0" boundaryCondition="false"/>
<species id="cpd00546_c0" name="Cortisol_c0" compartment="c0" charge="0" boundaryCondition="false"/>
<species id="cpd00355_c0" name="Nicotinamide_ribonucleotide_c0" compartment="c0" charge="-1" boundaryCondition="false"/>
<species id="cpd02016_c0" name="N_Ribosylnicotinamide_c0" compartment="c0" charge="1" boundaryCondition="false"/>
<species id="cpd11583_c0" name="Ala_Leu_c0" compartment="c0" charge="0" boundaryCondition="false"/>
<species id="cpd01572_c0" name="2_3_Cyclic_UMP_c0" compartment="c0" charge="-1" boundaryCondition="false"/>
<species id="cpd00989_c0" name="3_UMP_c0" compartment="c0" charge="-2" boundaryCondition="false"/>
<species id="cpd00637_e0" name="D_Methionine_e0" compartment="e0" charge="0" boundaryCondition="false"/>
<species id="cpd00637_c0" name="D_Methionine_c0" compartment="c0" charge="0" boundaryCondition="false"/>
<species id="cpd04309_c0" name="Chlorobenzene_c0" compartment="c0" charge="0" boundaryCondition="false"/>
<species id="cpd09316_c0" name="3_Chloro_cis_1_2_dihydroxycyclohexa_3_5_diene_c0" compartment="c0" charge="0" boundaryCondition="false"/>
<species id="cpd00809_c0" name="O_Phospho_L_homoserine_c0" compartment="c0" charge="-2" boundaryCondition="false"/>
<species id="cpd03709_c0" name="Salicylaldehyde_c0" compartment="c0" charge="0" boundaryCondition="false"/>
<species id="cpd03710_c0" name="trans_O_Hydroxybenzylidenepyruvate_c0" compartment="c0" charge="-1" boundaryCondition="false"/>
<species id="cpd02589_c0" name="3_5_Cyclic_nucleotide_c0" compartment="c0" charge="-1" boundaryCondition="false"/>
<species id="cpd00821_c0" name="Nucleoside_5_phosphate_c0" compartment="c0" charge="-1" boundaryCondition="false"/>
<species id="cpd00653_c0" name="D_Galactonate_c0" compartment="c0" charge="-1" boundaryCondition="false"/>
<species id="cpd00894_c0" name="2_Dehydro_3_deoxy_D_galactonate_c0" compartment="c0" charge="-1" boundaryCondition="false"/>
<species id="cpd00840_c0" name="L_beta_Lysine_c0" compartment="c0" charge="1" boundaryCondition="false"/>
<species id="cpd00248_c0" name="Quinate_c0" compartment="c0" charge="-1" boundaryCondition="false"/>
<species id="cpd00321_c0" name="Feruloyl_CoA_c0" compartment="c0" charge="-4" boundaryCondition="false"/>
<species id="cpd01683_c0" name="O_Feruloylquinate_c0" compartment="c0" charge="-1" boundaryCondition="false"/>
<species id="cpd03469_c0" name="beta_D_Glucosyl_2_coumarinate_c0" compartment="c0" charge="-1" boundaryCondition="false"/>
<species id="cpd03468_c0" name="2_Coumarinate_c0" compartment="c0" charge="-1" boundaryCondition="false"/>
<species id="cpd04015_c0" name="trans_3_Chloro_2_propene_1_ol_c0" compartment="c0" charge="0" boundaryCondition="false"/>
<species id="cpd04017_c0" name="3_Chloroallyl_aldehyde_c0" compartment="c0" charge="0" boundaryCondition="false"/>
<species id="cpd02414_c0" name="L_2_Amino_6_oxopimelate_c0" compartment="c0" charge="-1" boundaryCondition="false"/>
<species id="cpd08287_c0" name="4__cytidine5_diphospho_2_C_methyl_D_erythritol_c0" compartment="c0" charge="-2" boundaryCondition="false"/>
<species id="cpd15552_c0" name="phosphatidylserine_didodecanoyl_c0" compartment="c0" charge="-2" boundaryCondition="false"/>
<species id="cpd15528_c0" name="phosphatidylethanolamine_didodecanoyl_c0" compartment="c0" charge="0" boundaryCondition="false"/>
<species id="cpd00028_c0" name="Heme_c0" compartment="c0" charge="-2" boundaryCondition="false"/>
<species id="cpd11313_c0" name="hemeO_c0" compartment="c0" charge="-2" boundaryCondition="false"/>
<species id="cpd02197_c0" name="5_Formyltetrahydrofolate_c0" compartment="c0" charge="-2" boundaryCondition="false"/>
<species id="cpd03231_c0" name="3alpha_7alpha_24_Trihydroxy_5beta_cholestanoyl_CoA_c0" compartment="c0" charge="-3" boundaryCondition="false"/>
<species id="cpd03232_c0" name="3alpha_7alpha_Dihydroxy_5beta_24_oxocholestanoyl_CoA_c0" compartment="c0" charge="-3" boundaryCondition="false"/>
<species id="cpd11532_c0" name="9_methyl_decanoyl_ACP_c0" compartment="c0" charge="-1" boundaryCondition="false"/>
<species id="cpd11533_c0" name="11_methyl_3_oxo_dodecanoyl_ACP_c0" compartment="c0" charge="-1" boundaryCondition="false"/>
<species id="cpd00241_c0" name="dGTP_c0" compartment="c0" charge="-3" boundaryCondition="false"/>
<species id="cpd00523_c0" name="Trehalose_6_phosphate_c0" compartment="c0" charge="-2" boundaryCondition="false"/>
<species id="cpd11592_c0" name="gly_glu_L_c0" compartment="c0" charge="-1" boundaryCondition="false"/>
<species id="cpd02484_c0" name="Inositol_3_phosphate_c0" compartment="c0" charge="-2" boundaryCondition="false"/>
<species id="cpd00280_c0" name="D_Galacturonate_c0" compartment="c0" charge="-1" boundaryCondition="false"/>
<species id="cpd00437_c0" name="D_Tagaturonate_c0" compartment="c0" charge="-1" boundaryCondition="false"/>
<species id="cpd00932_c0" name="5_O__1_Carboxyvinyl_3_phosphoshikimate_c0" compartment="c0" charge="-4" boundaryCondition="false"/>
<species id="cpd11679_c0" name="Secondary_alcohol_c0" compartment="c0" charge="0" boundaryCondition="false"/>
<species id="cpd11733_c0" name="Ketone_c0" compartment="c0" charge="0" boundaryCondition="false"/>
<species id="cpd09793_c0" name="1_Naphthaldehyde_c0" compartment="c0" charge="0" boundaryCondition="false"/>
<species id="cpd09794_c0" name="1_Naphthoic_acid_c0" compartment="c0" charge="-1" boundaryCondition="false"/>
<species id="cpd11433_c0" name="fa12_c0" compartment="c0" charge="-1" boundaryCondition="false"/>
<species id="cpd11434_c0" name="fa12coa_c0" compartment="c0" charge="-3" boundaryCondition="false"/>
<species id="cpd01691_c0" name="Retinol_palmitate_c0" compartment="c0" charge="0" boundaryCondition="false"/>
<species id="cpd00365_c0" name="Retinol_c0" compartment="c0" charge="0" boundaryCondition="false"/>
<species id="cpd00881_c0" name="Caffeate_c0" compartment="c0" charge="-1" boundaryCondition="false"/>
<species id="cpd01059_c0" name="Ferulate_c0" compartment="c0" charge="-1" boundaryCondition="false"/>
<species id="cpd04139_c0" name="2_Hydroxy_5_methyl_cis_cis_muconic_semialdehyde_c0" compartment="c0" charge="-1" boundaryCondition="false"/>
<species id="cpd00122_e0" name="N_Acetyl_D_glucosamine_e0" compartment="e0" charge="0" boundaryCondition="false"/>
<species id="cpd04016_c0" name="cis_3_Chloro_2_propene_1_ol_c0" compartment="c0" charge="0" boundaryCondition="false"/>
<species id="cpd15064_c0" name="cis_3_Chloroallyl_aldehyde_c0" compartment="c0" charge="0" boundaryCondition="false"/>
<species id="cpd03446_c0" name="2_Octaprenyl_6_methoxyphenol_c0" compartment="c0" charge="0" boundaryCondition="false"/>
<species id="cpd03447_c0" name="2_Octaprenyl_6_methoxy_1_4_benzoquinone_c0" compartment="c0" charge="0" boundaryCondition="false"/>
<species id="cpd15603_e0" name="Gly_Cys_e0" compartment="e0" charge="0" boundaryCondition="false"/>
<species id="cpd03920_c0" name="Adenosylcobinamide_GDP_c0" compartment="c0" charge="1" boundaryCondition="false"/>
<species id="cpd15314_c0" name="1_Acyl_sn_glycero_3_phosphoethanolamine_tetradecanoyl_c0" compartment="c0" charge="0" boundaryCondition="false"/>
<species id="cpd17041_c0" name="Protein_biosynthesis_c0" compartment="c0" charge="0" boundaryCondition="false"/>
<species id="cpd02708_c0" name="cis_2_Methyl_5_isopropylhexa_2_5_dienal_c0" compartment="c0" charge="0" boundaryCondition="false"/>
<species id="cpd08741_c0" name="cis_2_Methyl_5_isopropylhexa_2_5_dienoic_acid_c0" compartment="c0" charge="-1" boundaryCondition="false"/>
<species id="cpd11566_c0" name="14_methyl_3_oxo_pentadecanoyl_ACP_c0" compartment="c0" charge="-1" boundaryCondition="false"/>
<species id="cpd11567_c0" name="14_methyl_3_hydroxy_pentadecanoyl_ACP_c0" compartment="c0" charge="-1" boundaryCondition="false"/>
<species id="cpd11979_c0" name="Steryl_ester_c0" compartment="c0" charge="0" boundaryCondition="false"/>
<species id="cpd00301_c0" name="Sterol_c0" compartment="c0" charge="0" boundaryCondition="false"/>
<species id="cpd16401_c0" name="4_Hydroxy_5_phenyltetrahydro_1_3_oxazin_2_one_c0" compartment="c0" charge="0" boundaryCondition="false"/>
<species id="cpd16402_c0" name="5_Phenyl_1_3_oxazinane_2_4_dione_c0" compartment="c0" charge="0" boundaryCondition="false"/>
<species id="cpd02552_c0" name="n_acetylglutamyl_phosphate_c0" compartment="c0" charge="-3" boundaryCondition="false"/>
<species id="cpd00492_c0" name="N_Acetyl_D_mannosamine_c0" compartment="c0" charge="0" boundaryCondition="false"/>
<species id="cpd02612_c0" name="N_Acetylmannosamine_6_phosphate_c0" compartment="c0" charge="-2" boundaryCondition="false"/>
<species id="cpd15699_c0" name="Dianteisopentadecanoylphosphatidylethanolamine_c0" compartment="c0" charge="0" boundaryCondition="false"/>
<species id="cpd00945_c0" name="2_Dehydro_3_deoxy_D_galactonate_6_phosphate_c0" compartment="c0" charge="-3" boundaryCondition="false"/>
<species id="cpd03696_e0" name="Ursin_e0" compartment="e0" charge="0" boundaryCondition="false"/>
<species id="cpd03697_c0" name="Arbutin_6P_c0" compartment="c0" charge="-2" boundaryCondition="false"/>
<species id="cpd00295_c0" name="dGDP_c0" compartment="c0" charge="-2" boundaryCondition="false"/>
<species id="cpd02964_c0" name="UDP_N_acetylmuramoyl_L_alanyl_D_gamma_glutamyl_meso_2_6_diaminopimelate_c0" compartment="c0" charge="-4" boundaryCondition="false"/>
<species id="cpd00388_c0" name="Allantoate_c0" compartment="c0" charge="-1" boundaryCondition="false"/>
<species id="cpd02361_c0" name="4_Hydroxyphenylacetaldehyde_c0" compartment="c0" charge="0" boundaryCondition="false"/>
<species id="cpd00207_c0" name="Guanine_c0" compartment="c0" charge="0" boundaryCondition="false"/>
<species id="cpd00298_c0" name="dTMP_c0" compartment="c0" charge="-2" boundaryCondition="false"/>
<species id="cpd14960_c0" name="Cobalt_precorrin_5B_c0" compartment="c0" charge="-6" boundaryCondition="false"/>
<species id="cpd01047_c0" name="Apigenin_c0" compartment="c0" charge="0" boundaryCondition="false"/>
<species id="cpd01043_c0" name="Acacetin_c0" compartment="c0" charge="0" boundaryCondition="false"/>
<species id="cpd00118_e0" name="Putrescine_e0" compartment="e0" charge="2" boundaryCondition="false"/>
<species id="cpd00599_c0" name="SALC_c0" compartment="c0" charge="-1" boundaryCondition="false"/>
<species id="cpd11500_c0" name="6_methyl_3_oxo_octanoyl_ACP_c0" compartment="c0" charge="-1" boundaryCondition="false"/>
<species id="cpd11501_c0" name="6_methyl_3_hydroxy_octanoyl_ACP_c0" compartment="c0" charge="-1" boundaryCondition="false"/>
<species id="cpd02658_c0" name="Nalpha_Benzyloxycarbonyl_L_leucine_c0" compartment="c0" charge="-1" boundaryCondition="false"/>
<species id="cpd00435_c0" name="Phenylcarbinol_c0" compartment="c0" charge="0" boundaryCondition="false"/>
<species id="cpd15532_c0" name="phosphatidylethanolamine_dihexadec_9enoyl_c0" compartment="c0" charge="0" boundaryCondition="false"/>
<species id="cpd02513_c0" name="Inositol_3_4_bisphosphate_c0" compartment="c0" charge="-2" boundaryCondition="false"/>
<species id="cpd01221_c0" name="S_Acetoin_c0" compartment="c0" charge="0" boundaryCondition="false"/>
<species id="cpd11580_e0" name="Gly_Gln_e0" compartment="e0" charge="0" boundaryCondition="false"/>
<species id="cpd16344_c0" name="Icosenoyl_CoA_c0" compartment="c0" charge="-3" boundaryCondition="false"/>
<species id="cpd16341_c0" name="Icosenoic_acid_c0" compartment="c0" charge="-1" boundaryCondition="false"/>
<species id="cpd00391_c0" name="D_Xylonate_c0" compartment="c0" charge="-1" boundaryCondition="false"/>
<species id="cpd02386_c0" name="2_Dehydro_3_deoxy_D_xylonate_c0" compartment="c0" charge="-1" boundaryCondition="false"/>
<species id="cpd15547_c0" name="Phosphatidylglycerophosphate_dioctadecanoyl_c0" compartment="c0" charge="-2" boundaryCondition="false"/>
<species id="cpd00769_c0" name="N_Formyl_L_aspartate_c0" compartment="c0" charge="-2" boundaryCondition="false"/>
<species id="cpd01586_c0" name="4_Chlorocatechol_c0" compartment="c0" charge="0" boundaryCondition="false"/>
<species id="cpd04364_c0" name="5_Chloro_2_hydroxymuconic_semialdehyde_c0" compartment="c0" charge="-1" boundaryCondition="false"/>
<species id="cpd04360_c0" name="3_Vinylcatechol_c0" compartment="c0" charge="0" boundaryCondition="false"/>
<species id="cpd04362_c0" name="2_Hydroxy_6_oxoocta_2_4_7_trienoate_c0" compartment="c0" charge="-1" boundaryCondition="false"/>
<species id="cpd15348_c0" name="2_Acyl_sn_glycero_3_phosphoglycerol_octadecanoyl_c0" compartment="c0" charge="-1" boundaryCondition="false"/>
<species id="cpd00180_c0" name="Oxalate_c0" compartment="c0" charge="-2" boundaryCondition="false"/>
<species id="cpd15544_c0" name="Phosphatidylglycerophosphate_ditetradec_7_enoyl_c0" compartment="c0" charge="-2" boundaryCondition="false"/>
<species id="cpd15537_c0" name="Phosphatidylglycerol_ditetradec_7_enoyl_c0" compartment="c0" charge="-1" boundaryCondition="false"/>
<species id="cpd02102_c0" name="N_Adenylylanthranilate_c0" compartment="c0" charge="-2" boundaryCondition="false"/>
<species id="cpd15320_c0" name="1_Acyl_sn_glycero_3_phosphoglycerol_tetradec_7_enoyl_c0" compartment="c0" charge="-1" boundaryCondition="false"/>
<species id="cpd11572_c0" name="trans_Octodec_2_enoyl_ACP_c0" compartment="c0" charge="-1" boundaryCondition="false"/>
<species id="cpd11482_c0" name="R_3_Hydroxydecanoyl_acyl_carrier_protein_c0" compartment="c0" charge="-2" boundaryCondition="false"/>
<species id="cpd11487_c0" name="3_oxodecanoyl_acp_c0" compartment="c0" charge="-2" boundaryCondition="false"/>
<species id="cpd00082_c0" name="D_Fructose_c0" compartment="c0" charge="0" boundaryCondition="false"/>
<species id="cpd02843_c0" name="D_erythro_imidazol_glycerol_phosphate_c0" compartment="c0" charge="-2" boundaryCondition="false"/>
<species id="cpd02851_c0" name="AICAR_c0" compartment="c0" charge="-2" boundaryCondition="false"/>
<species id="cpd15294_c0" name="Tetradecenoyl_ACP_c0" compartment="c0" charge="-1" boundaryCondition="false"/>
<species id="cpd16540_c0" name="5_Deoxy_glucuronic_acid_c0" compartment="c0" charge="-1" boundaryCondition="false"/>
<species id="cpd04242_c0" name="DKH_c0" compartment="c0" charge="-1" boundaryCondition="false"/>
<species id="cpd11565_c0" name="12_methyl_tridecanoyl_ACP_c0" compartment="c0" charge="-2" boundaryCondition="false"/>
<species id="cpd15716_c0" name="Diisoheptadecanoylphosphatidylglycerophosphate_c0" compartment="c0" charge="-2" boundaryCondition="false"/>
<species id="cpd15525_c0" name="1_2_dihexadec_9_enoyl_sn_glycerol_3_phosphate_c0" compartment="c0" charge="-1" boundaryCondition="false"/>
<species id="cpd12116_c0" name="alpha_L_Fucoside_c0" compartment="c0" charge="0" boundaryCondition="false"/>
<species id="cpd00751_c0" name="L_Fucose_c0" compartment="c0" charge="0" boundaryCondition="false"/>
<species id="cpd03052_c0" name="Imidazole_acetaldehyde_c0" compartment="c0" charge="0" boundaryCondition="false"/>
<species id="cpd01831_c0" name="4_Imidazoleacetate_c0" compartment="c0" charge="-1" boundaryCondition="false"/>
<species id="cpd02996_c0" name="GM2_c0" compartment="c0" charge="-1" boundaryCondition="false"/>
<species id="cpd03656_c0" name="GA2_c0" compartment="c0" charge="0" boundaryCondition="false"/>
<species id="cpd03657_c0" name="GA1_c0" compartment="c0" charge="0" boundaryCondition="false"/>
<species id="cpd15681_c0" name="1_2_dianteisopentadecanoyl_sn_glycerol_3_phosphate_c0" compartment="c0" charge="-1" boundaryCondition="false"/>
<species id="cpd11479_c0" name="D_3_Hydroxyhexanoyl_acp_c0" compartment="c0" charge="-2" boundaryCondition="false"/>
<species id="cpd03343_e0" name="Phenylpropanoate_e0" compartment="e0" charge="-1" boundaryCondition="false"/>
<species id="cpd03343_c0" name="Phenylpropanoate_c0" compartment="c0" charge="-1" boundaryCondition="false"/>
<species id="cpd00262_c0" name="Oxalyl_CoA_c0" compartment="c0" charge="-4" boundaryCondition="false"/>
<species id="cpd00284_c0" name="6_Phospho_D_gluconate_c0" compartment="c0" charge="-3" boundaryCondition="false"/>
<species id="cpd02921_c0" name="SAICAR_c0" compartment="c0" charge="-3" boundaryCondition="false"/>
<species id="cpd08211_c0" name="trans_trans_cis_Geranylgeranyl_diphosphate_c0" compartment="c0" charge="-2" boundaryCondition="false"/>
<species id="cpd11512_c0" name="12_methyl_3_oxo_tetra_decanoyl_ACP_c0" compartment="c0" charge="-1" boundaryCondition="false"/>
<species id="cpd11513_c0" name="12_methyl_3_hydroxy_tetra_decanoyl_ACP_c0" compartment="c0" charge="-1" boundaryCondition="false"/>
<species id="cpd00413_c0" name="Glutaryl_CoA_c0" compartment="c0" charge="-4" boundaryCondition="false"/>
<species id="cpd04806_c0" name="Aldophosphamide_c0" compartment="c0" charge="0" boundaryCondition="false"/>
<species id="cpd16365_c0" name="Alcophosphamide_c0" compartment="c0" charge="0" boundaryCondition="false"/>
<species id="cpd01560_c0" name="beta_Alanyl_CoA_c0" compartment="c0" charge="-2" boundaryCondition="false"/>
<species id="cpd02693_c0" name="3_Isopropylmalate_c0" compartment="c0" charge="-2" boundaryCondition="false"/>
<species id="cpd01710_c0" name="2_Isopropylmaleate_c0" compartment="c0" charge="-2" boundaryCondition="false"/>
<species id="cpd00224_e0" name="L_Arabinose_e0" compartment="e0" charge="0" boundaryCondition="false"/>
<species id="cpd02605_c0" name="2_isopropyl_3_oxosuccinate_c0" compartment="c0" charge="-2" boundaryCondition="false"/>
<species id="cpd15706_c0" name="1_2_Diisohexadecanoyl_sn_glycerol_c0" compartment="c0" charge="0" boundaryCondition="false"/>
<species id="cpd15345_c0" name="2_Acyl_sn_glycero_3_phosphoglycerol_tetradec_7_enoyl_c0" compartment="c0" charge="-1" boundaryCondition="false"/>
<species id="cpd01262_e0" name="Amylotriose_e0" compartment="e0" charge="0" boundaryCondition="false"/>
<species id="cpd01262_c0" name="Amylotriose_c0" compartment="c0" charge="0" boundaryCondition="false"/>
<species id="cpd03236_c0" name="7alpha_12alpha_Dihydroxy_5beta_cholestan_3_one_c0" compartment="c0" charge="0" boundaryCondition="false"/>
<species id="cpd03239_c0" name="7alpha_12alpha_Dihydroxycholest_4_en_3_one_c0" compartment="c0" charge="0" boundaryCondition="false"/>
<species id="cpd16343_c0" name="Behenoyl_CoA_c0" compartment="c0" charge="-4" boundaryCondition="false"/>
<species id="cpd05196_c0" name="Docosanoate_c0" compartment="c0" charge="-1" boundaryCondition="false"/>
<species id="cpd00137_e0" name="Citrate_e0" compartment="e0" charge="-3" boundaryCondition="false"/>
<species id="cpd10516_e0" name="fe3_e0" compartment="e0" charge="3" boundaryCondition="false"/>
<species id="cpd00588_e0" name="Sorbitol_e0" compartment="e0" charge="0" boundaryCondition="false"/>
<species id="cpd00804_c0" name="Sorbitol_6_phosphate_c0" compartment="c0" charge="-2" boundaryCondition="false"/>
<species id="cpd00616_c0" name="Pretyrosine_c0" compartment="c0" charge="-1" boundaryCondition="false"/>
<species id="cpd05039_c0" name="Carbazole_c0" compartment="c0" charge="0" boundaryCondition="false"/>
<species id="cpd05040_c0" name="2_Aminobiphenyl_2_3_diol_c0" compartment="c0" charge="0" boundaryCondition="false"/>
<species id="cpd15311_c0" name="1_2_Diacyl_sn_glycerol_dioctadecanoyl_c0" compartment="c0" charge="0" boundaryCondition="false"/>
<species id="cpd03293_c0" name="Biocytin_c0" compartment="c0" charge="0" boundaryCondition="false"/>
<species id="cpd00141_c0" name="Propionate_c0" compartment="c0" charge="-1" boundaryCondition="false"/>
<species id="cpd03560_c0" name="Propionyladenylate_c0" compartment="c0" charge="-1" boundaryCondition="false"/>
<species id="cpd15672_c0" name="1_anteisoheptadecanoyl_sn_glycerol_3_phosphate_c0" compartment="c0" charge="-1" boundaryCondition="false"/>
<species id="cpd11548_c0" name="4_methyl_trans_pent_2_enoyl_ACP_c0" compartment="c0" charge="-1" boundaryCondition="false"/>
<species id="cpd18007_c0" name="Leachianone_G_c0" compartment="c0" charge="0" boundaryCondition="false"/>
<species id="cpd18036_c0" name="Sophoraflavanone_G_c0" compartment="c0" charge="0" boundaryCondition="false"/>
<species id="cpd00551_c0" name="DTYL_c0" compartment="c0" charge="0" boundaryCondition="false"/>
<species id="cpd11564_c0" name="12_methyl_trans_tridec_2_enoyl_ACP_c0" compartment="c0" charge="-1" boundaryCondition="false"/>
<species id="cpd11519_c0" name="14_methyl_hexa_decanoyl_ACP_c0" compartment="c0" charge="-2" boundaryCondition="false"/>
<species id="cpd00332_c0" name="Mevalonic_acid_c0" compartment="c0" charge="-1" boundaryCondition="false"/>
<species id="cpd00812_c0" name="5_phosphomevalonate_c0" compartment="c0" charge="-3" boundaryCondition="false"/>
<species id="cpd15604_c0" name="Gly_Leu_c0" compartment="c0" charge="0" boundaryCondition="false"/>
<species id="cpd15355_c0" name="2_hexadecanoyl_sn_glycerol_3_phosphate_c0" compartment="c0" charge="-1" boundaryCondition="false"/>
<species id="cpd11516_c0" name="14_methyl_3_oxo_hexa_decanoyl_ACP_c0" compartment="c0" charge="-1" boundaryCondition="false"/>
<species id="cpd11517_c0" name="14_methyl_3_hydroxy_hexa_decanoyl_ACP_c0" compartment="c0" charge="-1" boundaryCondition="false"/>
<species id="cpd11494_c0" name="Acetyl_ACP_c0" compartment="c0" charge="-2" boundaryCondition="false"/>
<species id="cpd11488_c0" name="Acetoacetyl_ACP_c0" compartment="c0" charge="-2" boundaryCondition="false"/>
<species id="cpd01914_c0" name="L_Methionine_S_oxide_c0" compartment="c0" charge="0" boundaryCondition="false"/>
<species id="cpd00451_c0" name="Glycocyamine_c0" compartment="c0" charge="0" boundaryCondition="false"/>
<species id="cpd03491_c0" name="Undecaprenyl_diphospho_N_acetylmuramoyl_N_acetylglucosamine_L_alanyl_gamma_D_glutamyl_L_lysyl_D_alanyl_D_alanine_c0" compartment="c0" charge="-3" boundaryCondition="false"/>
<species id="cpd03492_c0" name="Undecaprenyl_diphospho_N_acetylmuramoyl_N_acetylglucosamine_L_alanyl_D_isoglutaminyl_L_lysyl_D_alanyl_D_alanine_c0" compartment="c0" charge="-2" boundaryCondition="false"/>
<species id="cpd11523_c0" name="5_methyl_trans_hex_2_enoyl_ACP_c0" compartment="c0" charge="-1" boundaryCondition="false"/>
<species id="cpd11524_c0" name="5_methyl_hexanoyl_ACP_c0" compartment="c0" charge="-1" boundaryCondition="false"/>
<species id="cpd00448_c0" name="D_Glyceraldehyde_c0" compartment="c0" charge="0" boundaryCondition="false"/>
<species id="cpd00146_c0" name="Carbamoylphosphate_c0" compartment="c0" charge="-2" boundaryCondition="false"/>
<species id="cpd01859_c0" name="2_Naphthylmethanol_c0" compartment="c0" charge="0" boundaryCondition="false"/>
<species id="cpd00666_c0" name="Tartrate_c0" compartment="c0" charge="-2" boundaryCondition="false"/>
<species id="cpd02186_c0" name="Oxaloglycolate_c0" compartment="c0" charge="-2" boundaryCondition="false"/>
<species id="cpd03161_c0" name="Phenethylamine_c0" compartment="c0" charge="1" boundaryCondition="false"/>
<species id="cpd14940_c0" name="2E_Octadecenoyl_acp_c0" compartment="c0" charge="-2" boundaryCondition="false"/>
<species id="cpd12458_c0" name="Stearoyl_acyl_carrier_protein_c0" compartment="c0" charge="-2" boundaryCondition="false"/>
<species id="cpd00045_c0" name="Adenosine_3_5_bisphosphate_c0" compartment="c0" charge="-4" boundaryCondition="false"/>
<species id="cpd00157_c0" name="Glycerone_c0" compartment="c0" charge="0" boundaryCondition="false"/>
<species id="cpd12370_c0" name="apo_ACP_c0" compartment="c0" charge="0" boundaryCondition="false"/>
<species id="cpd14703_c0" name="S_2_Methylbutanoyl_dihydrolipoamide_E_c0" compartment="c0" charge="0" boundaryCondition="false"/>
<species id="cpd00978_c0" name="dUDP_c0" compartment="c0" charge="-2" boundaryCondition="false"/>
<species id="cpd00358_c0" name="dUTP_c0" compartment="c0" charge="-3" boundaryCondition="false"/>
<species id="cpd00773_c0" name="UDP_MurNAc_c0" compartment="c0" charge="-3" boundaryCondition="false"/>
<species id="cpd00890_c0" name="UDP_N_acetylmuramoyl_L_alanine_c0" compartment="c0" charge="-3" boundaryCondition="false"/>
<species id="cpd11611_c0" name="Acyl_CoA_c0" compartment="c0" charge="-3" boundaryCondition="false"/>
<species id="cpd12300_c0" name="Acylglycerone_phosphate_c0" compartment="c0" charge="-1" boundaryCondition="false"/>
<species id="cpd02884_c0" name="FAICAR_c0" compartment="c0" charge="-2" boundaryCondition="false"/>
<species id="cpd00195_c0" name="1_Alcohol_c0" compartment="c0" charge="0" boundaryCondition="false"/>
<species id="cpd11616_c0" name="RCHO_c0" compartment="c0" charge="0" boundaryCondition="false"/>
<species id="cpd00482_c0" name="2_Phospho_D_glycerate_c0" compartment="c0" charge="-3" boundaryCondition="false"/>
<species id="cpd11470_c0" name="Octanoyl_ACP_c0" compartment="c0" charge="-2" boundaryCondition="false"/>
<species id="cpd03846_c0" name="octanoate_c0" compartment="c0" charge="-1" boundaryCondition="false"/>
<species id="cpd00885_c0" name="Phytate_c0" compartment="c0" charge="-6" boundaryCondition="false"/>
<species id="cpd02788_c0" name="Inositol_1_2_3_5_6_pentakisphosphate_c0" compartment="c0" charge="-5" boundaryCondition="false"/>
<species id="cpd11596_c0" name="butanesulfonate_c0" compartment="c0" charge="-1" boundaryCondition="false"/>
<species id="cpd01011_c0" name="Butanal_c0" compartment="c0" charge="0" boundaryCondition="false"/>
<species id="cpd15238_c0" name="Hexadecenoyl_CoA_c0" compartment="c0" charge="-3" boundaryCondition="false"/>
<species id="cpd00133_c0" name="Nicotinamide_c0" compartment="c0" charge="0" boundaryCondition="false"/>
<species id="cpd00218_c0" name="Niacin_c0" compartment="c0" charge="-1" boundaryCondition="false"/>
<species id="cpd01228_c0" name="Aldosterone_c0" compartment="c0" charge="0" boundaryCondition="false"/>
<species id="cpd03254_c0" name="11beta_21_Dihydroxy_3_20_oxo_5beta_pregnan_18_al_c0" compartment="c0" charge="0" boundaryCondition="false"/>
<species id="cpd01974_c0" name="4_Hydroxy_L_glutamate_c0" compartment="c0" charge="-1" boundaryCondition="false"/>
<species id="cpd00830_c0" name="4_Hydroxy_2_oxoglutarate_c0" compartment="c0" charge="-2" boundaryCondition="false"/>
<species id="cpd00041_e0" name="L_Aspartate_e0" compartment="e0" charge="-1" boundaryCondition="false"/>
<species id="cpd01482_c0" name="UDP_glucosamine_c0" compartment="c0" charge="-1" boundaryCondition="false"/>
<species id="cpd01623_c0" name="UDP_galactosamine_c0" compartment="c0" charge="-1" boundaryCondition="false"/>
<species id="cpd11473_c0" name="2E_Hexenoyl_acp_c0" compartment="c0" charge="-1" boundaryCondition="false"/>
<species id="cpd15344_c0" name="2_Acyl_sn_glycero_3_phosphoglycerol_tetradecanoyl_c0" compartment="c0" charge="-1" boundaryCondition="false"/>
<species id="cpd11534_c0" name="11_methyl_3_hydroxy_dodecanoyl_ACP_c0" compartment="c0" charge="-1" boundaryCondition="false"/>
<species id="cpd02678_c0" name="N_Formyl_GAR_c0" compartment="c0" charge="-2" boundaryCondition="false"/>
<species id="cpd02394_c0" name="GAR_c0" compartment="c0" charge="-1" boundaryCondition="false"/>
<species id="cpd11209_c0" name="N_Acetyl_L_citrulline_c0" compartment="c0" charge="-1" boundaryCondition="false"/>
<species id="cpd15692_c0" name="Diisopentadecanoylphosphatidylserine_c0" compartment="c0" charge="-2" boundaryCondition="false"/>
<species id="cpd15698_c0" name="Diisopentadecanoylphosphatidylethanolamine_c0" compartment="c0" charge="0" boundaryCondition="false"/>
<species id="cpd02230_c0" name="Inositol_4_phosphate_c0" compartment="c0" charge="-2" boundaryCondition="false"/>
<species id="cpd03119_c0" name="3_Oxodecanoyl_CoA_c0" compartment="c0" charge="-4" boundaryCondition="false"/>
<species id="cpd01871_c0" name="3_Methylcatechol_c0" compartment="c0" charge="0" boundaryCondition="false"/>
<species id="cpd04866_c0" name="Dibenzo_p_dioxin_c0" compartment="c0" charge="0" boundaryCondition="false"/>
<species id="cpd04867_c0" name="2_2_3_Trihydroxydiphenylether_c0" compartment="c0" charge="-1" boundaryCondition="false"/>
<species id="cpd03584_c0" name="UDP_3_O_beta_hydroxymyristoyl_D_glucosamine_c0" compartment="c0" charge="-1" boundaryCondition="false"/>
<species id="cpd11484_c0" name="HMA_c0" compartment="c0" charge="-1" boundaryCondition="false"/>
<species id="cpd02187_c0" name="Methacrylyl_CoA_c0" compartment="c0" charge="-4" boundaryCondition="false"/>
<species id="cpd03572_c0" name="S_3_Hydroxyisobutyryl_CoA_c0" compartment="c0" charge="-4" boundaryCondition="false"/>
<species id="cpd12190_c0" name="Calmodulin_L_lysine_c0" compartment="c0" charge="0" boundaryCondition="false"/>
<species id="cpd12431_c0" name="Calmodulin_N6_methyl_L_lysine_c0" compartment="c0" charge="0" boundaryCondition="false"/>
<species id="cpd02528_c0" name="UDP_4_oxo_6_deoxy_D_glucose_c0" compartment="c0" charge="-2" boundaryCondition="false"/>
<species id="cpd08746_c0" name="3_Isopropylbut_3_enoyl_CoA_c0" compartment="c0" charge="-3" boundaryCondition="false"/>
<species id="cpd08747_c0" name="3_Isopropylbut_3_enoic_acid_c0" compartment="c0" charge="-1" boundaryCondition="false"/>
<species id="cpd00251_c0" name="ADPribose_c0" compartment="c0" charge="-2" boundaryCondition="false"/>
<species id="cpd01335_c0" name="Octanoyl_CoA_c0" compartment="c0" charge="-4" boundaryCondition="false"/>
<species id="cpd11542_c0" name="15_methyl_3_hydroxy_hexa_decanoyl_ACP_c0" compartment="c0" charge="-1" boundaryCondition="false"/>
<species id="cpd00254_e0" name="Mg_e0" compartment="e0" charge="2" boundaryCondition="false"/>
<species id="cpd00254_c0" name="Mg_c0" compartment="c0" charge="2" boundaryCondition="false"/>
<species id="cpd00776_c0" name="Squalene_2_3_oxide_c0" compartment="c0" charge="0" boundaryCondition="false"/>
<species id="cpd01188_c0" name="Lanosterol_c0" compartment="c0" charge="0" boundaryCondition="false"/>
<species id="cpd11499_c0" name="4_methyl_hexanoyl_ACP_c0" compartment="c0" charge="-1" boundaryCondition="false"/>
<species id="cpd00573_c0" name="L_Idonate_c0" compartment="c0" charge="-1" boundaryCondition="false"/>
<species id="cpd00197_c0" name="Protocatechuate_c0" compartment="c0" charge="-1" boundaryCondition="false"/>
<species id="cpd00856_c0" name="3_Carboxy_cis_cis_muconate_c0" compartment="c0" charge="-3" boundaryCondition="false"/>
<species id="cpd09844_c0" name="3S_3_Hydroxyadipyl_CoA_c0" compartment="c0" charge="-5" boundaryCondition="false"/>
<species id="cpd01507_c0" name="3_Oxoadipyl_CoA_c0" compartment="c0" charge="-4" boundaryCondition="false"/>
<species id="cpd11471_c0" name="2E_Octenoyl_acp_c0" compartment="c0" charge="-2" boundaryCondition="false"/>
<species id="cpd00364_c0" name="Chinone_c0" compartment="c0" charge="0" boundaryCondition="false"/>
<species id="cpd00415_c0" name="Quinol_c0" compartment="c0" charge="0" boundaryCondition="false"/>
<species id="cpd00205_e0" name="K_plus__e0" compartment="e0" charge="1" boundaryCondition="false"/>
<species id="cpd00205_c0" name="K_plus__c0" compartment="c0" charge="1" boundaryCondition="false"/>
<species id="cpd00079_c0" name="D_glucose_6_phosphate_c0" compartment="c0" charge="-2" boundaryCondition="false"/>
<species id="cpd00138_e0" name="D_Mannose_e0" compartment="e0" charge="0" boundaryCondition="false"/>
<species id="cpd00235_c0" name="D_mannose_6_phosphate_c0" compartment="c0" charge="-2" boundaryCondition="false"/>
<species id="cpd03365_c0" name="5_2_Formylethyl_4_6_dihydroxypicolinate_c0" compartment="c0" charge="-1" boundaryCondition="false"/>
<species id="cpd03366_c0" name="5_2_Carboxyethyl_4_6_dihydroxypicolinate_c0" compartment="c0" charge="-2" boundaryCondition="false"/>
<species id="cpd00888_c0" name="N_Methylethanolamine_phosphate_c0" compartment="c0" charge="-1" boundaryCondition="false"/>
<species id="cpd02200_c0" name="CDP_N_methylethanolamine_c0" compartment="c0" charge="-1" boundaryCondition="false"/>
<species id="cpd15313_c0" name="1_Acyl_sn_glycero_3_phosphoethanolamine_dodecanoyl_c0" compartment="c0" charge="0" boundaryCondition="false"/>
<species id="cpd00800_c0" name="8_Amino_7_oxononanoate_c0" compartment="c0" charge="0" boundaryCondition="false"/>
<species id="cpd00764_c0" name="7_8_Diaminononanoate_c0" compartment="c0" charge="1" boundaryCondition="false"/>
<species id="cpd02701_c0" name="S_Adenosyl_4_methylthio_2_oxobutanoate_c0" compartment="c0" charge="0" boundaryCondition="false"/>
<species id="cpd14545_c0" name="Iminoglycine_c0" compartment="c0" charge="-1" boundaryCondition="false"/>
<species id="cpd01664_c0" name="Cholesterol_ester_c0" compartment="c0" charge="0" boundaryCondition="false"/>
<species id="cpd00160_c0" name="Cholesterol_c0" compartment="c0" charge="0" boundaryCondition="false"/>
<species id="cpd11825_c0" name="Octadecenoyl_ACP_c0" compartment="c0" charge="-1" boundaryCondition="false"/>
<species id="cpd15053_c0" name="3_Hydroxy_OPC4_CoA_c0" compartment="c0" charge="-3" boundaryCondition="false"/>
<species id="cpd15054_c0" name="3_Oxo_OPC4_CoA_c0" compartment="c0" charge="-3" boundaryCondition="false"/>
<species id="cpd15726_c0" name="Dianteisopentadecanoylphosphatidylglycerol_c0" compartment="c0" charge="-1" boundaryCondition="false"/>
<species id="cpd02642_c0" name="N_5_phosphoribosyl_anthranilate_c0" compartment="c0" charge="-3" boundaryCondition="false"/>
<species id="cpd00956_c0" name="1_2_carboxyphenylamino_1_deoxyribulose_5_phosphate_c0" compartment="c0" charge="-3" boundaryCondition="false"/>
<species id="cpd11535_c0" name="11_methyl_trans_dodec_2_enoyl_ACP_c0" compartment="c0" charge="-1" boundaryCondition="false"/>
<species id="cpd00363_c0" name="Ethanol_c0" compartment="c0" charge="0" boundaryCondition="false"/>
<species id="cpd00891_c0" name="L_methylmalonyl_CoA_c0" compartment="c0" charge="-5" boundaryCondition="false"/>
<species id="cpd01530_c0" name="Dichloromethane_c0" compartment="c0" charge="0" boundaryCondition="false"/>
<species id="cpd15725_c0" name="Diisopentadecanoylphosphatidylglycerol_c0" compartment="c0" charge="-1" boundaryCondition="false"/>
<species id="cpd15797_c0" name="Isopentadecanoylcardiolipin_B_subtilis_c0" compartment="c0" charge="-2" boundaryCondition="false"/>
<species id="cpd00738_c0" name="phosphoserine_c0" compartment="c0" charge="-2" boundaryCondition="false"/>
<species id="cpd15701_c0" name="1_2_Diisoheptadecanoyl_sn_glycerol_c0" compartment="c0" charge="0" boundaryCondition="false"/>
<species id="cpd03646_c0" name="gamma_Glutamyl_3_aminopropiononitrile_c0" compartment="c0" charge="0" boundaryCondition="false"/>
<species id="cpd00149_c0" name="Co2_plus__c0" compartment="c0" charge="2" boundaryCondition="false"/>
<species id="cpd03913_c0" name="Hydrogenobyrinate_diamide_c0" compartment="c0" charge="-2" boundaryCondition="false"/>
<species id="cpd03914_c0" name="CobIIyrinate_diamide_c0" compartment="c0" charge="-1" boundaryCondition="false"/>
<species id="cpd15717_c0" name="Dianteisoheptadecanoylphosphatidylglycerophosphate_c0" compartment="c0" charge="-2" boundaryCondition="false"/>
<species id="cpd08984_c0" name="5_Hydroxyconiferaldehyde_c0" compartment="c0" charge="0" boundaryCondition="false"/>
<species id="cpd03333_c0" name="Sinapaldehyde_c0" compartment="c0" charge="0" boundaryCondition="false"/>
<species id="cpd11206_c0" name="Precorrin_1_c0" compartment="c0" charge="-8" boundaryCondition="false"/>
<species id="cpd00386_c0" name="D_Malate_c0" compartment="c0" charge="-2" boundaryCondition="false"/>
<species id="cpd03247_c0" name="Glycochenodeoxycholate_c0" compartment="c0" charge="-1" boundaryCondition="false"/>
<species id="cpd06739_c0" name="R__plus__Citronellal_c0" compartment="c0" charge="0" boundaryCondition="false"/>
<species id="cpd15166_c0" name="Citronellate_c0" compartment="c0" charge="-1" boundaryCondition="false"/>
<species id="cpd15555_c0" name="phosphatidylserine_dihexadecanoyl_c0" compartment="c0" charge="-2" boundaryCondition="false"/>
<species id="cpd15531_c0" name="phosphatidylethanolamine_dihexadecanoyl_c0" compartment="c0" charge="0" boundaryCondition="false"/>
<species id="cpd00272_c0" name="GDP_L_fucose_c0" compartment="c0" charge="-2" boundaryCondition="false"/>
<species id="cpd16345_c0" name="Docosenoyl_CoA_c0" compartment="c0" charge="-3" boundaryCondition="false"/>
<species id="cpd05231_c0" name="Erucic_acid_c0" compartment="c0" charge="-1" boundaryCondition="false"/>
<species id="cpd00432_c0" name="meso_Tartrate_c0" compartment="c0" charge="-2" boundaryCondition="false"/>
<species id="cpd01587_c0" name="5_Methylcytosine_c0" compartment="c0" charge="0" boundaryCondition="false"/>
<species id="cpd12400_c0" name="1_Alkyl_2_acetyl_sn_glycerol_c0" compartment="c0" charge="0" boundaryCondition="false"/>
<species id="cpd02803_c0" name="2_Acetyl_1_alkyl_sn_glycero_3_phosphocholine_c0" compartment="c0" charge="0" boundaryCondition="false"/>
<species id="cpd04383_c0" name="Ethylenzene_c0" compartment="c0" charge="0" boundaryCondition="false"/>
<species id="cpd04114_c0" name="cis_1_2_Dihydro_3_ethylcatechol_c0" compartment="c0" charge="0" boundaryCondition="false"/>
<species id="cpd15349_c0" name="2_Acyl_sn_glycero_3_phosphoglycerol_octadec_11_enoyl_c0" compartment="c0" charge="-1" boundaryCondition="false"/>
<species id="cpd01242_e0" name="Thyminose_e0" compartment="e0" charge="0" boundaryCondition="false"/>
<species id="cpd01242_c0" name="Thyminose_c0" compartment="c0" charge="0" boundaryCondition="false"/>
<species id="cpd00668_c0" name="ALCTT_c0" compartment="c0" charge="-1" boundaryCondition="false"/>
<species id="cpd02569_c0" name="2_Oxo_3_hydroxyisovalerate_c0" compartment="c0" charge="-1" boundaryCondition="false"/>
<species id="cpd01882_c0" name="Isovaleryl_CoA_c0" compartment="c0" charge="-4" boundaryCondition="false"/>
<species id="cpd01966_c0" name="Dimethylacryloyl_CoA_c0" compartment="c0" charge="-4" boundaryCondition="false"/>
<species id="cpd15543_c0" name="Phosphatidylglycerophosphate_ditetradecanoyl_c0" compartment="c0" charge="-2" boundaryCondition="false"/>
<species id="cpd03455_c0" name="3_Mercaptolactate_c0" compartment="c0" charge="-1" boundaryCondition="false"/>
<species id="cpd00706_c0" name="Mercaptopyruvate_c0" compartment="c0" charge="-1" boundaryCondition="false"/>
<species id="cpd00392_c0" name="Phycite_c0" compartment="c0" charge="0" boundaryCondition="false"/>
<species id="cpd02203_c0" name="D_Erythritol_4_phosphate_c0" compartment="c0" charge="-1" boundaryCondition="false"/>
<species id="cpd00931_c0" name="5_Amino_6__5_phosphoribosylaminouracil_c0" compartment="c0" charge="-2" boundaryCondition="false"/>
<species id="cpd03139_c0" name="5beta_Dihydrotestosterone_c0" compartment="c0" charge="0" boundaryCondition="false"/>
<species id="cpd00420_c0" name="Testosterone_c0" compartment="c0" charge="0" boundaryCondition="false"/>
<species id="cpd11478_c0" name="R_3_Hydroxybutanoyl_acyl_carrier_protein_c0" compartment="c0" charge="-1" boundaryCondition="false"/>
<species id="cpd14790_c0" name="3_Sulfolactate_c0" compartment="c0" charge="-2" boundaryCondition="false"/>
<species id="cpd08625_c0" name="5_Hydroxyisourate_c0" compartment="c0" charge="0" boundaryCondition="false"/>
<species id="cpd03706_c0" name="UppppU_c0" compartment="c0" charge="-4" boundaryCondition="false"/>
<species id="cpd15321_c0" name="1_Acyl_sn_glycero_3_phosphoglycerol_hexadecanoyl_c0" compartment="c0" charge="-1" boundaryCondition="false"/>
<species id="cpd00215_c0" name="Pyridoxal_c0" compartment="c0" charge="0" boundaryCondition="false"/>
<species id="cpd15676_c0" name="1_isohexadecanoyl_sn_glycerol_3_phosphate_c0" compartment="c0" charge="-1" boundaryCondition="false"/>
<species id="cpd00418_c0" name="NO_c0" compartment="c0" charge="0" boundaryCondition="false"/>
<species id="cpd00209_c0" name="Nitrate_c0" compartment="c0" charge="-1" boundaryCondition="false"/>
<species id="cpd16448_c0" name="13Z_16Z_Docosadi_13_16_enoyl_CoA_c0" compartment="c0" charge="-3" boundaryCondition="false"/>
<species id="cpd16347_c0" name="13_16_Docosadienoic_acid_c0" compartment="c0" charge="-1" boundaryCondition="false"/>
<species id="cpd00588_c0" name="Sorbitol_c0" compartment="c0" charge="0" boundaryCondition="false"/>
<species id="cpd00276_c0" name="GLUM_c0" compartment="c0" charge="1" boundaryCondition="false"/>
<species id="cpd03834_c0" name="Precorrin_4_c0" compartment="c0" charge="-7" boundaryCondition="false"/>
<species id="cpd03120_c0" name="S_Hydroxyoctanoyl_CoA_c0" compartment="c0" charge="-4" boundaryCondition="false"/>
<species id="cpd03130_c0" name="2E_Octenoyl_CoA_c0" compartment="c0" charge="-4" boundaryCondition="false"/>
<species id="cpd00911_c0" name="6_phospho_D_glucono_1_5_lactone_c0" compartment="c0" charge="-2" boundaryCondition="false"/>
<species id="cpd00305_c0" name="Thiamin_c0" compartment="c0" charge="1" boundaryCondition="false"/>
<species id="cpd01085_c0" name="Viomycin_c0" compartment="c0" charge="3" boundaryCondition="false"/>
<species id="cpd01684_c0" name="O_Phosphoviomycin_c0" compartment="c0" charge="1" boundaryCondition="false"/>
<species id="cpd02886_c0" name="UDP_3_O_beta_hydroxymyristoyl_N_acetylglucosamine_c0" compartment="c0" charge="-2" boundaryCondition="false"/>
<species id="cpd02557_c0" name="Farnesylfarnesylgeraniol_c0" compartment="c0" charge="-2" boundaryCondition="false"/>
<species id="cpd03443_c0" name="3_Octaprenyl_4_hydroxybenzoate_c0" compartment="c0" charge="-1" boundaryCondition="false"/>
<species id="cpd11668_c0" name="Penam_c0" compartment="c0" charge="-1" boundaryCondition="false"/>
<species id="cpd12884_c0" name="Penicilloic_acid_c0" compartment="c0" charge="-2" boundaryCondition="false"/>
<species id="cpd00142_c0" name="Acetoacetate_c0" compartment="c0" charge="-1" boundaryCondition="false"/>
<species id="cpd00445_c0" name="Cyclohexanamine_c0" compartment="c0" charge="1" boundaryCondition="false"/>
<species id="cpd00329_c0" name="Cyclohexanone_c0" compartment="c0" charge="0" boundaryCondition="false"/>
<species id="cpd03221_c0" name="Zymosterol_c0" compartment="c0" charge="0" boundaryCondition="false"/>
<species id="cpd02755_c0" name="Fecosterol_c0" compartment="c0" charge="0" boundaryCondition="false"/>
<species id="cpd00238_c0" name="Sedoheptulose7_phosphate_c0" compartment="c0" charge="-2" boundaryCondition="false"/>
<species id="cpd02096_c0" name="L_3_Amino_isobutyrate_c0" compartment="c0" charge="0" boundaryCondition="false"/>
<species id="cpd01499_c0" name="2_Methylbutanal_c0" compartment="c0" charge="0" boundaryCondition="false"/>
<species id="cpd15705_c0" name="1_2_Dianteisopentadecanoyl_sn_glycerol_c0" compartment="c0" charge="0" boundaryCondition="false"/>
<species id="cpd12599_c0" name="GM3_c0" compartment="c0" charge="-1" boundaryCondition="false"/>
<species id="cpd00644_c0" name="PAN_c0" compartment="c0" charge="-1" boundaryCondition="false"/>
<species id="cpd15049_c0" name="3_Hydroxy_OPC6_CoA_c0" compartment="c0" charge="-3" boundaryCondition="false"/>
<species id="cpd15050_c0" name="3_Oxo_OPC6_CoA_c0" compartment="c0" charge="-3" boundaryCondition="false"/>
<species id="cpd00023_e0" name="L_Glutamate_e0" compartment="e0" charge="-1" boundaryCondition="false"/>
<species id="cpd03048_e0" name="Isethionate_e0" compartment="e0" charge="-1" boundaryCondition="false"/>
<species id="cpd03048_c0" name="Isethionate_c0" compartment="c0" charge="-1" boundaryCondition="false"/>
<species id="cpd02740_c0" name="Guanosine_5_triphosphate_3_diphosphate_c0" compartment="c0" charge="-6" boundaryCondition="false"/>
<species id="cpd08358_c0" name="UDP_6_sulfoquinovose_c0" compartment="c0" charge="-3" boundaryCondition="false"/>
<species id="cpd11596_e0" name="butanesulfonate_e0" compartment="e0" charge="-1" boundaryCondition="false"/>
<species id="cpd00875_c0" name="KDO_c0" compartment="c0" charge="-1" boundaryCondition="false"/>
<species id="cpd02546_c0" name="CMP_KDO_c0" compartment="c0" charge="-2" boundaryCondition="false"/>
<species id="cpd00510_c0" name="deoxyribose_5_phosphate_c0" compartment="c0" charge="-2" boundaryCondition="false"/>
<species id="cpd03708_c0" name="2_4_Dihydroxyhept_2_enedioate_c0" compartment="c0" charge="-2" boundaryCondition="false"/>
<species id="cpd02100_c0" name="L_Xylulose_5_phosphate_c0" compartment="c0" charge="-2" boundaryCondition="false"/>
<species id="cpd00540_e0" name="BET_e0" compartment="e0" charge="0" boundaryCondition="false"/>
<species id="cpd03393_c0" name="Se_Adenosylselenohomocysteine_c0" compartment="c0" charge="0" boundaryCondition="false"/>
<species id="cpd03397_c0" name="Selenohomocysteine_c0" compartment="c0" charge="0" boundaryCondition="false"/>
<species id="cpd03128_c0" name="Decanoyl_CoA_c0" compartment="c0" charge="-4" boundaryCondition="false"/>
<species id="cpd03117_c0" name="3_Oxododecanoyl_CoA_c0" compartment="c0" charge="-4" boundaryCondition="false"/>
<species id="cpd03608_c0" name="4_Hydroxy_L_threonine_c0" compartment="c0" charge="0" boundaryCondition="false"/>
<species id="cpd02439_c0" name="2_Dehydro_3_deoxy_D_glucarate_c0" compartment="c0" charge="-2" boundaryCondition="false"/>
<species id="cpd01832_c0" name="L_Lysine_1_6_lactam_c0" compartment="c0" charge="1" boundaryCondition="false"/>
<species id="cpd03422_c0" name="Cobinamide_c0" compartment="c0" charge="3" boundaryCondition="false"/>
<species id="cpd03199_c0" name="3_Ketolactose_c0" compartment="c0" charge="0" boundaryCondition="false"/>
<species id="cpd03193_c0" name="3_Keto_beta_D_galactose_c0" compartment="c0" charge="0" boundaryCondition="false"/>
<species id="cpd11530_c0" name="9_methyl_3_hydroxy_decanoyl_ACP_c0" compartment="c0" charge="-1" boundaryCondition="false"/>
<species id="cpd11477_c0" name="2E_Hexadecenoyl_acp_c0" compartment="c0" charge="-2" boundaryCondition="false"/>
<species id="cpd00351_c0" name="Saccharopine_c0" compartment="c0" charge="-1" boundaryCondition="false"/>
<species id="cpd02820_c0" name="UDP_N_acetylglucosamine_enolpyruvate_c0" compartment="c0" charge="-3" boundaryCondition="false"/>
<species id="cpd02524_c0" name="N_Pantothenoylcysteine_c0" compartment="c0" charge="-1" boundaryCondition="false"/>
<species id="cpd02068_c0" name="3_Methylglutaconyl_CoA_c0" compartment="c0" charge="-5" boundaryCondition="false"/>
<species id="cpd15346_c0" name="2_Acyl_sn_glycero_3_phosphoglycerol_hexadecanoyl_c0" compartment="c0" charge="-1" boundaryCondition="false"/>
<species id="cpd15173_c0" name="3_Hydroxy_5_methylhex_4_enoyl_CoA_c0" compartment="c0" charge="-3" boundaryCondition="false"/>
<species id="cpd15175_c0" name="5_Methyl_3_oxo_4_hexenoyl_CoA_c0" compartment="c0" charge="-3" boundaryCondition="false"/>
<species id="cpd15338_c0" name="2_Acyl_sn_glycero_3_phosphoethanolamine_tetradec_7_enoyl_c0" compartment="c0" charge="0" boundaryCondition="false"/>
<species id="cpd01185_c0" name="L_Fuconate_c0" compartment="c0" charge="-1" boundaryCondition="false"/>
<species id="cpd02387_c0" name="2_Dehydro_3_deoxy_L_fuconate_c0" compartment="c0" charge="-1" boundaryCondition="false"/>
<species id="cpd00460_c0" name="Sulfoacetaldehyde_c0" compartment="c0" charge="-1" boundaryCondition="false"/>
<species id="cpd11953_c0" name="Diphthamide_c0" compartment="c0" charge="1" boundaryCondition="false"/>
<species id="cpd12522_c0" name="EF_2_N_ADP_D_ribosyldiphthamide_c0" compartment="c0" charge="-1" boundaryCondition="false"/>
<species id="cpd03423_c0" name="alpha_Ribazole_c0" compartment="c0" charge="0" boundaryCondition="false"/>
<species id="cpd00166_c0" name="Calomide_c0" compartment="c0" charge="2" boundaryCondition="false"/>
<species id="cpd15378_c0" name="4_Hydroxy_benzylalcohol_c0" compartment="c0" charge="0" boundaryCondition="false"/>
<species id="cpd00283_c0" name="Geranyldiphosphate_c0" compartment="c0" charge="-2" boundaryCondition="false"/>
<species id="cpd06711_c0" name="Hydroxymethylphenylsuccinyl_CoA_c0" compartment="c0" charge="-4" boundaryCondition="false"/>
<species id="cpd06712_c0" name="Benzoylsuccinyl_CoA_c0" compartment="c0" charge="-4" boundaryCondition="false"/>
<species id="cpd03234_c0" name="7alpha_Hydroxy_5beta_cholestan_3_one_c0" compartment="c0" charge="0" boundaryCondition="false"/>
<species id="cpd03238_c0" name="7alpha_Hydroxycholest_4_en_3_one_c0" compartment="c0" charge="0" boundaryCondition="false"/>
<species id="cpd02721_c0" name="DKHP_c0" compartment="c0" charge="-3" boundaryCondition="false"/>
<species id="cpd04491_c0" name="Maleimide_c0" compartment="c0" charge="0" boundaryCondition="false"/>
<species id="cpd01123_c0" name="Maleamate_c0" compartment="c0" charge="-1" boundaryCondition="false"/>
<species id="cpd15606_e0" name="Gly_Tyr_e0" compartment="e0" charge="0" boundaryCondition="false"/>
<species id="cpd15538_c0" name="Phosphatidylglycerol_dihexadecanoyl_c0" compartment="c0" charge="-1" boundaryCondition="false"/>
<species id="cpd15791_c0" name="Palmitoylcardiolipin_B_subtilis_c0" compartment="c0" charge="-2" boundaryCondition="false"/>
<species id="cpd00048_e0" name="Sulfate_e0" compartment="e0" charge="-2" boundaryCondition="false"/>
<species id="cpd00129_e0" name="L_Proline_e0" compartment="e0" charge="0" boundaryCondition="false"/>
<species id="cpd15316_c0" name="1_Acyl_sn_glycero_3_phosphoethanolamine_hexadecanoyl_c0" compartment="c0" charge="0" boundaryCondition="false"/>
<species id="cpd00971_e0" name="Na_plus__e0" compartment="e0" charge="1" boundaryCondition="false"/>
<species id="cpd00971_c0" name="Na_plus__c0" compartment="c0" charge="1" boundaryCondition="false"/>
<species id="cpd11830_c0" name="S_Aminomethyldihydrolipoylprotein_c0" compartment="c0" charge="1" boundaryCondition="false"/>
<species id="cpd00851_c0" name="trans_4_Hydroxy_L_proline_c0" compartment="c0" charge="0" boundaryCondition="false"/>
<species id="cpd02625_c0" name="3_Hydroxy_L_1_pyrroline_5_carboxylate_c0" compartment="c0" charge="-1" boundaryCondition="false"/>
<species id="cpd15697_c0" name="Diisotetradecanoylphosphatidylethanolamine_c0" compartment="c0" charge="0" boundaryCondition="false"/>
<species id="cpd00116_c0" name="Methanol_c0" compartment="c0" charge="0" boundaryCondition="false"/>
<species id="cpd11712_c0" name="Protein_histidine_c0" compartment="c0" charge="0" boundaryCondition="false"/>
<species id="cpd12508_c0" name="Protein_N_pros_phosphohistidine_c0" compartment="c0" charge="-2" boundaryCondition="false"/>
<species id="cpd00200_c0" name="4MOP_c0" compartment="c0" charge="-1" boundaryCondition="false"/>
<species id="cpd11498_c0" name="4_methyl_trans_hex_2_enoyl_ACP_c0" compartment="c0" charge="-1" boundaryCondition="false"/>
<species id="cpd00030_e0" name="Mn2_plus__e0" compartment="e0" charge="2" boundaryCondition="false"/>
<species id="cpd00030_c0" name="Mn2_plus__c0" compartment="c0" charge="2" boundaryCondition="false"/>
<species id="cpd00149_e0" name="Co2_plus__e0" compartment="e0" charge="2" boundaryCondition="false"/>
<species id="cpd05521_c0" name="Violaxanthin_c0" compartment="c0" charge="0" boundaryCondition="false"/>
<species id="cpd05513_c0" name="Neoxanthin_c0" compartment="c0" charge="0" boundaryCondition="false"/>
<species id="cpd14796_c0" name="Z_Phenylacetaldehyde_oxime_c0" compartment="c0" charge="0" boundaryCondition="false"/>
<species id="cpd14795_c0" name="Benzyl_cyanide_c0" compartment="c0" charge="0" boundaryCondition="false"/>
<species id="cpd01914_e0" name="L_Methionine_S_oxide_e0" compartment="e0" charge="0" boundaryCondition="false"/>
<species id="cpd00099_e0" name="Cl__e0" compartment="e0" charge="-1" boundaryCondition="false"/>
<species id="cpd11718_c0" name="S_3_Hydroxyacyl_CoA_c0" compartment="c0" charge="-3" boundaryCondition="false"/>
<species id="cpd11637_c0" name="3_Oxoacyl_CoA_c0" compartment="c0" charge="-3" boundaryCondition="false"/>
<species id="cpd03198_c0" name="Melibiose_c0" compartment="c0" charge="0" boundaryCondition="false"/>
<species id="cpd03413_c0" name="L_Glutamyl_1_phosphate_c0" compartment="c0" charge="-1" boundaryCondition="false"/>
<species id="cpd11430_c0" name="fa1_c0" compartment="c0" charge="-1" boundaryCondition="false"/>
<species id="cpd00916_c0" name="Ins1_4_5P3_c0" compartment="c0" charge="-3" boundaryCondition="false"/>
<species id="cpd00934_c0" name="Inositol_1_3_4_5_tetrakisphosphate_c0" compartment="c0" charge="-4" boundaryCondition="false"/>
<species id="cpd00152_c0" name="Agmatine_c0" compartment="c0" charge="2" boundaryCondition="false"/>
<species id="cpd03337_c0" name="5_Hydroxyferulate_c0" compartment="c0" charge="-1" boundaryCondition="false"/>
<species id="cpd00373_c0" name="Sinapate_c0" compartment="c0" charge="-1" boundaryCondition="false"/>
<species id="cpd01418_c0" name="TSH_c0" compartment="c0" charge="1" boundaryCondition="false"/>
<species id="cpd02026_c0" name="TSST_c0" compartment="c0" charge="1" boundaryCondition="false"/>
<species id="cpd11710_c0" name="L_Arginyl_protein_c0" compartment="c0" charge="1" boundaryCondition="false"/>
<species id="cpd12236_c0" name="Protein_L_citrulline_c0" compartment="c0" charge="0" boundaryCondition="false"/>
<species id="cpd00382_c0" name="Melitose_c0" compartment="c0" charge="0" boundaryCondition="false"/>
<species id="cpd14899_c0" name="11Z_14Z_17Z_Icosatrienoyl_CoA_c0" compartment="c0" charge="-3" boundaryCondition="false"/>
<species id="cpd16337_c0" name="ETA_c0" compartment="c0" charge="-1" boundaryCondition="false"/>
<species id="cpd15542_c0" name="Phosphatidylglycerophosphate_didodecanoyl_c0" compartment="c0" charge="-2" boundaryCondition="false"/>
<species id="cpd15535_c0" name="Phosphatidylglycerol_didodecanoyl_c0" compartment="c0" charge="-1" boundaryCondition="false"/>
<species id="cpd01371_c0" name="Aspulvinone_E_c0" compartment="c0" charge="-1" boundaryCondition="false"/>
<species id="cpd01373_c0" name="Aspulvinone_H_c0" compartment="c0" charge="-1" boundaryCondition="false"/>
<species id="cpd02826_c0" name="5_Phosphoribosylformylglycinamidine_c0" compartment="c0" charge="-1" boundaryCondition="false"/>
<species id="cpd15318_c0" name="1_Acyl_sn_glycero_3_phosphoglycerol_dodecanoyl_c0" compartment="c0" charge="-1" boundaryCondition="false"/>
<species id="cpd03661_c0" name="GD1b_c0" compartment="c0" charge="-2" boundaryCondition="false"/>
<species id="cpd00531_c0" name="Hg2_plus__c0" compartment="c0" charge="2" boundaryCondition="false"/>
<species id="cpd00531_e0" name="Hg2_plus__e0" compartment="e0" charge="2" boundaryCondition="false"/>
<species id="cpd11583_e0" name="Ala_Leu_e0" compartment="e0" charge="0" boundaryCondition="false"/>
<species id="cpd15239_c0" name="Hexadecenoyl_ACP_c0" compartment="c0" charge="-1" boundaryCondition="false"/>
<species id="cpd15326_c0" name="1_hexadec_9_enoyl_sn_glycerol_3_phosphate_c0" compartment="c0" charge="-1" boundaryCondition="false"/>
<species id="cpd15363_c0" name="2_tetradecanoyl_sn_glycerol_3_phosphate_c0" compartment="c0" charge="-1" boundaryCondition="false"/>
<species id="cpd08985_c0" name="5_Hydroxyconiferyl_alcohol_c0" compartment="c0" charge="0" boundaryCondition="false"/>
<species id="cpd01554_c0" name="Sinapyl_alcohol_c0" compartment="c0" charge="0" boundaryCondition="false"/>
<species id="cpd00797_c0" name="R_3_Hydroxybutanoate_c0" compartment="c0" charge="-1" boundaryCondition="false"/>
<species id="cpd15718_c0" name="Diisotetradecanoylphosphatidylglycerophosphate_c0" compartment="c0" charge="-2" boundaryCondition="false"/>
<species id="cpd15724_c0" name="Diisotetradecanoylphosphatidylglycerol_c0" compartment="c0" charge="-1" boundaryCondition="false"/>
<species id="cpd00044_c0" name="3_phosphoadenylylsulfate_c0" compartment="c0" charge="-4" boundaryCondition="false"/>
<species id="cpd00263_c0" name="Pyridoxol_c0" compartment="c0" charge="0" boundaryCondition="false"/>
<species id="cpd03655_c0" name="GD2_c0" compartment="c0" charge="-2" boundaryCondition="false"/>
<species id="cpd15683_c0" name="CDP_1_2_diisoheptadecanoylglycerol_c0" compartment="c0" charge="-2" boundaryCondition="false"/>
<species id="cpd15689_c0" name="Diisoheptadecanoylphosphatidylserine_c0" compartment="c0" charge="-2" boundaryCondition="false"/>
<species id="cpd15584_c0" name="alpha_Methyl_D_glucoside_c0" compartment="c0" charge="0" boundaryCondition="false"/>
<species id="cpd15558_c0" name="phosphatidylserine_dioctadec_11_enoyl_c0" compartment="c0" charge="-2" boundaryCondition="false"/>
<species id="cpd00419_c0" name="PM_c0" compartment="c0" charge="1" boundaryCondition="false"/>
<species id="cpd00528_c0" name="N2_c0" compartment="c0" charge="0" boundaryCondition="false"/>
<species id="cpd11620_c0" name="Reducedferredoxin_c0" compartment="c0" charge="4" boundaryCondition="false"/>
<species id="cpd11621_c0" name="Oxidizedferredoxin_c0" compartment="c0" charge="6" boundaryCondition="false"/>
<species id="cpd16471_c0" name="Benzylpenicilloic_acid_c0" compartment="c0" charge="-2" boundaryCondition="false"/>
<species id="cpd03292_c0" name="Penicillin_G_c0" compartment="c0" charge="-1" boundaryCondition="false"/>
<species id="cpd02597_c0" name="cis_2_Methylaconitate_c0" compartment="c0" charge="-3" boundaryCondition="false"/>
<species id="cpd03736_c0" name="Lauroyl_KDO2_lipid_IVA_c0" compartment="c0" charge="-6" boundaryCondition="false"/>
<species id="cpd03586_c0" name="kdo2_lipid_iva_c0" compartment="c0" charge="-6" boundaryCondition="false"/>
<species id="cpd03122_c0" name="S_Hydroxyhexanoyl_CoA_c0" compartment="c0" charge="-4" boundaryCondition="false"/>
<species id="cpd03123_c0" name="3_Oxohexanoyl_CoA_c0" compartment="c0" charge="-4" boundaryCondition="false"/>
<species id="cpd00162_e0" name="Aminoethanol_e0" compartment="e0" charge="1" boundaryCondition="false"/>
<species id="cpd01921_c0" name="N_Acetyl_L_histidine_c0" compartment="c0" charge="-1" boundaryCondition="false"/>
<species id="cpd12043_c0" name="Protein_lysine_c0" compartment="c0" charge="0" boundaryCondition="false"/>
<species id="cpd12736_c0" name="Protein_N6_methyl_L_lysine_c0" compartment="c0" charge="0" boundaryCondition="false"/>
<species id="cpd09806_c0" name="m_Cresotic_acid_c0" compartment="c0" charge="-1" boundaryCondition="false"/>
<species id="cpd00395_e0" name="L_Cysteate_e0" compartment="e0" charge="-1" boundaryCondition="false"/>
<species id="cpd00395_c0" name="L_Cysteate_c0" compartment="c0" charge="-1" boundaryCondition="false"/>
<species id="cpd08210_c0" name="ADC_c0" compartment="c0" charge="-1" boundaryCondition="false"/>
<species id="cpd03960_c0" name="Hydroxyatrazine_c0" compartment="c0" charge="0" boundaryCondition="false"/>
<species id="cpd00591_c0" name="Ethylamine_c0" compartment="c0" charge="1" boundaryCondition="false"/>
<species id="cpd03961_c0" name="N_Isopropylammelide_c0" compartment="c0" charge="0" boundaryCondition="false"/>
<species id="cpd00156_c0" name="L_Valine_c0" compartment="c0" charge="0" boundaryCondition="false"/>
<species id="cpd00727_c0" name="2_Phosphoglycolate_c0" compartment="c0" charge="-3" boundaryCondition="false"/>
<species id="cpd01157_c0" name="Chitobiose_c0" compartment="c0" charge="0" boundaryCondition="false"/>
<species id="cpd00122_c0" name="N_Acetyl_D_glucosamine_c0" compartment="c0" charge="0" boundaryCondition="false"/>
<species id="cpd00853_c0" name="DPG_c0" compartment="c0" charge="-3" boundaryCondition="false"/>
<species id="cpd11531_c0" name="9_methyl_trans_dec_2_enoyl_ACP_c0" compartment="c0" charge="-1" boundaryCondition="false"/>
<species id="cpd00634_c0" name="Chlorogenate_c0" compartment="c0" charge="-1" boundaryCondition="false"/>
<species id="cpd06705_c0" name="2_Oxocyclohexane_1_carbonyl_CoA_c0" compartment="c0" charge="-3" boundaryCondition="false"/>
<species id="cpd00782_c0" name="Pimeloyl_CoA_c0" compartment="c0" charge="-5" boundaryCondition="false"/>
<species id="cpd03897_c0" name="4a_Hydroxytetrahydrobiopterin_c0" compartment="c0" charge="0" boundaryCondition="false"/>
<species id="cpd02365_c0" name="5beta_Androstane_3_17_dione_c0" compartment="c0" charge="0" boundaryCondition="false"/>
<species id="cpd00237_c0" name="Androstenedione_c0" compartment="c0" charge="0" boundaryCondition="false"/>
<species id="cpd00294_c0" name="dAMP_c0" compartment="c0" charge="-2" boundaryCondition="false"/>
<species id="cpd11589_e0" name="gly_asp_L_e0" compartment="e0" charge="-1" boundaryCondition="false"/>
<species id="cpd04248_c0" name="Chloral_hydrate_c0" compartment="c0" charge="0" boundaryCondition="false"/>
<species id="cpd04661_c0" name="Trichloroethanol_c0" compartment="c0" charge="0" boundaryCondition="false"/>
<species id="cpd00027_e0" name="D_Glucose_e0" compartment="e0" charge="0" boundaryCondition="false"/>
<species id="cpd08023_c0" name="methanesulfonate_c0" compartment="c0" charge="-1" boundaryCondition="false"/>
<species id="cpd01700_c0" name="D_Citramalate_c0" compartment="c0" charge="-2" boundaryCondition="false"/>
<species id="cpd11518_c0" name="14_methyl_trans_hexa_dec_2_enoyl_ACP_c0" compartment="c0" charge="-1" boundaryCondition="false"/>
<species id="cpd01570_c0" name="2_3_Cyclic_AMP_c0" compartment="c0" charge="-1" boundaryCondition="false"/>
<species id="cpd00988_c0" name="3_AMP_c0" compartment="c0" charge="-2" boundaryCondition="false"/>
<species id="cpd11483_c0" name="R_3_Hydroxyoctanoyl_acyl_carrier_protein_c0" compartment="c0" charge="-2" boundaryCondition="false"/>
<species id="cpd00586_c0" name="D_Arginine_c0" compartment="c0" charge="1" boundaryCondition="false"/>
<species id="cpd03444_c0" name="2_Octaprenylphenol_c0" compartment="c0" charge="0" boundaryCondition="false"/>
<species id="cpd12737_c0" name="Protein_N6_N6_dimethyl_L_lysine_c0" compartment="c0" charge="0" boundaryCondition="false"/>
<species id="cpd12738_c0" name="Protein_N6_N6_N6_trimethyl_L_lysine_c0" compartment="c0" charge="1" boundaryCondition="false"/>
<species id="cpd00337_c0" name="Hydrouracil_c0" compartment="c0" charge="0" boundaryCondition="false"/>
<species id="cpd00333_c0" name="E_Cinnamate_c0" compartment="c0" charge="-1" boundaryCondition="false"/>
<species id="cpd12044_c0" name="Protein_serine_c0" compartment="c0" charge="0" boundaryCondition="false"/>
<species id="cpd12868_c0" name="Protein_D_serine_c0" compartment="c0" charge="0" boundaryCondition="false"/>
<species id="cpd12237_c0" name="Peptide_L_methionine_c0" compartment="c0" charge="0" boundaryCondition="false"/>
<species id="cpd14507_c0" name="Peptide_L_methionine_R_S_oxide_c0" compartment="c0" charge="0" boundaryCondition="false"/>
<species id="cpd03654_c0" name="GD3_c0" compartment="c0" charge="-2" boundaryCondition="false"/>
<species id="cpd00403_c0" name="D_Mannonate_c0" compartment="c0" charge="-1" boundaryCondition="false"/>
<species id="cpd00672_c0" name="D_Fructuronate_c0" compartment="c0" charge="-1" boundaryCondition="false"/>
<species id="cpd03702_c0" name="2_3_Cyclic_GMP_c0" compartment="c0" charge="-1" boundaryCondition="false"/>
<species id="cpd03701_c0" name="Gp_c0" compartment="c0" charge="-2" boundaryCondition="false"/>
<species id="cpd00938_c0" name="4_Carboxymuconolactone_c0" compartment="c0" charge="-2" boundaryCondition="false"/>
<species id="cpd02255_c0" name="3_oxoadipate_enol_lactone_c0" compartment="c0" charge="-1" boundaryCondition="false"/>
<species id="cpd03725_e0" name="FeIIIdicitrate_e0" compartment="e0" charge="0" boundaryCondition="false"/>
<species id="cpd03725_c0" name="FeIIIdicitrate_c0" compartment="c0" charge="0" boundaryCondition="false"/>
<species id="cpd02027_c0" name="S_Methyl_L_methionine_c0" compartment="c0" charge="1" boundaryCondition="false"/>
<species id="cpd00434_c0" name="4_Aminobutanal_c0" compartment="c0" charge="1" boundaryCondition="false"/>
<species id="cpd11431_c0" name="fa11_c0" compartment="c0" charge="-1" boundaryCondition="false"/>
<species id="cpd03699_c0" name="cDPG_c0" compartment="c0" charge="-3" boundaryCondition="false"/>
<species id="cpd00209_e0" name="Nitrate_e0" compartment="e0" charge="-1" boundaryCondition="false"/>
<species id="cpd11584_c0" name="Ala_His_c0" compartment="c0" charge="0" boundaryCondition="false"/>
<species id="cpd01033_c0" name="Toluate_c0" compartment="c0" charge="-1" boundaryCondition="false"/>
<species id="cpd04116_c0" name="4_Methylcyclohexa_3_5_diene_1_2_cis_diol_1_carboxylic_acid_c0" compartment="c0" charge="-1" boundaryCondition="false"/>
<species id="cpd00278_c0" name="Indolepyruvate_c0" compartment="c0" charge="-1" boundaryCondition="false"/>
<species id="cpd00486_c0" name="Indoleacetaldehyde_c0" compartment="c0" charge="0" boundaryCondition="false"/>
<species id="cpd15796_c0" name="Isotetradecanoylcardiolipin_B_subtilis_c0" compartment="c0" charge="-2" boundaryCondition="false"/>
<species id="cpd11575_e0" name="MOPS_e0" compartment="e0" charge="-1" boundaryCondition="false"/>
<species id="cpd11575_c0" name="MOPS_c0" compartment="c0" charge="-1" boundaryCondition="false"/>
<species id="cpd15067_c0" name="Delphinidin_3_O_beta_D_glucoside_5_O_6_coumaroyl_beta_D_glucoside_c0" compartment="c0" charge="-2" boundaryCondition="false"/>
<species id="cpd01107_c0" name="Decanoate_c0" compartment="c0" charge="-1" boundaryCondition="false"/>
<species id="cpd08986_c0" name="Caffeyl_alcohol_c0" compartment="c0" charge="0" boundaryCondition="false"/>
<species id="cpd00458_c0" name="Coniferol_c0" compartment="c0" charge="0" boundaryCondition="false"/>
<species id="cpd00304_c0" name="Retinal_c0" compartment="c0" charge="0" boundaryCondition="false"/>
<species id="cpd00549_c0" name="D_Lysine_c0" compartment="c0" charge="1" boundaryCondition="false"/>
<species id="cpd00245_c0" name="Aniline_c0" compartment="c0" charge="0" boundaryCondition="false"/>
<species id="cpd02069_c0" name="3_Phosphonooxypyruvate_c0" compartment="c0" charge="-3" boundaryCondition="false"/>
<species id="cpd02631_c0" name="DKDI_c0" compartment="c0" charge="0" boundaryCondition="false"/>
<species id="cpd15696_c0" name="Dianteisoheptadecanoylphosphatidylethanolamine_c0" compartment="c0" charge="0" boundaryCondition="false"/>
<species id="cpd03585_c0" name="KDO_lipid_IVA_c0" compartment="c0" charge="-5" boundaryCondition="false"/>
<species id="cpd12592_c0" name="alpha_N_Acetylneuraminyl_2_3_beta_D_galactosyl_R_c0" compartment="c0" charge="-1" boundaryCondition="false"/>
<species id="cpd02972_c0" name="alpha_N_Acetylneuraminyl_2_8_alpha_N_acetylneuraminyl_2_3_beta_D__galactosyl_R_c0" compartment="c0" charge="-2" boundaryCondition="false"/>
<species id="cpd00794_e0" name="TRHL_e0" compartment="e0" charge="0" boundaryCondition="false"/>
<species id="cpd09792_c0" name="1_Naphthalenemethanol_c0" compartment="c0" charge="0" boundaryCondition="false"/>
<species id="cpd00503_c0" name="D_Fructose_2_6_bisphosphate_c0" compartment="c0" charge="-2" boundaryCondition="false"/>
<species id="cpd15130_c0" name="Isopentenyl_ATP_c0" compartment="c0" charge="-3" boundaryCondition="false"/>
<species id="cpd00438_c0" name="Deoxyadenosine_c0" compartment="c0" charge="0" boundaryCondition="false"/>
<species id="cpd00105_e0" name="D_Ribose_e0" compartment="e0" charge="0" boundaryCondition="false"/>
<species id="cpd00680_c0" name="Chloramphenicol_c0" compartment="c0" charge="0" boundaryCondition="false"/>
<species id="cpd02267_c0" name="Chloramphenicol_3_acetate_c0" compartment="c0" charge="0" boundaryCondition="false"/>
<species id="cpd11217_c0" name="1_4_Dihydroxy_2_naphthoyl_CoA_c0" compartment="c0" charge="-4" boundaryCondition="false"/>
<species id="cpd16395_c0" name="2_Phenyl_1_3_propanediol_monocarbamate_c0" compartment="c0" charge="0" boundaryCondition="false"/>
<species id="cpd16396_c0" name="3_Carbamoyl_2_phenylpropionaldehyde_c0" compartment="c0" charge="0" boundaryCondition="false"/>
<species id="cpd02688_c0" name="S_Methyl_3_phospho_1_thio_D_glycerate_c0" compartment="c0" charge="-1" boundaryCondition="false"/>
<species id="cpd02380_c0" name="S_Methyl_1_thio_D_glycerate_c0" compartment="c0" charge="0" boundaryCondition="false"/>
<species id="cpd02490_c0" name="Lysopine_c0" compartment="c0" charge="0" boundaryCondition="false"/>
<species id="cpd09878_e0" name="Sulfoacetate_e0" compartment="e0" charge="-2" boundaryCondition="false"/>
<species id="cpd11588_e0" name="gly_pro_L_e0" compartment="e0" charge="0" boundaryCondition="false"/>
<species id="cpd15315_c0" name="1_Acyl_sn_glycero_3_phosphoethanolamine_tetradec_7_enoyl_c0" compartment="c0" charge="0" boundaryCondition="false"/>
<species id="cpd00408_c0" name="Pantoate_c0" compartment="c0" charge="-1" boundaryCondition="false"/>
<species id="cpd00712_c0" name="2_Dehydropantoate_c0" compartment="c0" charge="-1" boundaryCondition="false"/>
<species id="cpd00331_c0" name="cis_Aconitate_c0" compartment="c0" charge="-3" boundaryCondition="false"/>
<species id="cpd02603_c0" name="3_Lysolecithin_c0" compartment="c0" charge="0" boundaryCondition="false"/>
<species id="cpd02601_c0" name="2_Lysolecithin_c0" compartment="c0" charge="0" boundaryCondition="false"/>
<species id="cpd03671_c0" name="D_Glucosamine1_phosphate_c0" compartment="c0" charge="-1" boundaryCondition="false"/>
<species id="cpd01997_c0" name="Dimethylbenzimidazole_c0" compartment="c0" charge="0" boundaryCondition="false"/>
<species id="cpd02904_c0" name="alpha_Ribazole_5_phosphate_c0" compartment="c0" charge="-2" boundaryCondition="false"/>
<species id="cpd00837_c0" name="S_Adenosylmethioninamine_c0" compartment="c0" charge="2" boundaryCondition="false"/>
<species id="cpd11436_c0" name="fa3_c0" compartment="c0" charge="-1" boundaryCondition="false"/>
<species id="cpd00424_c0" name="Cystathionine_c0" compartment="c0" charge="0" boundaryCondition="false"/>
<species id="cpd00557_c0" name="Siroheme_c0" compartment="c0" charge="-8" boundaryCondition="false"/>
<species id="cpd03426_c0" name="Sirohydrochlorin_c0" compartment="c0" charge="-8" boundaryCondition="false"/>
<species id="cpd02211_c0" name="L_2_Amino_acetoacetate_c0" compartment="c0" charge="0" boundaryCondition="false"/>
<species id="cpd08369_c0" name="Cobalt_precorrin_3_c0" compartment="c0" charge="-7" boundaryCondition="false"/>
<species id="cpd00673_c0" name="Dihydrothymine_c0" compartment="c0" charge="0" boundaryCondition="false"/>
<species id="cpd09350_c0" name="N2_Acetyl_L_aminoadipyl_delta_phosphate_c0" compartment="c0" charge="-3" boundaryCondition="false"/>
<species id="cpd09351_c0" name="N2_Acetyl_L_aminoadipate_semialdehyde_c0" compartment="c0" charge="-1" boundaryCondition="false"/>
<species id="cpd01133_c0" name="Stachyose_c0" compartment="c0" charge="0" boundaryCondition="false"/>
<species id="cpd00292_c0" name="HMG_CoA_c0" compartment="c0" charge="-5" boundaryCondition="false"/>
<species id="cpd01956_c0" name="o_Formylbenzoic_acid_c0" compartment="c0" charge="-1" boundaryCondition="false"/>
<species id="cpd01129_c0" name="Phthalate_c0" compartment="c0" charge="-2" boundaryCondition="false"/>
<species id="cpd02636_c0" name="4_Methyl_5__2_hydroxyethyl_thiazole_c0" compartment="c0" charge="0" boundaryCondition="false"/>
<species id="cpd00314_c0" name="D_Mannitol_c0" compartment="c0" charge="0" boundaryCondition="false"/>
<species id="cpd00876_c0" name="3_Hydroxyisobutyrate_c0" compartment="c0" charge="-1" boundaryCondition="false"/>
<species id="cpd15554_c0" name="phosphatidylserine_ditetradec_7_enoyl_c0" compartment="c0" charge="-2" boundaryCondition="false"/>
<species id="cpd15530_c0" name="phosphatidylethanolamine_ditetradec_7_enoyl_c0" compartment="c0" charge="0" boundaryCondition="false"/>
<species id="cpd02113_c0" name="dTDP_rhamnose_c0" compartment="c0" charge="-2" boundaryCondition="false"/>
<species id="cpd11636_c0" name="Amide_c0" compartment="c0" charge="0" boundaryCondition="false"/>
<species id="cpd06559_c0" name="alpha_Farnesene_c0" compartment="c0" charge="0" boundaryCondition="false"/>
<species id="cpd01293_c0" name="5_Oxoproline_c0" compartment="c0" charge="-1" boundaryCondition="false"/>
<species id="cpd15297_c0" name="Lignoceroyl_CoA_c0" compartment="c0" charge="-3" boundaryCondition="false"/>
<species id="cpd05235_c0" name="tetracosanoate_c0" compartment="c0" charge="-1" boundaryCondition="false"/>
<species id="cpd09811_c0" name="4_Hydroxymethylsalicylaldehyde_c0" compartment="c0" charge="0" boundaryCondition="false"/>
<species id="cpd09812_c0" name="4_Hydroxymethylsalicylate_c0" compartment="c0" charge="-1" boundaryCondition="false"/>
<species id="cpd00268_e0" name="H2S2O3_e0" compartment="e0" charge="-1" boundaryCondition="false"/>
<species id="cpd15319_c0" name="1_Acyl_sn_glycero_3_phosphoglycerol_tetradecanoyl_c0" compartment="c0" charge="-1" boundaryCondition="false"/>
<species id="cpd01329_e0" name="Maltohexaose_e0" compartment="e0" charge="0" boundaryCondition="false"/>
<species id="cpd12499_c0" name="D_Galactosyl_1_4_beta_D_glucosyl_R_c0" compartment="c0" charge="0" boundaryCondition="false"/>
<species id="cpd02902_c0" name="D_Galactosyl_1_3_beta_D_galactosyl_1_4_beta_D_glucosyl_R_c0" compartment="c0" charge="0" boundaryCondition="false"/>
<species id="cpd15362_c0" name="2_tetradec_7_enoyl_sn_glycerol_3_phosphate_c0" compartment="c0" charge="-1" boundaryCondition="false"/>
<species id="cpd00742_c0" name="Allophanate_c0" compartment="c0" charge="-1" boundaryCondition="false"/>
<species id="cpd03835_c0" name="Precorrin_8_c0" compartment="c0" charge="-7" boundaryCondition="false"/>
<species id="cpd03832_c0" name="Hydrogenobyrinate_c0" compartment="c0" charge="-4" boundaryCondition="false"/>
<species id="cpd15585_c0" name="beta_Methylglucoside_c0" compartment="c0" charge="0" boundaryCondition="false"/>
<species id="cpd03034_c0" name="3_Ureidoisobutyrate_c0" compartment="c0" charge="-1" boundaryCondition="false"/>
<species id="cpd03063_c0" name="3_Aminoisobutanoate_c0" compartment="c0" charge="0" boundaryCondition="false"/>
<species id="cpd01844_c0" name="Propionyl_phosphate_c0" compartment="c0" charge="-2" boundaryCondition="false"/>
<species id="cpd15604_e0" name="Gly_Leu_e0" compartment="e0" charge="0" boundaryCondition="false"/>
<species id="cpd15306_c0" name="1_2_Diacyl_sn_glycerol_didodecanoyl_c0" compartment="c0" charge="0" boundaryCondition="false"/>
<species id="cpd00322_e0" name="L_Isoleucine_e0" compartment="e0" charge="0" boundaryCondition="false"/>
<species id="cpd00330_c0" name="Dihydrofolate_c0" compartment="c0" charge="-2" boundaryCondition="false"/>
<species id="cpd00393_c0" name="Folate_c0" compartment="c0" charge="-2" boundaryCondition="false"/>
<species id="cpd15087_c0" name="Pelargonidin_3_glucoside_5_caffeoylglucoside_c0" compartment="c0" charge="-1" boundaryCondition="false"/>
<species id="cpd00104_e0" name="BIOT_e0" compartment="e0" charge="-1" boundaryCondition="false"/>
<species id="cpd01301_c0" name="Biotin_amide_c0" compartment="c0" charge="0" boundaryCondition="false"/>
<species id="cpd00396_c0" name="L_Rhamnose_c0" compartment="c0" charge="0" boundaryCondition="false"/>
<species id="cpd00642_c0" name="L_Rhamnulose_c0" compartment="c0" charge="0" boundaryCondition="false"/>
<species id="cpd03127_c0" name="2E_Tetradecenoyl_CoA_c0" compartment="c0" charge="-4" boundaryCondition="false"/>
<species id="cpd11590_c0" name="met_L_ala_L_c0" compartment="c0" charge="-1" boundaryCondition="false"/>
<species id="cpd03445_c0" name="2_Octaprenyl_6_hydroxyphenol_c0" compartment="c0" charge="0" boundaryCondition="false"/>
<species id="cpd04810_c0" name="5_FU_c0" compartment="c0" charge="0" boundaryCondition="false"/>
<species id="cpd16438_c0" name="5_Fluorouridine_monophosphate_c0" compartment="c0" charge="-1" boundaryCondition="false"/>
<species id="cpd11551_c0" name="6_methyl_3_hydroxy_heptanoyl_ACP_c0" compartment="c0" charge="-1" boundaryCondition="false"/>
<species id="cpd11520_c0" name="isovaleryl_ACP_c0" compartment="c0" charge="-2" boundaryCondition="false"/>
<species id="cpd00315_c0" name="GDP_glucose_c0" compartment="c0" charge="-2" boundaryCondition="false"/>
<species id="cpd00461_c0" name="Oxopent_4_enoate_c0" compartment="c0" charge="-1" boundaryCondition="false"/>
<species id="cpd02258_c0" name="4_Hydroxy_2_oxovalerate_c0" compartment="c0" charge="-1" boundaryCondition="false"/>
<species id="cpd00400_c0" name="Acrylate_c0" compartment="c0" charge="-1" boundaryCondition="false"/>
<species id="cpd01150_c0" name="Acrylamide_c0" compartment="c0" charge="0" boundaryCondition="false"/>
<species id="cpd03245_c0" name="Glycodeoxycholate_c0" compartment="c0" charge="-1" boundaryCondition="false"/>
<species id="cpd16439_c0" name="5_Deoxy_5_fluorocytidine_c0" compartment="c0" charge="0" boundaryCondition="false"/>
<species id="cpd16329_c0" name="Doxifluridine_c0" compartment="c0" charge="0" boundaryCondition="false"/>
<species id="cpd01451_c0" name="Cycloeucalenol_c0" compartment="c0" charge="0" boundaryCondition="false"/>
<species id="cpd01334_c0" name="Obtusifoliol_c0" compartment="c0" charge="0" boundaryCondition="false"/>
<species id="cpd03985_c0" name="p_Cumate_c0" compartment="c0" charge="-1" boundaryCondition="false"/>
<species id="cpd03986_c0" name="cis_2_3_Dihydroxy_2_3_dihydro_p_cumate_c0" compartment="c0" charge="-1" boundaryCondition="false"/>
<species id="cpd00007_e0" name="O2_e0" compartment="e0" charge="0" boundaryCondition="false"/>
<species id="cpd02229_c0" name="Bactoprenyl_diphosphate_c0" compartment="c0" charge="-2" boundaryCondition="false"/>
<species id="cpd01983_c0" name="Coprostan_3_one_c0" compartment="c0" charge="0" boundaryCondition="false"/>
<species id="cpd00463_c0" name="Cholestenone_c0" compartment="c0" charge="0" boundaryCondition="false"/>
<species id="cpd03496_c0" name="Undecaprenyl_diphospho_N_acetylmuramoyl_N_acetylglucosamine_L_alanyl_D_glutaminyl_meso_2_6_diaminopimeloyl_D_alanyl_D_alanine_c0" compartment="c0" charge="-3" boundaryCondition="false"/>
<species id="cpd15534_c0" name="phosphatidylethanolamine_dioctadec_11_enoyl_c0" compartment="c0" charge="0" boundaryCondition="false"/>
<species id="cpd02968_c0" name="UDP_N_acetylmuramoyl_L_alanyl_D_glutamyl_6_carboxy_L_lysyl_D_alanyl__D_alanine_c0" compartment="c0" charge="-4" boundaryCondition="false"/>
<species id="cpd03998_c0" name="Trichlorobenzene_A_c0" compartment="c0" charge="0" boundaryCondition="false"/>
<species id="cpd09311_c0" name="3_4_6_Trichloro_cis_1_2_dihydroxycyclohexa_3_5_diene_c0" compartment="c0" charge="0" boundaryCondition="false"/>
<species id="cpd09433_c0" name="9_cis_Neoxanthin_c0" compartment="c0" charge="0" boundaryCondition="false"/>
<species id="cpd09434_c0" name="9_cis_Violaxanthin_c0" compartment="c0" charge="0" boundaryCondition="false"/>
<species id="cpd15131_c0" name="Isopentenyl_ADP_c0" compartment="c0" charge="-2" boundaryCondition="false"/>
<species id="cpd15666_c0" name="Peptidoglycan_polymer_n_1_subunits_c0" compartment="c0" charge="-2" boundaryCondition="false"/>
<species id="cpd15665_c0" name="Peptidoglycan_polymer_n_subunits_c0" compartment="c0" charge="-4" boundaryCondition="false"/>
<species id="cpd08238_c0" name="S___Citronellal_c0" compartment="c0" charge="0" boundaryCondition="false"/>
<species id="cpd11592_e0" name="gly_glu_L_e0" compartment="e0" charge="-1" boundaryCondition="false"/>
<species id="cpd15340_c0" name="2_Acyl_sn_glycero_3_phosphoethanolamine_hexadec_9_enoyl_c0" compartment="c0" charge="0" boundaryCondition="false"/>
<species id="cpd00620_c0" name="Pantetheine_c0" compartment="c0" charge="0" boundaryCondition="false"/>
<species id="cpd09795_c0" name="cis_1_2_Dihydroxy_1_2_dihydro_8_carboxynaphthalene_c0" compartment="c0" charge="-1" boundaryCondition="false"/>
<species id="cpd02507_c0" name="5_Carboxy_2_oxohept_3_enedioate_c0" compartment="c0" charge="-3" boundaryCondition="false"/>
<species id="cpd03279_c0" name="Deoxyinosine_c0" compartment="c0" charge="0" boundaryCondition="false"/>
<species id="cpd08023_e0" name="methanesulfonate_e0" compartment="e0" charge="-1" boundaryCondition="false"/>
<species id="cpd15066_c0" name="Cyanidin_3_O_beta_D_glucoside_5_O_6_coumaroyl_beta_D_glucoside_c0" compartment="c0" charge="-1" boundaryCondition="false"/>
<species id="cpd11587_e0" name="Ala_Gln_e0" compartment="e0" charge="0" boundaryCondition="false"/>
<species id="cpd12640_c0" name="GM1_c0" compartment="c0" charge="-1" boundaryCondition="false"/>
<species id="cpd03176_c0" name="5S_HPETE_c0" compartment="c0" charge="-1" boundaryCondition="false"/>
<species id="cpd02918_c0" name="5_HETE_c0" compartment="c0" charge="-1" boundaryCondition="false"/>
<species id="cpd07830_c0" name="Caffeyl_aldehyde_c0" compartment="c0" charge="0" boundaryCondition="false"/>
<species id="cpd01733_c0" name="Ferulaldehyde_c0" compartment="c0" charge="0" boundaryCondition="false"/>
<species id="cpd01504_c0" name="3_Aminopropanal_c0" compartment="c0" charge="1" boundaryCondition="false"/>
<species id="cpd02095_c0" name="L_2_4_Diaminobutyrate_c0" compartment="c0" charge="1" boundaryCondition="false"/>
<species id="cpd00053_e0" name="L_Glutamine_e0" compartment="e0" charge="0" boundaryCondition="false"/>
<species id="cpd11827_c0" name="Phospholipid_olefinic_fatty_acid_c0" compartment="c0" charge="-1" boundaryCondition="false"/>
<species id="cpd12496_c0" name="Phospholipid_methylene_fatty_acid_c0" compartment="c0" charge="-1" boundaryCondition="false"/>
<species id="cpd00366_c0" name="Ribitol_c0" compartment="c0" charge="0" boundaryCondition="false"/>
<species id="cpd02135_c0" name="4_Nitrophenyl_phosphate_c0" compartment="c0" charge="-2" boundaryCondition="false"/>
<species id="cpd00646_c0" name="PNP_c0" compartment="c0" charge="0" boundaryCondition="false"/>
<species id="cpd03583_c0" name="D_arabino_6_Phospho_hex_3_ulose_c0" compartment="c0" charge="-2" boundaryCondition="false"/>
<species id="cpd15695_c0" name="Diisoheptadecanoylphosphatidylethanolamine_c0" compartment="c0" charge="0" boundaryCondition="false"/>
<species id="cpd11590_e0" name="met_L_ala_L_e0" compartment="e0" charge="-1" boundaryCondition="false"/>
<species id="cpd00127_c0" name="Phenol_c0" compartment="c0" charge="0" boundaryCondition="false"/>
<species id="cpd00156_e0" name="L_Valine_e0" compartment="e0" charge="0" boundaryCondition="false"/>
<species id="cpd01468_c0" name="Methylmalonate_c0" compartment="c0" charge="-2" boundaryCondition="false"/>
<species id="cpd03047_c0" name="Taurocholate_c0" compartment="c0" charge="-1" boundaryCondition="false"/>
<species id="cpd11581_e0" name="gly_asn_L_e0" compartment="e0" charge="0" boundaryCondition="false"/>
<species id="cpd11581_c0" name="gly_asn_L_c0" compartment="c0" charge="0" boundaryCondition="false"/>
<species id="cpd02039_c0" name="1_Aminopropan_2_ol_c0" compartment="c0" charge="1" boundaryCondition="false"/>
<species id="cpd11505_c0" name="8_methyl_3_hydroxy_decanoyl_ACP_c0" compartment="c0" charge="-1" boundaryCondition="false"/>
<species id="cpd00831_c0" name="L_Rhamnulose_1_phosphate_c0" compartment="c0" charge="-2" boundaryCondition="false"/>
<species id="cpd00097_c0" name="Pyrroloquinoline_quinone_c0" compartment="c0" charge="-3" boundaryCondition="false"/>
<species id="cpd00986_c0" name="PQQH2_c0" compartment="c0" charge="-3" boundaryCondition="false"/>
<species id="cpd03734_c0" name="Acetamide_c0" compartment="c0" charge="0" boundaryCondition="false"/>
<species id="cpd11497_c0" name="4_methyl_3_hydroxy_hexanoyl_ACP_c0" compartment="c0" charge="-1" boundaryCondition="false"/>
<species id="cpd12755_c0" name="Cyanoglycoside_c0" compartment="c0" charge="0" boundaryCondition="false"/>
<species id="cpd12754_c0" name="Cyanohydrin_c0" compartment="c0" charge="0" boundaryCondition="false"/>
<species id="cpd02724_c0" name="N_Succinyl_L_2_amino_6_oxopimelate_c0" compartment="c0" charge="-3" boundaryCondition="false"/>
<species id="cpd01747_c0" name="Indole_3_acetamide_c0" compartment="c0" charge="0" boundaryCondition="false"/>
<species id="cpd00703_c0" name="Indoleacetate_c0" compartment="c0" charge="-1" boundaryCondition="false"/>
<species id="cpd00185_c0" name="D_Arabinose_c0" compartment="c0" charge="0" boundaryCondition="false"/>
<species id="cpd15541_c0" name="Phosphatidylglycerol_dioctadec_11_enoyl_c0" compartment="c0" charge="-1" boundaryCondition="false"/>
<species id="cpd03306_c0" name="3_4_Dihydroxyphenylethyleneglycol_c0" compartment="c0" charge="0" boundaryCondition="false"/>
<species id="cpd03307_c0" name="3_4_Dihydroxymandelaldehyde_c0" compartment="c0" charge="0" boundaryCondition="false"/>
<species id="cpd14900_c0" name="11Z_14Z_Icosadienoyl_CoA_c0" compartment="c0" charge="-3" boundaryCondition="false"/>
<species id="cpd16340_c0" name="Icosadienoic_acid_c0" compartment="c0" charge="-1" boundaryCondition="false"/>
<species id="cpd11584_e0" name="Ala_His_e0" compartment="e0" charge="0" boundaryCondition="false"/>
<species id="cpd00485_c0" name="D_Mannose1_phosphate_c0" compartment="c0" charge="-2" boundaryCondition="false"/>
<species id="cpd15798_c0" name="Anteisopentadecanoylcardiolipin_B_subtilis_c0" compartment="c0" charge="-2" boundaryCondition="false"/>
<species id="cpd08368_c0" name="Cobalt_precorrin_2_c0" compartment="c0" charge="-8" boundaryCondition="false"/>
<species id="cpd15324_c0" name="1_Acyl_sn_glycero_3_phosphoglycerol_octadec_11_enoyl_c0" compartment="c0" charge="-1" boundaryCondition="false"/>
<species id="cpd00225_c0" name="Benzaldehyde_c0" compartment="c0" charge="0" boundaryCondition="false"/>
<species id="cpd15703_c0" name="1_2_Diisotetradecanoyl_sn_glycerol_c0" compartment="c0" charge="0" boundaryCondition="false"/>
<species id="cpd11812_c0" name="R_3_Hydroxyacyl_CoA_c0" compartment="c0" charge="-3" boundaryCondition="false"/>
<species id="cpd00743_c0" name="L_Citramalyl_CoA_c0" compartment="c0" charge="-4" boundaryCondition="false"/>
<species id="cpd01476_c0" name="Protoporphyrin_c0" compartment="c0" charge="-2" boundaryCondition="false"/>
<species id="cpd02616_c0" name="dTDP_4_amino_4_6_dideoxy_D_glucose_c0" compartment="c0" charge="-1" boundaryCondition="false"/>
<species id="cpd08707_c0" name="dTDP_3_oxo_4_6_dideoxy_D_glucose_c0" compartment="c0" charge="-2" boundaryCondition="false"/>
<species id="cpd11509_c0" name="10_methyl_3_hydroxy_dodecanoyl_ACP_c0" compartment="c0" charge="-1" boundaryCondition="false"/>
<species id="cpd01260_c0" name="Lauroyl_CoA_c0" compartment="c0" charge="-4" boundaryCondition="false"/>
<species id="cpd01267_c0" name="Valeramide_c0" compartment="c0" charge="0" boundaryCondition="false"/>
<species id="cpd00597_c0" name="Valerate_c0" compartment="c0" charge="-1" boundaryCondition="false"/>
<species id="cpd01563_c0" name="trans_Aconitate_c0" compartment="c0" charge="-3" boundaryCondition="false"/>
<species id="cpd08353_c0" name="E_3_Methoxycarbonylpent_2_enedioate_c0" compartment="c0" charge="-2" boundaryCondition="false"/>
<species id="cpd00305_e0" name="Thiamin_e0" compartment="e0" charge="1" boundaryCondition="false"/>
<species id="cpd11562_c0" name="12_methyl_3_oxo_tridecanoyl_ACP_c0" compartment="c0" charge="-1" boundaryCondition="false"/>
<species id="cpd11563_c0" name="12_methyl_3_hydroxy_tridecanoyl_ACP_c0" compartment="c0" charge="-1" boundaryCondition="false"/>
<species id="cpd02182_c0" name="R_S_Lactoylglutathione_c0" compartment="c0" charge="-1" boundaryCondition="false"/>
<species id="cpd00221_c0" name="D_Lactate_c0" compartment="c0" charge="-1" boundaryCondition="false"/>
<species id="cpd02720_c0" name="5_Amino_6__5_phosphoribitylaminouracil_c0" compartment="c0" charge="-2" boundaryCondition="false"/>
<species id="cpd12379_c0" name="S_Alkyl_L_cysteine_S_oxide_c0" compartment="c0" charge="-1" boundaryCondition="false"/>
<species id="cpd01495_c0" name="Dehydroalanine_c0" compartment="c0" charge="0" boundaryCondition="false"/>
<species id="cpd12050_c0" name="Alkyl_sulfenate_c0" compartment="c0" charge="-1" boundaryCondition="false"/>
<species id="cpd00630_c0" name="3_Oxoadipate_c0" compartment="c0" charge="-2" boundaryCondition="false"/>
<species id="cpd00132_c0" name="L_Asparagine_c0" compartment="c0" charge="0" boundaryCondition="false"/>
<species id="cpd09813_c0" name="4_Hydroxymethylcatechol_c0" compartment="c0" charge="0" boundaryCondition="false"/>
<species id="cpd00130_e0" name="L_Malate_e0" compartment="e0" charge="-2" boundaryCondition="false"/>
<species id="cpd02471_c0" name="Linalool_c0" compartment="c0" charge="0" boundaryCondition="false"/>
<species id="cpd15347_c0" name="2_Acyl_sn_glycero_3_phosphoglycerol_hexadec_9_enoyl_c0" compartment="c0" charge="-1" boundaryCondition="false"/>
<species id="cpd15274_c0" name="Octadecenoyl_CoA_c0" compartment="c0" charge="-3" boundaryCondition="false"/>
<species id="cpd00039_e0" name="L_Lysine_e0" compartment="e0" charge="1" boundaryCondition="false"/>
<species id="cpd03715_c0" name="2_Hydroxy_6_oxo_hept_2_4_dienoate_c0" compartment="c0" charge="-1" boundaryCondition="false"/>
<species id="cpd15307_c0" name="1_2_Diacyl_sn_glycerol_ditetradecanoyl_c0" compartment="c0" charge="0" boundaryCondition="false"/>
<species id="cpd02183_c0" name="4_Oxalocrotonate_c0" compartment="c0" charge="-2" boundaryCondition="false"/>
<species id="cpd03158_c0" name="Nicotianamine_c0" compartment="c0" charge="-1" boundaryCondition="false"/>
<species id="cpd00709_c0" name="beta_D_Galactose_c0" compartment="c0" charge="0" boundaryCondition="false"/>
<species id="cpd06227_c0" name="THF_L_glutamate_c0" compartment="c0" charge="-3" boundaryCondition="false"/>
<species id="cpd15494_c0" name="Maltoheptaose_c0" compartment="c0" charge="0" boundaryCondition="false"/>
<species id="cpd02259_c0" name="4_Hydroxybenzoylformate_c0" compartment="c0" charge="-1" boundaryCondition="false"/>
<species id="cpd00484_c0" name="p_Hydroxybenzaldehyde_c0" compartment="c0" charge="0" boundaryCondition="false"/>
<species id="cpd02698_c0" name="N_Succinyl_L_2_6_diaminopimelate_c0" compartment="c0" charge="-2" boundaryCondition="false"/>
<species id="cpd00011_e0" name="CO2_e0" compartment="e0" charge="0" boundaryCondition="false"/>
<species id="cpd03861_c0" name="L_Xylulose_1_phosphate_c0" compartment="c0" charge="-2" boundaryCondition="false"/>
<species id="cpd03606_c0" name="2_Oxo_3_hydroxy_4_phosphobutanoate_c0" compartment="c0" charge="-3" boundaryCondition="false"/>
<species id="cpd00502_c0" name="5_Formiminotetrahydrofolate_c0" compartment="c0" charge="-2" boundaryCondition="false"/>
<species id="cpd15310_c0" name="1_2_Diacyl_sn_glycerol_dihexadec_9_enoyl_c0" compartment="c0" charge="0" boundaryCondition="false"/>
<species id="cpd15188_c0" name="1_Fluorocyclohexadiene_cis_cis_1_2_diol_c0" compartment="c0" charge="0" boundaryCondition="false"/>
<species id="cpd03561_c0" name="2_Hydroxybutyrate_c0" compartment="c0" charge="-1" boundaryCondition="false"/>
<species id="cpd03200_c0" name="Manninotriose_c0" compartment="c0" charge="0" boundaryCondition="false"/>
<species id="cpd04367_c0" name="p_Dichlorobenzene_c0" compartment="c0" charge="0" boundaryCondition="false"/>
<species id="cpd04368_c0" name="3_6_Dichloro_cis_1_2_dihydroxycyclohexa_3_5_diene_c0" compartment="c0" charge="0" boundaryCondition="false"/>
<species id="cpd15432_c0" name="core_oligosaccharide_lipid_A_c0" compartment="c0" charge="-11" boundaryCondition="false"/>
<species id="cpd11416_c0" name="Biomass_c0" compartment="c0" charge="0" boundaryCondition="false"/>
<species id="cpd11416_b" name="Biomass_c0_b" compartment="c0" charge="0" boundaryCondition="true"/>
<species id="cpd15550_c0" name="phospho_heptosyl_phospho_heptosyl_heptosyl_kdo2_lipidA_c0" compartment="c0" charge="-10" boundaryCondition="false"/>
<species id="cpd15492_c0" name="kdo_phospho_heptosyl_phospho_heptosyl_heptosyl_kdo2_lipidA_c0" compartment="c0" charge="-11" boundaryCondition="false"/>
<species id="cpd03448_c0" name="2_Octaprenyl_3_methyl_6_methoxy_1_4_benzoquinone_c0" compartment="c0" charge="0" boundaryCondition="false"/>
<species id="cpd15475_c0" name="glucosyl_galactosyl_glucosyl_inner_core_oligosaccharide_lipid_A_c0" compartment="c0" charge="-11" boundaryCondition="false"/>
<species id="cpd15477_c0" name="glucosyl_glucosyl_galactosyl_glucosyl_inner_core_oligosaccharide_lipid_A_c0" compartment="c0" charge="-11" boundaryCondition="false"/>
<species id="cpd02590_c0" name="all_trans_Heptaprenyl_diphosphate_c0" compartment="c0" charge="-2" boundaryCondition="false"/>
<species id="cpd03587_c0" name="kdo2_lipid_a_c0" compartment="c0" charge="-6" boundaryCondition="false"/>
<species id="cpd03831_c0" name="ADP_L_glycero_D_manno_heptose_c0" compartment="c0" charge="-2" boundaryCondition="false"/>
<species id="cpd15485_c0" name="heptosyl_kdo2_lipidA_c0" compartment="c0" charge="-5" boundaryCondition="false"/>
<species id="cpd04920_c0" name="D_Glycero_D_manno_heptose1_phosphate_c0" compartment="c0" charge="-2" boundaryCondition="false"/>
<species id="cpd03830_c0" name="ADP_D_glycero_D_manno_heptose_c0" compartment="c0" charge="-2" boundaryCondition="false"/>
<species id="cpd04918_c0" name="D_Glycero_D_manno_heptose7_phosphate_c0" compartment="c0" charge="-2" boundaryCondition="false"/>
<species id="cpd08316_c0" name="D_Glycero_D_manno_heptose1_7_bisphosphate_c0" compartment="c0" charge="-4" boundaryCondition="false"/>
<species id="cpd02120_c0" name="Dihydrodipicolinate_c0" compartment="c0" charge="-2" boundaryCondition="false"/>
<species id="cpd15549_c0" name="phospho_heptosyl_heptosyl_kdo2_lipidA_c0" compartment="c0" charge="-8" boundaryCondition="false"/>
<species id="cpd15488_c0" name="heptosyl_phospho_heptosyl_heptosyl_kdo2_lipidA_c0" compartment="c0" charge="-8" boundaryCondition="false"/>
<species id="cpd15489_c0" name="inner_core_oligosaccharide_lipid_A_c0" compartment="c0" charge="-7" boundaryCondition="false"/>
<species id="cpd15479_c0" name="glucosyl_inner_core_oligosaccharide_lipid_A_c0" compartment="c0" charge="-11" boundaryCondition="false"/>
<species id="cpd15484_c0" name="heptosyl_heptosyl_kdo2_lipidA_c0" compartment="c0" charge="-5" boundaryCondition="false"/>
<species id="cpd00731_c0" name="Ala_Ala_c0" compartment="c0" charge="0" boundaryCondition="false"/>
<species id="cpd15469_c0" name="galactosyl_glucosyl_inner_core_oligosaccharide_lipid_A_c0" compartment="c0" charge="-11" boundaryCondition="false"/>
<species id="cpd01772_c0" name="Succinylbenzoate_c0" compartment="c0" charge="-2" boundaryCondition="false"/>
<species id="cpd03451_c0" name="SHCHC_c0" compartment="c0" charge="-2" boundaryCondition="false"/>
<species id="cpd00906_c0" name="all_trans_Hexaprenyl_diphosphate_c0" compartment="c0" charge="-2" boundaryCondition="false"/>
<species id="cpd15378_e0" name="4_Hydroxy_benzylalcohol_e0" compartment="e0" charge="0" boundaryCondition="false"/>
<species id="cpd00067_b" name="H_plus__e0_b" compartment="e0" charge="1" boundaryCondition="true"/>
<species id="cpd00106_b" name="Fumarate_e0_b" compartment="e0" charge="-2" boundaryCondition="true"/>
<species id="cpd00075_b" name="Nitrite_e0_b" compartment="e0" charge="-1" boundaryCondition="true"/>
<species id="cpd00036_b" name="Succinate_e0_b" compartment="e0" charge="-2" boundaryCondition="true"/>
<species id="cpd11576_b" name="L_methionine_R_oxide_e0_b" compartment="e0" charge="0" boundaryCondition="true"/>
<species id="cpd04097_b" name="Pb_e0_b" compartment="e0" charge="2" boundaryCondition="true"/>
<species id="cpd00154_b" name="Xylose_e0_b" compartment="e0" charge="0" boundaryCondition="true"/>
<species id="cpd11585_b" name="L_alanylglycine_e0_b" compartment="e0" charge="0" boundaryCondition="true"/>
<species id="cpd11582_b" name="ala_L_Thr_L_e0_b" compartment="e0" charge="0" boundaryCondition="true"/>
<species id="cpd00012_b" name="PPi_e0_b" compartment="e0" charge="-3" boundaryCondition="true"/>
<species id="cpd11586_b" name="ala_L_glu_L_e0_b" compartment="e0" charge="-1" boundaryCondition="true"/>
<species id="cpd01030_b" name="Salicin_e0_b" compartment="e0" charge="0" boundaryCondition="true"/>
<species id="cpd01012_b" name="Cd2_plus__e0_b" compartment="e0" charge="2" boundaryCondition="true"/>
<species id="cpd00208_b" name="LACT_e0_b" compartment="e0" charge="0" boundaryCondition="true"/>
<species id="cpd00276_b" name="GLUM_e0_b" compartment="e0" charge="1" boundaryCondition="true"/>
<species id="cpd00082_b" name="D_Fructose_e0_b" compartment="e0" charge="0" boundaryCondition="true"/>
<species id="cpd00080_b" name="Glycerol_3_phosphate_e0_b" compartment="e0" charge="-2" boundaryCondition="true"/>
<species id="cpd00001_b" name="H2O_e0_b" compartment="e0" charge="0" boundaryCondition="true"/>
<species id="cpd15560_b" name="Ubiquinone_8_e0_b" compartment="e0" charge="0" boundaryCondition="true"/>
<species id="cpd15561_b" name="Ubiquinol_8_e0_b" compartment="e0" charge="0" boundaryCondition="true"/>
<species id="cpd00063_b" name="Ca2_plus__e0_b" compartment="e0" charge="2" boundaryCondition="true"/>
<species id="cpd00058_b" name="Cu2_plus__e0_b" compartment="e0" charge="2" boundaryCondition="true"/>
<species id="cpd00107_b" name="L_Leucine_e0_b" compartment="e0" charge="0" boundaryCondition="true"/>
<species id="cpd00314_b" name="D_Mannitol_e0_b" compartment="e0" charge="0" boundaryCondition="true"/>
<species id="cpd01017_b" name="Cys_Gly_e0_b" compartment="e0" charge="0" boundaryCondition="true"/>
<species id="cpd00013_b" name="NH3_e0_b" compartment="e0" charge="1" boundaryCondition="true"/>
<species id="cpd11578_b" name="hexanesulfonate_e0_b" compartment="e0" charge="-1" boundaryCondition="true"/>
<species id="cpd00179_b" name="Maltose_e0_b" compartment="e0" charge="0" boundaryCondition="true"/>
<species id="cpd11591_b" name="Gly_Met_e0_b" compartment="e0" charge="0" boundaryCondition="true"/>
<species id="cpd00009_b" name="Phosphate_e0_b" compartment="e0" charge="-2" boundaryCondition="true"/>
<species id="cpd00060_b" name="L_Methionine_e0_b" compartment="e0" charge="0" boundaryCondition="true"/>
<species id="cpd00034_b" name="Zn2_plus__e0_b" compartment="e0" charge="2" boundaryCondition="true"/>
<species id="cpd00119_b" name="L_Histidine_e0_b" compartment="e0" charge="0" boundaryCondition="true"/>
<species id="cpd11593_b" name="ala_L_asp_L_e0_b" compartment="e0" charge="-1" boundaryCondition="true"/>
<species id="cpd00076_b" name="Sucrose_e0_b" compartment="e0" charge="0" boundaryCondition="true"/>
<species id="cpd11579_b" name="ethanesulfonate_e0_b" compartment="e0" charge="-1" boundaryCondition="true"/>
<species id="cpd01171_b" name="Dulcose_e0_b" compartment="e0" charge="0" boundaryCondition="true"/>
<species id="cpd00210_b" name="Taurine_e0_b" compartment="e0" charge="0" boundaryCondition="true"/>
<species id="cpd15605_b" name="Gly_Phe_e0_b" compartment="e0" charge="0" boundaryCondition="true"/>
<species id="cpd00264_b" name="Spermidine_e0_b" compartment="e0" charge="3" boundaryCondition="true"/>
<species id="cpd03724_b" name="Ferrichrome_e0_b" compartment="e0" charge="0" boundaryCondition="true"/>
<species id="cpd00637_b" name="D_Methionine_e0_b" compartment="e0" charge="0" boundaryCondition="true"/>
<species id="cpd00122_b" name="N_Acetyl_D_glucosamine_e0_b" compartment="e0" charge="0" boundaryCondition="true"/>
<species id="cpd15603_b" name="Gly_Cys_e0_b" compartment="e0" charge="0" boundaryCondition="true"/>
<species id="cpd03696_b" name="Ursin_e0_b" compartment="e0" charge="0" boundaryCondition="true"/>
<species id="cpd00118_b" name="Putrescine_e0_b" compartment="e0" charge="2" boundaryCondition="true"/>
<species id="cpd11580_b" name="Gly_Gln_e0_b" compartment="e0" charge="0" boundaryCondition="true"/>
<species id="cpd03343_b" name="Phenylpropanoate_e0_b" compartment="e0" charge="-1" boundaryCondition="true"/>
<species id="cpd00224_b" name="L_Arabinose_e0_b" compartment="e0" charge="0" boundaryCondition="true"/>
<species id="cpd01262_b" name="Amylotriose_e0_b" compartment="e0" charge="0" boundaryCondition="true"/>
<species id="cpd00137_b" name="Citrate_e0_b" compartment="e0" charge="-3" boundaryCondition="true"/>
<species id="cpd10516_b" name="fe3_e0_b" compartment="e0" charge="3" boundaryCondition="true"/>
<species id="cpd00588_b" name="Sorbitol_e0_b" compartment="e0" charge="0" boundaryCondition="true"/>
<species id="cpd00041_b" name="L_Aspartate_e0_b" compartment="e0" charge="-1" boundaryCondition="true"/>
<species id="cpd00254_b" name="Mg_e0_b" compartment="e0" charge="2" boundaryCondition="true"/>
<species id="cpd00205_b" name="K_plus__e0_b" compartment="e0" charge="1" boundaryCondition="true"/>
<species id="cpd00138_b" name="D_Mannose_e0_b" compartment="e0" charge="0" boundaryCondition="true"/>
<species id="cpd01242_b" name="Thyminose_e0_b" compartment="e0" charge="0" boundaryCondition="true"/>
<species id="cpd00023_b" name="L_Glutamate_e0_b" compartment="e0" charge="-1" boundaryCondition="true"/>
<species id="cpd03048_b" name="Isethionate_e0_b" compartment="e0" charge="-1" boundaryCondition="true"/>
<species id="cpd11596_b" name="butanesulfonate_e0_b" compartment="e0" charge="-1" boundaryCondition="true"/>
<species id="cpd00540_b" name="BET_e0_b" compartment="e0" charge="0" boundaryCondition="true"/>
<species id="cpd15606_b" name="Gly_Tyr_e0_b" compartment="e0" charge="0" boundaryCondition="true"/>
<species id="cpd00048_b" name="Sulfate_e0_b" compartment="e0" charge="-2" boundaryCondition="true"/>
<species id="cpd00129_b" name="L_Proline_e0_b" compartment="e0" charge="0" boundaryCondition="true"/>
<species id="cpd00971_b" name="Na_plus__e0_b" compartment="e0" charge="1" boundaryCondition="true"/>
<species id="cpd00030_b" name="Mn2_plus__e0_b" compartment="e0" charge="2" boundaryCondition="true"/>
<species id="cpd00149_b" name="Co2_plus__e0_b" compartment="e0" charge="2" boundaryCondition="true"/>
<species id="cpd01914_b" name="L_Methionine_S_oxide_e0_b" compartment="e0" charge="0" boundaryCondition="true"/>
<species id="cpd00099_b" name="Cl__e0_b" compartment="e0" charge="-1" boundaryCondition="true"/>
<species id="cpd00531_b" name="Hg2_plus__e0_b" compartment="e0" charge="2" boundaryCondition="true"/>
<species id="cpd11583_b" name="Ala_Leu_e0_b" compartment="e0" charge="0" boundaryCondition="true"/>
<species id="cpd00162_b" name="Aminoethanol_e0_b" compartment="e0" charge="1" boundaryCondition="true"/>
<species id="cpd00395_b" name="L_Cysteate_e0_b" compartment="e0" charge="-1" boundaryCondition="true"/>
<species id="cpd11589_b" name="gly_asp_L_e0_b" compartment="e0" charge="-1" boundaryCondition="true"/>
<species id="cpd00027_b" name="D_Glucose_e0_b" compartment="e0" charge="0" boundaryCondition="true"/>
<species id="cpd03725_b" name="FeIIIdicitrate_e0_b" compartment="e0" charge="0" boundaryCondition="true"/>
<species id="cpd00209_b" name="Nitrate_e0_b" compartment="e0" charge="-1" boundaryCondition="true"/>
<species id="cpd11575_b" name="MOPS_e0_b" compartment="e0" charge="-1" boundaryCondition="true"/>
<species id="cpd00794_b" name="TRHL_e0_b" compartment="e0" charge="0" boundaryCondition="true"/>
<species id="cpd00105_b" name="D_Ribose_e0_b" compartment="e0" charge="0" boundaryCondition="true"/>
<species id="cpd09878_b" name="Sulfoacetate_e0_b" compartment="e0" charge="-2" boundaryCondition="true"/>
<species id="cpd11588_b" name="gly_pro_L_e0_b" compartment="e0" charge="0" boundaryCondition="true"/>
<species id="cpd00268_b" name="H2S2O3_e0_b" compartment="e0" charge="-1" boundaryCondition="true"/>
<species id="cpd01329_b" name="Maltohexaose_e0_b" compartment="e0" charge="0" boundaryCondition="true"/>
<species id="cpd15604_b" name="Gly_Leu_e0_b" compartment="e0" charge="0" boundaryCondition="true"/>
<species id="cpd00322_b" name="L_Isoleucine_e0_b" compartment="e0" charge="0" boundaryCondition="true"/>
<species id="cpd00104_b" name="BIOT_e0_b" compartment="e0" charge="-1" boundaryCondition="true"/>
<species id="cpd00007_b" name="O2_e0_b" compartment="e0" charge="0" boundaryCondition="true"/>
<species id="cpd11592_b" name="gly_glu_L_e0_b" compartment="e0" charge="-1" boundaryCondition="true"/>
<species id="cpd08023_b" name="methanesulfonate_e0_b" compartment="e0" charge="-1" boundaryCondition="true"/>
<species id="cpd11587_b" name="Ala_Gln_e0_b" compartment="e0" charge="0" boundaryCondition="true"/>
<species id="cpd00053_b" name="L_Glutamine_e0_b" compartment="e0" charge="0" boundaryCondition="true"/>
<species id="cpd11590_b" name="met_L_ala_L_e0_b" compartment="e0" charge="-1" boundaryCondition="true"/>
<species id="cpd00156_b" name="L_Valine_e0_b" compartment="e0" charge="0" boundaryCondition="true"/>
<species id="cpd11581_b" name="gly_asn_L_e0_b" compartment="e0" charge="0" boundaryCondition="true"/>
<species id="cpd11584_b" name="Ala_His_e0_b" compartment="e0" charge="0" boundaryCondition="true"/>
<species id="cpd00305_b" name="Thiamin_e0_b" compartment="e0" charge="1" boundaryCondition="true"/>
<species id="cpd00130_b" name="L_Malate_e0_b" compartment="e0" charge="-2" boundaryCondition="true"/>
<species id="cpd00039_b" name="L_Lysine_e0_b" compartment="e0" charge="1" boundaryCondition="true"/>
<species id="cpd00011_b" name="CO2_e0_b" compartment="e0" charge="0" boundaryCondition="true"/>
<species id="cpd15378_b" name="4_Hydroxy_benzylalcohol_e0_b" compartment="e0" charge="0" boundaryCondition="true"/>
</listOfSpecies>
<listOfReactions>
<reaction id="rxn02201_c0" name="2_amino_4_hydroxy_6_hydroxymethyl_7_8_dihydropteridine_diphosphate_4_aminobenzoate_2_amino_4_hydroxydihydropteridine_6_methenyltransferase_c0" reversible="false">
<notes>
<html:p>GENE_ASSOCIATION:RL2650</html:p>
<html:p>PROTEIN_ASSOCIATION:RL2650</html:p>
</notes>
<listOfReactants>
<speciesReference species="cpd00443_c0" stoichiometry="1"/>
<speciesReference species="cpd02920_c0" stoichiometry="1"/>
</listOfReactants>
<listOfProducts>
<speciesReference species="cpd00012_c0" stoichiometry="1"/>
<speciesReference species="cpd00067_c0" stoichiometry="1"/>
<speciesReference species="cpd00683_c0" stoichiometry="1"/>
</listOfProducts>
<kineticLaw>
	<math xmlns="http://www.w3.org/1998/Math/MathML">
			<ci> FLUX_VALUE </ci>
	</math>
	<listOfParameters>
		<parameter id="LOWER_BOUND" value="0" name="mmol_per_gDW_per_hr"/>
		<parameter id="UPPER_BOUND" value="1000" name="mmol_per_gDW_per_hr"/>
		<parameter id="OBJECTIVE_COEFFICIENT" value="0"/>
		<parameter id="FLUX_VALUE" value="0.0" name="mmol_per_gDW_per_hr"/>
	</listOfParameters>
</kineticLaw>
</reaction>
<reaction id="rxn00351_c0" name="gamma_L_glutamyl_L_cysteine_glycine_ligase_ADP_forming_c0" reversible="false">
<notes>
<html:p>GENE_ASSOCIATION:RL0338</html:p>
<html:p>PROTEIN_ASSOCIATION:RL0338</html:p>
</notes>
<listOfReactants>
<speciesReference species="cpd00002_c0" stoichiometry="1"/>
<speciesReference species="cpd00033_c0" stoichiometry="1"/>
<speciesReference species="cpd00506_c0" stoichiometry="1"/>
</listOfReactants>
<listOfProducts>
<speciesReference species="cpd00008_c0" stoichiometry="1"/>
<speciesReference species="cpd00009_c0" stoichiometry="1"/>
<speciesReference species="cpd00042_c0" stoichiometry="1"/>
<speciesReference species="cpd00067_c0" stoichiometry="1"/>
</listOfProducts>
<kineticLaw>
	<math xmlns="http://www.w3.org/1998/Math/MathML">
			<ci> FLUX_VALUE </ci>
	</math>
	<listOfParameters>
		<parameter id="LOWER_BOUND" value="0" name="mmol_per_gDW_per_hr"/>
		<parameter id="UPPER_BOUND" value="1000" name="mmol_per_gDW_per_hr"/>
		<parameter id="OBJECTIVE_COEFFICIENT" value="0"/>
		<parameter id="FLUX_VALUE" value="0.0" name="mmol_per_gDW_per_hr"/>
	</listOfParameters>
</kineticLaw>
</reaction>
<reaction id="rxn07431_c0" name="R07600_c0" reversible="true">
<notes>
<html:p>GENE_ASSOCIATION:(pRL100303 and pRL100304)</html:p>
<html:p>PROTEIN_ASSOCIATION:(pRL100303 and pRL100304)</html:p>
</notes>
<listOfReactants>
<speciesReference species="cpd00213_c0" stoichiometry="1"/>
<speciesReference species="cpd14700_c0" stoichiometry="1"/>
</listOfReactants>
<listOfProducts>
<speciesReference species="cpd00056_c0" stoichiometry="1"/>
<speciesReference species="cpd02700_c0" stoichiometry="1"/>
</listOfProducts>
<kineticLaw>
	<math xmlns="http://www.w3.org/1998/Math/MathML">
			<ci> FLUX_VALUE </ci>
	</math>
	<listOfParameters>
		<parameter id="LOWER_BOUND" value="-1000" name="mmol_per_gDW_per_hr"/>
		<parameter id="UPPER_BOUND" value="1000" name="mmol_per_gDW_per_hr"/>
		<parameter id="OBJECTIVE_COEFFICIENT" value="0"/>
		<parameter id="FLUX_VALUE" value="0.0" name="mmol_per_gDW_per_hr"/>
	</listOfParameters>
</kineticLaw>
</reaction>
<reaction id="rxn00836_c0" name="IMP_diphosphate_phospho_D_ribosyltransferase_c0" reversible="false">
<notes>
<html:p>GENE_ASSOCIATION:RL4328</html:p>
<html:p>PROTEIN_ASSOCIATION:RL4328</html:p>
</notes>
<listOfReactants>
<speciesReference species="cpd00103_c0" stoichiometry="1"/>
<speciesReference species="cpd00226_c0" stoichiometry="1"/>
</listOfReactants>
<listOfProducts>
<speciesReference species="cpd00012_c0" stoichiometry="1"/>
<speciesReference species="cpd00067_c0" stoichiometry="1"/>
<speciesReference species="cpd00114_c0" stoichiometry="1"/>
</listOfProducts>
<kineticLaw>
	<math xmlns="http://www.w3.org/1998/Math/MathML">
			<ci> FLUX_VALUE </ci>
	</math>
	<listOfParameters>
		<parameter id="LOWER_BOUND" value="0" name="mmol_per_gDW_per_hr"/>
		<parameter id="UPPER_BOUND" value="1000" name="mmol_per_gDW_per_hr"/>
		<parameter id="OBJECTIVE_COEFFICIENT" value="0"/>
		<parameter id="FLUX_VALUE" value="0.0" name="mmol_per_gDW_per_hr"/>
	</listOfParameters>
</kineticLaw>
</reaction>
<reaction id="rxn00390_c0" name="N_Acyl_L_aspartate_amidohydrolase_c0" reversible="true">
<notes>
<html:p>GENE_ASSOCIATION:RL3279</html:p>
<html:p>PROTEIN_ASSOCIATION:RL3279</html:p>
</notes>
<listOfReactants>
<speciesReference species="cpd00001_c0" stoichiometry="1"/>
<speciesReference species="cpd01759_c0" stoichiometry="1"/>
</listOfReactants>
<listOfProducts>
<speciesReference species="cpd00041_c0" stoichiometry="1"/>
<speciesReference species="cpd00049_c0" stoichiometry="1"/>
</listOfProducts>
<kineticLaw>
	<math xmlns="http://www.w3.org/1998/Math/MathML">
			<ci> FLUX_VALUE </ci>
	</math>
	<listOfParameters>
		<parameter id="LOWER_BOUND" value="-1000" name="mmol_per_gDW_per_hr"/>
		<parameter id="UPPER_BOUND" value="1000" name="mmol_per_gDW_per_hr"/>
		<parameter id="OBJECTIVE_COEFFICIENT" value="0"/>
		<parameter id="FLUX_VALUE" value="0.0" name="mmol_per_gDW_per_hr"/>
	</listOfParameters>
</kineticLaw>
</reaction>
<reaction id="rxn11567_c0" name="beta_D_Galactosyl_1_4_beta_D_glucosylceramide_galactohydrolase_c0" reversible="true">
<notes>
<html:p>GENE_ASSOCIATION:(RL4168 or RL3801 or RL3107 or pRL90127 or RL4248 or RL3795)</html:p>
<html:p>PROTEIN_ASSOCIATION:(RL4168 or RL3801 or RL3107 or pRL90127 or RL4248 or RL3795)</html:p>
</notes>
<listOfReactants>
<speciesReference species="cpd00001_c0" stoichiometry="1"/>
<speciesReference species="cpd00947_c0" stoichiometry="1"/>
</listOfReactants>
<listOfProducts>
<speciesReference species="cpd00108_c0" stoichiometry="1"/>
<speciesReference species="cpd00878_c0" stoichiometry="1"/>
</listOfProducts>
<kineticLaw>
	<math xmlns="http://www.w3.org/1998/Math/MathML">
			<ci> FLUX_VALUE </ci>
	</math>
	<listOfParameters>
		<parameter id="LOWER_BOUND" value="-1000" name="mmol_per_gDW_per_hr"/>
		<parameter id="UPPER_BOUND" value="1000" name="mmol_per_gDW_per_hr"/>
		<parameter id="OBJECTIVE_COEFFICIENT" value="0"/>
		<parameter id="FLUX_VALUE" value="0.0" name="mmol_per_gDW_per_hr"/>
	</listOfParameters>
</kineticLaw>
</reaction>
<reaction id="rxn00423_c0" name="acetyl_CoA_L_serine_O_acetyltransferase_c0" reversible="false">
<notes>
<html:p>GENE_ASSOCIATION:(RL4152 or RL2209)</html:p>
<html:p>PROTEIN_ASSOCIATION:(RL4152 or RL2209)</html:p>
</notes>
<listOfReactants>
<speciesReference species="cpd00022_c0" stoichiometry="1"/>
<speciesReference species="cpd00054_c0" stoichiometry="1"/>
</listOfReactants>
<listOfProducts>
<speciesReference species="cpd00010_c0" stoichiometry="1"/>
<speciesReference species="cpd00722_c0" stoichiometry="1"/>
</listOfProducts>
<kineticLaw>
	<math xmlns="http://www.w3.org/1998/Math/MathML">
			<ci> FLUX_VALUE </ci>
	</math>
	<listOfParameters>
		<parameter id="LOWER_BOUND" value="0" name="mmol_per_gDW_per_hr"/>
		<parameter id="UPPER_BOUND" value="1000" name="mmol_per_gDW_per_hr"/>
		<parameter id="OBJECTIVE_COEFFICIENT" value="0"/>
		<parameter id="FLUX_VALUE" value="0.0" name="mmol_per_gDW_per_hr"/>
	</listOfParameters>
</kineticLaw>
</reaction>
<reaction id="rxn00364_c0" name="ATP_CMP_phosphotransferase_c0" reversible="true">
<notes>
<html:p>GENE_ASSOCIATION:RL0107</html:p>
<html:p>PROTEIN_ASSOCIATION:RL0107</html:p>
</notes>
<listOfReactants>
<speciesReference species="cpd00002_c0" stoichiometry="1"/>
<speciesReference species="cpd00046_c0" stoichiometry="1"/>
<speciesReference species="cpd00067_c0" stoichiometry="1"/>
</listOfReactants>
<listOfProducts>
<speciesReference species="cpd00008_c0" stoichiometry="1"/>
<speciesReference species="cpd00096_c0" stoichiometry="1"/>
</listOfProducts>
<kineticLaw>
	<math xmlns="http://www.w3.org/1998/Math/MathML">
			<ci> FLUX_VALUE </ci>
	</math>
	<listOfParameters>
		<parameter id="LOWER_BOUND" value="-1000" name="mmol_per_gDW_per_hr"/>
		<parameter id="UPPER_BOUND" value="1000" name="mmol_per_gDW_per_hr"/>
		<parameter id="OBJECTIVE_COEFFICIENT" value="0"/>
		<parameter id="FLUX_VALUE" value="0.0" name="mmol_per_gDW_per_hr"/>
	</listOfParameters>
</kineticLaw>
</reaction>
<reaction id="rxn05561_c0" name="Transport_of_dicarboxylates__extracellular_c0" reversible="true">
<notes>
<html:p>GENE_ASSOCIATION:((RL4474 or RL2001 or pRL120500 or pRL120400 or RL4358) or RL3424)</html:p>
<html:p>PROTEIN_ASSOCIATION:((RL4474 or RL2001 or pRL120500 or pRL120400 or RL4358) or RL3424)</html:p>
</notes>
<listOfReactants>
<speciesReference species="cpd00067_e0" stoichiometry="1"/>
<speciesReference species="cpd00106_e0" stoichiometry="1"/>
</listOfReactants>
<listOfProducts>
<speciesReference species="cpd00067_c0" stoichiometry="1"/>
<speciesReference species="cpd00106_c0" stoichiometry="1"/>
</listOfProducts>
<kineticLaw>
	<math xmlns="http://www.w3.org/1998/Math/MathML">
			<ci> FLUX_VALUE </ci>
	</math>
	<listOfParameters>
		<parameter id="LOWER_BOUND" value="-1000" name="mmol_per_gDW_per_hr"/>
		<parameter id="UPPER_BOUND" value="1000" name="mmol_per_gDW_per_hr"/>
		<parameter id="OBJECTIVE_COEFFICIENT" value="0"/>
		<parameter id="FLUX_VALUE" value="0.0" name="mmol_per_gDW_per_hr"/>
	</listOfParameters>
</kineticLaw>
</reaction>
<reaction id="rxn03408_c0" name="UDP_N_acetyl_D_glucosamine_undecaprenyl_diphospho_N_acetylmuramoyl_L_alanyl_gamma_D_glutamyl_meso_2_6_diaminopimeloyl_D_alanyl_D_alanine_4_beta_N_acetylglucosaminlytransferase_c0" reversible="true">
<notes>
<html:p>GENE_ASSOCIATION:RL3307</html:p>
<html:p>PROTEIN_ASSOCIATION:RL3307</html:p>
</notes>
<listOfReactants>
<speciesReference species="cpd00037_c0" stoichiometry="1"/>
<speciesReference species="cpd03494_c0" stoichiometry="1"/>
</listOfReactants>
<listOfProducts>
<speciesReference species="cpd00014_c0" stoichiometry="1"/>
<speciesReference species="cpd03495_c0" stoichiometry="1"/>
</listOfProducts>
<kineticLaw>
	<math xmlns="http://www.w3.org/1998/Math/MathML">
			<ci> FLUX_VALUE </ci>
	</math>
	<listOfParameters>
		<parameter id="LOWER_BOUND" value="-1000" name="mmol_per_gDW_per_hr"/>
		<parameter id="UPPER_BOUND" value="1000" name="mmol_per_gDW_per_hr"/>
		<parameter id="OBJECTIVE_COEFFICIENT" value="0"/>
		<parameter id="FLUX_VALUE" value="0.0" name="mmol_per_gDW_per_hr"/>
	</listOfParameters>
</kineticLaw>
</reaction>
<reaction id="rxn02177_c0" name="Isochorismate_pyruvate_hydrolase_c0" reversible="false">
<notes>
<html:p>GENE_ASSOCIATION:(RL1850 or pRL100352 or pRL100355)</html:p>
<html:p>PROTEIN_ASSOCIATION:(RL1850 or pRL100352 or pRL100355)</html:p>
</notes>
<listOfReactants>
<speciesReference species="cpd00001_c0" stoichiometry="1"/>
<speciesReference species="cpd00658_c0" stoichiometry="1"/>
</listOfReactants>
<listOfProducts>
<speciesReference species="cpd00020_c0" stoichiometry="1"/>
<speciesReference species="cpd02566_c0" stoichiometry="1"/>
</listOfProducts>
<kineticLaw>
	<math xmlns="http://www.w3.org/1998/Math/MathML">
			<ci> FLUX_VALUE </ci>
	</math>
	<listOfParameters>
		<parameter id="LOWER_BOUND" value="0" name="mmol_per_gDW_per_hr"/>
		<parameter id="UPPER_BOUND" value="1000" name="mmol_per_gDW_per_hr"/>
		<parameter id="OBJECTIVE_COEFFICIENT" value="0"/>
		<parameter id="FLUX_VALUE" value="0.0" name="mmol_per_gDW_per_hr"/>
	</listOfParameters>
</kineticLaw>
</reaction>
<reaction id="rxn05250_c0" name="FACOAL160ISO_c0" reversible="false">
<notes>
<html:p>GENE_ASSOCIATION:(RL0505 or pRL120504 or RL1108 or RL0991 or pRL120368)</html:p>
<html:p>PROTEIN_ASSOCIATION:(RL0505 or pRL120504 or RL1108 or RL0991 or pRL120368)</html:p>
</notes>
<listOfReactants>
<speciesReference species="cpd00002_c0" stoichiometry="1"/>
<speciesReference species="cpd00010_c0" stoichiometry="1"/>
<speciesReference species="cpd11440_c0" stoichiometry="1"/>
</listOfReactants>
<listOfProducts>
<speciesReference species="cpd00012_c0" stoichiometry="1"/>
<speciesReference species="cpd00018_c0" stoichiometry="1"/>
<speciesReference species="cpd11441_c0" stoichiometry="1"/>
</listOfProducts>
<kineticLaw>
	<math xmlns="http://www.w3.org/1998/Math/MathML">
			<ci> FLUX_VALUE </ci>
	</math>
	<listOfParameters>
		<parameter id="LOWER_BOUND" value="0" name="mmol_per_gDW_per_hr"/>
		<parameter id="UPPER_BOUND" value="1000" name="mmol_per_gDW_per_hr"/>
		<parameter id="OBJECTIVE_COEFFICIENT" value="0"/>
		<parameter id="FLUX_VALUE" value="0.0" name="mmol_per_gDW_per_hr"/>
	</listOfParameters>
</kineticLaw>
</reaction>
<reaction id="rxn00646_c0" name="L_glutamate_L_cysteine_gamma_ligase_ADP_forming_c0" reversible="false">
<notes>
<html:p>GENE_ASSOCIATION:RL0855</html:p>
<html:p>PROTEIN_ASSOCIATION:RL0855</html:p>
</notes>
<listOfReactants>
<speciesReference species="cpd00002_c0" stoichiometry="1"/>
<speciesReference species="cpd00023_c0" stoichiometry="1"/>
<speciesReference species="cpd00084_c0" stoichiometry="1"/>
</listOfReactants>
<listOfProducts>
<speciesReference species="cpd00008_c0" stoichiometry="1"/>
<speciesReference species="cpd00009_c0" stoichiometry="1"/>
<speciesReference species="cpd00067_c0" stoichiometry="1"/>
<speciesReference species="cpd00506_c0" stoichiometry="1"/>
</listOfProducts>
<kineticLaw>
	<math xmlns="http://www.w3.org/1998/Math/MathML">
			<ci> FLUX_VALUE </ci>
	</math>
	<listOfParameters>
		<parameter id="LOWER_BOUND" value="0" name="mmol_per_gDW_per_hr"/>
		<parameter id="UPPER_BOUND" value="1000" name="mmol_per_gDW_per_hr"/>
		<parameter id="OBJECTIVE_COEFFICIENT" value="0"/>
		<parameter id="FLUX_VALUE" value="0.0" name="mmol_per_gDW_per_hr"/>
	</listOfParameters>
</kineticLaw>
</reaction>
<reaction id="rxn05440_c0" name="7_methyl_trans_oct_2_enoyl_ACP_NAD_plus__oxidoreductase_A_specific_c0" reversible="false">
<notes>
<html:p>GENE_ASSOCIATION:(RL1011 or RL0118)</html:p>
<html:p>PROTEIN_ASSOCIATION:(RL1011 or RL0118)</html:p>
</notes>
<listOfReactants>
<speciesReference species="cpd00004_c0" stoichiometry="1"/>
<speciesReference species="cpd00067_c0" stoichiometry="1"/>
<speciesReference species="cpd11527_c0" stoichiometry="1"/>
</listOfReactants>
<listOfProducts>
<speciesReference species="cpd00003_c0" stoichiometry="1"/>
<speciesReference species="cpd11528_c0" stoichiometry="1"/>
</listOfProducts>
<kineticLaw>
	<math xmlns="http://www.w3.org/1998/Math/MathML">
			<ci> FLUX_VALUE </ci>
	</math>
	<listOfParameters>
		<parameter id="LOWER_BOUND" value="0" name="mmol_per_gDW_per_hr"/>
		<parameter id="UPPER_BOUND" value="1000" name="mmol_per_gDW_per_hr"/>
		<parameter id="OBJECTIVE_COEFFICIENT" value="0"/>
		<parameter id="FLUX_VALUE" value="0.0" name="mmol_per_gDW_per_hr"/>
	</listOfParameters>
</kineticLaw>
</reaction>
<reaction id="rxn01673_c0" name="ATP_dCDP_phosphotransferase_c0" reversible="true">
<notes>
<html:p>GENE_ASSOCIATION:RL1580</html:p>
<html:p>PROTEIN_ASSOCIATION:RL1580</html:p>
</notes>
<listOfReactants>
<speciesReference species="cpd00002_c0" stoichiometry="1"/>
<speciesReference species="cpd00533_c0" stoichiometry="1"/>
</listOfReactants>
<listOfProducts>
<speciesReference species="cpd00008_c0" stoichiometry="1"/>
<speciesReference species="cpd00356_c0" stoichiometry="1"/>
</listOfProducts>
<kineticLaw>
	<math xmlns="http://www.w3.org/1998/Math/MathML">
			<ci> FLUX_VALUE </ci>
	</math>
	<listOfParameters>
		<parameter id="LOWER_BOUND" value="-1000" name="mmol_per_gDW_per_hr"/>
		<parameter id="UPPER_BOUND" value="1000" name="mmol_per_gDW_per_hr"/>
		<parameter id="OBJECTIVE_COEFFICIENT" value="0"/>
		<parameter id="FLUX_VALUE" value="0.0" name="mmol_per_gDW_per_hr"/>
	</listOfParameters>
</kineticLaw>
</reaction>
<reaction id="rxn00247_c0" name="ATP_oxaloacetate_carboxy_lyase_transphosphorylatingphosphoenolpyruvate_forming_c0" reversible="false">
<notes>
<html:p>GENE_ASSOCIATION:RL0037</html:p>
<html:p>PROTEIN_ASSOCIATION:RL0037</html:p>
</notes>
<listOfReactants>
<speciesReference species="cpd00002_c0" stoichiometry="1"/>
<speciesReference species="cpd00032_c0" stoichiometry="1"/>
</listOfReactants>
<listOfProducts>
<speciesReference species="cpd00008_c0" stoichiometry="1"/>
<speciesReference species="cpd00011_c0" stoichiometry="1"/>
<speciesReference species="cpd00061_c0" stoichiometry="1"/>
</listOfProducts>
<kineticLaw>
	<math xmlns="http://www.w3.org/1998/Math/MathML">
			<ci> FLUX_VALUE </ci>
	</math>
	<listOfParameters>
		<parameter id="LOWER_BOUND" value="0" name="mmol_per_gDW_per_hr"/>
		<parameter id="UPPER_BOUND" value="1000" name="mmol_per_gDW_per_hr"/>
		<parameter id="OBJECTIVE_COEFFICIENT" value="0"/>
		<parameter id="FLUX_VALUE" value="0.0" name="mmol_per_gDW_per_hr"/>
	</listOfParameters>
</kineticLaw>
</reaction>
<reaction id="rxn05625_c0" name="nitrite_transport_in_via_proton_symport__reversible_c0" reversible="true">
<notes>
<html:p>GENE_ASSOCIATION:(RL0996 or pRL110019 or RL1992)</html:p>
<html:p>PROTEIN_ASSOCIATION:(RL0996 or pRL110019 or RL1992)</html:p>
</notes>
<listOfReactants>
<speciesReference species="cpd00067_e0" stoichiometry="1"/>
<speciesReference species="cpd00075_e0" stoichiometry="1"/>
</listOfReactants>
<listOfProducts>
<speciesReference species="cpd00067_c0" stoichiometry="1"/>
<speciesReference species="cpd00075_c0" stoichiometry="1"/>
</listOfProducts>
<kineticLaw>
	<math xmlns="http://www.w3.org/1998/Math/MathML">
			<ci> FLUX_VALUE </ci>
	</math>
	<listOfParameters>
		<parameter id="LOWER_BOUND" value="-1000" name="mmol_per_gDW_per_hr"/>
		<parameter id="UPPER_BOUND" value="1000" name="mmol_per_gDW_per_hr"/>
		<parameter id="OBJECTIVE_COEFFICIENT" value="0"/>
		<parameter id="FLUX_VALUE" value="0.0" name="mmol_per_gDW_per_hr"/>
	</listOfParameters>
</kineticLaw>
</reaction>
<reaction id="rxn02342_c0" name="R03270_c0" reversible="true">
<notes>
<html:p>GENE_ASSOCIATION:(RL2241 and RL2242)</html:p>
<html:p>PROTEIN_ASSOCIATION:(RL2241 and RL2242)</html:p>
</notes>
<listOfReactants>
<speciesReference species="cpd00213_c0" stoichiometry="1"/>
<speciesReference species="cpd03049_c0" stoichiometry="1"/>
</listOfReactants>
<listOfProducts>
<speciesReference species="cpd00056_c0" stoichiometry="1"/>
<speciesReference species="cpd00836_c0" stoichiometry="1"/>
</listOfProducts>
<kineticLaw>
	<math xmlns="http://www.w3.org/1998/Math/MathML">
			<ci> FLUX_VALUE </ci>
	</math>
	<listOfParameters>
		<parameter id="LOWER_BOUND" value="-1000" name="mmol_per_gDW_per_hr"/>
		<parameter id="UPPER_BOUND" value="1000" name="mmol_per_gDW_per_hr"/>
		<parameter id="OBJECTIVE_COEFFICIENT" value="0"/>
		<parameter id="FLUX_VALUE" value="0.0" name="mmol_per_gDW_per_hr"/>
	</listOfParameters>
</kineticLaw>
</reaction>
<reaction id="rxn01452_c0" name="S_3_Hydroxybutanoyl_CoA_NADP_plus__oxidoreductase_c0" reversible="true">
<notes>
<html:p>GENE_ASSOCIATION:(RL4321 or RL4321)</html:p>
<html:p>PROTEIN_ASSOCIATION:(RL4321 or RL4321)</html:p>
</notes>
<listOfReactants>
<speciesReference species="cpd00006_c0" stoichiometry="1"/>
<speciesReference species="cpd00842_c0" stoichiometry="1"/>
</listOfReactants>
<listOfProducts>
<speciesReference species="cpd00005_c0" stoichiometry="1"/>
<speciesReference species="cpd00067_c0" stoichiometry="1"/>
<speciesReference species="cpd00279_c0" stoichiometry="1"/>
</listOfProducts>
<kineticLaw>
	<math xmlns="http://www.w3.org/1998/Math/MathML">
			<ci> FLUX_VALUE </ci>
	</math>
	<listOfParameters>
		<parameter id="LOWER_BOUND" value="-1000" name="mmol_per_gDW_per_hr"/>
		<parameter id="UPPER_BOUND" value="1000" name="mmol_per_gDW_per_hr"/>
		<parameter id="OBJECTIVE_COEFFICIENT" value="0"/>
		<parameter id="FLUX_VALUE" value="0.0" name="mmol_per_gDW_per_hr"/>
	</listOfParameters>
</kineticLaw>
</reaction>
<reaction id="rxn00642_c0" name="GDP_mannose_4_6_hydro_lyase_GDP_4_dehydro_6_deoxy_D_mannose_forming_c0" reversible="false">
<notes>
<html:p>GENE_ASSOCIATION:(RL0825 or pRL90133)</html:p>
<html:p>PROTEIN_ASSOCIATION:(RL0825 or pRL90133)</html:p>
</notes>
<listOfReactants>
<speciesReference species="cpd00083_c0" stoichiometry="1"/>
</listOfReactants>
<listOfProducts>
<speciesReference species="cpd00001_c0" stoichiometry="1"/>
<speciesReference species="cpd00900_c0" stoichiometry="1"/>
</listOfProducts>
<kineticLaw>
	<math xmlns="http://www.w3.org/1998/Math/MathML">
			<ci> FLUX_VALUE </ci>
	</math>
	<listOfParameters>
		<parameter id="LOWER_BOUND" value="0" name="mmol_per_gDW_per_hr"/>
		<parameter id="UPPER_BOUND" value="1000" name="mmol_per_gDW_per_hr"/>
		<parameter id="OBJECTIVE_COEFFICIENT" value="0"/>
		<parameter id="FLUX_VALUE" value="0.0" name="mmol_per_gDW_per_hr"/>
	</listOfParameters>
</kineticLaw>
</reaction>
<reaction id="rxn00022_c0" name="maltose_glucohydrolase_c0" reversible="false">
<notes>
<html:p>GENE_ASSOCIATION:(RL3542 or pRL120348)</html:p>
<html:p>PROTEIN_ASSOCIATION:(RL3542 or pRL120348)</html:p>
</notes>
<listOfReactants>
<speciesReference species="cpd00001_c0" stoichiometry="1"/>
<speciesReference species="cpd00179_c0" stoichiometry="1"/>
</listOfReactants>
<listOfProducts>
<speciesReference species="cpd00027_c0" stoichiometry="2"/>
</listOfProducts>
<kineticLaw>
	<math xmlns="http://www.w3.org/1998/Math/MathML">
			<ci> FLUX_VALUE </ci>
	</math>
	<listOfParameters>
		<parameter id="LOWER_BOUND" value="0" name="mmol_per_gDW_per_hr"/>
		<parameter id="UPPER_BOUND" value="1000" name="mmol_per_gDW_per_hr"/>
		<parameter id="OBJECTIVE_COEFFICIENT" value="0"/>
		<parameter id="FLUX_VALUE" value="0.0" name="mmol_per_gDW_per_hr"/>
	</listOfParameters>
</kineticLaw>
</reaction>
<reaction id="rxn00973_c0" name="citrate_hydroxymutase_c0" reversible="true">
<notes>
<html:p>GENE_ASSOCIATION:(RL4536 and Unknown and Unknown and Unknown and Unknown)</html:p>
<html:p>PROTEIN_ASSOCIATION:(RL4536 and Unknown and Unknown and Unknown and Unknown)</html:p>
</notes>
<listOfReactants>
<speciesReference species="cpd00137_c0" stoichiometry="1"/>
</listOfReactants>
<listOfProducts>
<speciesReference species="cpd00260_c0" stoichiometry="1"/>
</listOfProducts>
<kineticLaw>
	<math xmlns="http://www.w3.org/1998/Math/MathML">
			<ci> FLUX_VALUE </ci>
	</math>
	<listOfParameters>
		<parameter id="LOWER_BOUND" value="-1000" name="mmol_per_gDW_per_hr"/>
		<parameter id="UPPER_BOUND" value="1000" name="mmol_per_gDW_per_hr"/>
		<parameter id="OBJECTIVE_COEFFICIENT" value="0"/>
		<parameter id="FLUX_VALUE" value="0.0" name="mmol_per_gDW_per_hr"/>
	</listOfParameters>
</kineticLaw>
</reaction>
<reaction id="rxn04031_c0" name="thiocyanate_aminohydrolase_c0" reversible="true">
<notes>
<html:p>GENE_ASSOCIATION:pRL100336</html:p>
<html:p>PROTEIN_ASSOCIATION:pRL100336</html:p>
</notes>
<listOfReactants>
<speciesReference species="cpd00001_c0" stoichiometry="1"/>
<speciesReference species="cpd00067_c0" stoichiometry="2"/>
<speciesReference species="cpd01211_c0" stoichiometry="1"/>
</listOfReactants>
<listOfProducts>
<speciesReference species="cpd00013_c0" stoichiometry="1"/>
<speciesReference species="cpd04536_c0" stoichiometry="1"/>
</listOfProducts>
<kineticLaw>
	<math xmlns="http://www.w3.org/1998/Math/MathML">
			<ci> FLUX_VALUE </ci>
	</math>
	<listOfParameters>
		<parameter id="LOWER_BOUND" value="-1000" name="mmol_per_gDW_per_hr"/>
		<parameter id="UPPER_BOUND" value="1000" name="mmol_per_gDW_per_hr"/>
		<parameter id="OBJECTIVE_COEFFICIENT" value="0"/>
		<parameter id="FLUX_VALUE" value="0.0" name="mmol_per_gDW_per_hr"/>
	</listOfParameters>
</kineticLaw>
</reaction>
<reaction id="rxn02000_c0" name="dTDP_4_dehydro_6_deoxy_D_glucose_3_5_epimerase_c0" reversible="true">
<notes>
<html:p>GENE_ASSOCIATION:(RL1626 or RL0243)</html:p>
<html:p>PROTEIN_ASSOCIATION:(RL1626 or RL0243)</html:p>
</notes>
<listOfReactants>
<speciesReference species="cpd00521_c0" stoichiometry="1"/>
</listOfReactants>
<listOfProducts>
<speciesReference species="cpd00522_c0" stoichiometry="1"/>
</listOfProducts>
<kineticLaw>
	<math xmlns="http://www.w3.org/1998/Math/MathML">
			<ci> FLUX_VALUE </ci>
	</math>
	<listOfParameters>
		<parameter id="LOWER_BOUND" value="-1000" name="mmol_per_gDW_per_hr"/>
		<parameter id="UPPER_BOUND" value="1000" name="mmol_per_gDW_per_hr"/>
		<parameter id="OBJECTIVE_COEFFICIENT" value="0"/>
		<parameter id="FLUX_VALUE" value="0.0" name="mmol_per_gDW_per_hr"/>
	</listOfParameters>
</kineticLaw>
</reaction>
<reaction id="rxn03239_c0" name="S_3_Hydroxyhexadecanoyl_CoA_NAD_plus__oxidoreductase_c0" reversible="true">
<notes>
<html:p>GENE_ASSOCIATION:(((RL0594 or pRL100375) and RL0594) or (pRL100375 or RL0594))</html:p>
<html:p>PROTEIN_ASSOCIATION:(((RL0594 or pRL100375) and RL0594) or (pRL100375 or RL0594))</html:p>
</notes>
<listOfReactants>
<speciesReference species="cpd00003_c0" stoichiometry="1"/>
<speciesReference species="cpd03113_c0" stoichiometry="1"/>
</listOfReactants>
<listOfProducts>
<speciesReference species="cpd00004_c0" stoichiometry="1"/>
<speciesReference species="cpd00067_c0" stoichiometry="1"/>
<speciesReference species="cpd03114_c0" stoichiometry="1"/>
</listOfProducts>
<kineticLaw>
	<math xmlns="http://www.w3.org/1998/Math/MathML">
			<ci> FLUX_VALUE </ci>
	</math>
	<listOfParameters>
		<parameter id="LOWER_BOUND" value="-1000" name="mmol_per_gDW_per_hr"/>
		<parameter id="UPPER_BOUND" value="1000" name="mmol_per_gDW_per_hr"/>
		<parameter id="OBJECTIVE_COEFFICIENT" value="0"/>
		<parameter id="FLUX_VALUE" value="0.0" name="mmol_per_gDW_per_hr"/>
	</listOfParameters>
</kineticLaw>
</reaction>
<reaction id="rxn03534_c0" name="R05219_c0" reversible="true">
<notes>
<html:p>GENE_ASSOCIATION:pRL110632</html:p>
<html:p>PROTEIN_ASSOCIATION:pRL110632</html:p>
</notes>
<listOfReactants>
<speciesReference species="cpd00001_c0" stoichiometry="1"/>
<speciesReference species="cpd00017_c0" stoichiometry="1"/>
<speciesReference species="cpd03839_c0" stoichiometry="1"/>
</listOfReactants>
<listOfProducts>
<speciesReference species="cpd00019_c0" stoichiometry="1"/>
<speciesReference species="cpd00029_c0" stoichiometry="1"/>
<speciesReference species="cpd00067_c0" stoichiometry="2"/>
<speciesReference species="cpd03761_c0" stoichiometry="1"/>
</listOfProducts>
<kineticLaw>
	<math xmlns="http://www.w3.org/1998/Math/MathML">
			<ci> FLUX_VALUE </ci>
	</math>
	<listOfParameters>
		<parameter id="LOWER_BOUND" value="-1000" name="mmol_per_gDW_per_hr"/>
		<parameter id="UPPER_BOUND" value="1000" name="mmol_per_gDW_per_hr"/>
		<parameter id="OBJECTIVE_COEFFICIENT" value="0"/>
		<parameter id="FLUX_VALUE" value="0.0" name="mmol_per_gDW_per_hr"/>
	</listOfParameters>
</kineticLaw>
</reaction>
<reaction id="rxn03120_c0" name="UDP_apiose_apigenin_7_O_beta_D_glucoside_2_O_beta_D_apiofuranosyltransferase_c0" reversible="true">
<notes>
<html:p>GENE_ASSOCIATION:RL2407</html:p>
<html:p>PROTEIN_ASSOCIATION:RL2407</html:p>
</notes>
<listOfReactants>
<speciesReference species="cpd01140_c0" stoichiometry="1"/>
<speciesReference species="cpd02807_c0" stoichiometry="1"/>
</listOfReactants>
<listOfProducts>
<speciesReference species="cpd00014_c0" stoichiometry="1"/>
<speciesReference species="cpd02952_c0" stoichiometry="1"/>
</listOfProducts>
<kineticLaw>
	<math xmlns="http://www.w3.org/1998/Math/MathML">
			<ci> FLUX_VALUE </ci>
	</math>
	<listOfParameters>
		<parameter id="LOWER_BOUND" value="-1000" name="mmol_per_gDW_per_hr"/>
		<parameter id="UPPER_BOUND" value="1000" name="mmol_per_gDW_per_hr"/>
		<parameter id="OBJECTIVE_COEFFICIENT" value="0"/>
		<parameter id="FLUX_VALUE" value="0.0" name="mmol_per_gDW_per_hr"/>
	</listOfParameters>
</kineticLaw>
</reaction>
<reaction id="rxn11962_c0" name="R02670_c0" reversible="true">
<notes>
<html:p>GENE_ASSOCIATION:(pRL120362 or RL2024)</html:p>
<html:p>PROTEIN_ASSOCIATION:(pRL120362 or RL2024)</html:p>
</notes>
<listOfReactants>
<speciesReference species="cpd00007_c0" stoichiometry="4"/>
<speciesReference species="cpd00483_c0" stoichiometry="2"/>
</listOfReactants>
<listOfProducts>
<speciesReference species="cpd00025_c0" stoichiometry="2"/>
<speciesReference species="cpd00067_c0" stoichiometry="2"/>
<speciesReference species="cpd00532_c0" stoichiometry="2"/>
<speciesReference species="cpd03351_c0" stoichiometry="1"/>
</listOfProducts>
<kineticLaw>
	<math xmlns="http://www.w3.org/1998/Math/MathML">
			<ci> FLUX_VALUE </ci>
	</math>
	<listOfParameters>
		<parameter id="LOWER_BOUND" value="-1000" name="mmol_per_gDW_per_hr"/>
		<parameter id="UPPER_BOUND" value="1000" name="mmol_per_gDW_per_hr"/>
		<parameter id="OBJECTIVE_COEFFICIENT" value="0"/>
		<parameter id="FLUX_VALUE" value="0.0" name="mmol_per_gDW_per_hr"/>
	</listOfParameters>
</kineticLaw>
</reaction>
<reaction id="rxn00654_c0" name="N_Carbamoyl_beta_alanine_amidohydrolase_c0" reversible="false">
<notes>
<html:p>GENE_ASSOCIATION:RL3716</html:p>
<html:p>PROTEIN_ASSOCIATION:RL3716</html:p>
</notes>
<listOfReactants>
<speciesReference species="cpd00001_c0" stoichiometry="1"/>
<speciesReference species="cpd00067_c0" stoichiometry="2"/>
<speciesReference species="cpd01720_c0" stoichiometry="1"/>
</listOfReactants>
<listOfProducts>
<speciesReference species="cpd00011_c0" stoichiometry="1"/>
<speciesReference species="cpd00013_c0" stoichiometry="1"/>
<speciesReference species="cpd00085_c0" stoichiometry="1"/>
</listOfProducts>
<kineticLaw>
	<math xmlns="http://www.w3.org/1998/Math/MathML">
			<ci> FLUX_VALUE </ci>
	</math>
	<listOfParameters>
		<parameter id="LOWER_BOUND" value="0" name="mmol_per_gDW_per_hr"/>
		<parameter id="UPPER_BOUND" value="1000" name="mmol_per_gDW_per_hr"/>
		<parameter id="OBJECTIVE_COEFFICIENT" value="0"/>
		<parameter id="FLUX_VALUE" value="0.0" name="mmol_per_gDW_per_hr"/>
	</listOfParameters>
</kineticLaw>
</reaction>
<reaction id="rxn05457_c0" name="Acyl_carrier_protein_acetyltransferase_c0" reversible="true">
<notes>
<html:p>GENE_ASSOCIATION:RL1557</html:p>
<html:p>PROTEIN_ASSOCIATION:RL1557</html:p>
</notes>
<listOfReactants>
<speciesReference species="cpd00010_c0" stoichiometry="1"/>
<speciesReference species="cpd11466_c0" stoichiometry="1"/>
</listOfReactants>
<listOfProducts>
<speciesReference species="cpd01695_c0" stoichiometry="1"/>
<speciesReference species="cpd11493_c0" stoichiometry="1"/>
</listOfProducts>
<kineticLaw>
	<math xmlns="http://www.w3.org/1998/Math/MathML">
			<ci> FLUX_VALUE </ci>
	</math>
	<listOfParameters>
		<parameter id="LOWER_BOUND" value="-1000" name="mmol_per_gDW_per_hr"/>
		<parameter id="UPPER_BOUND" value="1000" name="mmol_per_gDW_per_hr"/>
		<parameter id="OBJECTIVE_COEFFICIENT" value="0"/>
		<parameter id="FLUX_VALUE" value="0.0" name="mmol_per_gDW_per_hr"/>
	</listOfParameters>
</kineticLaw>
</reaction>
<reaction id="rxn04271_c0" name="trans_2_Methyl_5_isopropylhexa_2_5_dienal_dehydrogenase_c0" reversible="true">
<notes>
<html:p>GENE_ASSOCIATION:RL4715</html:p>
<html:p>PROTEIN_ASSOCIATION:RL4715</html:p>
</notes>
<listOfReactants>
<speciesReference species="cpd00001_c0" stoichiometry="1"/>
<speciesReference species="cpd00003_c0" stoichiometry="1"/>
<speciesReference species="cpd08739_c0" stoichiometry="1"/>
</listOfReactants>
<listOfProducts>
<speciesReference species="cpd00004_c0" stoichiometry="1"/>
<speciesReference species="cpd00067_c0" stoichiometry="2"/>
<speciesReference species="cpd08740_c0" stoichiometry="1"/>
</listOfProducts>
<kineticLaw>
	<math xmlns="http://www.w3.org/1998/Math/MathML">
			<ci> FLUX_VALUE </ci>
	</math>
	<listOfParameters>
		<parameter id="LOWER_BOUND" value="-1000" name="mmol_per_gDW_per_hr"/>
		<parameter id="UPPER_BOUND" value="1000" name="mmol_per_gDW_per_hr"/>
		<parameter id="OBJECTIVE_COEFFICIENT" value="0"/>
		<parameter id="FLUX_VALUE" value="0.0" name="mmol_per_gDW_per_hr"/>
	</listOfParameters>
</kineticLaw>
</reaction>
<reaction id="rxn13783_c0" name="DNA_replication_c0" reversible="false">
<notes>
<html:p>GENE_ASSOCIATION:(Unknown and RL4412 and (RL0375 or RL1598) and RL3276 and RL2515 and RL2475 and RL2399 and (RL1723 or RL2117) and RL1609 and RL0334 and RL0012 and (RL2045 or pRL100016) and RL2401 and Unknown and RL2044 and RL1735 and Unknown and RL0134 and Unknown and RL1084 and RL4734 and RL3408 and RL3293)</html:p>
<html:p>PROTEIN_ASSOCIATION:(Unknown and RL4412 and (RL0375 or RL1598) and RL3276 and RL2515 and RL2475 and RL2399 and (RL1723 or RL2117) and RL1609 and RL0334 and RL0012 and (RL2045 or pRL100016) and RL2401 and Unknown and RL2044 and RL1735 and Unknown and RL0134 and Unknown and RL1084 and RL4734 and RL3408 and RL3293)</html:p>
</notes>
<listOfProducts>
<speciesReference species="cpd17042_c0" stoichiometry="1"/>
</listOfProducts>
<kineticLaw>
	<math xmlns="http://www.w3.org/1998/Math/MathML">
			<ci> FLUX_VALUE </ci>
	</math>
	<listOfParameters>
		<parameter id="LOWER_BOUND" value="0" name="mmol_per_gDW_per_hr"/>
		<parameter id="UPPER_BOUND" value="1000" name="mmol_per_gDW_per_hr"/>
		<parameter id="OBJECTIVE_COEFFICIENT" value="0"/>
		<parameter id="FLUX_VALUE" value="0.0" name="mmol_per_gDW_per_hr"/>
	</listOfParameters>
</kineticLaw>
</reaction>
<reaction id="rxn10118_c0" name="hydrogenase_ubiquinone_8__2_protons_periplasm_c0" reversible="false">
<notes>
<html:p>GENE_ASSOCIATION:(pRL90278 and Unknown and Unknown and pRL110297 and pRL110292 and Unknown and Unknown and pRL110296 and pRL110293 and Unknown)</html:p>
<html:p>PROTEIN_ASSOCIATION:(pRL90278 and Unknown and Unknown and pRL110297 and pRL110292 and Unknown and Unknown and pRL110296 and pRL110293 and Unknown)</html:p>
</notes>
<listOfReactants>
<speciesReference species="cpd00067_c0" stoichiometry="2"/>
<speciesReference species="cpd11640_c0" stoichiometry="1"/>
<speciesReference species="cpd15560_c0" stoichiometry="1"/>
</listOfReactants>
<listOfProducts>
<speciesReference species="cpd00067_e0" stoichiometry="2"/>
<speciesReference species="cpd15561_c0" stoichiometry="1"/>
</listOfProducts>
<kineticLaw>
	<math xmlns="http://www.w3.org/1998/Math/MathML">
			<ci> FLUX_VALUE </ci>
	</math>
	<listOfParameters>
		<parameter id="LOWER_BOUND" value="0" name="mmol_per_gDW_per_hr"/>
		<parameter id="UPPER_BOUND" value="1000" name="mmol_per_gDW_per_hr"/>
		<parameter id="OBJECTIVE_COEFFICIENT" value="0"/>
		<parameter id="FLUX_VALUE" value="0.0" name="mmol_per_gDW_per_hr"/>
	</listOfParameters>
</kineticLaw>
</reaction>
<reaction id="rxn05392_c0" name="7_methyl_octanoyl_ACP_malonyl_acyl_carrier_protein_C_acyltransferase_decarboxylating_c0" reversible="false">
<notes>
<html:p>GENE_ASSOCIATION:(RL1639 and (pRL100182 or RL2409 or RL2815 or RL1560 or RL2814))</html:p>
<html:p>PROTEIN_ASSOCIATION:(RL1639 and (pRL100182 or RL2409 or RL2815 or RL1560 or RL2814))</html:p>
</notes>
<listOfReactants>
<speciesReference species="cpd11492_c0" stoichiometry="1"/>
<speciesReference species="cpd11528_c0" stoichiometry="1"/>
</listOfReactants>
<listOfProducts>
<speciesReference species="cpd00011_c0" stoichiometry="1"/>
<speciesReference species="cpd11493_c0" stoichiometry="1"/>
<speciesReference species="cpd11529_c0" stoichiometry="1"/>
</listOfProducts>
<kineticLaw>
	<math xmlns="http://www.w3.org/1998/Math/MathML">
			<ci> FLUX_VALUE </ci>
	</math>
	<listOfParameters>
		<parameter id="LOWER_BOUND" value="0" name="mmol_per_gDW_per_hr"/>
		<parameter id="UPPER_BOUND" value="1000" name="mmol_per_gDW_per_hr"/>
		<parameter id="OBJECTIVE_COEFFICIENT" value="0"/>
		<parameter id="FLUX_VALUE" value="0.0" name="mmol_per_gDW_per_hr"/>
	</listOfParameters>
</kineticLaw>
</reaction>
<reaction id="rxn05353_c0" name="Butyryl_acyl_carrier_protein_malonyl_CoA_C_acyltransferasedecarboxylating__oxoacyl__and_enoyl_reducing_and_thioester_hydrolysing_c0" reversible="false">
<notes>
<html:p>GENE_ASSOCIATION:(RL3779 or RL0482A or RL0481)</html:p>
<html:p>PROTEIN_ASSOCIATION:(RL3779 or RL0482A or RL0481)</html:p>
</notes>
<listOfReactants>
<speciesReference species="cpd00005_c0" stoichiometry="1"/>
<speciesReference species="cpd00067_c0" stoichiometry="2"/>
<speciesReference species="cpd11465_c0" stoichiometry="1"/>
</listOfReactants>
<listOfProducts>
<speciesReference species="cpd00006_c0" stoichiometry="1"/>
<speciesReference species="cpd11464_c0" stoichiometry="1"/>
</listOfProducts>
<kineticLaw>
	<math xmlns="http://www.w3.org/1998/Math/MathML">
			<ci> FLUX_VALUE </ci>
	</math>
	<listOfParameters>
		<parameter id="LOWER_BOUND" value="0" name="mmol_per_gDW_per_hr"/>
		<parameter id="UPPER_BOUND" value="1000" name="mmol_per_gDW_per_hr"/>
		<parameter id="OBJECTIVE_COEFFICIENT" value="0"/>
		<parameter id="FLUX_VALUE" value="0.0" name="mmol_per_gDW_per_hr"/>
	</listOfParameters>
</kineticLaw>
</reaction>
<reaction id="rxn04070_c0" name="pyridoxine_5_phosphate_synthase_c0" reversible="false">
<notes>
<html:p>GENE_ASSOCIATION:RL3222</html:p>
<html:p>PROTEIN_ASSOCIATION:RL3222</html:p>
</notes>
<listOfReactants>
<speciesReference species="cpd08289_c0" stoichiometry="1"/>
<speciesReference species="cpd08449_c0" stoichiometry="1"/>
</listOfReactants>
<listOfProducts>
<speciesReference species="cpd00001_c0" stoichiometry="2"/>
<speciesReference species="cpd00009_c0" stoichiometry="1"/>
<speciesReference species="cpd00067_c0" stoichiometry="1"/>
<speciesReference species="cpd00478_c0" stoichiometry="1"/>
</listOfProducts>
<kineticLaw>
	<math xmlns="http://www.w3.org/1998/Math/MathML">
			<ci> FLUX_VALUE </ci>
	</math>
	<listOfParameters>
		<parameter id="LOWER_BOUND" value="0" name="mmol_per_gDW_per_hr"/>
		<parameter id="UPPER_BOUND" value="1000" name="mmol_per_gDW_per_hr"/>
		<parameter id="OBJECTIVE_COEFFICIENT" value="0"/>
		<parameter id="FLUX_VALUE" value="0.0" name="mmol_per_gDW_per_hr"/>
	</listOfParameters>
</kineticLaw>
</reaction>
<reaction id="rxn00199_c0" name="oxalosuccinate_carboxy_lyase_2_oxoglutarate_forming_c0" reversible="false">
<notes>
<html:p>GENE_ASSOCIATION:RL2631</html:p>
<html:p>PROTEIN_ASSOCIATION:RL2631</html:p>
</notes>
<listOfReactants>
<speciesReference species="cpd00067_c0" stoichiometry="1"/>
<speciesReference species="cpd03187_c0" stoichiometry="1"/>
</listOfReactants>
<listOfProducts>
<speciesReference species="cpd00011_c0" stoichiometry="1"/>
<speciesReference species="cpd00024_c0" stoichiometry="1"/>
</listOfProducts>
<kineticLaw>
	<math xmlns="http://www.w3.org/1998/Math/MathML">
			<ci> FLUX_VALUE </ci>
	</math>
	<listOfParameters>
		<parameter id="LOWER_BOUND" value="0" name="mmol_per_gDW_per_hr"/>
		<parameter id="UPPER_BOUND" value="1000" name="mmol_per_gDW_per_hr"/>
		<parameter id="OBJECTIVE_COEFFICIENT" value="0"/>
		<parameter id="FLUX_VALUE" value="0.0" name="mmol_per_gDW_per_hr"/>
	</listOfParameters>
</kineticLaw>
</reaction>
<reaction id="rxn01358_c0" name="inosine_phosphate_alpha_D_ribosyltransferase_c0" reversible="true">
<notes>
<html:p>GENE_ASSOCIATION:(RL0201 or RL0950)</html:p>
<html:p>PROTEIN_ASSOCIATION:(RL0201 or RL0950)</html:p>
</notes>
<listOfReactants>
<speciesReference species="cpd00009_c0" stoichiometry="1"/>
<speciesReference species="cpd00246_c0" stoichiometry="1"/>
</listOfReactants>
<listOfProducts>
<speciesReference species="cpd00226_c0" stoichiometry="1"/>
<speciesReference species="cpd00475_c0" stoichiometry="1"/>
</listOfProducts>
<kineticLaw>
	<math xmlns="http://www.w3.org/1998/Math/MathML">
			<ci> FLUX_VALUE </ci>
	</math>
	<listOfParameters>
		<parameter id="LOWER_BOUND" value="-1000" name="mmol_per_gDW_per_hr"/>
		<parameter id="UPPER_BOUND" value="1000" name="mmol_per_gDW_per_hr"/>
		<parameter id="OBJECTIVE_COEFFICIENT" value="0"/>
		<parameter id="FLUX_VALUE" value="0.0" name="mmol_per_gDW_per_hr"/>
	</listOfParameters>
</kineticLaw>
</reaction>
<reaction id="rxn10231_c0" name="isohexadecanoyl_CDPdiacylglycerol_serine_O_phosphatidyltransferase_c0" reversible="false">
<notes>
<html:p>GENE_ASSOCIATION:RL1532</html:p>
<html:p>PROTEIN_ASSOCIATION:RL1532</html:p>
</notes>
<listOfReactants>
<speciesReference species="cpd00054_c0" stoichiometry="1"/>
<speciesReference species="cpd15688_c0" stoichiometry="1"/>
</listOfReactants>
<listOfProducts>
<speciesReference species="cpd00046_c0" stoichiometry="1"/>
<speciesReference species="cpd00067_c0" stoichiometry="2"/>
<speciesReference species="cpd15694_c0" stoichiometry="1"/>
</listOfProducts>
<kineticLaw>
	<math xmlns="http://www.w3.org/1998/Math/MathML">
			<ci> FLUX_VALUE </ci>
	</math>
	<listOfParameters>
		<parameter id="LOWER_BOUND" value="0" name="mmol_per_gDW_per_hr"/>
		<parameter id="UPPER_BOUND" value="1000" name="mmol_per_gDW_per_hr"/>
		<parameter id="OBJECTIVE_COEFFICIENT" value="0"/>
		<parameter id="FLUX_VALUE" value="0.0" name="mmol_per_gDW_per_hr"/>
	</listOfParameters>
</kineticLaw>
</reaction>
<reaction id="rxn01867_c0" name="p_cumic_alcohol_NAD_plus__oxidoreductase_c0" reversible="false">
<notes>
<html:p>GENE_ASSOCIATION:RL1271</html:p>
<html:p>PROTEIN_ASSOCIATION:RL1271</html:p>
</notes>
<listOfReactants>
<speciesReference species="cpd00001_c0" stoichiometry="1"/>
<speciesReference species="cpd00003_c0" stoichiometry="1"/>
<speciesReference species="cpd00447_c0" stoichiometry="1"/>
</listOfReactants>
<listOfProducts>
<speciesReference species="cpd00004_c0" stoichiometry="1"/>
<speciesReference species="cpd00067_c0" stoichiometry="2"/>
<speciesReference species="cpd00540_c0" stoichiometry="1"/>
</listOfProducts>
<kineticLaw>
	<math xmlns="http://www.w3.org/1998/Math/MathML">
			<ci> FLUX_VALUE </ci>
	</math>
	<listOfParameters>
		<parameter id="LOWER_BOUND" value="0" name="mmol_per_gDW_per_hr"/>
		<parameter id="UPPER_BOUND" value="1000" name="mmol_per_gDW_per_hr"/>
		<parameter id="OBJECTIVE_COEFFICIENT" value="0"/>
		<parameter id="FLUX_VALUE" value="0.0" name="mmol_per_gDW_per_hr"/>
	</listOfParameters>
</kineticLaw>
</reaction>
<reaction id="rxn07266_c0" name="R07389_c0" reversible="true">
<notes>
<html:p>GENE_ASSOCIATION:RL4464</html:p>
<html:p>PROTEIN_ASSOCIATION:RL4464</html:p>
</notes>
<listOfReactants>
<speciesReference species="cpd00256_c0" stoichiometry="1"/>
<speciesReference species="cpd12273_c0" stoichiometry="1"/>
</listOfReactants>
<listOfProducts>
<speciesReference species="cpd00046_c0" stoichiometry="1"/>
<speciesReference species="cpd00067_c0" stoichiometry="1"/>
<speciesReference species="cpd12678_c0" stoichiometry="1"/>
</listOfProducts>
<kineticLaw>
	<math xmlns="http://www.w3.org/1998/Math/MathML">
			<ci> FLUX_VALUE </ci>
	</math>
	<listOfParameters>
		<parameter id="LOWER_BOUND" value="-1000" name="mmol_per_gDW_per_hr"/>
		<parameter id="UPPER_BOUND" value="1000" name="mmol_per_gDW_per_hr"/>
		<parameter id="OBJECTIVE_COEFFICIENT" value="0"/>
		<parameter id="FLUX_VALUE" value="0.0" name="mmol_per_gDW_per_hr"/>
	</listOfParameters>
</kineticLaw>
</reaction>
<reaction id="rxn10270_c0" name="isohexadecanoyl_Phosphatidylglycerophosphate_phosphohydrolase_c0" reversible="false">
<notes>
<html:p>GENE_ASSOCIATION:RL4708</html:p>
<html:p>PROTEIN_ASSOCIATION:RL4708</html:p>
</notes>
<listOfReactants>
<speciesReference species="cpd00001_c0" stoichiometry="1"/>
<speciesReference species="cpd15721_c0" stoichiometry="1"/>
</listOfReactants>
<listOfProducts>
<speciesReference species="cpd00009_c0" stoichiometry="1"/>
<speciesReference species="cpd00067_c0" stoichiometry="1"/>
<speciesReference species="cpd15727_c0" stoichiometry="1"/>
</listOfProducts>
<kineticLaw>
	<math xmlns="http://www.w3.org/1998/Math/MathML">
			<ci> FLUX_VALUE </ci>
	</math>
	<listOfParameters>
		<parameter id="LOWER_BOUND" value="0" name="mmol_per_gDW_per_hr"/>
		<parameter id="UPPER_BOUND" value="1000" name="mmol_per_gDW_per_hr"/>
		<parameter id="OBJECTIVE_COEFFICIENT" value="0"/>
		<parameter id="FLUX_VALUE" value="0.0" name="mmol_per_gDW_per_hr"/>
	</listOfParameters>
</kineticLaw>
</reaction>
<reaction id="rxn12637_c0" name="RXN0_6987c_c0" reversible="true">
<notes>
<html:p>GENE_ASSOCIATION:((RL3560 or RL2069) or RL1571 or RL1446 or RL0222)</html:p>
<html:p>PROTEIN_ASSOCIATION:((RL3560 or RL2069) or RL1571 or RL1446 or RL0222)</html:p>
</notes>
<listOfReactants>
<speciesReference species="cpd00001_c0" stoichiometry="1"/>
<speciesReference species="cpd11589_c0" stoichiometry="1"/>
</listOfReactants>
<listOfProducts>
<speciesReference species="cpd00033_c0" stoichiometry="1"/>
<speciesReference species="cpd00041_c0" stoichiometry="1"/>
</listOfProducts>
<kineticLaw>
	<math xmlns="http://www.w3.org/1998/Math/MathML">
			<ci> FLUX_VALUE </ci>
	</math>
	<listOfParameters>
		<parameter id="LOWER_BOUND" value="-1000" name="mmol_per_gDW_per_hr"/>
		<parameter id="UPPER_BOUND" value="1000" name="mmol_per_gDW_per_hr"/>
		<parameter id="OBJECTIVE_COEFFICIENT" value="0"/>
		<parameter id="FLUX_VALUE" value="0.0" name="mmol_per_gDW_per_hr"/>
	</listOfParameters>
</kineticLaw>
</reaction>
<reaction id="rxn03046_c0" name="ATP_guanidinoethyyl_methyl_phosphate_phosphotransferase_c0" reversible="true">
<notes>
<html:p>GENE_ASSOCIATION:RL1599</html:p>
<html:p>PROTEIN_ASSOCIATION:RL1599</html:p>
</notes>
<listOfReactants>
<speciesReference species="cpd00002_c0" stoichiometry="1"/>
<speciesReference species="cpd02519_c0" stoichiometry="1"/>
</listOfReactants>
<listOfProducts>
<speciesReference species="cpd00008_c0" stoichiometry="1"/>
<speciesReference species="cpd00067_c0" stoichiometry="1"/>
<speciesReference species="cpd02744_c0" stoichiometry="1"/>
</listOfProducts>
<kineticLaw>
	<math xmlns="http://www.w3.org/1998/Math/MathML">
			<ci> FLUX_VALUE </ci>
	</math>
	<listOfParameters>
		<parameter id="LOWER_BOUND" value="-1000" name="mmol_per_gDW_per_hr"/>
		<parameter id="UPPER_BOUND" value="1000" name="mmol_per_gDW_per_hr"/>
		<parameter id="OBJECTIVE_COEFFICIENT" value="0"/>
		<parameter id="FLUX_VALUE" value="0.0" name="mmol_per_gDW_per_hr"/>
	</listOfParameters>
</kineticLaw>
</reaction>
<reaction id="rxn01385_c0" name="Xylitol_NAD_plus__2_oxidoreductase_D_xylulose_forming_c0" reversible="true">
<notes>
<html:p>GENE_ASSOCIATION:pRL110382</html:p>
<html:p>PROTEIN_ASSOCIATION:pRL110382</html:p>
</notes>
<listOfReactants>
<speciesReference species="cpd00003_c0" stoichiometry="1"/>
<speciesReference species="cpd00306_c0" stoichiometry="1"/>
</listOfReactants>
<listOfProducts>
<speciesReference species="cpd00004_c0" stoichiometry="1"/>
<speciesReference species="cpd00067_c0" stoichiometry="1"/>
<speciesReference species="cpd00259_c0" stoichiometry="1"/>
</listOfProducts>
<kineticLaw>
	<math xmlns="http://www.w3.org/1998/Math/MathML">
			<ci> FLUX_VALUE </ci>
	</math>
	<listOfParameters>
		<parameter id="LOWER_BOUND" value="-1000" name="mmol_per_gDW_per_hr"/>
		<parameter id="UPPER_BOUND" value="1000" name="mmol_per_gDW_per_hr"/>
		<parameter id="OBJECTIVE_COEFFICIENT" value="0"/>
		<parameter id="FLUX_VALUE" value="0.0" name="mmol_per_gDW_per_hr"/>
	</listOfParameters>
</kineticLaw>
</reaction>
<reaction id="rxn09240_c0" name="Sulfate_adenyltransferase_c0" reversible="true">
<notes>
<html:p>GENE_ASSOCIATION:(RL1260 and RL1261)</html:p>
<html:p>PROTEIN_ASSOCIATION:(RL1260 and RL1261)</html:p>
</notes>
<listOfReactants>
<speciesReference species="cpd00001_c0" stoichiometry="1"/>
<speciesReference species="cpd00002_c0" stoichiometry="1"/>
<speciesReference species="cpd00038_c0" stoichiometry="1"/>
<speciesReference species="cpd00048_c0" stoichiometry="1"/>
</listOfReactants>
<listOfProducts>
<speciesReference species="cpd00009_c0" stoichiometry="1"/>
<speciesReference species="cpd00012_c0" stoichiometry="1"/>
<speciesReference species="cpd00031_c0" stoichiometry="1"/>
<speciesReference species="cpd00067_c0" stoichiometry="1"/>
<speciesReference species="cpd00193_c0" stoichiometry="1"/>
</listOfProducts>
<kineticLaw>
	<math xmlns="http://www.w3.org/1998/Math/MathML">
			<ci> FLUX_VALUE </ci>
	</math>
	<listOfParameters>
		<parameter id="LOWER_BOUND" value="-1000" name="mmol_per_gDW_per_hr"/>
		<parameter id="UPPER_BOUND" value="1000" name="mmol_per_gDW_per_hr"/>
		<parameter id="OBJECTIVE_COEFFICIENT" value="0"/>
		<parameter id="FLUX_VALUE" value="0.0" name="mmol_per_gDW_per_hr"/>
	</listOfParameters>
</kineticLaw>
</reaction>
<reaction id="rxn01219_c0" name="ATP_dCMP_phosphotransferase_c0" reversible="true">
<notes>
<html:p>GENE_ASSOCIATION:RL0107</html:p>
<html:p>PROTEIN_ASSOCIATION:RL0107</html:p>
</notes>
<listOfReactants>
<speciesReference species="cpd00002_c0" stoichiometry="1"/>
<speciesReference species="cpd00067_c0" stoichiometry="1"/>
<speciesReference species="cpd00206_c0" stoichiometry="1"/>
</listOfReactants>
<listOfProducts>
<speciesReference species="cpd00008_c0" stoichiometry="1"/>
<speciesReference species="cpd00533_c0" stoichiometry="1"/>
</listOfProducts>
<kineticLaw>
	<math xmlns="http://www.w3.org/1998/Math/MathML">
			<ci> FLUX_VALUE </ci>
	</math>
	<listOfParameters>
		<parameter id="LOWER_BOUND" value="-1000" name="mmol_per_gDW_per_hr"/>
		<parameter id="UPPER_BOUND" value="1000" name="mmol_per_gDW_per_hr"/>
		<parameter id="OBJECTIVE_COEFFICIENT" value="0"/>
		<parameter id="FLUX_VALUE" value="0.0" name="mmol_per_gDW_per_hr"/>
	</listOfParameters>
</kineticLaw>
</reaction>
<reaction id="rxn02168_c0" name="3R_3_Hydroxybutanoyl_CoA_hydro_lyase_c0" reversible="true">
<notes>
<html:p>GENE_ASSOCIATION:RL1822</html:p>
<html:p>PROTEIN_ASSOCIATION:RL1822</html:p>
</notes>
<listOfReactants>
<speciesReference species="cpd02234_c0" stoichiometry="1"/>
</listOfReactants>
<listOfProducts>
<speciesReference species="cpd00001_c0" stoichiometry="1"/>
<speciesReference species="cpd00650_c0" stoichiometry="1"/>
</listOfProducts>
<kineticLaw>
	<math xmlns="http://www.w3.org/1998/Math/MathML">
			<ci> FLUX_VALUE </ci>
	</math>
	<listOfParameters>
		<parameter id="LOWER_BOUND" value="-1000" name="mmol_per_gDW_per_hr"/>
		<parameter id="UPPER_BOUND" value="1000" name="mmol_per_gDW_per_hr"/>
		<parameter id="OBJECTIVE_COEFFICIENT" value="0"/>
		<parameter id="FLUX_VALUE" value="0.0" name="mmol_per_gDW_per_hr"/>
	</listOfParameters>
</kineticLaw>
</reaction>
<reaction id="rxn00519_c0" name="ITP_oxaloacetate_carboxy_lyase_adding_ITP_phosphoenolpyruvate_forming_c0" reversible="true">
<notes>
<html:p>GENE_ASSOCIATION:RL0357</html:p>
<html:p>PROTEIN_ASSOCIATION:RL0357</html:p>
</notes>
<listOfReactants>
<speciesReference species="cpd00032_c0" stoichiometry="1"/>
<speciesReference species="cpd00068_c0" stoichiometry="1"/>
</listOfReactants>
<listOfProducts>
<speciesReference species="cpd00011_c0" stoichiometry="1"/>
<speciesReference species="cpd00061_c0" stoichiometry="1"/>
<speciesReference species="cpd00090_c0" stoichiometry="1"/>
</listOfProducts>
<kineticLaw>
	<math xmlns="http://www.w3.org/1998/Math/MathML">
			<ci> FLUX_VALUE </ci>
	</math>
	<listOfParameters>
		<parameter id="LOWER_BOUND" value="-1000" name="mmol_per_gDW_per_hr"/>
		<parameter id="UPPER_BOUND" value="1000" name="mmol_per_gDW_per_hr"/>
		<parameter id="OBJECTIVE_COEFFICIENT" value="0"/>
		<parameter id="FLUX_VALUE" value="0.0" name="mmol_per_gDW_per_hr"/>
	</listOfParameters>
</kineticLaw>
</reaction>
<reaction id="rxn00258_c0" name="Malonyl_CoA_pyruvate_carboxytransferase_c0" reversible="true">
<notes>
<html:p>GENE_ASSOCIATION:RL1739</html:p>
<html:p>PROTEIN_ASSOCIATION:RL1739</html:p>
</notes>
<listOfReactants>
<speciesReference species="cpd00020_c0" stoichiometry="1"/>
<speciesReference species="cpd00070_c0" stoichiometry="1"/>
</listOfReactants>
<listOfProducts>
<speciesReference species="cpd00022_c0" stoichiometry="1"/>
<speciesReference species="cpd00032_c0" stoichiometry="1"/>
</listOfProducts>
<kineticLaw>
	<math xmlns="http://www.w3.org/1998/Math/MathML">
			<ci> FLUX_VALUE </ci>
	</math>
	<listOfParameters>
		<parameter id="LOWER_BOUND" value="-1000" name="mmol_per_gDW_per_hr"/>
		<parameter id="UPPER_BOUND" value="1000" name="mmol_per_gDW_per_hr"/>
		<parameter id="OBJECTIVE_COEFFICIENT" value="0"/>
		<parameter id="FLUX_VALUE" value="0.0" name="mmol_per_gDW_per_hr"/>
	</listOfParameters>
</kineticLaw>
</reaction>
<reaction id="rxn00800_c0" name="N6_1_2_dicarboxyethylAMP_AMP_lyase_fumarate_forming_c0" reversible="true">
<notes>
<html:p>GENE_ASSOCIATION:(RL2601 or RL2601)</html:p>
<html:p>PROTEIN_ASSOCIATION:(RL2601 or RL2601)</html:p>
</notes>
<listOfReactants>
<speciesReference species="cpd02375_c0" stoichiometry="1"/>
</listOfReactants>
<listOfProducts>
<speciesReference species="cpd00018_c0" stoichiometry="1"/>
<speciesReference species="cpd00106_c0" stoichiometry="1"/>
</listOfProducts>
<kineticLaw>
	<math xmlns="http://www.w3.org/1998/Math/MathML">
			<ci> FLUX_VALUE </ci>
	</math>
	<listOfParameters>
		<parameter id="LOWER_BOUND" value="-1000" name="mmol_per_gDW_per_hr"/>
		<parameter id="UPPER_BOUND" value="1000" name="mmol_per_gDW_per_hr"/>
		<parameter id="OBJECTIVE_COEFFICIENT" value="0"/>
		<parameter id="FLUX_VALUE" value="0.0" name="mmol_per_gDW_per_hr"/>
	</listOfParameters>
</kineticLaw>
</reaction>
<reaction id="rxn09177_c0" name="R_4_Phosphopantothenate_L_cysteine_ligase_c0" reversible="false">
<notes>
<html:p>GENE_ASSOCIATION:RL0357</html:p>
<html:p>PROTEIN_ASSOCIATION:RL0357</html:p>
</notes>
<listOfReactants>
<speciesReference species="cpd00052_c0" stoichiometry="1"/>
<speciesReference species="cpd00084_c0" stoichiometry="1"/>
<speciesReference species="cpd02201_c0" stoichiometry="1"/>
</listOfReactants>
<listOfProducts>
<speciesReference species="cpd00012_c0" stoichiometry="1"/>
<speciesReference species="cpd00046_c0" stoichiometry="1"/>
<speciesReference species="cpd00067_c0" stoichiometry="2"/>
<speciesReference species="cpd02666_c0" stoichiometry="1"/>
</listOfProducts>
<kineticLaw>
	<math xmlns="http://www.w3.org/1998/Math/MathML">
			<ci> FLUX_VALUE </ci>
	</math>
	<listOfParameters>
		<parameter id="LOWER_BOUND" value="0" name="mmol_per_gDW_per_hr"/>
		<parameter id="UPPER_BOUND" value="1000" name="mmol_per_gDW_per_hr"/>
		<parameter id="OBJECTIVE_COEFFICIENT" value="0"/>
		<parameter id="FLUX_VALUE" value="0.0" name="mmol_per_gDW_per_hr"/>
	</listOfParameters>
</kineticLaw>
</reaction>
<reaction id="rxn00211_c0" name="UDP_glucose_NAD_plus__6_oxidoreductase_c0" reversible="true">
<notes>
<html:p>GENE_ASSOCIATION:RL3667</html:p>
<html:p>PROTEIN_ASSOCIATION:RL3667</html:p>
</notes>
<listOfReactants>
<speciesReference species="cpd00001_c0" stoichiometry="1"/>
<speciesReference species="cpd00003_c0" stoichiometry="2"/>
<speciesReference species="cpd00026_c0" stoichiometry="1"/>
</listOfReactants>
<listOfProducts>
<speciesReference species="cpd00004_c0" stoichiometry="2"/>
<speciesReference species="cpd00067_c0" stoichiometry="3"/>
<speciesReference species="cpd00144_c0" stoichiometry="1"/>
</listOfProducts>
<kineticLaw>
	<math xmlns="http://www.w3.org/1998/Math/MathML">
			<ci> FLUX_VALUE </ci>
	</math>
	<listOfParameters>
		<parameter id="LOWER_BOUND" value="-1000" name="mmol_per_gDW_per_hr"/>
		<parameter id="UPPER_BOUND" value="1000" name="mmol_per_gDW_per_hr"/>
		<parameter id="OBJECTIVE_COEFFICIENT" value="0"/>
		<parameter id="FLUX_VALUE" value="0.0" name="mmol_per_gDW_per_hr"/>
	</listOfParameters>
</kineticLaw>
</reaction>
<reaction id="rxn00179_c0" name="ATP_L_glutamate_5_phosphotransferase_c0" reversible="true">
<notes>
<html:p>GENE_ASSOCIATION:(RL4682 or RL1067)</html:p>
<html:p>PROTEIN_ASSOCIATION:(RL4682 or RL1067)</html:p>
</notes>
<listOfReactants>
<speciesReference species="cpd00002_c0" stoichiometry="1"/>
<speciesReference species="cpd00023_c0" stoichiometry="1"/>
</listOfReactants>
<listOfProducts>
<speciesReference species="cpd00008_c0" stoichiometry="1"/>
<speciesReference species="cpd02097_c0" stoichiometry="1"/>
</listOfProducts>
<kineticLaw>
	<math xmlns="http://www.w3.org/1998/Math/MathML">
			<ci> FLUX_VALUE </ci>
	</math>
	<listOfParameters>
		<parameter id="LOWER_BOUND" value="-1000" name="mmol_per_gDW_per_hr"/>
		<parameter id="UPPER_BOUND" value="1000" name="mmol_per_gDW_per_hr"/>
		<parameter id="OBJECTIVE_COEFFICIENT" value="0"/>
		<parameter id="FLUX_VALUE" value="0.0" name="mmol_per_gDW_per_hr"/>
	</listOfParameters>
</kineticLaw>
</reaction>
<reaction id="rxn02945_c0" name="prephytoene_diphosphate_geranylgeranyl_diphosphate_geranylgeranyltransferase_c0" reversible="false">
<notes>
<html:p>GENE_ASSOCIATION:RL2057</html:p>
<html:p>PROTEIN_ASSOCIATION:RL2057</html:p>
</notes>
<listOfReactants>
<speciesReference species="cpd02168_c0" stoichiometry="1"/>
</listOfReactants>
<listOfProducts>
<speciesReference species="cpd00012_c0" stoichiometry="1"/>
<speciesReference species="cpd00067_c0" stoichiometry="1"/>
<speciesReference species="cpd03211_c0" stoichiometry="1"/>
</listOfProducts>
<kineticLaw>
	<math xmlns="http://www.w3.org/1998/Math/MathML">
			<ci> FLUX_VALUE </ci>
	</math>
	<listOfParameters>
		<parameter id="LOWER_BOUND" value="0" name="mmol_per_gDW_per_hr"/>
		<parameter id="UPPER_BOUND" value="1000" name="mmol_per_gDW_per_hr"/>
		<parameter id="OBJECTIVE_COEFFICIENT" value="0"/>
		<parameter id="FLUX_VALUE" value="0.0" name="mmol_per_gDW_per_hr"/>
	</listOfParameters>
</kineticLaw>
</reaction>
<reaction id="rxn00587_c0" name="Catechol_oxygen_2_3_oxidoreductase_decyclizing_c0" reversible="true">
<notes>
<html:p>GENE_ASSOCIATION:RL2852</html:p>
<html:p>PROTEIN_ASSOCIATION:RL2852</html:p>
</notes>
<listOfReactants>
<speciesReference species="cpd00007_c0" stoichiometry="1"/>
<speciesReference species="cpd00077_c0" stoichiometry="1"/>
</listOfReactants>
<listOfProducts>
<speciesReference species="cpd00067_c0" stoichiometry="1"/>
<speciesReference species="cpd00518_c0" stoichiometry="1"/>
</listOfProducts>
<kineticLaw>
	<math xmlns="http://www.w3.org/1998/Math/MathML">
			<ci> FLUX_VALUE </ci>
	</math>
	<listOfParameters>
		<parameter id="LOWER_BOUND" value="-1000" name="mmol_per_gDW_per_hr"/>
		<parameter id="UPPER_BOUND" value="1000" name="mmol_per_gDW_per_hr"/>
		<parameter id="OBJECTIVE_COEFFICIENT" value="0"/>
		<parameter id="FLUX_VALUE" value="0.0" name="mmol_per_gDW_per_hr"/>
	</listOfParameters>
</kineticLaw>
</reaction>
<reaction id="rxn01210_c0" name="10_Formyltetrahydrofolate_L_glutamate_ligase_ADP_forming_c0" reversible="false">
<notes>
<html:p>GENE_ASSOCIATION:(RL0024 and RL0024)</html:p>
<html:p>PROTEIN_ASSOCIATION:(RL0024 and RL0024)</html:p>
</notes>
<listOfReactants>
<speciesReference species="cpd00002_c0" stoichiometry="1"/>
<speciesReference species="cpd00023_c0" stoichiometry="1"/>
<speciesReference species="cpd00201_c0" stoichiometry="1"/>
</listOfReactants>
<listOfProducts>
<speciesReference species="cpd00008_c0" stoichiometry="1"/>
<speciesReference species="cpd00009_c0" stoichiometry="1"/>
<speciesReference species="cpd00067_c0" stoichiometry="1"/>
<speciesReference species="cpd03524_c0" stoichiometry="1"/>
</listOfProducts>
<kineticLaw>
	<math xmlns="http://www.w3.org/1998/Math/MathML">
			<ci> FLUX_VALUE </ci>
	</math>
	<listOfParameters>
		<parameter id="LOWER_BOUND" value="0" name="mmol_per_gDW_per_hr"/>
		<parameter id="UPPER_BOUND" value="1000" name="mmol_per_gDW_per_hr"/>
		<parameter id="OBJECTIVE_COEFFICIENT" value="0"/>
		<parameter id="FLUX_VALUE" value="0.0" name="mmol_per_gDW_per_hr"/>
	</listOfParameters>
</kineticLaw>
</reaction>
<reaction id="rxn00730_c0" name="Malonyl_CoA_anthranilate_N_malonyltransferase_c0" reversible="true">
<notes>
<html:p>GENE_ASSOCIATION:RL0437</html:p>
<html:p>PROTEIN_ASSOCIATION:RL0437</html:p>
</notes>
<listOfReactants>
<speciesReference species="cpd00070_c0" stoichiometry="1"/>
<speciesReference species="cpd00093_c0" stoichiometry="1"/>
</listOfReactants>
<listOfProducts>
<speciesReference species="cpd00010_c0" stoichiometry="1"/>
<speciesReference species="cpd02014_c0" stoichiometry="1"/>
</listOfProducts>
<kineticLaw>
	<math xmlns="http://www.w3.org/1998/Math/MathML">
			<ci> FLUX_VALUE </ci>
	</math>
	<listOfParameters>
		<parameter id="LOWER_BOUND" value="-1000" name="mmol_per_gDW_per_hr"/>
		<parameter id="UPPER_BOUND" value="1000" name="mmol_per_gDW_per_hr"/>
		<parameter id="OBJECTIVE_COEFFICIENT" value="0"/>
		<parameter id="FLUX_VALUE" value="0.0" name="mmol_per_gDW_per_hr"/>
	</listOfParameters>
</kineticLaw>
</reaction>
<reaction id="rxn00192_c0" name="acetyl_CoA_L_glutamate_N_acetyltransferase_c0" reversible="false">
<notes>
<html:p>GENE_ASSOCIATION:RL4296</html:p>
<html:p>PROTEIN_ASSOCIATION:RL4296</html:p>
</notes>
<listOfReactants>
<speciesReference species="cpd00022_c0" stoichiometry="1"/>
<speciesReference species="cpd00023_c0" stoichiometry="1"/>
</listOfReactants>
<listOfProducts>
<speciesReference species="cpd00010_c0" stoichiometry="1"/>
<speciesReference species="cpd00067_c0" stoichiometry="1"/>
<speciesReference species="cpd00477_c0" stoichiometry="1"/>
</listOfProducts>
<kineticLaw>
	<math xmlns="http://www.w3.org/1998/Math/MathML">
			<ci> FLUX_VALUE </ci>
	</math>
	<listOfParameters>
		<parameter id="LOWER_BOUND" value="0" name="mmol_per_gDW_per_hr"/>
		<parameter id="UPPER_BOUND" value="1000" name="mmol_per_gDW_per_hr"/>
		<parameter id="OBJECTIVE_COEFFICIENT" value="0"/>
		<parameter id="FLUX_VALUE" value="0.0" name="mmol_per_gDW_per_hr"/>
	</listOfParameters>
</kineticLaw>
</reaction>
<reaction id="rxn01218_c0" name="2_Deoxycytidine_5_monophosphate_phosphohydrolase_c0" reversible="false">
<notes>
<html:p>GENE_ASSOCIATION:RL4075</html:p>
<html:p>PROTEIN_ASSOCIATION:RL4075</html:p>
</notes>
<listOfReactants>
<speciesReference species="cpd00001_c0" stoichiometry="1"/>
<speciesReference species="cpd00206_c0" stoichiometry="1"/>
</listOfReactants>
<listOfProducts>
<speciesReference species="cpd00009_c0" stoichiometry="1"/>
<speciesReference species="cpd00654_c0" stoichiometry="1"/>
</listOfProducts>
<kineticLaw>
	<math xmlns="http://www.w3.org/1998/Math/MathML">
			<ci> FLUX_VALUE </ci>
	</math>
	<listOfParameters>
		<parameter id="LOWER_BOUND" value="0" name="mmol_per_gDW_per_hr"/>
		<parameter id="UPPER_BOUND" value="1000" name="mmol_per_gDW_per_hr"/>
		<parameter id="OBJECTIVE_COEFFICIENT" value="0"/>
		<parameter id="FLUX_VALUE" value="0.0" name="mmol_per_gDW_per_hr"/>
	</listOfParameters>
</kineticLaw>
</reaction>
<reaction id="rxn05367_c0" name="6_methyl_octanoyl_ACP_malonyl_acyl_carrier_protein_C_acyltransferase_decarboxylating_c0" reversible="false">
<notes>
<html:p>GENE_ASSOCIATION:((RL1560 or RL2814 or pRL100182 or RL2815 or RL2409) and RL1639)</html:p>
<html:p>PROTEIN_ASSOCIATION:((RL1560 or RL2814 or pRL100182 or RL2815 or RL2409) and RL1639)</html:p>
</notes>
<listOfReactants>
<speciesReference species="cpd11492_c0" stoichiometry="1"/>
<speciesReference species="cpd11503_c0" stoichiometry="1"/>
</listOfReactants>
<listOfProducts>
<speciesReference species="cpd00011_c0" stoichiometry="1"/>
<speciesReference species="cpd11493_c0" stoichiometry="1"/>
<speciesReference species="cpd11504_c0" stoichiometry="1"/>
</listOfProducts>
<kineticLaw>
	<math xmlns="http://www.w3.org/1998/Math/MathML">
			<ci> FLUX_VALUE </ci>
	</math>
	<listOfParameters>
		<parameter id="LOWER_BOUND" value="0" name="mmol_per_gDW_per_hr"/>
		<parameter id="UPPER_BOUND" value="1000" name="mmol_per_gDW_per_hr"/>
		<parameter id="OBJECTIVE_COEFFICIENT" value="0"/>
		<parameter id="FLUX_VALUE" value="0.0" name="mmol_per_gDW_per_hr"/>
	</listOfParameters>
</kineticLaw>
</reaction>
<reaction id="rxn03456_c0" name="cyclohexane_1_2_dione_acylhydrolase_decyclizing_c0" reversible="true">
<notes>
<html:p>GENE_ASSOCIATION:RL1865</html:p>
<html:p>PROTEIN_ASSOCIATION:RL1865</html:p>
</notes>
<listOfReactants>
<speciesReference species="cpd00067_c0" stoichiometry="1"/>
<speciesReference species="cpd03640_c0" stoichiometry="1"/>
</listOfReactants>
<listOfProducts>
<speciesReference species="cpd00001_c0" stoichiometry="1"/>
<speciesReference species="cpd03643_c0" stoichiometry="1"/>
</listOfProducts>
<kineticLaw>
	<math xmlns="http://www.w3.org/1998/Math/MathML">
			<ci> FLUX_VALUE </ci>
	</math>
	<listOfParameters>
		<parameter id="LOWER_BOUND" value="-1000" name="mmol_per_gDW_per_hr"/>
		<parameter id="UPPER_BOUND" value="1000" name="mmol_per_gDW_per_hr"/>
		<parameter id="OBJECTIVE_COEFFICIENT" value="0"/>
		<parameter id="FLUX_VALUE" value="0.0" name="mmol_per_gDW_per_hr"/>
	</listOfParameters>
</kineticLaw>
</reaction>
<reaction id="rxn05407_c0" name="15_methyl_trans_hexa_dec_2_enoyl_ACP_NADP_plus__oxidoreductase_A_specific_c0" reversible="false">
<notes>
<html:p>GENE_ASSOCIATION:(RL0482A or RL0481 or RL3779)</html:p>
<html:p>PROTEIN_ASSOCIATION:(RL0482A or RL0481 or RL3779)</html:p>
</notes>
<listOfReactants>
<speciesReference species="cpd00005_c0" stoichiometry="1"/>
<speciesReference species="cpd00067_c0" stoichiometry="1"/>
<speciesReference species="cpd11543_c0" stoichiometry="1"/>
</listOfReactants>
<listOfProducts>
<speciesReference species="cpd00006_c0" stoichiometry="1"/>
<speciesReference species="cpd11544_c0" stoichiometry="1"/>
</listOfProducts>
<kineticLaw>
	<math xmlns="http://www.w3.org/1998/Math/MathML">
			<ci> FLUX_VALUE </ci>
	</math>
	<listOfParameters>
		<parameter id="LOWER_BOUND" value="0" name="mmol_per_gDW_per_hr"/>
		<parameter id="UPPER_BOUND" value="1000" name="mmol_per_gDW_per_hr"/>
		<parameter id="OBJECTIVE_COEFFICIENT" value="0"/>
		<parameter id="FLUX_VALUE" value="0.0" name="mmol_per_gDW_per_hr"/>
	</listOfParameters>
</kineticLaw>
</reaction>
<reaction id="rxn02898_c0" name="O_Succinylbenzoyl_CoA_1_4_dihydroxy_2_naphthoate_lyase_c0" reversible="false">
<notes>
<html:p>GENE_ASSOCIATION:pRL100292</html:p>
<html:p>PROTEIN_ASSOCIATION:pRL100292</html:p>
</notes>
<listOfReactants>
<speciesReference species="cpd02021_c0" stoichiometry="1"/>
</listOfReactants>
<listOfProducts>
<speciesReference species="cpd00010_c0" stoichiometry="1"/>
<speciesReference species="cpd02295_c0" stoichiometry="1"/>
</listOfProducts>
<kineticLaw>
	<math xmlns="http://www.w3.org/1998/Math/MathML">
			<ci> FLUX_VALUE </ci>
	</math>
	<listOfParameters>
		<parameter id="LOWER_BOUND" value="0" name="mmol_per_gDW_per_hr"/>
		<parameter id="UPPER_BOUND" value="1000" name="mmol_per_gDW_per_hr"/>
		<parameter id="OBJECTIVE_COEFFICIENT" value="0"/>
		<parameter id="FLUX_VALUE" value="0.0" name="mmol_per_gDW_per_hr"/>
	</listOfParameters>
</kineticLaw>
</reaction>
<reaction id="rxn05654_c0" name="Transport_of_succinate__extracellular_c0" reversible="true">
<notes>
<html:p>GENE_ASSOCIATION:((RL2001 or pRL120500 or pRL120400 or RL4358 or RL4474) or RL3424)</html:p>
<html:p>PROTEIN_ASSOCIATION:((RL2001 or pRL120500 or pRL120400 or RL4358 or RL4474) or RL3424)</html:p>
</notes>
<listOfReactants>
<speciesReference species="cpd00036_e0" stoichiometry="1"/>
<speciesReference species="cpd00067_e0" stoichiometry="1"/>
</listOfReactants>
<listOfProducts>
<speciesReference species="cpd00036_c0" stoichiometry="1"/>
<speciesReference species="cpd00067_c0" stoichiometry="1"/>
</listOfProducts>
<kineticLaw>
	<math xmlns="http://www.w3.org/1998/Math/MathML">
			<ci> FLUX_VALUE </ci>
	</math>
	<listOfParameters>
		<parameter id="LOWER_BOUND" value="-1000" name="mmol_per_gDW_per_hr"/>
		<parameter id="UPPER_BOUND" value="1000" name="mmol_per_gDW_per_hr"/>
		<parameter id="OBJECTIVE_COEFFICIENT" value="0"/>
		<parameter id="FLUX_VALUE" value="0.0" name="mmol_per_gDW_per_hr"/>
	</listOfParameters>
</kineticLaw>
</reaction>
<reaction id="rxn01199_c0" name="ATP_D_xylulose_5_phosphotransferase_c0" reversible="true">
<notes>
<html:p>GENE_ASSOCIATION:RL4177</html:p>
<html:p>PROTEIN_ASSOCIATION:RL4177</html:p>
</notes>
<listOfReactants>
<speciesReference species="cpd00002_c0" stoichiometry="1"/>
<speciesReference species="cpd00259_c0" stoichiometry="1"/>
</listOfReactants>
<listOfProducts>
<speciesReference species="cpd00008_c0" stoichiometry="1"/>
<speciesReference species="cpd00067_c0" stoichiometry="1"/>
<speciesReference species="cpd00198_c0" stoichiometry="1"/>
</listOfProducts>
<kineticLaw>
	<math xmlns="http://www.w3.org/1998/Math/MathML">
			<ci> FLUX_VALUE </ci>
	</math>
	<listOfParameters>
		<parameter id="LOWER_BOUND" value="-1000" name="mmol_per_gDW_per_hr"/>
		<parameter id="UPPER_BOUND" value="1000" name="mmol_per_gDW_per_hr"/>
		<parameter id="OBJECTIVE_COEFFICIENT" value="0"/>
		<parameter id="FLUX_VALUE" value="0.0" name="mmol_per_gDW_per_hr"/>
	</listOfParameters>
</kineticLaw>
</reaction>
<reaction id="rxn00771_c0" name="ATP_D_ribose_5_phosphate_1_phosphotransferase_c0" reversible="true">
<notes>
<html:p>GENE_ASSOCIATION:RL3532</html:p>
<html:p>PROTEIN_ASSOCIATION:RL3532</html:p>
</notes>
<listOfReactants>
<speciesReference species="cpd00002_c0" stoichiometry="1"/>
<speciesReference species="cpd00067_c0" stoichiometry="1"/>
<speciesReference species="cpd00101_c0" stoichiometry="1"/>
</listOfReactants>
<listOfProducts>
<speciesReference species="cpd00008_c0" stoichiometry="1"/>
<speciesReference species="cpd00847_c0" stoichiometry="1"/>
</listOfProducts>
<kineticLaw>
	<math xmlns="http://www.w3.org/1998/Math/MathML">
			<ci> FLUX_VALUE </ci>
	</math>
	<listOfParameters>
		<parameter id="LOWER_BOUND" value="-1000" name="mmol_per_gDW_per_hr"/>
		<parameter id="UPPER_BOUND" value="1000" name="mmol_per_gDW_per_hr"/>
		<parameter id="OBJECTIVE_COEFFICIENT" value="0"/>
		<parameter id="FLUX_VALUE" value="0.0" name="mmol_per_gDW_per_hr"/>
	</listOfParameters>
</kineticLaw>
</reaction>
<reaction id="rxn08807_c0" name="Lysophospholipase_L1_2_acylglycerophosphoethanolamine__n_C16_1_periplasm_c0" reversible="true">
<notes>
<html:p>GENE_ASSOCIATION:(RL3335 or RL4090)</html:p>
<html:p>PROTEIN_ASSOCIATION:(RL3335 or RL4090)</html:p>
</notes>
<listOfReactants>
<speciesReference species="cpd00001_c0" stoichiometry="1"/>
<speciesReference species="cpd15317_c0" stoichiometry="1"/>
</listOfReactants>
<listOfProducts>
<speciesReference species="cpd00067_c0" stoichiometry="1"/>
<speciesReference species="cpd00908_c0" stoichiometry="1"/>
<speciesReference species="cpd15237_c0" stoichiometry="1"/>
</listOfProducts>
<kineticLaw>
	<math xmlns="http://www.w3.org/1998/Math/MathML">
			<ci> FLUX_VALUE </ci>
	</math>
	<listOfParameters>
		<parameter id="LOWER_BOUND" value="-1000" name="mmol_per_gDW_per_hr"/>
		<parameter id="UPPER_BOUND" value="1000" name="mmol_per_gDW_per_hr"/>
		<parameter id="OBJECTIVE_COEFFICIENT" value="0"/>
		<parameter id="FLUX_VALUE" value="0.0" name="mmol_per_gDW_per_hr"/>
	</listOfParameters>
</kineticLaw>
</reaction>
<reaction id="rxn05614_c0" name="L_methionine_R_oxide_transport_via_ABC_system_c0" reversible="false">
<notes>
<html:p>GENE_ASSOCIATION:(Unknown and pRL90301 and pRL90303)</html:p>
<html:p>PROTEIN_ASSOCIATION:(Unknown and pRL90301 and pRL90303)</html:p>
</notes>
<listOfReactants>
<speciesReference species="cpd00001_c0" stoichiometry="1"/>
<speciesReference species="cpd00002_c0" stoichiometry="1"/>
<speciesReference species="cpd11576_e0" stoichiometry="1"/>
</listOfReactants>
<listOfProducts>
<speciesReference species="cpd00008_c0" stoichiometry="1"/>
<speciesReference species="cpd00009_c0" stoichiometry="1"/>
<speciesReference species="cpd00067_c0" stoichiometry="1"/>
<speciesReference species="cpd11576_c0" stoichiometry="1"/>
</listOfProducts>
<kineticLaw>
	<math xmlns="http://www.w3.org/1998/Math/MathML">
			<ci> FLUX_VALUE </ci>
	</math>
	<listOfParameters>
		<parameter id="LOWER_BOUND" value="0" name="mmol_per_gDW_per_hr"/>
		<parameter id="UPPER_BOUND" value="1000" name="mmol_per_gDW_per_hr"/>
		<parameter id="OBJECTIVE_COEFFICIENT" value="0"/>
		<parameter id="FLUX_VALUE" value="0.0" name="mmol_per_gDW_per_hr"/>
	</listOfParameters>
</kineticLaw>
</reaction>
<reaction id="rxn00501_c0" name="3_Oxopropanoate_NAD_plus__oxidoreductase_decarboxylating__CoA_acetylating_c0" reversible="true">
<notes>
<html:p>GENE_ASSOCIATION:RL0776</html:p>
<html:p>PROTEIN_ASSOCIATION:RL0776</html:p>
</notes>
<listOfReactants>
<speciesReference species="cpd00003_c0" stoichiometry="1"/>
<speciesReference species="cpd00010_c0" stoichiometry="1"/>
<speciesReference species="cpd00191_c0" stoichiometry="1"/>
</listOfReactants>
<listOfProducts>
<speciesReference species="cpd00004_c0" stoichiometry="1"/>
<speciesReference species="cpd00011_c0" stoichiometry="1"/>
<speciesReference species="cpd00022_c0" stoichiometry="1"/>
</listOfProducts>
<kineticLaw>
	<math xmlns="http://www.w3.org/1998/Math/MathML">
			<ci> FLUX_VALUE </ci>
	</math>
	<listOfParameters>
		<parameter id="LOWER_BOUND" value="-1000" name="mmol_per_gDW_per_hr"/>
		<parameter id="UPPER_BOUND" value="1000" name="mmol_per_gDW_per_hr"/>
		<parameter id="OBJECTIVE_COEFFICIENT" value="0"/>
		<parameter id="FLUX_VALUE" value="0.0" name="mmol_per_gDW_per_hr"/>
	</listOfParameters>
</kineticLaw>
</reaction>
<reaction id="rxn10344_c0" name="Lead_Pb_plus_2_ABC_transporter_c0" reversible="false">
<notes>
<html:p>GENE_ASSOCIATION:(RL1892 or pRL110010 or RL4262 or pRL110331)</html:p>
<html:p>PROTEIN_ASSOCIATION:(RL1892 or pRL110010 or RL4262 or pRL110331)</html:p>
</notes>
<listOfReactants>
<speciesReference species="cpd00001_c0" stoichiometry="1"/>
<speciesReference species="cpd00002_c0" stoichiometry="1"/>
<speciesReference species="cpd04097_c0" stoichiometry="1"/>
</listOfReactants>
<listOfProducts>
<speciesReference species="cpd00008_c0" stoichiometry="1"/>
<speciesReference species="cpd00009_c0" stoichiometry="1"/>
<speciesReference species="cpd00067_c0" stoichiometry="1"/>
<speciesReference species="cpd04097_e0" stoichiometry="1"/>
</listOfProducts>
<kineticLaw>
	<math xmlns="http://www.w3.org/1998/Math/MathML">
			<ci> FLUX_VALUE </ci>
	</math>
	<listOfParameters>
		<parameter id="LOWER_BOUND" value="0" name="mmol_per_gDW_per_hr"/>
		<parameter id="UPPER_BOUND" value="1000" name="mmol_per_gDW_per_hr"/>
		<parameter id="OBJECTIVE_COEFFICIENT" value="0"/>
		<parameter id="FLUX_VALUE" value="0.0" name="mmol_per_gDW_per_hr"/>
	</listOfParameters>
</kineticLaw>
</reaction>
<reaction id="rxn01547_c0" name="Guanosine_aminohydrolase_c0" reversible="true">
<notes>
<html:p>GENE_ASSOCIATION:RL2532</html:p>
<html:p>PROTEIN_ASSOCIATION:RL2532</html:p>
</notes>
<listOfReactants>
<speciesReference species="cpd00001_c0" stoichiometry="1"/>
<speciesReference species="cpd00067_c0" stoichiometry="1"/>
<speciesReference species="cpd00311_c0" stoichiometry="1"/>
</listOfReactants>
<listOfProducts>
<speciesReference species="cpd00013_c0" stoichiometry="1"/>
<speciesReference species="cpd01217_c0" stoichiometry="1"/>
</listOfProducts>
<kineticLaw>
	<math xmlns="http://www.w3.org/1998/Math/MathML">
			<ci> FLUX_VALUE </ci>
	</math>
	<listOfParameters>
		<parameter id="LOWER_BOUND" value="-1000" name="mmol_per_gDW_per_hr"/>
		<parameter id="UPPER_BOUND" value="1000" name="mmol_per_gDW_per_hr"/>
		<parameter id="OBJECTIVE_COEFFICIENT" value="0"/>
		<parameter id="FLUX_VALUE" value="0.0" name="mmol_per_gDW_per_hr"/>
	</listOfParameters>
</kineticLaw>
</reaction>
<reaction id="rxn10336_c0" name="stearoyl_cardiolipin_synthase_c0" reversible="true">
<notes>
<html:p>GENE_ASSOCIATION:pRL110313</html:p>
<html:p>PROTEIN_ASSOCIATION:pRL110313</html:p>
</notes>
<listOfReactants>
<speciesReference species="cpd15540_c0" stoichiometry="2"/>
</listOfReactants>
<listOfProducts>
<speciesReference species="cpd00100_c0" stoichiometry="1"/>
<speciesReference species="cpd15793_c0" stoichiometry="1"/>
</listOfProducts>
<kineticLaw>
	<math xmlns="http://www.w3.org/1998/Math/MathML">
			<ci> FLUX_VALUE </ci>
	</math>
	<listOfParameters>
		<parameter id="LOWER_BOUND" value="-1000" name="mmol_per_gDW_per_hr"/>
		<parameter id="UPPER_BOUND" value="1000" name="mmol_per_gDW_per_hr"/>
		<parameter id="OBJECTIVE_COEFFICIENT" value="0"/>
		<parameter id="FLUX_VALUE" value="0.0" name="mmol_per_gDW_per_hr"/>
	</listOfParameters>
</kineticLaw>
</reaction>
<reaction id="rxn02320_c0" name="5_Amino_2_oxopentanoate_2_oxoglutarate_aminotransferase_c0" reversible="true">
<notes>
<html:p>GENE_ASSOCIATION:((RL1482 or RL4338) and RL4629)</html:p>
<html:p>PROTEIN_ASSOCIATION:((RL1482 or RL4338) and RL4629)</html:p>
</notes>
<listOfReactants>
<speciesReference species="cpd00024_c0" stoichiometry="1"/>
<speciesReference species="cpd00807_c0" stoichiometry="1"/>
</listOfReactants>
<listOfProducts>
<speciesReference species="cpd00023_c0" stoichiometry="1"/>
<speciesReference species="cpd00930_c0" stoichiometry="1"/>
</listOfProducts>
<kineticLaw>
	<math xmlns="http://www.w3.org/1998/Math/MathML">
			<ci> FLUX_VALUE </ci>
	</math>
	<listOfParameters>
		<parameter id="LOWER_BOUND" value="-1000" name="mmol_per_gDW_per_hr"/>
		<parameter id="UPPER_BOUND" value="1000" name="mmol_per_gDW_per_hr"/>
		<parameter id="OBJECTIVE_COEFFICIENT" value="0"/>
		<parameter id="FLUX_VALUE" value="0.0" name="mmol_per_gDW_per_hr"/>
	</listOfParameters>
</kineticLaw>
</reaction>
<reaction id="rxn03384_c0" name="Uroporphyrinogen_I_carboxy_lyase_c0" reversible="true">
<notes>
<html:p>GENE_ASSOCIATION:RL4742</html:p>
<html:p>PROTEIN_ASSOCIATION:RL4742</html:p>
</notes>
<listOfReactants>
<speciesReference species="cpd00067_c0" stoichiometry="4"/>
<speciesReference species="cpd03414_c0" stoichiometry="1"/>
</listOfReactants>
<listOfProducts>
<speciesReference species="cpd00011_c0" stoichiometry="4"/>
<speciesReference species="cpd03416_c0" stoichiometry="1"/>
</listOfProducts>
<kineticLaw>
	<math xmlns="http://www.w3.org/1998/Math/MathML">
			<ci> FLUX_VALUE </ci>
	</math>
	<listOfParameters>
		<parameter id="LOWER_BOUND" value="-1000" name="mmol_per_gDW_per_hr"/>
		<parameter id="UPPER_BOUND" value="1000" name="mmol_per_gDW_per_hr"/>
		<parameter id="OBJECTIVE_COEFFICIENT" value="0"/>
		<parameter id="FLUX_VALUE" value="0.0" name="mmol_per_gDW_per_hr"/>
	</listOfParameters>
</kineticLaw>
</reaction>
<reaction id="rxn05167_c0" name="D_xylose_transport_via_ABC_system_c0" reversible="false">
<notes>
<html:p>GENE_ASSOCIATION:((RL0907 or RL3626 or RL4174) and (RL4172 or RL3624 or RL2448) and (RL4173 or RL2450 or RL3625))</html:p>
<html:p>PROTEIN_ASSOCIATION:((RL0907 or RL3626 or RL4174) and (RL4172 or RL3624 or RL2448) and (RL4173 or RL2450 or RL3625))</html:p>
</notes>
<listOfReactants>
<speciesReference species="cpd00001_c0" stoichiometry="1"/>
<speciesReference species="cpd00002_c0" stoichiometry="1"/>
<speciesReference species="cpd00154_e0" stoichiometry="1"/>
</listOfReactants>
<listOfProducts>
<speciesReference species="cpd00008_c0" stoichiometry="1"/>
<speciesReference species="cpd00009_c0" stoichiometry="1"/>
<speciesReference species="cpd00067_c0" stoichiometry="1"/>
<speciesReference species="cpd00154_c0" stoichiometry="1"/>
</listOfProducts>
<kineticLaw>
	<math xmlns="http://www.w3.org/1998/Math/MathML">
			<ci> FLUX_VALUE </ci>
	</math>
	<listOfParameters>
		<parameter id="LOWER_BOUND" value="0" name="mmol_per_gDW_per_hr"/>
		<parameter id="UPPER_BOUND" value="1000" name="mmol_per_gDW_per_hr"/>
		<parameter id="OBJECTIVE_COEFFICIENT" value="0"/>
		<parameter id="FLUX_VALUE" value="0.0" name="mmol_per_gDW_per_hr"/>
	</listOfParameters>
</kineticLaw>
</reaction>
<reaction id="rxn06208_c0" name="N_Acyl_D_glucosamine_2_epimerase_c0" reversible="true">
<notes>
<html:p>GENE_ASSOCIATION:RL3367</html:p>
<html:p>PROTEIN_ASSOCIATION:RL3367</html:p>
</notes>
<listOfReactants>
<speciesReference species="cpd12230_c0" stoichiometry="1"/>
</listOfReactants>
<listOfProducts>
<speciesReference species="cpd11714_c0" stoichiometry="1"/>
</listOfProducts>
<kineticLaw>
	<math xmlns="http://www.w3.org/1998/Math/MathML">
			<ci> FLUX_VALUE </ci>
	</math>
	<listOfParameters>
		<parameter id="LOWER_BOUND" value="-1000" name="mmol_per_gDW_per_hr"/>
		<parameter id="UPPER_BOUND" value="1000" name="mmol_per_gDW_per_hr"/>
		<parameter id="OBJECTIVE_COEFFICIENT" value="0"/>
		<parameter id="FLUX_VALUE" value="0.0" name="mmol_per_gDW_per_hr"/>
	</listOfParameters>
</kineticLaw>
</reaction>
<reaction id="rxn06488_c0" name="Deoxylimonate_A_ring_lactonohydrolase_c0" reversible="true">
<notes>
<html:p>GENE_ASSOCIATION:RL3335</html:p>
<html:p>PROTEIN_ASSOCIATION:RL3335</html:p>
</notes>
<listOfReactants>
<speciesReference species="cpd00001_c0" stoichiometry="1"/>
<speciesReference species="cpd11999_c0" stoichiometry="1"/>
</listOfReactants>
<listOfProducts>
<speciesReference species="cpd00067_c0" stoichiometry="1"/>
<speciesReference species="cpd12503_c0" stoichiometry="1"/>
</listOfProducts>
<kineticLaw>
	<math xmlns="http://www.w3.org/1998/Math/MathML">
			<ci> FLUX_VALUE </ci>
	</math>
	<listOfParameters>
		<parameter id="LOWER_BOUND" value="-1000" name="mmol_per_gDW_per_hr"/>
		<parameter id="UPPER_BOUND" value="1000" name="mmol_per_gDW_per_hr"/>
		<parameter id="OBJECTIVE_COEFFICIENT" value="0"/>
		<parameter id="FLUX_VALUE" value="0.0" name="mmol_per_gDW_per_hr"/>
	</listOfParameters>
</kineticLaw>
</reaction>
<reaction id="rxn01405_c0" name="Spermidine_putrescine_4_aminobutyltransferase_propane_1_3_diamine_forming_c0" reversible="true">
<notes>
<html:p>GENE_ASSOCIATION:(pRL110363 or pRL120373)</html:p>
<html:p>PROTEIN_ASSOCIATION:(pRL110363 or pRL120373)</html:p>
</notes>
<listOfReactants>
<speciesReference species="cpd00118_c0" stoichiometry="1"/>
<speciesReference species="cpd00264_c0" stoichiometry="1"/>
</listOfReactants>
<listOfProducts>
<speciesReference species="cpd00726_c0" stoichiometry="1"/>
<speciesReference species="cpd03802_c0" stoichiometry="1"/>
</listOfProducts>
<kineticLaw>
	<math xmlns="http://www.w3.org/1998/Math/MathML">
			<ci> FLUX_VALUE </ci>
	</math>
	<listOfParameters>
		<parameter id="LOWER_BOUND" value="-1000" name="mmol_per_gDW_per_hr"/>
		<parameter id="UPPER_BOUND" value="1000" name="mmol_per_gDW_per_hr"/>
		<parameter id="OBJECTIVE_COEFFICIENT" value="0"/>
		<parameter id="FLUX_VALUE" value="0.0" name="mmol_per_gDW_per_hr"/>
	</listOfParameters>
</kineticLaw>
</reaction>
<reaction id="rxn02504_c0" name="2_amino_4_hydroxy_6_D_erythro_1_2_3_trihydroxypropyl_7_8_dihydropteridine_glycolaldehyde_lyase_c0" reversible="true">
<notes>
<html:p>GENE_ASSOCIATION:RL2649</html:p>
<html:p>PROTEIN_ASSOCIATION:RL2649</html:p>
</notes>
<listOfReactants>
<speciesReference species="cpd02961_c0" stoichiometry="1"/>
</listOfReactants>
<listOfProducts>
<speciesReference species="cpd00229_c0" stoichiometry="1"/>
<speciesReference species="cpd00954_c0" stoichiometry="1"/>
</listOfProducts>
<kineticLaw>
	<math xmlns="http://www.w3.org/1998/Math/MathML">
			<ci> FLUX_VALUE </ci>
	</math>
	<listOfParameters>
		<parameter id="LOWER_BOUND" value="-1000" name="mmol_per_gDW_per_hr"/>
		<parameter id="UPPER_BOUND" value="1000" name="mmol_per_gDW_per_hr"/>
		<parameter id="OBJECTIVE_COEFFICIENT" value="0"/>
		<parameter id="FLUX_VALUE" value="0.0" name="mmol_per_gDW_per_hr"/>
	</listOfParameters>
</kineticLaw>
</reaction>
<reaction id="rxn04082_c0" name="L_ribulose_5_phosphate_4_epimerase_c0" reversible="true">
<notes>
<html:p>GENE_ASSOCIATION:RL3363</html:p>
<html:p>PROTEIN_ASSOCIATION:RL3363</html:p>
</notes>
<listOfReactants>
<speciesReference species="cpd00808_c0" stoichiometry="1"/>
</listOfReactants>
<listOfProducts>
<speciesReference species="cpd00198_c0" stoichiometry="1"/>
</listOfProducts>
<kineticLaw>
	<math xmlns="http://www.w3.org/1998/Math/MathML">
			<ci> FLUX_VALUE </ci>
	</math>
	<listOfParameters>
		<parameter id="LOWER_BOUND" value="-1000" name="mmol_per_gDW_per_hr"/>
		<parameter id="UPPER_BOUND" value="1000" name="mmol_per_gDW_per_hr"/>
		<parameter id="OBJECTIVE_COEFFICIENT" value="0"/>
		<parameter id="FLUX_VALUE" value="0.0" name="mmol_per_gDW_per_hr"/>
	</listOfParameters>
</kineticLaw>
</reaction>
<reaction id="rxn04996_c0" name="dimethyallyl_diphosphate_NADP_plus__oxidoreductase_c0" reversible="false">
<notes>
<html:p>GENE_ASSOCIATION:RL1030</html:p>
<html:p>PROTEIN_ASSOCIATION:RL1030</html:p>
</notes>
<listOfReactants>
<speciesReference species="cpd00005_c0" stoichiometry="1"/>
<speciesReference species="cpd00067_c0" stoichiometry="1"/>
<speciesReference species="cpd08615_c0" stoichiometry="1"/>
</listOfReactants>
<listOfProducts>
<speciesReference species="cpd00001_c0" stoichiometry="1"/>
<speciesReference species="cpd00006_c0" stoichiometry="1"/>
<speciesReference species="cpd00202_c0" stoichiometry="1"/>
</listOfProducts>
<kineticLaw>
	<math xmlns="http://www.w3.org/1998/Math/MathML">
			<ci> FLUX_VALUE </ci>
	</math>
	<listOfParameters>
		<parameter id="LOWER_BOUND" value="0" name="mmol_per_gDW_per_hr"/>
		<parameter id="UPPER_BOUND" value="1000" name="mmol_per_gDW_per_hr"/>
		<parameter id="OBJECTIVE_COEFFICIENT" value="0"/>
		<parameter id="FLUX_VALUE" value="0.0" name="mmol_per_gDW_per_hr"/>
	</listOfParameters>
</kineticLaw>
</reaction>
<reaction id="rxn00262_c0" name="L_Aspartic_acid_oxygen_oxidoreductase_deaminating_c0" reversible="false">
<notes>
<html:p>GENE_ASSOCIATION:pRL110616</html:p>
<html:p>PROTEIN_ASSOCIATION:pRL110616</html:p>
</notes>
<listOfReactants>
<speciesReference species="cpd00001_c0" stoichiometry="1"/>
<speciesReference species="cpd00007_c0" stoichiometry="1"/>
<speciesReference species="cpd00041_c0" stoichiometry="1"/>
</listOfReactants>
<listOfProducts>
<speciesReference species="cpd00013_c0" stoichiometry="1"/>
<speciesReference species="cpd00025_c0" stoichiometry="1"/>
<speciesReference species="cpd00032_c0" stoichiometry="1"/>
</listOfProducts>
<kineticLaw>
	<math xmlns="http://www.w3.org/1998/Math/MathML">
			<ci> FLUX_VALUE </ci>
	</math>
	<listOfParameters>
		<parameter id="LOWER_BOUND" value="0" name="mmol_per_gDW_per_hr"/>
		<parameter id="UPPER_BOUND" value="1000" name="mmol_per_gDW_per_hr"/>
		<parameter id="OBJECTIVE_COEFFICIENT" value="0"/>
		<parameter id="FLUX_VALUE" value="0.0" name="mmol_per_gDW_per_hr"/>
	</listOfParameters>
</kineticLaw>
</reaction>
<reaction id="rxn05404_c0" name="13_methyl_tetra_decanoyl_ACP_malonyl_acyl_carrier_protein_C_acyltransferase_decarboxylating_c0" reversible="false">
<notes>
<html:p>GENE_ASSOCIATION:((RL1560 or RL2814 or pRL100182 or RL2815 or RL2409) and RL1639)</html:p>
<html:p>PROTEIN_ASSOCIATION:((RL1560 or RL2814 or pRL100182 or RL2815 or RL2409) and RL1639)</html:p>
</notes>
<listOfReactants>
<speciesReference species="cpd11492_c0" stoichiometry="1"/>
<speciesReference species="cpd11540_c0" stoichiometry="1"/>
</listOfReactants>
<listOfProducts>
<speciesReference species="cpd00011_c0" stoichiometry="1"/>
<speciesReference species="cpd11493_c0" stoichiometry="1"/>
<speciesReference species="cpd11541_c0" stoichiometry="1"/>
</listOfProducts>
<kineticLaw>
	<math xmlns="http://www.w3.org/1998/Math/MathML">
			<ci> FLUX_VALUE </ci>
	</math>
	<listOfParameters>
		<parameter id="LOWER_BOUND" value="0" name="mmol_per_gDW_per_hr"/>
		<parameter id="UPPER_BOUND" value="1000" name="mmol_per_gDW_per_hr"/>
		<parameter id="OBJECTIVE_COEFFICIENT" value="0"/>
		<parameter id="FLUX_VALUE" value="0.0" name="mmol_per_gDW_per_hr"/>
	</listOfParameters>
</kineticLaw>
</reaction>
<reaction id="rxn02796_c0" name="chenodeoxycholoyltaurine_amidohydrolase_c0" reversible="true">
<notes>
<html:p>GENE_ASSOCIATION:RL1742</html:p>
<html:p>PROTEIN_ASSOCIATION:RL1742</html:p>
</notes>
<listOfReactants>
<speciesReference species="cpd00001_c0" stoichiometry="1"/>
<speciesReference species="cpd03246_c0" stoichiometry="1"/>
</listOfReactants>
<listOfProducts>
<speciesReference species="cpd00210_c0" stoichiometry="1"/>
<speciesReference species="cpd01663_c0" stoichiometry="1"/>
</listOfProducts>
<kineticLaw>
	<math xmlns="http://www.w3.org/1998/Math/MathML">
			<ci> FLUX_VALUE </ci>
	</math>
	<listOfParameters>
		<parameter id="LOWER_BOUND" value="-1000" name="mmol_per_gDW_per_hr"/>
		<parameter id="UPPER_BOUND" value="1000" name="mmol_per_gDW_per_hr"/>
		<parameter id="OBJECTIVE_COEFFICIENT" value="0"/>
		<parameter id="FLUX_VALUE" value="0.0" name="mmol_per_gDW_per_hr"/>
	</listOfParameters>
</kineticLaw>
</reaction>
<reaction id="rxn10262_c0" name="isopentadecanoyl_CDPdiacylglycerol_sn_glycerol_3_phosphate_3_phosphatidyltransferase_c0" reversible="true">
<notes>
<html:p>GENE_ASSOCIATION:(RL1586 or pRL90202)</html:p>
<html:p>PROTEIN_ASSOCIATION:(RL1586 or pRL90202)</html:p>
</notes>
<listOfReactants>
<speciesReference species="cpd00080_c0" stoichiometry="1"/>
<speciesReference species="cpd15686_c0" stoichiometry="1"/>
</listOfReactants>
<listOfProducts>
<speciesReference species="cpd00046_c0" stoichiometry="1"/>
<speciesReference species="cpd15719_c0" stoichiometry="1"/>
</listOfProducts>
<kineticLaw>
	<math xmlns="http://www.w3.org/1998/Math/MathML">
			<ci> FLUX_VALUE </ci>
	</math>
	<listOfParameters>
		<parameter id="LOWER_BOUND" value="-1000" name="mmol_per_gDW_per_hr"/>
		<parameter id="UPPER_BOUND" value="1000" name="mmol_per_gDW_per_hr"/>
		<parameter id="OBJECTIVE_COEFFICIENT" value="0"/>
		<parameter id="FLUX_VALUE" value="0.0" name="mmol_per_gDW_per_hr"/>
	</listOfParameters>
</kineticLaw>
</reaction>
<reaction id="rxn10126_c0" name="succinate_dehyrdogenase_c0" reversible="false">
<notes>
<html:p>GENE_ASSOCIATION:((RL4443 and (RL4444 or RL1831)) or RL4446 or RL4445)</html:p>
<html:p>PROTEIN_ASSOCIATION:((RL4443 and (RL4444 or RL1831)) or RL4446 or RL4445)</html:p>
</notes>
<listOfReactants>
<speciesReference species="cpd00982_c0" stoichiometry="1"/>
<speciesReference species="cpd15560_c0" stoichiometry="1"/>
</listOfReactants>
<listOfProducts>
<speciesReference species="cpd00015_c0" stoichiometry="1"/>
<speciesReference species="cpd00067_c0" stoichiometry="1"/>
<speciesReference species="cpd15561_c0" stoichiometry="1"/>
</listOfProducts>
<kineticLaw>
	<math xmlns="http://www.w3.org/1998/Math/MathML">
			<ci> FLUX_VALUE </ci>
	</math>
	<listOfParameters>
		<parameter id="LOWER_BOUND" value="0" name="mmol_per_gDW_per_hr"/>
		<parameter id="UPPER_BOUND" value="1000" name="mmol_per_gDW_per_hr"/>
		<parameter id="OBJECTIVE_COEFFICIENT" value="0"/>
		<parameter id="FLUX_VALUE" value="0.0" name="mmol_per_gDW_per_hr"/>
	</listOfParameters>
</kineticLaw>
</reaction>
<reaction id="rxn10209_c0" name="anteisopentadecanoyl_glycerol_3_phosphate_O_acyltransferase_c0" reversible="false">
<notes>
<html:p>GENE_ASSOCIATION:(RL1638 and (RL1737 or RL2428))</html:p>
<html:p>PROTEIN_ASSOCIATION:(RL1638 and (RL1737 or RL2428))</html:p>
</notes>
<listOfReactants>
<speciesReference species="cpd00080_c0" stoichiometry="1"/>
<speciesReference species="cpd11439_c0" stoichiometry="1"/>
</listOfReactants>
<listOfProducts>
<speciesReference species="cpd00010_c0" stoichiometry="1"/>
<speciesReference species="cpd15675_c0" stoichiometry="1"/>
</listOfProducts>
<kineticLaw>
	<math xmlns="http://www.w3.org/1998/Math/MathML">
			<ci> FLUX_VALUE </ci>
	</math>
	<listOfParameters>
		<parameter id="LOWER_BOUND" value="0" name="mmol_per_gDW_per_hr"/>
		<parameter id="UPPER_BOUND" value="1000" name="mmol_per_gDW_per_hr"/>
		<parameter id="OBJECTIVE_COEFFICIENT" value="0"/>
		<parameter id="FLUX_VALUE" value="0.0" name="mmol_per_gDW_per_hr"/>
	</listOfParameters>
</kineticLaw>
</reaction>
<reaction id="rxn04048_c0" name="cobalt_precorrin_4_methyltransferase_c0" reversible="true">
<notes>
<html:p>GENE_ASSOCIATION:pRL110625</html:p>
<html:p>PROTEIN_ASSOCIATION:pRL110625</html:p>
</notes>
<listOfReactants>
<speciesReference species="cpd00017_c0" stoichiometry="1"/>
<speciesReference species="cpd08370_c0" stoichiometry="1"/>
</listOfReactants>
<listOfProducts>
<speciesReference species="cpd00019_c0" stoichiometry="1"/>
<speciesReference species="cpd00067_c0" stoichiometry="1"/>
<speciesReference species="cpd08371_c0" stoichiometry="1"/>
</listOfProducts>
<kineticLaw>
	<math xmlns="http://www.w3.org/1998/Math/MathML">
			<ci> FLUX_VALUE </ci>
	</math>
	<listOfParameters>
		<parameter id="LOWER_BOUND" value="-1000" name="mmol_per_gDW_per_hr"/>
		<parameter id="UPPER_BOUND" value="1000" name="mmol_per_gDW_per_hr"/>
		<parameter id="OBJECTIVE_COEFFICIENT" value="0"/>
		<parameter id="FLUX_VALUE" value="0.0" name="mmol_per_gDW_per_hr"/>
	</listOfParameters>
</kineticLaw>
</reaction>
<reaction id="rxn08084_c0" name="1_tetradecanoyl_sn_glycerol_3_phosphate_O_acyltransferase_n_C14_0_c0" reversible="false">
<notes>
<html:p>GENE_ASSOCIATION:(pRL90201 or RL4333 or RL0396)</html:p>
<html:p>PROTEIN_ASSOCIATION:(pRL90201 or RL4333 or RL0396)</html:p>
</notes>
<listOfReactants>
<speciesReference species="cpd00067_c0" stoichiometry="1"/>
<speciesReference species="cpd11466_c0" stoichiometry="1"/>
<speciesReference species="cpd15331_c0" stoichiometry="1"/>
</listOfReactants>
<listOfProducts>
<speciesReference species="cpd11493_c0" stoichiometry="1"/>
<speciesReference species="cpd15522_c0" stoichiometry="1"/>
</listOfProducts>
<kineticLaw>
	<math xmlns="http://www.w3.org/1998/Math/MathML">
			<ci> FLUX_VALUE </ci>
	</math>
	<listOfParameters>
		<parameter id="LOWER_BOUND" value="0" name="mmol_per_gDW_per_hr"/>
		<parameter id="UPPER_BOUND" value="1000" name="mmol_per_gDW_per_hr"/>
		<parameter id="OBJECTIVE_COEFFICIENT" value="0"/>
		<parameter id="FLUX_VALUE" value="0.0" name="mmol_per_gDW_per_hr"/>
	</listOfParameters>
</kineticLaw>
</reaction>
<reaction id="rxn01817_c0" name="N_N_Dimethylformamide_amidohydrolase_c0" reversible="true">
<notes>
<html:p>GENE_ASSOCIATION:RL3716</html:p>
<html:p>PROTEIN_ASSOCIATION:RL3716</html:p>
</notes>
<listOfReactants>
<speciesReference species="cpd00001_c0" stoichiometry="1"/>
<speciesReference species="cpd02005_c0" stoichiometry="1"/>
</listOfReactants>
<listOfProducts>
<speciesReference species="cpd00047_c0" stoichiometry="1"/>
<speciesReference species="cpd00425_c0" stoichiometry="1"/>
</listOfProducts>
<kineticLaw>
	<math xmlns="http://www.w3.org/1998/Math/MathML">
			<ci> FLUX_VALUE </ci>
	</math>
	<listOfParameters>
		<parameter id="LOWER_BOUND" value="-1000" name="mmol_per_gDW_per_hr"/>
		<parameter id="UPPER_BOUND" value="1000" name="mmol_per_gDW_per_hr"/>
		<parameter id="OBJECTIVE_COEFFICIENT" value="0"/>
		<parameter id="FLUX_VALUE" value="0.0" name="mmol_per_gDW_per_hr"/>
	</listOfParameters>
</kineticLaw>
</reaction>
<reaction id="rxn10225_c0" name="isohexadecanoyl_phosphatidate_cytidylyltransferase_c0" reversible="true">
<notes>
<html:p>GENE_ASSOCIATION:(RL2226 or pRL90200)</html:p>
<html:p>PROTEIN_ASSOCIATION:(RL2226 or pRL90200)</html:p>
</notes>
<listOfReactants>
<speciesReference species="cpd00052_c0" stoichiometry="1"/>
<speciesReference species="cpd15682_c0" stoichiometry="1"/>
</listOfReactants>
<listOfProducts>
<speciesReference species="cpd00012_c0" stoichiometry="1"/>
<speciesReference species="cpd00067_c0" stoichiometry="1"/>
<speciesReference species="cpd15688_c0" stoichiometry="1"/>
</listOfProducts>
<kineticLaw>
	<math xmlns="http://www.w3.org/1998/Math/MathML">
			<ci> FLUX_VALUE </ci>
	</math>
	<listOfParameters>
		<parameter id="LOWER_BOUND" value="-1000" name="mmol_per_gDW_per_hr"/>
		<parameter id="UPPER_BOUND" value="1000" name="mmol_per_gDW_per_hr"/>
		<parameter id="OBJECTIVE_COEFFICIENT" value="0"/>
		<parameter id="FLUX_VALUE" value="0.0" name="mmol_per_gDW_per_hr"/>
	</listOfParameters>
</kineticLaw>
</reaction>
<reaction id="rxn03463_c0" name="R05113_c0" reversible="true">
<notes>
<html:p>GENE_ASSOCIATION:RL4628</html:p>
<html:p>PROTEIN_ASSOCIATION:RL4628</html:p>
</notes>
<listOfReactants>
<speciesReference species="cpd00112_c0" stoichiometry="1"/>
<speciesReference species="cpd03658_c0" stoichiometry="1"/>
</listOfReactants>
<listOfProducts>
<speciesReference species="cpd00046_c0" stoichiometry="1"/>
<speciesReference species="cpd00067_c0" stoichiometry="1"/>
<speciesReference species="cpd03659_c0" stoichiometry="1"/>
</listOfProducts>
<kineticLaw>
	<math xmlns="http://www.w3.org/1998/Math/MathML">
			<ci> FLUX_VALUE </ci>
	</math>
	<listOfParameters>
		<parameter id="LOWER_BOUND" value="-1000" name="mmol_per_gDW_per_hr"/>
		<parameter id="UPPER_BOUND" value="1000" name="mmol_per_gDW_per_hr"/>
		<parameter id="OBJECTIVE_COEFFICIENT" value="0"/>
		<parameter id="FLUX_VALUE" value="0.0" name="mmol_per_gDW_per_hr"/>
	</listOfParameters>
</kineticLaw>
</reaction>
<reaction id="rxn01486_c0" name="trans_trans_Farnesyl_diphosphate_isopentenyl_diphosphate_farnesyltranstransferase_c0" reversible="false">
<notes>
<html:p>GENE_ASSOCIATION:RL2057</html:p>
<html:p>PROTEIN_ASSOCIATION:RL2057</html:p>
</notes>
<listOfReactants>
<speciesReference species="cpd00113_c0" stoichiometry="1"/>
<speciesReference species="cpd00350_c0" stoichiometry="1"/>
</listOfReactants>
<listOfProducts>
<speciesReference species="cpd00012_c0" stoichiometry="1"/>
<speciesReference species="cpd00067_c0" stoichiometry="1"/>
<speciesReference species="cpd00289_c0" stoichiometry="1"/>
</listOfProducts>
<kineticLaw>
	<math xmlns="http://www.w3.org/1998/Math/MathML">
			<ci> FLUX_VALUE </ci>
	</math>
	<listOfParameters>
		<parameter id="LOWER_BOUND" value="0" name="mmol_per_gDW_per_hr"/>
		<parameter id="UPPER_BOUND" value="1000" name="mmol_per_gDW_per_hr"/>
		<parameter id="OBJECTIVE_COEFFICIENT" value="0"/>
		<parameter id="FLUX_VALUE" value="0.0" name="mmol_per_gDW_per_hr"/>
	</listOfParameters>
</kineticLaw>
</reaction>
<reaction id="rxn00898_c0" name="2_3_Dihydroxy_3_methylbutanoate_hydro_lyase_c0" reversible="false">
<notes>
<html:p>GENE_ASSOCIATION:(RL4421 or RL1803)</html:p>
<html:p>PROTEIN_ASSOCIATION:(RL4421 or RL1803)</html:p>
</notes>
<listOfReactants>
<speciesReference species="cpd02498_c0" stoichiometry="1"/>
</listOfReactants>
<listOfProducts>
<speciesReference species="cpd00001_c0" stoichiometry="1"/>
<speciesReference species="cpd00123_c0" stoichiometry="1"/>
</listOfProducts>
<kineticLaw>
	<math xmlns="http://www.w3.org/1998/Math/MathML">
			<ci> FLUX_VALUE </ci>
	</math>
	<listOfParameters>
		<parameter id="LOWER_BOUND" value="0" name="mmol_per_gDW_per_hr"/>
		<parameter id="UPPER_BOUND" value="1000" name="mmol_per_gDW_per_hr"/>
		<parameter id="OBJECTIVE_COEFFICIENT" value="0"/>
		<parameter id="FLUX_VALUE" value="0.0" name="mmol_per_gDW_per_hr"/>
	</listOfParameters>
</kineticLaw>
</reaction>
<reaction id="rxn05444_c0" name="15_methyl_trans_hexa_dec_2_enoyl_ACP_NAD_plus__oxidoreductase_A_specific_c0" reversible="false">
<notes>
<html:p>GENE_ASSOCIATION:(RL1011 or RL0118)</html:p>
<html:p>PROTEIN_ASSOCIATION:(RL1011 or RL0118)</html:p>
</notes>
<listOfReactants>
<speciesReference species="cpd00004_c0" stoichiometry="1"/>
<speciesReference species="cpd00067_c0" stoichiometry="1"/>
<speciesReference species="cpd11543_c0" stoichiometry="1"/>
</listOfReactants>
<listOfProducts>
<speciesReference species="cpd00003_c0" stoichiometry="1"/>
<speciesReference species="cpd11544_c0" stoichiometry="1"/>
</listOfProducts>
<kineticLaw>
	<math xmlns="http://www.w3.org/1998/Math/MathML">
			<ci> FLUX_VALUE </ci>
	</math>
	<listOfParameters>
		<parameter id="LOWER_BOUND" value="0" name="mmol_per_gDW_per_hr"/>
		<parameter id="UPPER_BOUND" value="1000" name="mmol_per_gDW_per_hr"/>
		<parameter id="OBJECTIVE_COEFFICIENT" value="0"/>
		<parameter id="FLUX_VALUE" value="0.0" name="mmol_per_gDW_per_hr"/>
	</listOfParameters>
</kineticLaw>
</reaction>
<reaction id="rxn10205_c0" name="isoheptadecanoyl_glycerol_3_phosphate_O_acyltransferase_c0" reversible="false">
<notes>
<html:p>GENE_ASSOCIATION:(RL1638 and (RL2428 or RL1737))</html:p>
<html:p>PROTEIN_ASSOCIATION:(RL1638 and (RL2428 or RL1737))</html:p>
</notes>
<listOfReactants>
<speciesReference species="cpd00080_c0" stoichiometry="1"/>
<speciesReference species="cpd11432_c0" stoichiometry="1"/>
</listOfReactants>
<listOfProducts>
<speciesReference species="cpd00010_c0" stoichiometry="1"/>
<speciesReference species="cpd15671_c0" stoichiometry="1"/>
</listOfProducts>
<kineticLaw>
	<math xmlns="http://www.w3.org/1998/Math/MathML">
			<ci> FLUX_VALUE </ci>
	</math>
	<listOfParameters>
		<parameter id="LOWER_BOUND" value="0" name="mmol_per_gDW_per_hr"/>
		<parameter id="UPPER_BOUND" value="1000" name="mmol_per_gDW_per_hr"/>
		<parameter id="OBJECTIVE_COEFFICIENT" value="0"/>
		<parameter id="FLUX_VALUE" value="0.0" name="mmol_per_gDW_per_hr"/>
	</listOfParameters>
</kineticLaw>
</reaction>
<reaction id="rxn05040_c0" name="D_ribulose_5_phosphate_formate_lyase_L_3_4_dihydroxybutan_2_one_4_phosphate_forming_c0" reversible="false">
<notes>
<html:p>GENE_ASSOCIATION:(RL1006 and (RL1006 or RL2726))</html:p>
<html:p>PROTEIN_ASSOCIATION:(RL1006 and (RL1006 or RL2726))</html:p>
</notes>
<listOfReactants>
<speciesReference species="cpd00171_c0" stoichiometry="1"/>
</listOfReactants>
<listOfProducts>
<speciesReference species="cpd00047_c0" stoichiometry="1"/>
<speciesReference species="cpd00067_c0" stoichiometry="1"/>
<speciesReference species="cpd11225_c0" stoichiometry="1"/>
</listOfProducts>
<kineticLaw>
	<math xmlns="http://www.w3.org/1998/Math/MathML">
			<ci> FLUX_VALUE </ci>
	</math>
	<listOfParameters>
		<parameter id="LOWER_BOUND" value="0" name="mmol_per_gDW_per_hr"/>
		<parameter id="UPPER_BOUND" value="1000" name="mmol_per_gDW_per_hr"/>
		<parameter id="OBJECTIVE_COEFFICIENT" value="0"/>
		<parameter id="FLUX_VALUE" value="0.0" name="mmol_per_gDW_per_hr"/>
	</listOfParameters>
</kineticLaw>
</reaction>
<reaction id="rxn05400_c0" name="11_methyl_dodecanoyl_ACP_malonyl_acyl_carrier_protein_C_acyltransferase_decarboxylating_c0" reversible="false">
<notes>
<html:p>GENE_ASSOCIATION:((RL2814 or RL1560 or pRL100182 or RL2815 or RL2409) and RL1639)</html:p>
<html:p>PROTEIN_ASSOCIATION:((RL2814 or RL1560 or pRL100182 or RL2815 or RL2409) and RL1639)</html:p>
</notes>
<listOfReactants>
<speciesReference species="cpd11492_c0" stoichiometry="1"/>
<speciesReference species="cpd11536_c0" stoichiometry="1"/>
</listOfReactants>
<listOfProducts>
<speciesReference species="cpd00011_c0" stoichiometry="1"/>
<speciesReference species="cpd11493_c0" stoichiometry="1"/>
<speciesReference species="cpd11537_c0" stoichiometry="1"/>
</listOfProducts>
<kineticLaw>
	<math xmlns="http://www.w3.org/1998/Math/MathML">
			<ci> FLUX_VALUE </ci>
	</math>
	<listOfParameters>
		<parameter id="LOWER_BOUND" value="0" name="mmol_per_gDW_per_hr"/>
		<parameter id="UPPER_BOUND" value="1000" name="mmol_per_gDW_per_hr"/>
		<parameter id="OBJECTIVE_COEFFICIENT" value="0"/>
		<parameter id="FLUX_VALUE" value="0.0" name="mmol_per_gDW_per_hr"/>
	</listOfParameters>
</kineticLaw>
</reaction>
<reaction id="rxn03030_c0" name="Acetyl_CoA_L_2_3_4_5_tetrahydrodipicolinate_N2_acetyltransferase_c0" reversible="true">
<notes>
<html:p>GENE_ASSOCIATION:pRL120540</html:p>
<html:p>PROTEIN_ASSOCIATION:pRL120540</html:p>
</notes>
<listOfReactants>
<speciesReference species="cpd00001_c0" stoichiometry="1"/>
<speciesReference species="cpd00022_c0" stoichiometry="1"/>
<speciesReference species="cpd02465_c0" stoichiometry="1"/>
</listOfReactants>
<listOfProducts>
<speciesReference species="cpd00010_c0" stoichiometry="1"/>
<speciesReference species="cpd03289_c0" stoichiometry="1"/>
</listOfProducts>
<kineticLaw>
	<math xmlns="http://www.w3.org/1998/Math/MathML">
			<ci> FLUX_VALUE </ci>
	</math>
	<listOfParameters>
		<parameter id="LOWER_BOUND" value="-1000" name="mmol_per_gDW_per_hr"/>
		<parameter id="UPPER_BOUND" value="1000" name="mmol_per_gDW_per_hr"/>
		<parameter id="OBJECTIVE_COEFFICIENT" value="0"/>
		<parameter id="FLUX_VALUE" value="0.0" name="mmol_per_gDW_per_hr"/>
	</listOfParameters>
</kineticLaw>
</reaction>
<reaction id="rxn01636_c0" name="N2_Acetyl_L_ornithine_L_glutamate_N_acetyltransferase_c0" reversible="true">
<notes>
<html:p>GENE_ASSOCIATION:RL4296</html:p>
<html:p>PROTEIN_ASSOCIATION:RL4296</html:p>
</notes>
<listOfReactants>
<speciesReference species="cpd00023_c0" stoichiometry="1"/>
<speciesReference species="cpd00342_c0" stoichiometry="1"/>
</listOfReactants>
<listOfProducts>
<speciesReference species="cpd00064_c0" stoichiometry="1"/>
<speciesReference species="cpd00477_c0" stoichiometry="1"/>
</listOfProducts>
<kineticLaw>
	<math xmlns="http://www.w3.org/1998/Math/MathML">
			<ci> FLUX_VALUE </ci>
	</math>
	<listOfParameters>
		<parameter id="LOWER_BOUND" value="-1000" name="mmol_per_gDW_per_hr"/>
		<parameter id="UPPER_BOUND" value="1000" name="mmol_per_gDW_per_hr"/>
		<parameter id="OBJECTIVE_COEFFICIENT" value="0"/>
		<parameter id="FLUX_VALUE" value="0.0" name="mmol_per_gDW_per_hr"/>
	</listOfParameters>
</kineticLaw>
</reaction>
<reaction id="rxn02090_c0" name="Creatinine_iminohydrolase_c0" reversible="true">
<notes>
<html:p>GENE_ASSOCIATION:RL1006</html:p>
<html:p>PROTEIN_ASSOCIATION:RL1006</html:p>
</notes>
<listOfReactants>
<speciesReference species="cpd00001_c0" stoichiometry="1"/>
<speciesReference species="cpd00067_c0" stoichiometry="1"/>
<speciesReference species="cpd00585_c0" stoichiometry="1"/>
</listOfReactants>
<listOfProducts>
<speciesReference species="cpd00013_c0" stoichiometry="1"/>
<speciesReference species="cpd01679_c0" stoichiometry="1"/>
</listOfProducts>
<kineticLaw>
	<math xmlns="http://www.w3.org/1998/Math/MathML">
			<ci> FLUX_VALUE </ci>
	</math>
	<listOfParameters>
		<parameter id="LOWER_BOUND" value="-1000" name="mmol_per_gDW_per_hr"/>
		<parameter id="UPPER_BOUND" value="1000" name="mmol_per_gDW_per_hr"/>
		<parameter id="OBJECTIVE_COEFFICIENT" value="0"/>
		<parameter id="FLUX_VALUE" value="0.0" name="mmol_per_gDW_per_hr"/>
	</listOfParameters>
</kineticLaw>
</reaction>
<reaction id="rxn08556_c0" name="sn_glycerol_3_phosphate_ubiquinone_8_oxidoreductase_c0" reversible="false">
<notes>
<html:p>GENE_ASSOCIATION:pRL90074</html:p>
<html:p>PROTEIN_ASSOCIATION:pRL90074</html:p>
</notes>
<listOfReactants>
<speciesReference species="cpd00080_c0" stoichiometry="1"/>
<speciesReference species="cpd15560_c0" stoichiometry="1"/>
</listOfReactants>
<listOfProducts>
<speciesReference species="cpd00095_c0" stoichiometry="1"/>
<speciesReference species="cpd15561_c0" stoichiometry="1"/>
</listOfProducts>
<kineticLaw>
	<math xmlns="http://www.w3.org/1998/Math/MathML">
			<ci> FLUX_VALUE </ci>
	</math>
	<listOfParameters>
		<parameter id="LOWER_BOUND" value="0" name="mmol_per_gDW_per_hr"/>
		<parameter id="UPPER_BOUND" value="1000" name="mmol_per_gDW_per_hr"/>
		<parameter id="OBJECTIVE_COEFFICIENT" value="0"/>
		<parameter id="FLUX_VALUE" value="0.0" name="mmol_per_gDW_per_hr"/>
	</listOfParameters>
</kineticLaw>
</reaction>
<reaction id="rxn01843_c0" name="2_phenylacetamide_amidohydrolase_c0" reversible="true">
<notes>
<html:p>GENE_ASSOCIATION:(RL4288 or pRL120440)</html:p>
<html:p>PROTEIN_ASSOCIATION:(RL4288 or pRL120440)</html:p>
</notes>
<listOfReactants>
<speciesReference species="cpd00001_c0" stoichiometry="1"/>
<speciesReference species="cpd00067_c0" stoichiometry="1"/>
<speciesReference species="cpd01647_c0" stoichiometry="1"/>
</listOfReactants>
<listOfProducts>
<speciesReference species="cpd00013_c0" stoichiometry="1"/>
<speciesReference species="cpd00430_c0" stoichiometry="1"/>
</listOfProducts>
<kineticLaw>
	<math xmlns="http://www.w3.org/1998/Math/MathML">
			<ci> FLUX_VALUE </ci>
	</math>
	<listOfParameters>
		<parameter id="LOWER_BOUND" value="-1000" name="mmol_per_gDW_per_hr"/>
		<parameter id="UPPER_BOUND" value="1000" name="mmol_per_gDW_per_hr"/>
		<parameter id="OBJECTIVE_COEFFICIENT" value="0"/>
		<parameter id="FLUX_VALUE" value="0.0" name="mmol_per_gDW_per_hr"/>
	</listOfParameters>
</kineticLaw>
</reaction>
<reaction id="rxn00816_c0" name="Lactose_galactohydrolase_c0" reversible="true">
<notes>
<html:p>GENE_ASSOCIATION:((RL3107 or pRL90127 or RL4168 or RL3801 or RL4248 or RL3795) or (RL3801 or RL4168 or pRL90127 or RL3107 or RL3795 or RL4248))</html:p>
<html:p>PROTEIN_ASSOCIATION:((RL3107 or pRL90127 or RL4168 or RL3801 or RL4248 or RL3795) or (RL3801 or RL4168 or pRL90127 or RL3107 or RL3795 or RL4248))</html:p>
</notes>
<listOfReactants>
<speciesReference species="cpd00001_c0" stoichiometry="1"/>
<speciesReference species="cpd00208_c0" stoichiometry="1"/>
</listOfReactants>
<listOfProducts>
<speciesReference species="cpd00027_c0" stoichiometry="1"/>
<speciesReference species="cpd00108_c0" stoichiometry="1"/>
</listOfProducts>
<kineticLaw>
	<math xmlns="http://www.w3.org/1998/Math/MathML">
			<ci> FLUX_VALUE </ci>
	</math>
	<listOfParameters>
		<parameter id="LOWER_BOUND" value="-1000" name="mmol_per_gDW_per_hr"/>
		<parameter id="UPPER_BOUND" value="1000" name="mmol_per_gDW_per_hr"/>
		<parameter id="OBJECTIVE_COEFFICIENT" value="0"/>
		<parameter id="FLUX_VALUE" value="0.0" name="mmol_per_gDW_per_hr"/>
	</listOfParameters>
</kineticLaw>
</reaction>
<reaction id="rxn01750_c0" name="CDPglucose_4_6_hydro_lyase_c0" reversible="false">
<notes>
<html:p>GENE_ASSOCIATION:(RL0245 or (RL0364 or pRL110203))</html:p>
<html:p>PROTEIN_ASSOCIATION:(RL0245 or (RL0364 or pRL110203))</html:p>
</notes>
<listOfReactants>
<speciesReference species="cpd00390_c0" stoichiometry="1"/>
</listOfReactants>
<listOfProducts>
<speciesReference species="cpd00001_c0" stoichiometry="1"/>
<speciesReference species="cpd00897_c0" stoichiometry="1"/>
</listOfProducts>
<kineticLaw>
	<math xmlns="http://www.w3.org/1998/Math/MathML">
			<ci> FLUX_VALUE </ci>
	</math>
	<listOfParameters>
		<parameter id="LOWER_BOUND" value="0" name="mmol_per_gDW_per_hr"/>
		<parameter id="UPPER_BOUND" value="1000" name="mmol_per_gDW_per_hr"/>
		<parameter id="OBJECTIVE_COEFFICIENT" value="0"/>
		<parameter id="FLUX_VALUE" value="0.0" name="mmol_per_gDW_per_hr"/>
	</listOfParameters>
</kineticLaw>
</reaction>
<reaction id="rxn02988_c0" name="glycerone_phosphate_iminosuccinate_alkyltransferase_cyclizing_c0" reversible="false">
<notes>
<html:p>GENE_ASSOCIATION:pRL110617</html:p>
<html:p>PROTEIN_ASSOCIATION:pRL110617</html:p>
</notes>
<listOfReactants>
<speciesReference species="cpd00095_c0" stoichiometry="1"/>
<speciesReference species="cpd03470_c0" stoichiometry="1"/>
</listOfReactants>
<listOfProducts>
<speciesReference species="cpd00001_c0" stoichiometry="2"/>
<speciesReference species="cpd00009_c0" stoichiometry="1"/>
<speciesReference species="cpd02333_c0" stoichiometry="1"/>
</listOfProducts>
<kineticLaw>
	<math xmlns="http://www.w3.org/1998/Math/MathML">
			<ci> FLUX_VALUE </ci>
	</math>
	<listOfParameters>
		<parameter id="LOWER_BOUND" value="0" name="mmol_per_gDW_per_hr"/>
		<parameter id="UPPER_BOUND" value="1000" name="mmol_per_gDW_per_hr"/>
		<parameter id="OBJECTIVE_COEFFICIENT" value="0"/>
		<parameter id="FLUX_VALUE" value="0.0" name="mmol_per_gDW_per_hr"/>
	</listOfParameters>
</kineticLaw>
</reaction>
<reaction id="rxn04792_c0" name="S_hydroxymethylglutathione_dehydrogenase_c0" reversible="true">
<notes>
<html:p>GENE_ASSOCIATION:pRL120524</html:p>
<html:p>PROTEIN_ASSOCIATION:pRL120524</html:p>
</notes>
<listOfReactants>
<speciesReference species="cpd00003_c0" stoichiometry="1"/>
<speciesReference species="cpd09879_c0" stoichiometry="1"/>
</listOfReactants>
<listOfProducts>
<speciesReference species="cpd00004_c0" stoichiometry="1"/>
<speciesReference species="cpd00067_c0" stoichiometry="1"/>
<speciesReference species="cpd00759_c0" stoichiometry="1"/>
</listOfProducts>
<kineticLaw>
	<math xmlns="http://www.w3.org/1998/Math/MathML">
			<ci> FLUX_VALUE </ci>
	</math>
	<listOfParameters>
		<parameter id="LOWER_BOUND" value="-1000" name="mmol_per_gDW_per_hr"/>
		<parameter id="UPPER_BOUND" value="1000" name="mmol_per_gDW_per_hr"/>
		<parameter id="OBJECTIVE_COEFFICIENT" value="0"/>
		<parameter id="FLUX_VALUE" value="0.0" name="mmol_per_gDW_per_hr"/>
	</listOfParameters>
</kineticLaw>
</reaction>
<reaction id="rxn01021_c0" name="Methylthioadenosine_methylthioribohydrolase_c0" reversible="true">
<notes>
<html:p>GENE_ASSOCIATION:(RL0316 and RL0316)</html:p>
<html:p>PROTEIN_ASSOCIATION:(RL0316 and RL0316)</html:p>
</notes>
<listOfReactants>
<speciesReference species="cpd00001_c0" stoichiometry="1"/>
<speciesReference species="cpd00147_c0" stoichiometry="1"/>
</listOfReactants>
<listOfProducts>
<speciesReference species="cpd00128_c0" stoichiometry="1"/>
<speciesReference species="cpd01981_c0" stoichiometry="1"/>
</listOfProducts>
<kineticLaw>
	<math xmlns="http://www.w3.org/1998/Math/MathML">
			<ci> FLUX_VALUE </ci>
	</math>
	<listOfParameters>
		<parameter id="LOWER_BOUND" value="-1000" name="mmol_per_gDW_per_hr"/>
		<parameter id="UPPER_BOUND" value="1000" name="mmol_per_gDW_per_hr"/>
		<parameter id="OBJECTIVE_COEFFICIENT" value="0"/>
		<parameter id="FLUX_VALUE" value="0.0" name="mmol_per_gDW_per_hr"/>
	</listOfParameters>
</kineticLaw>
</reaction>
<reaction id="rxn00165_c0" name="L_serine_ammonia_lyase_c0" reversible="false">
<notes>
<html:p>GENE_ASSOCIATION:(RL2544 and RL2544)</html:p>
<html:p>PROTEIN_ASSOCIATION:(RL2544 and RL2544)</html:p>
</notes>
<listOfReactants>
<speciesReference species="cpd00054_c0" stoichiometry="1"/>
</listOfReactants>
<listOfProducts>
<speciesReference species="cpd00013_c0" stoichiometry="1"/>
<speciesReference species="cpd00020_c0" stoichiometry="1"/>
</listOfProducts>
<kineticLaw>
	<math xmlns="http://www.w3.org/1998/Math/MathML">
			<ci> FLUX_VALUE </ci>
	</math>
	<listOfParameters>
		<parameter id="LOWER_BOUND" value="0" name="mmol_per_gDW_per_hr"/>
		<parameter id="UPPER_BOUND" value="1000" name="mmol_per_gDW_per_hr"/>
		<parameter id="OBJECTIVE_COEFFICIENT" value="0"/>
		<parameter id="FLUX_VALUE" value="0.0" name="mmol_per_gDW_per_hr"/>
	</listOfParameters>
</kineticLaw>
</reaction>
<reaction id="rxn10228_c0" name="isotetradecanoyl_CDPdiacylglycerol_serine_O_phosphatidyltransferase_c0" reversible="false">
<notes>
<html:p>GENE_ASSOCIATION:RL1532</html:p>
<html:p>PROTEIN_ASSOCIATION:RL1532</html:p>
</notes>
<listOfReactants>
<speciesReference species="cpd00054_c0" stoichiometry="1"/>
<speciesReference species="cpd15685_c0" stoichiometry="1"/>
</listOfReactants>
<listOfProducts>
<speciesReference species="cpd00046_c0" stoichiometry="1"/>
<speciesReference species="cpd00067_c0" stoichiometry="2"/>
<speciesReference species="cpd15691_c0" stoichiometry="1"/>
</listOfProducts>
<kineticLaw>
	<math xmlns="http://www.w3.org/1998/Math/MathML">
			<ci> FLUX_VALUE </ci>
	</math>
	<listOfParameters>
		<parameter id="LOWER_BOUND" value="0" name="mmol_per_gDW_per_hr"/>
		<parameter id="UPPER_BOUND" value="1000" name="mmol_per_gDW_per_hr"/>
		<parameter id="OBJECTIVE_COEFFICIENT" value="0"/>
		<parameter id="FLUX_VALUE" value="0.0" name="mmol_per_gDW_per_hr"/>
	</listOfParameters>
</kineticLaw>
</reaction>
<reaction id="rxn01117_c0" name="D_arabinose_5_phosphate_aldose_ketose_isomerase_c0" reversible="true">
<notes>
<html:p>GENE_ASSOCIATION:pRL110530</html:p>
<html:p>PROTEIN_ASSOCIATION:pRL110530</html:p>
</notes>
<listOfReactants>
<speciesReference species="cpd00817_c0" stoichiometry="1"/>
</listOfReactants>
<listOfProducts>
<speciesReference species="cpd00171_c0" stoichiometry="1"/>
</listOfProducts>
<kineticLaw>
	<math xmlns="http://www.w3.org/1998/Math/MathML">
			<ci> FLUX_VALUE </ci>
	</math>
	<listOfParameters>
		<parameter id="LOWER_BOUND" value="-1000" name="mmol_per_gDW_per_hr"/>
		<parameter id="UPPER_BOUND" value="1000" name="mmol_per_gDW_per_hr"/>
		<parameter id="OBJECTIVE_COEFFICIENT" value="0"/>
		<parameter id="FLUX_VALUE" value="0.0" name="mmol_per_gDW_per_hr"/>
	</listOfParameters>
</kineticLaw>
</reaction>
<reaction id="rxn05814_c0" name="ATP_nucleoside_phosphate_phosphotransferase_c0" reversible="true">
<notes>
<html:p>GENE_ASSOCIATION:(RL1563 or RL0163)</html:p>
<html:p>PROTEIN_ASSOCIATION:(RL1563 or RL0163)</html:p>
</notes>
<listOfReactants>
<speciesReference species="cpd00002_c0" stoichiometry="1"/>
<speciesReference species="cpd12232_c0" stoichiometry="1"/>
</listOfReactants>
<listOfProducts>
<speciesReference species="cpd00008_c0" stoichiometry="1"/>
<speciesReference species="cpd00354_c0" stoichiometry="1"/>
</listOfProducts>
<kineticLaw>
	<math xmlns="http://www.w3.org/1998/Math/MathML">
			<ci> FLUX_VALUE </ci>
	</math>
	<listOfParameters>
		<parameter id="LOWER_BOUND" value="-1000" name="mmol_per_gDW_per_hr"/>
		<parameter id="UPPER_BOUND" value="1000" name="mmol_per_gDW_per_hr"/>
		<parameter id="OBJECTIVE_COEFFICIENT" value="0"/>
		<parameter id="FLUX_VALUE" value="0.0" name="mmol_per_gDW_per_hr"/>
	</listOfParameters>
</kineticLaw>
</reaction>
<reaction id="rxn05542_c0" name="oligopeptide_transporting_ATPase_c0" reversible="false">
<notes>
<html:p>GENE_ASSOCIATION:((pRL100280 or pRL90105 or pRL90253 or pRL110246 or pRL110278 or RL3547 or RL4468) or (pRL90251 or RL0187 or RL3545) or (RL3546 or pRL120772 or pRL120329 or pRL90104 or pRL100279 or RL4467 or RL3798 or pRL120338 or RL4414 or pRL110054 or pRL90252 or pRL110446) or (pRL90101 or pRL110454 or pRL90185 or pRL120775 or pRL110448 or RL0228 or pRL120434 or RL4651 or RL4463 or RL2338 or RL0778 or pRL110476) or (pRL110281 or RL3543 or pRL120164 or pRL90249))</html:p>
<html:p>PROTEIN_ASSOCIATION:((pRL100280 or pRL90105 or pRL90253 or pRL110246 or pRL110278 or RL3547 or RL4468) or (pRL90251 or RL0187 or RL3545) or (RL3546 or pRL120772 or pRL120329 or pRL90104 or pRL100279 or RL4467 or RL3798 or pRL120338 or RL4414 or pRL110054 or pRL90252 or pRL110446) or (pRL90101 or pRL110454 or pRL90185 or pRL120775 or pRL110448 or RL0228 or pRL120434 or RL4651 or RL4463 or RL2338 or RL0778 or pRL110476) or (pRL110281 or RL3543 or pRL120164 or pRL90249))</html:p>
</notes>
<listOfReactants>
<speciesReference species="cpd00001_c0" stoichiometry="1"/>
<speciesReference species="cpd00002_c0" stoichiometry="1"/>
<speciesReference species="cpd11585_e0" stoichiometry="1"/>
</listOfReactants>
<listOfProducts>
<speciesReference species="cpd00008_c0" stoichiometry="1"/>
<speciesReference species="cpd00009_c0" stoichiometry="1"/>
<speciesReference species="cpd00067_c0" stoichiometry="1"/>
<speciesReference species="cpd11585_c0" stoichiometry="1"/>
</listOfProducts>
<kineticLaw>
	<math xmlns="http://www.w3.org/1998/Math/MathML">
			<ci> FLUX_VALUE </ci>
	</math>
	<listOfParameters>
		<parameter id="LOWER_BOUND" value="0" name="mmol_per_gDW_per_hr"/>
		<parameter id="UPPER_BOUND" value="1000" name="mmol_per_gDW_per_hr"/>
		<parameter id="OBJECTIVE_COEFFICIENT" value="0"/>
		<parameter id="FLUX_VALUE" value="0.0" name="mmol_per_gDW_per_hr"/>
	</listOfParameters>
</kineticLaw>
</reaction>
<reaction id="rxn00539_c0" name="ethanolamine_ammonia_lyase_acetaldehyde_forming_c0" reversible="false">
<notes>
<html:p>GENE_ASSOCIATION:(RL4365 or RL4366 or RL2601)</html:p>
<html:p>PROTEIN_ASSOCIATION:(RL4365 or RL4366 or RL2601)</html:p>
</notes>
<listOfReactants>
<speciesReference species="cpd00162_c0" stoichiometry="1"/>
</listOfReactants>
<listOfProducts>
<speciesReference species="cpd00013_c0" stoichiometry="1"/>
<speciesReference species="cpd00071_c0" stoichiometry="1"/>
</listOfProducts>
<kineticLaw>
	<math xmlns="http://www.w3.org/1998/Math/MathML">
			<ci> FLUX_VALUE </ci>
	</math>
	<listOfParameters>
		<parameter id="LOWER_BOUND" value="0" name="mmol_per_gDW_per_hr"/>
		<parameter id="UPPER_BOUND" value="1000" name="mmol_per_gDW_per_hr"/>
		<parameter id="OBJECTIVE_COEFFICIENT" value="0"/>
		<parameter id="FLUX_VALUE" value="0.0" name="mmol_per_gDW_per_hr"/>
	</listOfParameters>
</kineticLaw>
</reaction>
<reaction id="rxn11726_c0" name="R08191_c0" reversible="true">
<notes>
<html:p>GENE_ASSOCIATION:pRL120525</html:p>
<html:p>PROTEIN_ASSOCIATION:pRL120525</html:p>
</notes>
<listOfReactants>
<speciesReference species="cpd00001_c0" stoichiometry="1"/>
<speciesReference species="cpd14891_c0" stoichiometry="1"/>
</listOfReactants>
<listOfProducts>
<speciesReference species="cpd00010_c0" stoichiometry="1"/>
<speciesReference species="cpd00067_c0" stoichiometry="2"/>
<speciesReference species="cpd16342_c0" stoichiometry="1"/>
</listOfProducts>
<kineticLaw>
	<math xmlns="http://www.w3.org/1998/Math/MathML">
			<ci> FLUX_VALUE </ci>
	</math>
	<listOfParameters>
		<parameter id="LOWER_BOUND" value="-1000" name="mmol_per_gDW_per_hr"/>
		<parameter id="UPPER_BOUND" value="1000" name="mmol_per_gDW_per_hr"/>
		<parameter id="OBJECTIVE_COEFFICIENT" value="0"/>
		<parameter id="FLUX_VALUE" value="0.0" name="mmol_per_gDW_per_hr"/>
	</listOfParameters>
</kineticLaw>
</reaction>
<reaction id="rxn00678_c0" name="S_2_Methyl_3_oxopropanoyl_CoA_pyruvate_carboxyltransferase_c0" reversible="true">
<notes>
<html:p>GENE_ASSOCIATION:RL1739</html:p>
<html:p>PROTEIN_ASSOCIATION:RL1739</html:p>
</notes>
<listOfReactants>
<speciesReference species="cpd00020_c0" stoichiometry="1"/>
<speciesReference species="cpd00519_c0" stoichiometry="1"/>
</listOfReactants>
<listOfProducts>
<speciesReference species="cpd00032_c0" stoichiometry="1"/>
<speciesReference species="cpd00086_c0" stoichiometry="1"/>
</listOfProducts>
<kineticLaw>
	<math xmlns="http://www.w3.org/1998/Math/MathML">
			<ci> FLUX_VALUE </ci>
	</math>
	<listOfParameters>
		<parameter id="LOWER_BOUND" value="-1000" name="mmol_per_gDW_per_hr"/>
		<parameter id="UPPER_BOUND" value="1000" name="mmol_per_gDW_per_hr"/>
		<parameter id="OBJECTIVE_COEFFICIENT" value="0"/>
		<parameter id="FLUX_VALUE" value="0.0" name="mmol_per_gDW_per_hr"/>
	</listOfParameters>
</kineticLaw>
</reaction>
<reaction id="rxn01121_c0" name="D_gluconate_hydro_lyase_2_dehydro_3_deoxy_D_gluconate_forming_c0" reversible="false">
<notes>
<html:p>GENE_ASSOCIATION:((pRL120785 or pRL120784 or RL3866 or RL3865 or RL4233) or pRL120237)</html:p>
<html:p>PROTEIN_ASSOCIATION:((pRL120785 or pRL120784 or RL3866 or RL3865 or RL4233) or pRL120237)</html:p>
</notes>
<listOfReactants>
<speciesReference species="cpd00222_c0" stoichiometry="1"/>
</listOfReactants>
<listOfProducts>
<speciesReference species="cpd00001_c0" stoichiometry="1"/>
<speciesReference species="cpd00176_c0" stoichiometry="1"/>
</listOfProducts>
<kineticLaw>
	<math xmlns="http://www.w3.org/1998/Math/MathML">
			<ci> FLUX_VALUE </ci>
	</math>
	<listOfParameters>
		<parameter id="LOWER_BOUND" value="0" name="mmol_per_gDW_per_hr"/>
		<parameter id="UPPER_BOUND" value="1000" name="mmol_per_gDW_per_hr"/>
		<parameter id="OBJECTIVE_COEFFICIENT" value="0"/>
		<parameter id="FLUX_VALUE" value="0.0" name="mmol_per_gDW_per_hr"/>
	</listOfParameters>
</kineticLaw>
</reaction>
<reaction id="rxn00001_c0" name="diphosphate_phosphohydrolase_c0" reversible="false">
<notes>
<html:p>GENE_ASSOCIATION:RL4504</html:p>
<html:p>PROTEIN_ASSOCIATION:RL4504</html:p>
</notes>
<listOfReactants>
<speciesReference species="cpd00001_c0" stoichiometry="1"/>
<speciesReference species="cpd00012_c0" stoichiometry="1"/>
</listOfReactants>
<listOfProducts>
<speciesReference species="cpd00009_c0" stoichiometry="2"/>
<speciesReference species="cpd00067_c0" stoichiometry="1"/>
</listOfProducts>
<kineticLaw>
	<math xmlns="http://www.w3.org/1998/Math/MathML">
			<ci> FLUX_VALUE </ci>
	</math>
	<listOfParameters>
		<parameter id="LOWER_BOUND" value="0" name="mmol_per_gDW_per_hr"/>
		<parameter id="UPPER_BOUND" value="1000" name="mmol_per_gDW_per_hr"/>
		<parameter id="OBJECTIVE_COEFFICIENT" value="0"/>
		<parameter id="FLUX_VALUE" value="0.0" name="mmol_per_gDW_per_hr"/>
	</listOfParameters>
</kineticLaw>
</reaction>
<reaction id="rxn01331_c0" name="D_erythrose_4_phosphate_NAD_plus__oxidoreductase_c0" reversible="false">
<notes>
<html:p>GENE_ASSOCIATION:RL4007</html:p>
<html:p>PROTEIN_ASSOCIATION:RL4007</html:p>
</notes>
<listOfReactants>
<speciesReference species="cpd00001_c0" stoichiometry="1"/>
<speciesReference species="cpd00003_c0" stoichiometry="1"/>
<speciesReference species="cpd00236_c0" stoichiometry="1"/>
</listOfReactants>
<listOfProducts>
<speciesReference species="cpd00004_c0" stoichiometry="1"/>
<speciesReference species="cpd00067_c0" stoichiometry="2"/>
<speciesReference species="cpd02147_c0" stoichiometry="1"/>
</listOfProducts>
<kineticLaw>
	<math xmlns="http://www.w3.org/1998/Math/MathML">
			<ci> FLUX_VALUE </ci>
	</math>
	<listOfParameters>
		<parameter id="LOWER_BOUND" value="0" name="mmol_per_gDW_per_hr"/>
		<parameter id="UPPER_BOUND" value="1000" name="mmol_per_gDW_per_hr"/>
		<parameter id="OBJECTIVE_COEFFICIENT" value="0"/>
		<parameter id="FLUX_VALUE" value="0.0" name="mmol_per_gDW_per_hr"/>
	</listOfParameters>
</kineticLaw>
</reaction>
<reaction id="rxn05545_c0" name="Dipeptide_transport_via_ABC_system_ala_thr_c0" reversible="false">
<notes>
<html:p>GENE_ASSOCIATION:((pRL110278 or RL3547 or RL4468 or pRL90253 or pRL110246 or pRL90105 or pRL100280) or (pRL90251 or RL0187 or RL3545) or (pRL90252 or pRL110446 or pRL90104 or pRL100279 or RL4467 or RL3798 or pRL120338 or RL4414 or pRL110054 or pRL120329 or pRL120772 or RL3546) or (RL4651 or pRL120434 or RL4463 or pRL110448 or RL0228 or pRL90185 or pRL120775 or pRL90101 or pRL110454 or pRL110476 or RL0778 or RL2338) or (pRL120164 or pRL90249 or pRL110281 or RL3543))</html:p>
<html:p>PROTEIN_ASSOCIATION:((pRL110278 or RL3547 or RL4468 or pRL90253 or pRL110246 or pRL90105 or pRL100280) or (pRL90251 or RL0187 or RL3545) or (pRL90252 or pRL110446 or pRL90104 or pRL100279 or RL4467 or RL3798 or pRL120338 or RL4414 or pRL110054 or pRL120329 or pRL120772 or RL3546) or (RL4651 or pRL120434 or RL4463 or pRL110448 or RL0228 or pRL90185 or pRL120775 or pRL90101 or pRL110454 or pRL110476 or RL0778 or RL2338) or (pRL120164 or pRL90249 or pRL110281 or RL3543))</html:p>
</notes>
<listOfReactants>
<speciesReference species="cpd00001_c0" stoichiometry="1"/>
<speciesReference species="cpd00002_c0" stoichiometry="1"/>
<speciesReference species="cpd11582_e0" stoichiometry="1"/>
</listOfReactants>
<listOfProducts>
<speciesReference species="cpd00008_c0" stoichiometry="1"/>
<speciesReference species="cpd00009_c0" stoichiometry="1"/>
<speciesReference species="cpd00067_c0" stoichiometry="1"/>
<speciesReference species="cpd11582_c0" stoichiometry="1"/>
</listOfProducts>
<kineticLaw>
	<math xmlns="http://www.w3.org/1998/Math/MathML">
			<ci> FLUX_VALUE </ci>
	</math>
	<listOfParameters>
		<parameter id="LOWER_BOUND" value="0" name="mmol_per_gDW_per_hr"/>
		<parameter id="UPPER_BOUND" value="1000" name="mmol_per_gDW_per_hr"/>
		<parameter id="OBJECTIVE_COEFFICIENT" value="0"/>
		<parameter id="FLUX_VALUE" value="0.0" name="mmol_per_gDW_per_hr"/>
	</listOfParameters>
</kineticLaw>
</reaction>
<reaction id="rxn00671_c0" name="2_Methyl_3_oxopropanoate_NAD_plus__oxidoreductase_CoA_propanoylating_c0" reversible="true">
<notes>
<html:p>GENE_ASSOCIATION:RL0776</html:p>
<html:p>PROTEIN_ASSOCIATION:RL0776</html:p>
</notes>
<listOfReactants>
<speciesReference species="cpd00003_c0" stoichiometry="1"/>
<speciesReference species="cpd00010_c0" stoichiometry="1"/>
<speciesReference species="cpd00287_c0" stoichiometry="1"/>
</listOfReactants>
<listOfProducts>
<speciesReference species="cpd00004_c0" stoichiometry="1"/>
<speciesReference species="cpd00011_c0" stoichiometry="1"/>
<speciesReference species="cpd00086_c0" stoichiometry="1"/>
</listOfProducts>
<kineticLaw>
	<math xmlns="http://www.w3.org/1998/Math/MathML">
			<ci> FLUX_VALUE </ci>
	</math>
	<listOfParameters>
		<parameter id="LOWER_BOUND" value="-1000" name="mmol_per_gDW_per_hr"/>
		<parameter id="UPPER_BOUND" value="1000" name="mmol_per_gDW_per_hr"/>
		<parameter id="OBJECTIVE_COEFFICIENT" value="0"/>
		<parameter id="FLUX_VALUE" value="0.0" name="mmol_per_gDW_per_hr"/>
	</listOfParameters>
</kineticLaw>
</reaction>
<reaction id="rxn11268_c0" name="phosphate_ABC_transporter_permease_protein_c0" reversible="false">
<notes>
<html:p>GENE_ASSOCIATION:(RL0857 or pRL100343)</html:p>
<html:p>PROTEIN_ASSOCIATION:(RL0857 or pRL100343)</html:p>
</notes>
<listOfReactants>
<speciesReference species="cpd00012_c0" stoichiometry="1"/>
<speciesReference species="cpd00067_c0" stoichiometry="1"/>
</listOfReactants>
<listOfProducts>
<speciesReference species="cpd00012_e0" stoichiometry="1"/>
<speciesReference species="cpd00067_e0" stoichiometry="1"/>
</listOfProducts>
<kineticLaw>
	<math xmlns="http://www.w3.org/1998/Math/MathML">
			<ci> FLUX_VALUE </ci>
	</math>
	<listOfParameters>
		<parameter id="LOWER_BOUND" value="0" name="mmol_per_gDW_per_hr"/>
		<parameter id="UPPER_BOUND" value="1000" name="mmol_per_gDW_per_hr"/>
		<parameter id="OBJECTIVE_COEFFICIENT" value="0"/>
		<parameter id="FLUX_VALUE" value="0.0" name="mmol_per_gDW_per_hr"/>
	</listOfParameters>
</kineticLaw>
</reaction>
<reaction id="rxn00710_c0" name="orotidine_5_phosphate_carboxy_lyase_UMP_forming_c0" reversible="false">
<notes>
<html:p>GENE_ASSOCIATION:RL0331</html:p>
<html:p>PROTEIN_ASSOCIATION:RL0331</html:p>
</notes>
<listOfReactants>
<speciesReference species="cpd00067_c0" stoichiometry="1"/>
<speciesReference species="cpd00810_c0" stoichiometry="1"/>
</listOfReactants>
<listOfProducts>
<speciesReference species="cpd00011_c0" stoichiometry="1"/>
<speciesReference species="cpd00091_c0" stoichiometry="1"/>
</listOfProducts>
<kineticLaw>
	<math xmlns="http://www.w3.org/1998/Math/MathML">
			<ci> FLUX_VALUE </ci>
	</math>
	<listOfParameters>
		<parameter id="LOWER_BOUND" value="0" name="mmol_per_gDW_per_hr"/>
		<parameter id="UPPER_BOUND" value="1000" name="mmol_per_gDW_per_hr"/>
		<parameter id="OBJECTIVE_COEFFICIENT" value="0"/>
		<parameter id="FLUX_VALUE" value="0.0" name="mmol_per_gDW_per_hr"/>
	</listOfParameters>
</kineticLaw>
</reaction>
<reaction id="rxn01114_c0" name="ATP_D_ribulose_5_phosphotransferase_c0" reversible="true">
<notes>
<html:p>GENE_ASSOCIATION:((RL4212 or pRL90117) or pRL110443)</html:p>
<html:p>PROTEIN_ASSOCIATION:((RL4212 or pRL90117) or pRL110443)</html:p>
</notes>
<listOfReactants>
<speciesReference species="cpd00002_c0" stoichiometry="1"/>
<speciesReference species="cpd00258_c0" stoichiometry="1"/>
</listOfReactants>
<listOfProducts>
<speciesReference species="cpd00008_c0" stoichiometry="1"/>
<speciesReference species="cpd00067_c0" stoichiometry="1"/>
<speciesReference species="cpd00171_c0" stoichiometry="1"/>
</listOfProducts>
<kineticLaw>
	<math xmlns="http://www.w3.org/1998/Math/MathML">
			<ci> FLUX_VALUE </ci>
	</math>
	<listOfParameters>
		<parameter id="LOWER_BOUND" value="-1000" name="mmol_per_gDW_per_hr"/>
		<parameter id="UPPER_BOUND" value="1000" name="mmol_per_gDW_per_hr"/>
		<parameter id="OBJECTIVE_COEFFICIENT" value="0"/>
		<parameter id="FLUX_VALUE" value="0.0" name="mmol_per_gDW_per_hr"/>
	</listOfParameters>
</kineticLaw>
</reaction>
<reaction id="rxn02305_c0" name="2_methyl_4_amino_5_hydroxymethylpyrimidine_diphosphate_4_methyl_5_2_phosphoethyl_thiazole_2_methyl_4_aminopyridine_5_methenyltransferase_c0" reversible="true">
<notes>
<html:p>GENE_ASSOCIATION:pRL110442</html:p>
<html:p>PROTEIN_ASSOCIATION:pRL110442</html:p>
</notes>
<listOfReactants>
<speciesReference species="cpd02654_c0" stoichiometry="1"/>
<speciesReference species="cpd02894_c0" stoichiometry="1"/>
</listOfReactants>
<listOfProducts>
<speciesReference species="cpd00012_c0" stoichiometry="1"/>
<speciesReference species="cpd00793_c0" stoichiometry="1"/>
</listOfProducts>
<kineticLaw>
	<math xmlns="http://www.w3.org/1998/Math/MathML">
			<ci> FLUX_VALUE </ci>
	</math>
	<listOfParameters>
		<parameter id="LOWER_BOUND" value="-1000" name="mmol_per_gDW_per_hr"/>
		<parameter id="UPPER_BOUND" value="1000" name="mmol_per_gDW_per_hr"/>
		<parameter id="OBJECTIVE_COEFFICIENT" value="0"/>
		<parameter id="FLUX_VALUE" value="0.0" name="mmol_per_gDW_per_hr"/>
	</listOfParameters>
</kineticLaw>
</reaction>
<reaction id="rxn00470_c0" name="L_ornithine_carboxy_lyase_putrescine_forming_c0" reversible="false">
<notes>
<html:p>GENE_ASSOCIATION:RL4325</html:p>
<html:p>PROTEIN_ASSOCIATION:RL4325</html:p>
</notes>
<listOfReactants>
<speciesReference species="cpd00064_c0" stoichiometry="1"/>
<speciesReference species="cpd00067_c0" stoichiometry="1"/>
</listOfReactants>
<listOfProducts>
<speciesReference species="cpd00011_c0" stoichiometry="1"/>
<speciesReference species="cpd00118_c0" stoichiometry="1"/>
</listOfProducts>
<kineticLaw>
	<math xmlns="http://www.w3.org/1998/Math/MathML">
			<ci> FLUX_VALUE </ci>
	</math>
	<listOfParameters>
		<parameter id="LOWER_BOUND" value="0" name="mmol_per_gDW_per_hr"/>
		<parameter id="UPPER_BOUND" value="1000" name="mmol_per_gDW_per_hr"/>
		<parameter id="OBJECTIVE_COEFFICIENT" value="0"/>
		<parameter id="FLUX_VALUE" value="0.0" name="mmol_per_gDW_per_hr"/>
	</listOfParameters>
</kineticLaw>
</reaction>
<reaction id="rxn02885_c0" name="R04134_c0" reversible="false">
<notes>
<html:p>GENE_ASSOCIATION:RL0016</html:p>
<html:p>PROTEIN_ASSOCIATION:RL0016</html:p>
</notes>
<listOfReactants>
<speciesReference species="cpd03326_c0" stoichiometry="1"/>
</listOfReactants>
<listOfProducts>
<speciesReference species="cpd01960_c0" stoichiometry="1"/>
</listOfProducts>
<kineticLaw>
	<math xmlns="http://www.w3.org/1998/Math/MathML">
			<ci> FLUX_VALUE </ci>
	</math>
	<listOfParameters>
		<parameter id="LOWER_BOUND" value="0" name="mmol_per_gDW_per_hr"/>
		<parameter id="UPPER_BOUND" value="1000" name="mmol_per_gDW_per_hr"/>
		<parameter id="OBJECTIVE_COEFFICIENT" value="0"/>
		<parameter id="FLUX_VALUE" value="0.0" name="mmol_per_gDW_per_hr"/>
	</listOfParameters>
</kineticLaw>
</reaction>
<reaction id="rxn08817_c0" name="Lysophospholipase_L2_2_acylglycerophosphotidate__n_C12_0_c0" reversible="true">
<notes>
<html:p>GENE_ASSOCIATION:(RL3335 or RL4090)</html:p>
<html:p>PROTEIN_ASSOCIATION:(RL3335 or RL4090)</html:p>
</notes>
<listOfReactants>
<speciesReference species="cpd00001_c0" stoichiometry="1"/>
<speciesReference species="cpd15350_c0" stoichiometry="1"/>
</listOfReactants>
<listOfProducts>
<speciesReference species="cpd00067_c0" stoichiometry="2"/>
<speciesReference species="cpd00080_c0" stoichiometry="1"/>
<speciesReference species="cpd01741_c0" stoichiometry="1"/>
</listOfProducts>
<kineticLaw>
	<math xmlns="http://www.w3.org/1998/Math/MathML">
			<ci> FLUX_VALUE </ci>
	</math>
	<listOfParameters>
		<parameter id="LOWER_BOUND" value="-1000" name="mmol_per_gDW_per_hr"/>
		<parameter id="UPPER_BOUND" value="1000" name="mmol_per_gDW_per_hr"/>
		<parameter id="OBJECTIVE_COEFFICIENT" value="0"/>
		<parameter id="FLUX_VALUE" value="0.0" name="mmol_per_gDW_per_hr"/>
	</listOfParameters>
</kineticLaw>
</reaction>
<reaction id="rxn00910_c0" name="5_methyltetrahydrofolate_NADP_plus__oxidoreductase_c0" reversible="true">
<notes>
<html:p>GENE_ASSOCIATION:(pRL90256 or RL3331)</html:p>
<html:p>PROTEIN_ASSOCIATION:(pRL90256 or RL3331)</html:p>
</notes>
<listOfReactants>
<speciesReference species="cpd00006_c0" stoichiometry="1"/>
<speciesReference species="cpd00345_c0" stoichiometry="1"/>
</listOfReactants>
<listOfProducts>
<speciesReference species="cpd00005_c0" stoichiometry="1"/>
<speciesReference species="cpd00067_c0" stoichiometry="1"/>
<speciesReference species="cpd00125_c0" stoichiometry="1"/>
</listOfProducts>
<kineticLaw>
	<math xmlns="http://www.w3.org/1998/Math/MathML">
			<ci> FLUX_VALUE </ci>
	</math>
	<listOfParameters>
		<parameter id="LOWER_BOUND" value="-1000" name="mmol_per_gDW_per_hr"/>
		<parameter id="UPPER_BOUND" value="1000" name="mmol_per_gDW_per_hr"/>
		<parameter id="OBJECTIVE_COEFFICIENT" value="0"/>
		<parameter id="FLUX_VALUE" value="0.0" name="mmol_per_gDW_per_hr"/>
	</listOfParameters>
</kineticLaw>
</reaction>
<reaction id="rxn08296_c0" name="diacylglycerol_kinase_n_C14_1_c0" reversible="true">
<notes>
<html:p>GENE_ASSOCIATION:RL2780</html:p>
<html:p>PROTEIN_ASSOCIATION:RL2780</html:p>
</notes>
<listOfReactants>
<speciesReference species="cpd00002_c0" stoichiometry="1"/>
<speciesReference species="cpd15308_c0" stoichiometry="1"/>
</listOfReactants>
<listOfProducts>
<speciesReference species="cpd00008_c0" stoichiometry="1"/>
<speciesReference species="cpd15523_c0" stoichiometry="1"/>
</listOfProducts>
<kineticLaw>
	<math xmlns="http://www.w3.org/1998/Math/MathML">
			<ci> FLUX_VALUE </ci>
	</math>
	<listOfParameters>
		<parameter id="LOWER_BOUND" value="-1000" name="mmol_per_gDW_per_hr"/>
		<parameter id="UPPER_BOUND" value="1000" name="mmol_per_gDW_per_hr"/>
		<parameter id="OBJECTIVE_COEFFICIENT" value="0"/>
		<parameter id="FLUX_VALUE" value="0.0" name="mmol_per_gDW_per_hr"/>
	</listOfParameters>
</kineticLaw>
</reaction>
<reaction id="rxn05541_c0" name="Dipeptide_transport_via_ABC_system_ala_glu_c0" reversible="false">
<notes>
<html:p>GENE_ASSOCIATION:((pRL90105 or pRL100280 or pRL110278 or RL3547 or RL4468 or pRL90253 or pRL110246) or (RL3545 or RL0187 or pRL90251) or (pRL120338 or pRL110054 or RL4414 or pRL100279 or pRL90104 or RL4467 or RL3798 or RL3546 or pRL120772 or pRL120329 or pRL90252 or pRL110446) or (RL0228 or pRL110448 or RL4463 or RL4651 or pRL120434 or pRL110454 or pRL90101 or pRL120775 or pRL90185 or RL0778 or pRL110476 or RL2338) or (pRL120164 or pRL90249 or pRL110281 or RL3543))</html:p>
<html:p>PROTEIN_ASSOCIATION:((pRL90105 or pRL100280 or pRL110278 or RL3547 or RL4468 or pRL90253 or pRL110246) or (RL3545 or RL0187 or pRL90251) or (pRL120338 or pRL110054 or RL4414 or pRL100279 or pRL90104 or RL4467 or RL3798 or RL3546 or pRL120772 or pRL120329 or pRL90252 or pRL110446) or (RL0228 or pRL110448 or RL4463 or RL4651 or pRL120434 or pRL110454 or pRL90101 or pRL120775 or pRL90185 or RL0778 or pRL110476 or RL2338) or (pRL120164 or pRL90249 or pRL110281 or RL3543))</html:p>
</notes>
<listOfReactants>
<speciesReference species="cpd00001_c0" stoichiometry="1"/>
<speciesReference species="cpd00002_c0" stoichiometry="1"/>
<speciesReference species="cpd11586_e0" stoichiometry="1"/>
</listOfReactants>
<listOfProducts>
<speciesReference species="cpd00008_c0" stoichiometry="1"/>
<speciesReference species="cpd00009_c0" stoichiometry="1"/>
<speciesReference species="cpd00067_c0" stoichiometry="1"/>
<speciesReference species="cpd11586_c0" stoichiometry="1"/>
</listOfProducts>
<kineticLaw>
	<math xmlns="http://www.w3.org/1998/Math/MathML">
			<ci> FLUX_VALUE </ci>
	</math>
	<listOfParameters>
		<parameter id="LOWER_BOUND" value="0" name="mmol_per_gDW_per_hr"/>
		<parameter id="UPPER_BOUND" value="1000" name="mmol_per_gDW_per_hr"/>
		<parameter id="OBJECTIVE_COEFFICIENT" value="0"/>
		<parameter id="FLUX_VALUE" value="0.0" name="mmol_per_gDW_per_hr"/>
	</listOfParameters>
</kineticLaw>
</reaction>
<reaction id="rxn00717_c0" name="Cytosine_aminohydrolase_c0" reversible="false">
<notes>
<html:p>GENE_ASSOCIATION:(pRL120308 or pRL110609 or pRL90208)</html:p>
<html:p>PROTEIN_ASSOCIATION:(pRL120308 or pRL110609 or pRL90208)</html:p>
</notes>
<listOfReactants>
<speciesReference species="cpd00001_c0" stoichiometry="1"/>
<speciesReference species="cpd00067_c0" stoichiometry="1"/>
<speciesReference species="cpd00307_c0" stoichiometry="1"/>
</listOfReactants>
<listOfProducts>
<speciesReference species="cpd00013_c0" stoichiometry="1"/>
<speciesReference species="cpd00092_c0" stoichiometry="1"/>
</listOfProducts>
<kineticLaw>
	<math xmlns="http://www.w3.org/1998/Math/MathML">
			<ci> FLUX_VALUE </ci>
	</math>
	<listOfParameters>
		<parameter id="LOWER_BOUND" value="0" name="mmol_per_gDW_per_hr"/>
		<parameter id="UPPER_BOUND" value="1000" name="mmol_per_gDW_per_hr"/>
		<parameter id="OBJECTIVE_COEFFICIENT" value="0"/>
		<parameter id="FLUX_VALUE" value="0.0" name="mmol_per_gDW_per_hr"/>
	</listOfParameters>
</kineticLaw>
</reaction>
<reaction id="rxn05647_c0" name="salicin_transport_via_PEP_Pyr_PTS_c0" reversible="true">
<notes>
<html:p>GENE_ASSOCIATION:(Unknown and RL2904 and Unknown and Unknown and Unknown)</html:p>
<html:p>PROTEIN_ASSOCIATION:(Unknown and RL2904 and Unknown and Unknown and Unknown)</html:p>
</notes>
<listOfReactants>
<speciesReference species="cpd00061_c0" stoichiometry="1"/>
<speciesReference species="cpd01030_e0" stoichiometry="1"/>
</listOfReactants>
<listOfProducts>
<speciesReference species="cpd00020_c0" stoichiometry="1"/>
<speciesReference species="cpd03698_c0" stoichiometry="1"/>
</listOfProducts>
<kineticLaw>
	<math xmlns="http://www.w3.org/1998/Math/MathML">
			<ci> FLUX_VALUE </ci>
	</math>
	<listOfParameters>
		<parameter id="LOWER_BOUND" value="-1000" name="mmol_per_gDW_per_hr"/>
		<parameter id="UPPER_BOUND" value="1000" name="mmol_per_gDW_per_hr"/>
		<parameter id="OBJECTIVE_COEFFICIENT" value="0"/>
		<parameter id="FLUX_VALUE" value="0.0" name="mmol_per_gDW_per_hr"/>
	</listOfParameters>
</kineticLaw>
</reaction>
<reaction id="rxn01297_c0" name="hypoxanthine_NAD_plus__oxidoreductase_c0" reversible="true">
<notes>
<html:p>GENE_ASSOCIATION:((pRL120301 or pRL80023) or RL3571 or RL3570 or RL3570)</html:p>
<html:p>PROTEIN_ASSOCIATION:((pRL120301 or pRL80023) or RL3571 or RL3570 or RL3570)</html:p>
</notes>
<listOfReactants>
<speciesReference species="cpd00001_c0" stoichiometry="1"/>
<speciesReference species="cpd00003_c0" stoichiometry="1"/>
<speciesReference species="cpd00226_c0" stoichiometry="1"/>
</listOfReactants>
<listOfProducts>
<speciesReference species="cpd00004_c0" stoichiometry="1"/>
<speciesReference species="cpd00067_c0" stoichiometry="1"/>
<speciesReference species="cpd00309_c0" stoichiometry="1"/>
</listOfProducts>
<kineticLaw>
	<math xmlns="http://www.w3.org/1998/Math/MathML">
			<ci> FLUX_VALUE </ci>
	</math>
	<listOfParameters>
		<parameter id="LOWER_BOUND" value="-1000" name="mmol_per_gDW_per_hr"/>
		<parameter id="UPPER_BOUND" value="1000" name="mmol_per_gDW_per_hr"/>
		<parameter id="OBJECTIVE_COEFFICIENT" value="0"/>
		<parameter id="FLUX_VALUE" value="0.0" name="mmol_per_gDW_per_hr"/>
	</listOfParameters>
</kineticLaw>
</reaction>
<reaction id="rxn01276_c0" name="D_Gluconate_NAD_plus__5_oxidoreductase_c0" reversible="true">
<notes>
<html:p>GENE_ASSOCIATION:pRL80037</html:p>
<html:p>PROTEIN_ASSOCIATION:pRL80037</html:p>
</notes>
<listOfReactants>
<speciesReference species="cpd00003_c0" stoichiometry="1"/>
<speciesReference species="cpd00222_c0" stoichiometry="1"/>
</listOfReactants>
<listOfProducts>
<speciesReference species="cpd00004_c0" stoichiometry="1"/>
<speciesReference species="cpd00067_c0" stoichiometry="1"/>
<speciesReference species="cpd00781_c0" stoichiometry="1"/>
</listOfProducts>
<kineticLaw>
	<math xmlns="http://www.w3.org/1998/Math/MathML">
			<ci> FLUX_VALUE </ci>
	</math>
	<listOfParameters>
		<parameter id="LOWER_BOUND" value="-1000" name="mmol_per_gDW_per_hr"/>
		<parameter id="UPPER_BOUND" value="1000" name="mmol_per_gDW_per_hr"/>
		<parameter id="OBJECTIVE_COEFFICIENT" value="0"/>
		<parameter id="FLUX_VALUE" value="0.0" name="mmol_per_gDW_per_hr"/>
	</listOfParameters>
</kineticLaw>
</reaction>
<reaction id="rxn10254_c0" name="anteisoheptadecanoyl_Diacylglycerol_kinase_c0" reversible="true">
<notes>
<html:p>GENE_ASSOCIATION:RL2780</html:p>
<html:p>PROTEIN_ASSOCIATION:RL2780</html:p>
</notes>
<listOfReactants>
<speciesReference species="cpd00002_c0" stoichiometry="1"/>
<speciesReference species="cpd15702_c0" stoichiometry="1"/>
</listOfReactants>
<listOfProducts>
<speciesReference species="cpd00008_c0" stoichiometry="1"/>
<speciesReference species="cpd15678_c0" stoichiometry="1"/>
</listOfProducts>
<kineticLaw>
	<math xmlns="http://www.w3.org/1998/Math/MathML">
			<ci> FLUX_VALUE </ci>
	</math>
	<listOfParameters>
		<parameter id="LOWER_BOUND" value="-1000" name="mmol_per_gDW_per_hr"/>
		<parameter id="UPPER_BOUND" value="1000" name="mmol_per_gDW_per_hr"/>
		<parameter id="OBJECTIVE_COEFFICIENT" value="0"/>
		<parameter id="FLUX_VALUE" value="0.0" name="mmol_per_gDW_per_hr"/>
	</listOfParameters>
</kineticLaw>
</reaction>
<reaction id="rxn05459_c0" name="stearyl_ACP_acyl_carrier_protein_transferase_c0" reversible="true">
<notes>
<html:p>GENE_ASSOCIATION:RL1557</html:p>
<html:p>PROTEIN_ASSOCIATION:RL1557</html:p>
</notes>
<listOfReactants>
<speciesReference species="cpd00010_c0" stoichiometry="1"/>
<speciesReference species="cpd00067_c0" stoichiometry="1"/>
<speciesReference species="cpd11573_c0" stoichiometry="1"/>
</listOfReactants>
<listOfProducts>
<speciesReference species="cpd00327_c0" stoichiometry="1"/>
<speciesReference species="cpd11493_c0" stoichiometry="1"/>
</listOfProducts>
<kineticLaw>
	<math xmlns="http://www.w3.org/1998/Math/MathML">
			<ci> FLUX_VALUE </ci>
	</math>
	<listOfParameters>
		<parameter id="LOWER_BOUND" value="-1000" name="mmol_per_gDW_per_hr"/>
		<parameter id="UPPER_BOUND" value="1000" name="mmol_per_gDW_per_hr"/>
		<parameter id="OBJECTIVE_COEFFICIENT" value="0"/>
		<parameter id="FLUX_VALUE" value="0.0" name="mmol_per_gDW_per_hr"/>
	</listOfParameters>
</kineticLaw>
</reaction>
<reaction id="rxn05453_c0" name="13_methyl_tetra_decanoyl_ACP_acyl_carrier_protein_transferase_c0" reversible="true">
<notes>
<html:p>GENE_ASSOCIATION:RL1557</html:p>
<html:p>PROTEIN_ASSOCIATION:RL1557</html:p>
</notes>
<listOfReactants>
<speciesReference species="cpd00010_c0" stoichiometry="1"/>
<speciesReference species="cpd00067_c0" stoichiometry="2"/>
<speciesReference species="cpd11540_c0" stoichiometry="1"/>
</listOfReactants>
<listOfProducts>
<speciesReference species="cpd11437_c0" stoichiometry="1"/>
<speciesReference species="cpd11493_c0" stoichiometry="1"/>
</listOfProducts>
<kineticLaw>
	<math xmlns="http://www.w3.org/1998/Math/MathML">
			<ci> FLUX_VALUE </ci>
	</math>
	<listOfParameters>
		<parameter id="LOWER_BOUND" value="-1000" name="mmol_per_gDW_per_hr"/>
		<parameter id="UPPER_BOUND" value="1000" name="mmol_per_gDW_per_hr"/>
		<parameter id="OBJECTIVE_COEFFICIENT" value="0"/>
		<parameter id="FLUX_VALUE" value="0.0" name="mmol_per_gDW_per_hr"/>
	</listOfParameters>
</kineticLaw>
</reaction>
<reaction id="rxn01682_c0" name="1S_2R_1_C_indol_3_ylglycerol_3_phosphate_D_glyceraldehyde_3_phosphate_lyase_c0" reversible="true">
<notes>
<html:p>GENE_ASSOCIATION:((RL0021 and RL0022) or RL1616)</html:p>
<html:p>PROTEIN_ASSOCIATION:((RL0021 and RL0022) or RL1616)</html:p>
</notes>
<listOfReactants>
<speciesReference species="cpd02210_c0" stoichiometry="1"/>
</listOfReactants>
<listOfProducts>
<speciesReference species="cpd00102_c0" stoichiometry="1"/>
<speciesReference species="cpd00359_c0" stoichiometry="1"/>
</listOfProducts>
<kineticLaw>
	<math xmlns="http://www.w3.org/1998/Math/MathML">
			<ci> FLUX_VALUE </ci>
	</math>
	<listOfParameters>
		<parameter id="LOWER_BOUND" value="-1000" name="mmol_per_gDW_per_hr"/>
		<parameter id="UPPER_BOUND" value="1000" name="mmol_per_gDW_per_hr"/>
		<parameter id="OBJECTIVE_COEFFICIENT" value="0"/>
		<parameter id="FLUX_VALUE" value="0.0" name="mmol_per_gDW_per_hr"/>
	</listOfParameters>
</kineticLaw>
</reaction>
<reaction id="rxn08796_c0" name="Lysophospholipase_L1_2_acylglycerophosphotidate__n_C12_0_periplasm_c0" reversible="true">
<notes>
<html:p>GENE_ASSOCIATION:(RL3335 or RL4090)</html:p>
<html:p>PROTEIN_ASSOCIATION:(RL3335 or RL4090)</html:p>
</notes>
<listOfReactants>
<speciesReference species="cpd00001_c0" stoichiometry="1"/>
<speciesReference species="cpd15325_c0" stoichiometry="1"/>
</listOfReactants>
<listOfProducts>
<speciesReference species="cpd00067_c0" stoichiometry="1"/>
<speciesReference species="cpd00080_c0" stoichiometry="1"/>
<speciesReference species="cpd01741_c0" stoichiometry="1"/>
</listOfProducts>
<kineticLaw>
	<math xmlns="http://www.w3.org/1998/Math/MathML">
			<ci> FLUX_VALUE </ci>
	</math>
	<listOfParameters>
		<parameter id="LOWER_BOUND" value="-1000" name="mmol_per_gDW_per_hr"/>
		<parameter id="UPPER_BOUND" value="1000" name="mmol_per_gDW_per_hr"/>
		<parameter id="OBJECTIVE_COEFFICIENT" value="0"/>
		<parameter id="FLUX_VALUE" value="0.0" name="mmol_per_gDW_per_hr"/>
	</listOfParameters>
</kineticLaw>
</reaction>
<reaction id="rxn03142_c0" name="cis_2_Chloro_4_carboxymethylenebut_2_en_1_4_olide_cis_trans_isomerase_c0" reversible="true">
<notes>
<html:p>GENE_ASSOCIATION:(RL2736 or RL1866)</html:p>
<html:p>PROTEIN_ASSOCIATION:(RL2736 or RL1866)</html:p>
</notes>
<listOfReactants>
<speciesReference species="cpd02864_c0" stoichiometry="1"/>
</listOfReactants>
<listOfProducts>
<speciesReference species="cpd02880_c0" stoichiometry="1"/>
</listOfProducts>
<kineticLaw>
	<math xmlns="http://www.w3.org/1998/Math/MathML">
			<ci> FLUX_VALUE </ci>
	</math>
	<listOfParameters>
		<parameter id="LOWER_BOUND" value="-1000" name="mmol_per_gDW_per_hr"/>
		<parameter id="UPPER_BOUND" value="1000" name="mmol_per_gDW_per_hr"/>
		<parameter id="OBJECTIVE_COEFFICIENT" value="0"/>
		<parameter id="FLUX_VALUE" value="0.0" name="mmol_per_gDW_per_hr"/>
	</listOfParameters>
</kineticLaw>
</reaction>
<reaction id="rxn03181_c0" name="ATP_2_3_2_3_tetrakis3_hydroxytetradecanoyl_D_glucosaminyl_beta_D_1_6_glucosaminyl_alpha_phosphate_4_O_phosphotransferase_c0" reversible="true">
<notes>
<html:p>GENE_ASSOCIATION:RL0904</html:p>
<html:p>PROTEIN_ASSOCIATION:RL0904</html:p>
</notes>
<listOfReactants>
<speciesReference species="cpd00002_c0" stoichiometry="1"/>
<speciesReference species="cpd03002_c0" stoichiometry="1"/>
</listOfReactants>
<listOfProducts>
<speciesReference species="cpd00008_c0" stoichiometry="1"/>
<speciesReference species="cpd00067_c0" stoichiometry="1"/>
<speciesReference species="cpd02993_c0" stoichiometry="1"/>
</listOfProducts>
<kineticLaw>
	<math xmlns="http://www.w3.org/1998/Math/MathML">
			<ci> FLUX_VALUE </ci>
	</math>
	<listOfParameters>
		<parameter id="LOWER_BOUND" value="-1000" name="mmol_per_gDW_per_hr"/>
		<parameter id="UPPER_BOUND" value="1000" name="mmol_per_gDW_per_hr"/>
		<parameter id="OBJECTIVE_COEFFICIENT" value="0"/>
		<parameter id="FLUX_VALUE" value="0.0" name="mmol_per_gDW_per_hr"/>
	</listOfParameters>
</kineticLaw>
</reaction>
<reaction id="rxn03717_c0" name="R05417_c0" reversible="true">
<notes>
<html:p>GENE_ASSOCIATION:RL0962</html:p>
<html:p>PROTEIN_ASSOCIATION:RL0962</html:p>
</notes>
<listOfReactants>
<speciesReference species="cpd00004_c0" stoichiometry="1"/>
<speciesReference species="cpd00007_c0" stoichiometry="1"/>
<speciesReference species="cpd00067_c0" stoichiometry="1"/>
<speciesReference species="cpd04358_c0" stoichiometry="1"/>
</listOfReactants>
<listOfProducts>
<speciesReference species="cpd00003_c0" stoichiometry="1"/>
<speciesReference species="cpd04359_c0" stoichiometry="1"/>
</listOfProducts>
<kineticLaw>
	<math xmlns="http://www.w3.org/1998/Math/MathML">
			<ci> FLUX_VALUE </ci>
	</math>
	<listOfParameters>
		<parameter id="LOWER_BOUND" value="-1000" name="mmol_per_gDW_per_hr"/>
		<parameter id="UPPER_BOUND" value="1000" name="mmol_per_gDW_per_hr"/>
		<parameter id="OBJECTIVE_COEFFICIENT" value="0"/>
		<parameter id="FLUX_VALUE" value="0.0" name="mmol_per_gDW_per_hr"/>
	</listOfParameters>
</kineticLaw>
</reaction>
<reaction id="rxn11654_c0" name="fluorene_NADH_oxygen_oxidoreductase_c0" reversible="true">
<notes>
<html:p>GENE_ASSOCIATION:RL0962</html:p>
<html:p>PROTEIN_ASSOCIATION:RL0962</html:p>
</notes>
<listOfReactants>
<speciesReference species="cpd00004_c0" stoichiometry="1"/>
<speciesReference species="cpd00007_c0" stoichiometry="1"/>
<speciesReference species="cpd00067_c0" stoichiometry="1"/>
<speciesReference species="cpd04851_c0" stoichiometry="1"/>
</listOfReactants>
<listOfProducts>
<speciesReference species="cpd00001_c0" stoichiometry="1"/>
<speciesReference species="cpd00003_c0" stoichiometry="1"/>
<speciesReference species="cpd04101_c0" stoichiometry="1"/>
</listOfProducts>
<kineticLaw>
	<math xmlns="http://www.w3.org/1998/Math/MathML">
			<ci> FLUX_VALUE </ci>
	</math>
	<listOfParameters>
		<parameter id="LOWER_BOUND" value="-1000" name="mmol_per_gDW_per_hr"/>
		<parameter id="UPPER_BOUND" value="1000" name="mmol_per_gDW_per_hr"/>
		<parameter id="OBJECTIVE_COEFFICIENT" value="0"/>
		<parameter id="FLUX_VALUE" value="0.0" name="mmol_per_gDW_per_hr"/>
	</listOfParameters>
</kineticLaw>
</reaction>
<reaction id="rxn02331_c0" name="phosphoenolpyruvate_D_arabinose_5_phosphate_C_1_carboxyvinyltransferase_phosphate_hydrolysing__2_carboxy_2_oxoethyl_forming_c0" reversible="false">
<notes>
<html:p>GENE_ASSOCIATION:RL2238</html:p>
<html:p>PROTEIN_ASSOCIATION:RL2238</html:p>
</notes>
<listOfReactants>
<speciesReference species="cpd00001_c0" stoichiometry="1"/>
<speciesReference species="cpd00061_c0" stoichiometry="1"/>
<speciesReference species="cpd00817_c0" stoichiometry="1"/>
</listOfReactants>
<listOfProducts>
<speciesReference species="cpd00009_c0" stoichiometry="1"/>
<speciesReference species="cpd02730_c0" stoichiometry="1"/>
</listOfProducts>
<kineticLaw>
	<math xmlns="http://www.w3.org/1998/Math/MathML">
			<ci> FLUX_VALUE </ci>
	</math>
	<listOfParameters>
		<parameter id="LOWER_BOUND" value="0" name="mmol_per_gDW_per_hr"/>
		<parameter id="UPPER_BOUND" value="1000" name="mmol_per_gDW_per_hr"/>
		<parameter id="OBJECTIVE_COEFFICIENT" value="0"/>
		<parameter id="FLUX_VALUE" value="0.0" name="mmol_per_gDW_per_hr"/>
	</listOfParameters>
</kineticLaw>
</reaction>
<reaction id="rxn06493_c0" name="dihydrolipoylprotein_NAD_plus__oxidoreductase_c0" reversible="true">
<notes>
<html:p>GENE_ASSOCIATION:(Unknown and RL2573)</html:p>
<html:p>PROTEIN_ASSOCIATION:(Unknown and RL2573)</html:p>
</notes>
<listOfReactants>
<speciesReference species="cpd00003_c0" stoichiometry="1"/>
<speciesReference species="cpd12225_c0" stoichiometry="1"/>
</listOfReactants>
<listOfProducts>
<speciesReference species="cpd00004_c0" stoichiometry="1"/>
<speciesReference species="cpd00067_c0" stoichiometry="1"/>
<speciesReference species="cpd12005_c0" stoichiometry="1"/>
</listOfProducts>
<kineticLaw>
	<math xmlns="http://www.w3.org/1998/Math/MathML">
			<ci> FLUX_VALUE </ci>
	</math>
	<listOfParameters>
		<parameter id="LOWER_BOUND" value="-1000" name="mmol_per_gDW_per_hr"/>
		<parameter id="UPPER_BOUND" value="1000" name="mmol_per_gDW_per_hr"/>
		<parameter id="OBJECTIVE_COEFFICIENT" value="0"/>
		<parameter id="FLUX_VALUE" value="0.0" name="mmol_per_gDW_per_hr"/>
	</listOfParameters>
</kineticLaw>
</reaction>
<reaction id="rxn10214_c0" name="isoheptadecanoyl_1_acylglycerol_3_phosphate_O_acyltransferase_c0" reversible="false">
<notes>
<html:p>GENE_ASSOCIATION:(pRL90201 or RL4333 or RL0396)</html:p>
<html:p>PROTEIN_ASSOCIATION:(pRL90201 or RL4333 or RL0396)</html:p>
</notes>
<listOfReactants>
<speciesReference species="cpd11432_c0" stoichiometry="1"/>
<speciesReference species="cpd15671_c0" stoichiometry="1"/>
</listOfReactants>
<listOfProducts>
<speciesReference species="cpd00010_c0" stoichiometry="1"/>
<speciesReference species="cpd00067_c0" stoichiometry="1"/>
<speciesReference species="cpd15677_c0" stoichiometry="1"/>
</listOfProducts>
<kineticLaw>
	<math xmlns="http://www.w3.org/1998/Math/MathML">
			<ci> FLUX_VALUE </ci>
	</math>
	<listOfParameters>
		<parameter id="LOWER_BOUND" value="0" name="mmol_per_gDW_per_hr"/>
		<parameter id="UPPER_BOUND" value="1000" name="mmol_per_gDW_per_hr"/>
		<parameter id="OBJECTIVE_COEFFICIENT" value="0"/>
		<parameter id="FLUX_VALUE" value="0.0" name="mmol_per_gDW_per_hr"/>
	</listOfParameters>
</kineticLaw>
</reaction>
<reaction id="rxn12846_c0" name="Gly_Phe_aminopeptidase_c0" reversible="true">
<notes>
<html:p>GENE_ASSOCIATION:((RL3560 or RL2069) or RL1571 or RL1446 or RL0222)</html:p>
<html:p>PROTEIN_ASSOCIATION:((RL3560 or RL2069) or RL1571 or RL1446 or RL0222)</html:p>
</notes>
<listOfReactants>
<speciesReference species="cpd00001_c0" stoichiometry="1"/>
<speciesReference species="cpd15605_c0" stoichiometry="1"/>
</listOfReactants>
<listOfProducts>
<speciesReference species="cpd00033_c0" stoichiometry="1"/>
<speciesReference species="cpd00066_c0" stoichiometry="1"/>
</listOfProducts>
<kineticLaw>
	<math xmlns="http://www.w3.org/1998/Math/MathML">
			<ci> FLUX_VALUE </ci>
	</math>
	<listOfParameters>
		<parameter id="LOWER_BOUND" value="-1000" name="mmol_per_gDW_per_hr"/>
		<parameter id="UPPER_BOUND" value="1000" name="mmol_per_gDW_per_hr"/>
		<parameter id="OBJECTIVE_COEFFICIENT" value="0"/>
		<parameter id="FLUX_VALUE" value="0.0" name="mmol_per_gDW_per_hr"/>
	</listOfParameters>
</kineticLaw>
</reaction>
<reaction id="rxn00337_c0" name="ATP_L_aspartate_4_phosphotransferase_c0" reversible="true">
<notes>
<html:p>GENE_ASSOCIATION:(RL4284 or (RL4700 or RL0445))</html:p>
<html:p>PROTEIN_ASSOCIATION:(RL4284 or (RL4700 or RL0445))</html:p>
</notes>
<listOfReactants>
<speciesReference species="cpd00002_c0" stoichiometry="1"/>
<speciesReference species="cpd00041_c0" stoichiometry="1"/>
</listOfReactants>
<listOfProducts>
<speciesReference species="cpd00008_c0" stoichiometry="1"/>
<speciesReference species="cpd01977_c0" stoichiometry="1"/>
</listOfProducts>
<kineticLaw>
	<math xmlns="http://www.w3.org/1998/Math/MathML">
			<ci> FLUX_VALUE </ci>
	</math>
	<listOfParameters>
		<parameter id="LOWER_BOUND" value="-1000" name="mmol_per_gDW_per_hr"/>
		<parameter id="UPPER_BOUND" value="1000" name="mmol_per_gDW_per_hr"/>
		<parameter id="OBJECTIVE_COEFFICIENT" value="0"/>
		<parameter id="FLUX_VALUE" value="0.0" name="mmol_per_gDW_per_hr"/>
	</listOfParameters>
</kineticLaw>
</reaction>
<reaction id="rxn08308_c0" name="CDP_diacylglycerol_synthetase_n_C14_1_c0" reversible="true">
<notes>
<html:p>GENE_ASSOCIATION:(RL2226 or pRL90200)</html:p>
<html:p>PROTEIN_ASSOCIATION:(RL2226 or pRL90200)</html:p>
</notes>
<listOfReactants>
<speciesReference species="cpd00052_c0" stoichiometry="1"/>
<speciesReference species="cpd15523_c0" stoichiometry="1"/>
</listOfReactants>
<listOfProducts>
<speciesReference species="cpd00012_c0" stoichiometry="1"/>
<speciesReference species="cpd00067_c0" stoichiometry="1"/>
<speciesReference species="cpd15422_c0" stoichiometry="1"/>
</listOfProducts>
<kineticLaw>
	<math xmlns="http://www.w3.org/1998/Math/MathML">
			<ci> FLUX_VALUE </ci>
	</math>
	<listOfParameters>
		<parameter id="LOWER_BOUND" value="-1000" name="mmol_per_gDW_per_hr"/>
		<parameter id="UPPER_BOUND" value="1000" name="mmol_per_gDW_per_hr"/>
		<parameter id="OBJECTIVE_COEFFICIENT" value="0"/>
		<parameter id="FLUX_VALUE" value="0.0" name="mmol_per_gDW_per_hr"/>
	</listOfParameters>
</kineticLaw>
</reaction>
<reaction id="rxn00208_c0" name="Pyridoxamine_5_phosphate_oxygen_oxidoreductase_deaminating_c0" reversible="false">
<notes>
<html:p>GENE_ASSOCIATION:(RL1014 or RL1184)</html:p>
<html:p>PROTEIN_ASSOCIATION:(RL1014 or RL1184)</html:p>
</notes>
<listOfReactants>
<speciesReference species="cpd00001_c0" stoichiometry="1"/>
<speciesReference species="cpd00007_c0" stoichiometry="1"/>
<speciesReference species="cpd00493_c0" stoichiometry="1"/>
</listOfReactants>
<listOfProducts>
<speciesReference species="cpd00013_c0" stoichiometry="1"/>
<speciesReference species="cpd00016_c0" stoichiometry="1"/>
<speciesReference species="cpd00025_c0" stoichiometry="1"/>
</listOfProducts>
<kineticLaw>
	<math xmlns="http://www.w3.org/1998/Math/MathML">
			<ci> FLUX_VALUE </ci>
	</math>
	<listOfParameters>
		<parameter id="LOWER_BOUND" value="0" name="mmol_per_gDW_per_hr"/>
		<parameter id="UPPER_BOUND" value="1000" name="mmol_per_gDW_per_hr"/>
		<parameter id="OBJECTIVE_COEFFICIENT" value="0"/>
		<parameter id="FLUX_VALUE" value="0.0" name="mmol_per_gDW_per_hr"/>
	</listOfParameters>
</kineticLaw>
</reaction>
<reaction id="rxn08823_c0" name="Lysophospholipase_L2_2_acylglycerophosphotidate__n_C18_1_c0" reversible="true">
<notes>
<html:p>GENE_ASSOCIATION:(RL3335 or RL4090)</html:p>
<html:p>PROTEIN_ASSOCIATION:(RL3335 or RL4090)</html:p>
</notes>
<listOfReactants>
<speciesReference species="cpd00001_c0" stoichiometry="1"/>
<speciesReference species="cpd15357_c0" stoichiometry="1"/>
</listOfReactants>
<listOfProducts>
<speciesReference species="cpd00067_c0" stoichiometry="2"/>
<speciesReference species="cpd00080_c0" stoichiometry="1"/>
<speciesReference species="cpd15269_c0" stoichiometry="1"/>
</listOfProducts>
<kineticLaw>
	<math xmlns="http://www.w3.org/1998/Math/MathML">
			<ci> FLUX_VALUE </ci>
	</math>
	<listOfParameters>
		<parameter id="LOWER_BOUND" value="-1000" name="mmol_per_gDW_per_hr"/>
		<parameter id="UPPER_BOUND" value="1000" name="mmol_per_gDW_per_hr"/>
		<parameter id="OBJECTIVE_COEFFICIENT" value="0"/>
		<parameter id="FLUX_VALUE" value="0.0" name="mmol_per_gDW_per_hr"/>
	</listOfParameters>
</kineticLaw>
</reaction>
<reaction id="rxn05031_c0" name="prephytoene_diphosphate_geranylgeranyl_diphosphate_geranylgeranyltransferase_c0" reversible="false">
<notes>
<html:p>GENE_ASSOCIATION:RL2057</html:p>
<html:p>PROTEIN_ASSOCIATION:RL2057</html:p>
</notes>
<listOfReactants>
<speciesReference species="cpd02168_c0" stoichiometry="1"/>
</listOfReactants>
<listOfProducts>
<speciesReference species="cpd00012_c0" stoichiometry="1"/>
<speciesReference species="cpd00067_c0" stoichiometry="1"/>
<speciesReference species="cpd03205_c0" stoichiometry="1"/>
</listOfProducts>
<kineticLaw>
	<math xmlns="http://www.w3.org/1998/Math/MathML">
			<ci> FLUX_VALUE </ci>
	</math>
	<listOfParameters>
		<parameter id="LOWER_BOUND" value="0" name="mmol_per_gDW_per_hr"/>
		<parameter id="UPPER_BOUND" value="1000" name="mmol_per_gDW_per_hr"/>
		<parameter id="OBJECTIVE_COEFFICIENT" value="0"/>
		<parameter id="FLUX_VALUE" value="0.0" name="mmol_per_gDW_per_hr"/>
	</listOfParameters>
</kineticLaw>
</reaction>
<reaction id="rxn05434_c0" name="6_methyl_trans_oct_2_enoyl_ACP_NAD_plus__oxidoreductase_A_specific_c0" reversible="false">
<notes>
<html:p>GENE_ASSOCIATION:(RL0118 or RL1011)</html:p>
<html:p>PROTEIN_ASSOCIATION:(RL0118 or RL1011)</html:p>
</notes>
<listOfReactants>
<speciesReference species="cpd00004_c0" stoichiometry="1"/>
<speciesReference species="cpd00067_c0" stoichiometry="1"/>
<speciesReference species="cpd11502_c0" stoichiometry="1"/>
</listOfReactants>
<listOfProducts>
<speciesReference species="cpd00003_c0" stoichiometry="1"/>
<speciesReference species="cpd11503_c0" stoichiometry="1"/>
</listOfProducts>
<kineticLaw>
	<math xmlns="http://www.w3.org/1998/Math/MathML">
			<ci> FLUX_VALUE </ci>
	</math>
	<listOfParameters>
		<parameter id="LOWER_BOUND" value="0" name="mmol_per_gDW_per_hr"/>
		<parameter id="UPPER_BOUND" value="1000" name="mmol_per_gDW_per_hr"/>
		<parameter id="OBJECTIVE_COEFFICIENT" value="0"/>
		<parameter id="FLUX_VALUE" value="0.0" name="mmol_per_gDW_per_hr"/>
	</listOfParameters>
</kineticLaw>
</reaction>
<reaction id="rxn00140_c0" name="adenosine_3_5_phosphate_5_nucleotidohydrolase_c0" reversible="true">
<notes>
<html:p>GENE_ASSOCIATION:(RL2417 or pRL110368)</html:p>
<html:p>PROTEIN_ASSOCIATION:(RL2417 or pRL110368)</html:p>
</notes>
<listOfReactants>
<speciesReference species="cpd00001_c0" stoichiometry="1"/>
<speciesReference species="cpd00446_c0" stoichiometry="1"/>
</listOfReactants>
<listOfProducts>
<speciesReference species="cpd00018_c0" stoichiometry="1"/>
<speciesReference species="cpd00067_c0" stoichiometry="1"/>
</listOfProducts>
<kineticLaw>
	<math xmlns="http://www.w3.org/1998/Math/MathML">
			<ci> FLUX_VALUE </ci>
	</math>
	<listOfParameters>
		<parameter id="LOWER_BOUND" value="-1000" name="mmol_per_gDW_per_hr"/>
		<parameter id="UPPER_BOUND" value="1000" name="mmol_per_gDW_per_hr"/>
		<parameter id="OBJECTIVE_COEFFICIENT" value="0"/>
		<parameter id="FLUX_VALUE" value="0.0" name="mmol_per_gDW_per_hr"/>
	</listOfParameters>
</kineticLaw>
</reaction>
<reaction id="rxn05346_c0" name="butyryl_acyl_carrier_protein_malonyl_acyl_carrier_protein_C_acyltransferase_decarboxylating_c0" reversible="false">
<notes>
<html:p>GENE_ASSOCIATION:(((RL2409 or pRL100182 or RL2815 or RL1560 or RL2814) and RL1639) or RL0117 or RL1538)</html:p>
<html:p>PROTEIN_ASSOCIATION:(((RL2409 or pRL100182 or RL2815 or RL1560 or RL2814) and RL1639) or RL0117 or RL1538)</html:p>
</notes>
<listOfReactants>
<speciesReference species="cpd11464_c0" stoichiometry="1"/>
<speciesReference species="cpd11492_c0" stoichiometry="1"/>
</listOfReactants>
<listOfProducts>
<speciesReference species="cpd00011_c0" stoichiometry="1"/>
<speciesReference species="cpd11486_c0" stoichiometry="1"/>
<speciesReference species="cpd11493_c0" stoichiometry="1"/>
</listOfProducts>
<kineticLaw>
	<math xmlns="http://www.w3.org/1998/Math/MathML">
			<ci> FLUX_VALUE </ci>
	</math>
	<listOfParameters>
		<parameter id="LOWER_BOUND" value="0" name="mmol_per_gDW_per_hr"/>
		<parameter id="UPPER_BOUND" value="1000" name="mmol_per_gDW_per_hr"/>
		<parameter id="OBJECTIVE_COEFFICIENT" value="0"/>
		<parameter id="FLUX_VALUE" value="0.0" name="mmol_per_gDW_per_hr"/>
	</listOfParameters>
</kineticLaw>
</reaction>
<reaction id="rxn00867_c0" name="L_histidine_ammonia_lyase_urocanate_forming_c0" reversible="false">
<notes>
<html:p>GENE_ASSOCIATION:(pRL120749 or pRL110215 or pRL110205 or RL4470)</html:p>
<html:p>PROTEIN_ASSOCIATION:(pRL120749 or pRL110215 or pRL110205 or RL4470)</html:p>
</notes>
<listOfReactants>
<speciesReference species="cpd00119_c0" stoichiometry="1"/>
</listOfReactants>
<listOfProducts>
<speciesReference species="cpd00013_c0" stoichiometry="1"/>
<speciesReference species="cpd00581_c0" stoichiometry="1"/>
</listOfProducts>
<kineticLaw>
	<math xmlns="http://www.w3.org/1998/Math/MathML">
			<ci> FLUX_VALUE </ci>
	</math>
	<listOfParameters>
		<parameter id="LOWER_BOUND" value="0" name="mmol_per_gDW_per_hr"/>
		<parameter id="UPPER_BOUND" value="1000" name="mmol_per_gDW_per_hr"/>
		<parameter id="OBJECTIVE_COEFFICIENT" value="0"/>
		<parameter id="FLUX_VALUE" value="0.0" name="mmol_per_gDW_per_hr"/>
	</listOfParameters>
</kineticLaw>
</reaction>
<reaction id="rxn02070_c0" name="17alpha_21_dihydroxy_5beta_pregnane_3_11_20_trione_NADP_plus__delta4_oxidoreductase_c0" reversible="true">
<notes>
<html:p>GENE_ASSOCIATION:pRL120100</html:p>
<html:p>PROTEIN_ASSOCIATION:pRL120100</html:p>
</notes>
<listOfReactants>
<speciesReference species="cpd00006_c0" stoichiometry="1"/>
<speciesReference species="cpd03250_c0" stoichiometry="1"/>
</listOfReactants>
<listOfProducts>
<speciesReference species="cpd00005_c0" stoichiometry="1"/>
<speciesReference species="cpd00067_c0" stoichiometry="1"/>
<speciesReference species="cpd00566_c0" stoichiometry="1"/>
</listOfProducts>
<kineticLaw>
	<math xmlns="http://www.w3.org/1998/Math/MathML">
			<ci> FLUX_VALUE </ci>
	</math>
	<listOfParameters>
		<parameter id="LOWER_BOUND" value="-1000" name="mmol_per_gDW_per_hr"/>
		<parameter id="UPPER_BOUND" value="1000" name="mmol_per_gDW_per_hr"/>
		<parameter id="OBJECTIVE_COEFFICIENT" value="0"/>
		<parameter id="FLUX_VALUE" value="0.0" name="mmol_per_gDW_per_hr"/>
	</listOfParameters>
</kineticLaw>
</reaction>
<reaction id="rxn07680_c0" name="R07890_c0" reversible="true">
<notes>
<html:p>GENE_ASSOCIATION:(RL0594 or pRL100375)</html:p>
<html:p>PROTEIN_ASSOCIATION:(RL0594 or pRL100375)</html:p>
</notes>
<listOfReactants>
<speciesReference species="cpd00003_c0" stoichiometry="1"/>
<speciesReference species="cpd15045_c0" stoichiometry="1"/>
</listOfReactants>
<listOfProducts>
<speciesReference species="cpd00004_c0" stoichiometry="1"/>
<speciesReference species="cpd00067_c0" stoichiometry="1"/>
<speciesReference species="cpd15046_c0" stoichiometry="1"/>
</listOfProducts>
<kineticLaw>
	<math xmlns="http://www.w3.org/1998/Math/MathML">
			<ci> FLUX_VALUE </ci>
	</math>
	<listOfParameters>
		<parameter id="LOWER_BOUND" value="-1000" name="mmol_per_gDW_per_hr"/>
		<parameter id="UPPER_BOUND" value="1000" name="mmol_per_gDW_per_hr"/>
		<parameter id="OBJECTIVE_COEFFICIENT" value="0"/>
		<parameter id="FLUX_VALUE" value="0.0" name="mmol_per_gDW_per_hr"/>
	</listOfParameters>
</kineticLaw>
</reaction>
<reaction id="rxn00452_c0" name="S_Adenosyl_L_methionine_L_homocysteine_S_methyltransferase_c0" reversible="false">
<notes>
<html:p>GENE_ASSOCIATION:(RL1357 or pRL100413)</html:p>
<html:p>PROTEIN_ASSOCIATION:(RL1357 or pRL100413)</html:p>
</notes>
<listOfReactants>
<speciesReference species="cpd00017_c0" stoichiometry="1"/>
<speciesReference species="cpd00135_c0" stoichiometry="1"/>
</listOfReactants>
<listOfProducts>
<speciesReference species="cpd00019_c0" stoichiometry="1"/>
<speciesReference species="cpd00060_c0" stoichiometry="1"/>
<speciesReference species="cpd00067_c0" stoichiometry="1"/>
</listOfProducts>
<kineticLaw>
	<math xmlns="http://www.w3.org/1998/Math/MathML">
			<ci> FLUX_VALUE </ci>
	</math>
	<listOfParameters>
		<parameter id="LOWER_BOUND" value="0" name="mmol_per_gDW_per_hr"/>
		<parameter id="UPPER_BOUND" value="1000" name="mmol_per_gDW_per_hr"/>
		<parameter id="OBJECTIVE_COEFFICIENT" value="0"/>
		<parameter id="FLUX_VALUE" value="0.0" name="mmol_per_gDW_per_hr"/>
	</listOfParameters>
</kineticLaw>
</reaction>
<reaction id="rxn03248_c0" name="Hexanoyl_CoA_acetyl_CoA_C_acyltransferase_c0" reversible="true">
<notes>
<html:p>GENE_ASSOCIATION:(pRL120369 or pRL100301 or RL0592)</html:p>
<html:p>PROTEIN_ASSOCIATION:(pRL120369 or pRL100301 or RL0592)</html:p>
</notes>
<listOfReactants>
<speciesReference species="cpd00022_c0" stoichiometry="1"/>
<speciesReference species="cpd03124_c0" stoichiometry="1"/>
</listOfReactants>
<listOfProducts>
<speciesReference species="cpd00010_c0" stoichiometry="1"/>
<speciesReference species="cpd03121_c0" stoichiometry="1"/>
</listOfProducts>
<kineticLaw>
	<math xmlns="http://www.w3.org/1998/Math/MathML">
			<ci> FLUX_VALUE </ci>
	</math>
	<listOfParameters>
		<parameter id="LOWER_BOUND" value="-1000" name="mmol_per_gDW_per_hr"/>
		<parameter id="UPPER_BOUND" value="1000" name="mmol_per_gDW_per_hr"/>
		<parameter id="OBJECTIVE_COEFFICIENT" value="0"/>
		<parameter id="FLUX_VALUE" value="0.0" name="mmol_per_gDW_per_hr"/>
	</listOfParameters>
</kineticLaw>
</reaction>
<reaction id="rxn08127_c0" name="Amylomaltase_maltotetraose_c0" reversible="true">
<notes>
<html:p>GENE_ASSOCIATION:pRL120723</html:p>
<html:p>PROTEIN_ASSOCIATION:pRL120723</html:p>
</notes>
<listOfReactants>
<speciesReference species="cpd00179_c0" stoichiometry="1"/>
<speciesReference species="cpd01399_c0" stoichiometry="1"/>
</listOfReactants>
<listOfProducts>
<speciesReference species="cpd00027_c0" stoichiometry="1"/>
<speciesReference species="cpd15495_c0" stoichiometry="1"/>
</listOfProducts>
<kineticLaw>
	<math xmlns="http://www.w3.org/1998/Math/MathML">
			<ci> FLUX_VALUE </ci>
	</math>
	<listOfParameters>
		<parameter id="LOWER_BOUND" value="-1000" name="mmol_per_gDW_per_hr"/>
		<parameter id="UPPER_BOUND" value="1000" name="mmol_per_gDW_per_hr"/>
		<parameter id="OBJECTIVE_COEFFICIENT" value="0"/>
		<parameter id="FLUX_VALUE" value="0.0" name="mmol_per_gDW_per_hr"/>
	</listOfParameters>
</kineticLaw>
</reaction>
<reaction id="rxn05516_c0" name="Cadmium_translocating_P_type_ATPase_c0" reversible="false">
<notes>
<html:p>GENE_ASSOCIATION:(pRL110010 or RL4262 or pRL110331 or RL1892)</html:p>
<html:p>PROTEIN_ASSOCIATION:(pRL110010 or RL4262 or pRL110331 or RL1892)</html:p>
</notes>
<listOfReactants>
<speciesReference species="cpd00001_c0" stoichiometry="1"/>
<speciesReference species="cpd00002_c0" stoichiometry="1"/>
<speciesReference species="cpd01012_c0" stoichiometry="1"/>
</listOfReactants>
<listOfProducts>
<speciesReference species="cpd00008_c0" stoichiometry="1"/>
<speciesReference species="cpd00009_c0" stoichiometry="1"/>
<speciesReference species="cpd00067_c0" stoichiometry="1"/>
<speciesReference species="cpd01012_e0" stoichiometry="1"/>
</listOfProducts>
<kineticLaw>
	<math xmlns="http://www.w3.org/1998/Math/MathML">
			<ci> FLUX_VALUE </ci>
	</math>
	<listOfParameters>
		<parameter id="LOWER_BOUND" value="0" name="mmol_per_gDW_per_hr"/>
		<parameter id="UPPER_BOUND" value="1000" name="mmol_per_gDW_per_hr"/>
		<parameter id="OBJECTIVE_COEFFICIENT" value="0"/>
		<parameter id="FLUX_VALUE" value="0.0" name="mmol_per_gDW_per_hr"/>
	</listOfParameters>
</kineticLaw>
</reaction>
<reaction id="rxn05733_c0" name="O3_acetyl_L_serine_thiosulfate_2_amino_2_carboxyethyltransferase_reducing__L_cysteine_forming_c0" reversible="false">
<notes>
<html:p>GENE_ASSOCIATION:RL0340</html:p>
<html:p>PROTEIN_ASSOCIATION:RL0340</html:p>
</notes>
<listOfReactants>
<speciesReference species="cpd00268_c0" stoichiometry="1"/>
<speciesReference species="cpd00722_c0" stoichiometry="1"/>
<speciesReference species="cpd11421_c0" stoichiometry="1"/>
</listOfReactants>
<listOfProducts>
<speciesReference species="cpd00029_c0" stoichiometry="1"/>
<speciesReference species="cpd00067_c0" stoichiometry="1"/>
<speciesReference species="cpd00081_c0" stoichiometry="1"/>
<speciesReference species="cpd00084_c0" stoichiometry="1"/>
<speciesReference species="cpd11420_c0" stoichiometry="1"/>
</listOfProducts>
<kineticLaw>
	<math xmlns="http://www.w3.org/1998/Math/MathML">
			<ci> FLUX_VALUE </ci>
	</math>
	<listOfParameters>
		<parameter id="LOWER_BOUND" value="0" name="mmol_per_gDW_per_hr"/>
		<parameter id="UPPER_BOUND" value="1000" name="mmol_per_gDW_per_hr"/>
		<parameter id="OBJECTIVE_COEFFICIENT" value="0"/>
		<parameter id="FLUX_VALUE" value="0.0" name="mmol_per_gDW_per_hr"/>
	</listOfParameters>
</kineticLaw>
</reaction>
<reaction id="rxn09206_c0" name="Phosphatidylserine_syntase_n_C14_0_c0" reversible="false">
<notes>
<html:p>GENE_ASSOCIATION:RL1532</html:p>
<html:p>PROTEIN_ASSOCIATION:RL1532</html:p>
</notes>
<listOfReactants>
<speciesReference species="cpd00054_c0" stoichiometry="1"/>
<speciesReference species="cpd15423_c0" stoichiometry="1"/>
</listOfReactants>
<listOfProducts>
<speciesReference species="cpd00046_c0" stoichiometry="1"/>
<speciesReference species="cpd00067_c0" stoichiometry="2"/>
<speciesReference species="cpd15553_c0" stoichiometry="1"/>
</listOfProducts>
<kineticLaw>
	<math xmlns="http://www.w3.org/1998/Math/MathML">
			<ci> FLUX_VALUE </ci>
	</math>
	<listOfParameters>
		<parameter id="LOWER_BOUND" value="0" name="mmol_per_gDW_per_hr"/>
		<parameter id="UPPER_BOUND" value="1000" name="mmol_per_gDW_per_hr"/>
		<parameter id="OBJECTIVE_COEFFICIENT" value="0"/>
		<parameter id="FLUX_VALUE" value="0.0" name="mmol_per_gDW_per_hr"/>
	</listOfParameters>
</kineticLaw>
</reaction>
<reaction id="rxn01134_c0" name="Maltose_alpha_D_glucosylmutase_c0" reversible="true">
<notes>
<html:p>GENE_ASSOCIATION:(pRL120709 or pRL90299)</html:p>
<html:p>PROTEIN_ASSOCIATION:(pRL120709 or pRL90299)</html:p>
</notes>
<listOfReactants>
<speciesReference species="cpd00179_c0" stoichiometry="1"/>
</listOfReactants>
<listOfProducts>
<speciesReference species="cpd00794_c0" stoichiometry="1"/>
</listOfProducts>
<kineticLaw>
	<math xmlns="http://www.w3.org/1998/Math/MathML">
			<ci> FLUX_VALUE </ci>
	</math>
	<listOfParameters>
		<parameter id="LOWER_BOUND" value="-1000" name="mmol_per_gDW_per_hr"/>
		<parameter id="UPPER_BOUND" value="1000" name="mmol_per_gDW_per_hr"/>
		<parameter id="OBJECTIVE_COEFFICIENT" value="0"/>
		<parameter id="FLUX_VALUE" value="0.0" name="mmol_per_gDW_per_hr"/>
	</listOfParameters>
</kineticLaw>
</reaction>
<reaction id="rxn02376_c0" name="R03316_c0" reversible="true">
<notes>
<html:p>GENE_ASSOCIATION:RL4435</html:p>
<html:p>PROTEIN_ASSOCIATION:RL4435</html:p>
</notes>
<listOfReactants>
<speciesReference species="cpd00213_c0" stoichiometry="1"/>
<speciesReference species="cpd03189_c0" stoichiometry="1"/>
</listOfReactants>
<listOfProducts>
<speciesReference species="cpd00056_c0" stoichiometry="1"/>
<speciesReference species="cpd00860_c0" stoichiometry="1"/>
</listOfProducts>
<kineticLaw>
	<math xmlns="http://www.w3.org/1998/Math/MathML">
			<ci> FLUX_VALUE </ci>
	</math>
	<listOfParameters>
		<parameter id="LOWER_BOUND" value="-1000" name="mmol_per_gDW_per_hr"/>
		<parameter id="UPPER_BOUND" value="1000" name="mmol_per_gDW_per_hr"/>
		<parameter id="OBJECTIVE_COEFFICIENT" value="0"/>
		<parameter id="FLUX_VALUE" value="0.0" name="mmol_per_gDW_per_hr"/>
	</listOfParameters>
</kineticLaw>
</reaction>
<reaction id="rxn05598_c0" name="ATP_phosphohydrolase_disaccharide_importing_c0" reversible="false">
<notes>
<html:p>GENE_ASSOCIATION:(pRL100259 and pRL100257 and pRL100258)</html:p>
<html:p>PROTEIN_ASSOCIATION:(pRL100259 and pRL100257 and pRL100258)</html:p>
</notes>
<listOfReactants>
<speciesReference species="cpd00001_c0" stoichiometry="1"/>
<speciesReference species="cpd00002_c0" stoichiometry="1"/>
<speciesReference species="cpd00208_e0" stoichiometry="1"/>
</listOfReactants>
<listOfProducts>
<speciesReference species="cpd00008_c0" stoichiometry="1"/>
<speciesReference species="cpd00009_c0" stoichiometry="1"/>
<speciesReference species="cpd00067_c0" stoichiometry="1"/>
<speciesReference species="cpd00208_c0" stoichiometry="1"/>
</listOfProducts>
<kineticLaw>
	<math xmlns="http://www.w3.org/1998/Math/MathML">
			<ci> FLUX_VALUE </ci>
	</math>
	<listOfParameters>
		<parameter id="LOWER_BOUND" value="0" name="mmol_per_gDW_per_hr"/>
		<parameter id="UPPER_BOUND" value="1000" name="mmol_per_gDW_per_hr"/>
		<parameter id="OBJECTIVE_COEFFICIENT" value="0"/>
		<parameter id="FLUX_VALUE" value="0.0" name="mmol_per_gDW_per_hr"/>
	</listOfParameters>
</kineticLaw>
</reaction>
<reaction id="rxn09209_c0" name="Phosphatidylserine_syntase_n_C16_1_c0" reversible="false">
<notes>
<html:p>GENE_ASSOCIATION:RL1532</html:p>
<html:p>PROTEIN_ASSOCIATION:RL1532</html:p>
</notes>
<listOfReactants>
<speciesReference species="cpd00054_c0" stoichiometry="1"/>
<speciesReference species="cpd15418_c0" stoichiometry="1"/>
</listOfReactants>
<listOfProducts>
<speciesReference species="cpd00046_c0" stoichiometry="1"/>
<speciesReference species="cpd00067_c0" stoichiometry="2"/>
<speciesReference species="cpd15556_c0" stoichiometry="1"/>
</listOfProducts>
<kineticLaw>
	<math xmlns="http://www.w3.org/1998/Math/MathML">
			<ci> FLUX_VALUE </ci>
	</math>
	<listOfParameters>
		<parameter id="LOWER_BOUND" value="0" name="mmol_per_gDW_per_hr"/>
		<parameter id="UPPER_BOUND" value="1000" name="mmol_per_gDW_per_hr"/>
		<parameter id="OBJECTIVE_COEFFICIENT" value="0"/>
		<parameter id="FLUX_VALUE" value="0.0" name="mmol_per_gDW_per_hr"/>
	</listOfParameters>
</kineticLaw>
</reaction>
<reaction id="rxn12512_c0" name="R_4_Phosphopantothenate_L_cysteine_ligase_c0" reversible="false">
<notes>
<html:p>GENE_ASSOCIATION:RL0357</html:p>
<html:p>PROTEIN_ASSOCIATION:RL0357</html:p>
</notes>
<listOfReactants>
<speciesReference species="cpd00002_c0" stoichiometry="1"/>
<speciesReference species="cpd00084_c0" stoichiometry="1"/>
<speciesReference species="cpd02201_c0" stoichiometry="1"/>
</listOfReactants>
<listOfProducts>
<speciesReference species="cpd00012_c0" stoichiometry="1"/>
<speciesReference species="cpd00018_c0" stoichiometry="1"/>
<speciesReference species="cpd00067_c0" stoichiometry="2"/>
<speciesReference species="cpd02666_c0" stoichiometry="1"/>
</listOfProducts>
<kineticLaw>
	<math xmlns="http://www.w3.org/1998/Math/MathML">
			<ci> FLUX_VALUE </ci>
	</math>
	<listOfParameters>
		<parameter id="LOWER_BOUND" value="0" name="mmol_per_gDW_per_hr"/>
		<parameter id="UPPER_BOUND" value="1000" name="mmol_per_gDW_per_hr"/>
		<parameter id="OBJECTIVE_COEFFICIENT" value="0"/>
		<parameter id="FLUX_VALUE" value="0.0" name="mmol_per_gDW_per_hr"/>
	</listOfParameters>
</kineticLaw>
</reaction>
<reaction id="rxn08669_c0" name="Glycerophosphodiester_phosphodiesterase_c0" reversible="false">
<notes>
<html:p>GENE_ASSOCIATION:(RL1291 or pRL90114 or pRL120015 or RL2217 or RL1601 or RL3131 or pRL90266)</html:p>
<html:p>PROTEIN_ASSOCIATION:(RL1291 or pRL90114 or pRL120015 or RL2217 or RL1601 or RL3131 or pRL90266)</html:p>
</notes>
<listOfReactants>
<speciesReference species="cpd00001_c0" stoichiometry="1"/>
<speciesReference species="cpd02090_c0" stoichiometry="1"/>
</listOfReactants>
<listOfProducts>
<speciesReference species="cpd00067_c0" stoichiometry="1"/>
<speciesReference species="cpd00080_c0" stoichiometry="1"/>
<speciesReference species="cpd00100_c0" stoichiometry="1"/>
</listOfProducts>
<kineticLaw>
	<math xmlns="http://www.w3.org/1998/Math/MathML">
			<ci> FLUX_VALUE </ci>
	</math>
	<listOfParameters>
		<parameter id="LOWER_BOUND" value="0" name="mmol_per_gDW_per_hr"/>
		<parameter id="UPPER_BOUND" value="1000" name="mmol_per_gDW_per_hr"/>
		<parameter id="OBJECTIVE_COEFFICIENT" value="0"/>
		<parameter id="FLUX_VALUE" value="0.0" name="mmol_per_gDW_per_hr"/>
	</listOfParameters>
</kineticLaw>
</reaction>
<reaction id="rxn00902_c0" name="acetyl_CoA_3_methyl_2_oxobutanoate_C_acetyltransferase_thioester_hydrolysing__carboxymethyl_forming_c0" reversible="false">
<notes>
<html:p>GENE_ASSOCIATION:RL3513</html:p>
<html:p>PROTEIN_ASSOCIATION:RL3513</html:p>
</notes>
<listOfReactants>
<speciesReference species="cpd00001_c0" stoichiometry="1"/>
<speciesReference species="cpd00022_c0" stoichiometry="1"/>
<speciesReference species="cpd00123_c0" stoichiometry="1"/>
</listOfReactants>
<listOfProducts>
<speciesReference species="cpd00010_c0" stoichiometry="1"/>
<speciesReference species="cpd00067_c0" stoichiometry="1"/>
<speciesReference species="cpd01646_c0" stoichiometry="1"/>
</listOfProducts>
<kineticLaw>
	<math xmlns="http://www.w3.org/1998/Math/MathML">
			<ci> FLUX_VALUE </ci>
	</math>
	<listOfParameters>
		<parameter id="LOWER_BOUND" value="0" name="mmol_per_gDW_per_hr"/>
		<parameter id="UPPER_BOUND" value="1000" name="mmol_per_gDW_per_hr"/>
		<parameter id="OBJECTIVE_COEFFICIENT" value="0"/>
		<parameter id="FLUX_VALUE" value="0.0" name="mmol_per_gDW_per_hr"/>
	</listOfParameters>
</kineticLaw>
</reaction>
<reaction id="rxn00015_c0" name="putrescine_putrescine_4_aminobutyltransferase_ammonia_forming_c0" reversible="true">
<notes>
<html:p>GENE_ASSOCIATION:(pRL120373 or pRL110363)</html:p>
<html:p>PROTEIN_ASSOCIATION:(pRL120373 or pRL110363)</html:p>
</notes>
<listOfReactants>
<speciesReference species="cpd00118_c0" stoichiometry="2"/>
</listOfReactants>
<listOfProducts>
<speciesReference species="cpd00013_c0" stoichiometry="1"/>
<speciesReference species="cpd03802_c0" stoichiometry="1"/>
</listOfProducts>
<kineticLaw>
	<math xmlns="http://www.w3.org/1998/Math/MathML">
			<ci> FLUX_VALUE </ci>
	</math>
	<listOfParameters>
		<parameter id="LOWER_BOUND" value="-1000" name="mmol_per_gDW_per_hr"/>
		<parameter id="UPPER_BOUND" value="1000" name="mmol_per_gDW_per_hr"/>
		<parameter id="OBJECTIVE_COEFFICIENT" value="0"/>
		<parameter id="FLUX_VALUE" value="0.0" name="mmol_per_gDW_per_hr"/>
	</listOfParameters>
</kineticLaw>
</reaction>
<reaction id="rxn00658_c0" name="N_Acetyl_beta_alanine_amidohydrolase_c0" reversible="true">
<notes>
<html:p>GENE_ASSOCIATION:RL4602</html:p>
<html:p>PROTEIN_ASSOCIATION:RL4602</html:p>
</notes>
<listOfReactants>
<speciesReference species="cpd00001_c0" stoichiometry="1"/>
<speciesReference species="cpd00788_c0" stoichiometry="1"/>
</listOfReactants>
<listOfProducts>
<speciesReference species="cpd00029_c0" stoichiometry="1"/>
<speciesReference species="cpd00085_c0" stoichiometry="1"/>
</listOfProducts>
<kineticLaw>
	<math xmlns="http://www.w3.org/1998/Math/MathML">
			<ci> FLUX_VALUE </ci>
	</math>
	<listOfParameters>
		<parameter id="LOWER_BOUND" value="-1000" name="mmol_per_gDW_per_hr"/>
		<parameter id="UPPER_BOUND" value="1000" name="mmol_per_gDW_per_hr"/>
		<parameter id="OBJECTIVE_COEFFICIENT" value="0"/>
		<parameter id="FLUX_VALUE" value="0.0" name="mmol_per_gDW_per_hr"/>
	</listOfParameters>
</kineticLaw>
</reaction>
<reaction id="rxn06672_c0" name="biotin_carboxyl_carrier_protein_carbon_dioxide_ligase_ADP_forming_c0" reversible="true">
<notes>
<html:p>GENE_ASSOCIATION:(Unknown and (pRL100436 or RL2088) and (pRL100437 or RL2089) and Unknown)</html:p>
<html:p>PROTEIN_ASSOCIATION:(Unknown and (pRL100436 or RL2088) and (pRL100437 or RL2089) and Unknown)</html:p>
</notes>
<listOfReactants>
<speciesReference species="cpd00002_c0" stoichiometry="1"/>
<speciesReference species="cpd00242_c0" stoichiometry="1"/>
<speciesReference species="cpd12848_c0" stoichiometry="1"/>
</listOfReactants>
<listOfProducts>
<speciesReference species="cpd00008_c0" stoichiometry="1"/>
<speciesReference species="cpd00009_c0" stoichiometry="1"/>
<speciesReference species="cpd00067_c0" stoichiometry="1"/>
<speciesReference species="cpd12543_c0" stoichiometry="1"/>
</listOfProducts>
<kineticLaw>
	<math xmlns="http://www.w3.org/1998/Math/MathML">
			<ci> FLUX_VALUE </ci>
	</math>
	<listOfParameters>
		<parameter id="LOWER_BOUND" value="-1000" name="mmol_per_gDW_per_hr"/>
		<parameter id="UPPER_BOUND" value="1000" name="mmol_per_gDW_per_hr"/>
		<parameter id="OBJECTIVE_COEFFICIENT" value="0"/>
		<parameter id="FLUX_VALUE" value="0.0" name="mmol_per_gDW_per_hr"/>
	</listOfParameters>
</kineticLaw>
</reaction>
<reaction id="rxn02961_c0" name="CTP_ethanolamine_phosphate_cytidylyltransferase_c0" reversible="true">
<notes>
<html:p>GENE_ASSOCIATION:RL4684</html:p>
<html:p>PROTEIN_ASSOCIATION:RL4684</html:p>
</notes>
<listOfReactants>
<speciesReference species="cpd00052_c0" stoichiometry="1"/>
<speciesReference species="cpd02233_c0" stoichiometry="1"/>
</listOfReactants>
<listOfProducts>
<speciesReference species="cpd00012_c0" stoichiometry="1"/>
<speciesReference species="cpd00067_c0" stoichiometry="1"/>
<speciesReference species="cpd03379_c0" stoichiometry="1"/>
</listOfProducts>
<kineticLaw>
	<math xmlns="http://www.w3.org/1998/Math/MathML">
			<ci> FLUX_VALUE </ci>
	</math>
	<listOfParameters>
		<parameter id="LOWER_BOUND" value="-1000" name="mmol_per_gDW_per_hr"/>
		<parameter id="UPPER_BOUND" value="1000" name="mmol_per_gDW_per_hr"/>
		<parameter id="OBJECTIVE_COEFFICIENT" value="0"/>
		<parameter id="FLUX_VALUE" value="0.0" name="mmol_per_gDW_per_hr"/>
	</listOfParameters>
</kineticLaw>
</reaction>
<reaction id="rxn03872_c0" name="R05593_c0" reversible="true">
<notes>
<html:p>GENE_ASSOCIATION:pRL120525</html:p>
<html:p>PROTEIN_ASSOCIATION:pRL120525</html:p>
</notes>
<listOfReactants>
<speciesReference species="cpd00001_c0" stoichiometry="1"/>
<speciesReference species="cpd06717_c0" stoichiometry="1"/>
</listOfReactants>
<listOfProducts>
<speciesReference species="cpd00067_c0" stoichiometry="1"/>
<speciesReference species="cpd04103_c0" stoichiometry="1"/>
</listOfProducts>
<kineticLaw>
	<math xmlns="http://www.w3.org/1998/Math/MathML">
			<ci> FLUX_VALUE </ci>
	</math>
	<listOfParameters>
		<parameter id="LOWER_BOUND" value="-1000" name="mmol_per_gDW_per_hr"/>
		<parameter id="UPPER_BOUND" value="1000" name="mmol_per_gDW_per_hr"/>
		<parameter id="OBJECTIVE_COEFFICIENT" value="0"/>
		<parameter id="FLUX_VALUE" value="0.0" name="mmol_per_gDW_per_hr"/>
	</listOfParameters>
</kineticLaw>
</reaction>
<reaction id="rxn00649_c0" name="O3_acetyl_L_serine_hydrogen_sulfide_2_amino_2_carboxyethyltransferase_c0" reversible="false">
<notes>
<html:p>GENE_ASSOCIATION:(RL0340 or RL1979)</html:p>
<html:p>PROTEIN_ASSOCIATION:(RL0340 or RL1979)</html:p>
</notes>
<listOfReactants>
<speciesReference species="cpd00239_c0" stoichiometry="1"/>
<speciesReference species="cpd00722_c0" stoichiometry="1"/>
</listOfReactants>
<listOfProducts>
<speciesReference species="cpd00029_c0" stoichiometry="1"/>
<speciesReference species="cpd00084_c0" stoichiometry="1"/>
</listOfProducts>
<kineticLaw>
	<math xmlns="http://www.w3.org/1998/Math/MathML">
			<ci> FLUX_VALUE </ci>
	</math>
	<listOfParameters>
		<parameter id="LOWER_BOUND" value="0" name="mmol_per_gDW_per_hr"/>
		<parameter id="UPPER_BOUND" value="1000" name="mmol_per_gDW_per_hr"/>
		<parameter id="OBJECTIVE_COEFFICIENT" value="0"/>
		<parameter id="FLUX_VALUE" value="0.0" name="mmol_per_gDW_per_hr"/>
	</listOfParameters>
</kineticLaw>
</reaction>
<reaction id="rxn01739_c0" name="ATP_shikimate_3_phosphotransferase_c0" reversible="true">
<notes>
<html:p>GENE_ASSOCIATION:RL4353</html:p>
<html:p>PROTEIN_ASSOCIATION:RL4353</html:p>
</notes>
<listOfReactants>
<speciesReference species="cpd00002_c0" stoichiometry="1"/>
<speciesReference species="cpd00383_c0" stoichiometry="1"/>
</listOfReactants>
<listOfProducts>
<speciesReference species="cpd00008_c0" stoichiometry="1"/>
<speciesReference species="cpd00067_c0" stoichiometry="1"/>
<speciesReference species="cpd02030_c0" stoichiometry="1"/>
</listOfProducts>
<kineticLaw>
	<math xmlns="http://www.w3.org/1998/Math/MathML">
			<ci> FLUX_VALUE </ci>
	</math>
	<listOfParameters>
		<parameter id="LOWER_BOUND" value="-1000" name="mmol_per_gDW_per_hr"/>
		<parameter id="UPPER_BOUND" value="1000" name="mmol_per_gDW_per_hr"/>
		<parameter id="OBJECTIVE_COEFFICIENT" value="0"/>
		<parameter id="FLUX_VALUE" value="0.0" name="mmol_per_gDW_per_hr"/>
	</listOfParameters>
</kineticLaw>
</reaction>
<reaction id="rxn02400_c0" name="Nicotinate_D_ribonucleotide_phosphohydrolase_c0" reversible="false">
<notes>
<html:p>GENE_ASSOCIATION:RL4075</html:p>
<html:p>PROTEIN_ASSOCIATION:RL4075</html:p>
</notes>
<listOfReactants>
<speciesReference species="cpd00001_c0" stoichiometry="1"/>
<speciesReference species="cpd00873_c0" stoichiometry="1"/>
</listOfReactants>
<listOfProducts>
<speciesReference species="cpd00009_c0" stoichiometry="1"/>
<speciesReference species="cpd03471_c0" stoichiometry="1"/>
</listOfProducts>
<kineticLaw>
	<math xmlns="http://www.w3.org/1998/Math/MathML">
			<ci> FLUX_VALUE </ci>
	</math>
	<listOfParameters>
		<parameter id="LOWER_BOUND" value="0" name="mmol_per_gDW_per_hr"/>
		<parameter id="UPPER_BOUND" value="1000" name="mmol_per_gDW_per_hr"/>
		<parameter id="OBJECTIVE_COEFFICIENT" value="0"/>
		<parameter id="FLUX_VALUE" value="0.0" name="mmol_per_gDW_per_hr"/>
	</listOfParameters>
</kineticLaw>
</reaction>
<reaction id="rxn01268_c0" name="Prephenate_NAD_plus__oxidoreductasedecarboxylating_c0" reversible="false">
<notes>
<html:p>GENE_ASSOCIATION:RL4337</html:p>
<html:p>PROTEIN_ASSOCIATION:RL4337</html:p>
</notes>
<listOfReactants>
<speciesReference species="cpd00003_c0" stoichiometry="1"/>
<speciesReference species="cpd00219_c0" stoichiometry="1"/>
</listOfReactants>
<listOfProducts>
<speciesReference species="cpd00004_c0" stoichiometry="1"/>
<speciesReference species="cpd00011_c0" stoichiometry="1"/>
<speciesReference species="cpd00868_c0" stoichiometry="1"/>
</listOfProducts>
<kineticLaw>
	<math xmlns="http://www.w3.org/1998/Math/MathML">
			<ci> FLUX_VALUE </ci>
	</math>
	<listOfParameters>
		<parameter id="LOWER_BOUND" value="0" name="mmol_per_gDW_per_hr"/>
		<parameter id="UPPER_BOUND" value="1000" name="mmol_per_gDW_per_hr"/>
		<parameter id="OBJECTIVE_COEFFICIENT" value="0"/>
		<parameter id="FLUX_VALUE" value="0.0" name="mmol_per_gDW_per_hr"/>
	</listOfParameters>
</kineticLaw>
</reaction>
<reaction id="rxn07434_c0" name="R07603_c0" reversible="false">
<notes>
<html:p>GENE_ASSOCIATION:(pRL100304 and pRL100303)</html:p>
<html:p>PROTEIN_ASSOCIATION:(pRL100304 and pRL100303)</html:p>
</notes>
<listOfReactants>
<speciesReference species="cpd00056_c0" stoichiometry="1"/>
<speciesReference species="cpd00067_c0" stoichiometry="1"/>
<speciesReference species="cpd00508_c0" stoichiometry="1"/>
</listOfReactants>
<listOfProducts>
<speciesReference species="cpd00011_c0" stoichiometry="1"/>
<speciesReference species="cpd14702_c0" stoichiometry="1"/>
</listOfProducts>
<kineticLaw>
	<math xmlns="http://www.w3.org/1998/Math/MathML">
			<ci> FLUX_VALUE </ci>
	</math>
	<listOfParameters>
		<parameter id="LOWER_BOUND" value="0" name="mmol_per_gDW_per_hr"/>
		<parameter id="UPPER_BOUND" value="1000" name="mmol_per_gDW_per_hr"/>
		<parameter id="OBJECTIVE_COEFFICIENT" value="0"/>
		<parameter id="FLUX_VALUE" value="0.0" name="mmol_per_gDW_per_hr"/>
	</listOfParameters>
</kineticLaw>
</reaction>
<reaction id="rxn01974_c0" name="LL_2_6_Diaminoheptanedioate_2_epimerase_c0" reversible="true">
<notes>
<html:p>GENE_ASSOCIATION:RL4545</html:p>
<html:p>PROTEIN_ASSOCIATION:RL4545</html:p>
</notes>
<listOfReactants>
<speciesReference species="cpd00504_c0" stoichiometry="1"/>
</listOfReactants>
<listOfProducts>
<speciesReference species="cpd00516_c0" stoichiometry="1"/>
</listOfProducts>
<kineticLaw>
	<math xmlns="http://www.w3.org/1998/Math/MathML">
			<ci> FLUX_VALUE </ci>
	</math>
	<listOfParameters>
		<parameter id="LOWER_BOUND" value="-1000" name="mmol_per_gDW_per_hr"/>
		<parameter id="UPPER_BOUND" value="1000" name="mmol_per_gDW_per_hr"/>
		<parameter id="OBJECTIVE_COEFFICIENT" value="0"/>
		<parameter id="FLUX_VALUE" value="0.0" name="mmol_per_gDW_per_hr"/>
	</listOfParameters>
</kineticLaw>
</reaction>
<reaction id="rxn01076_c0" name="ATP_D_glucuronate_1_phosphotransferase_c0" reversible="true">
<notes>
<html:p>GENE_ASSOCIATION:(RL4212 or pRL90117)</html:p>
<html:p>PROTEIN_ASSOCIATION:(RL4212 or pRL90117)</html:p>
</notes>
<listOfReactants>
<speciesReference species="cpd00002_c0" stoichiometry="1"/>
<speciesReference species="cpd00164_c0" stoichiometry="1"/>
</listOfReactants>
<listOfProducts>
<speciesReference species="cpd00008_c0" stoichiometry="1"/>
<speciesReference species="cpd00067_c0" stoichiometry="1"/>
<speciesReference species="cpd00880_c0" stoichiometry="1"/>
</listOfProducts>
<kineticLaw>
	<math xmlns="http://www.w3.org/1998/Math/MathML">
			<ci> FLUX_VALUE </ci>
	</math>
	<listOfParameters>
[truncated: 1,646,900 more chars]
