# Supplementary material for: Robustness encoded across essential and accessory replicons of the ecologically versatile bacterium Sinorhizobium meliloti
Source: PLoS Genet. 2018 Apr 19;14(4):e1007357. doi: 10.1371/journal.pgen.1007357 (PMC5929573; doi:10.1371/journal.pgen.1007357)
Supplement: S2 File — Contains all metabolic reconstructions that were prepared in this study in both SBML format and in COBRA format, saved as a MATLAB file. A README file is included in the archive to explain the contents of the file. (ZIP) [file pgen.1007357.s002.zip › File S2/README.txt]

Data Set S3.  Metabolic reconstructions prepared in this study.  Contains all metabolic reconstructions that were prepared in this study in both SBML and as a MATLAB file imported into MATLAB using the cobra toolbox.

Files:
iGD1575b.xml - The iGD1575b model in SBML format.
iGD1575c.xml - The iGD1575c model in SBML format.
iGD726.xml - The iGD726 model in SBML format.
Rhizobium_leguminosarum_draft_model.xml - The draft Rhizobium leguminosarum bv. viciae 3841 model in SBML format.
Sinorhizobium_meliloti_draft_model.xml = The draft Sinorhizobium meliloti Rm1021 model in SBML format.
metabolicModels.mat - A MATLAB file containing all five of the metabolic models included in this archine, named the same way.  It further includes the sinoAB model, which is iGD1575c with the pSymA and pSymB genes removed.
