# Supplementary material for: Robustness encoded across essential and accessory replicons of the ecologically versatile bacterium Sinorhizobium meliloti
Source: PLoS Genet. 2018 Apr 19;14(4):e1007357. doi: 10.1371/journal.pgen.1007357 (PMC5929573; doi:10.1371/journal.pgen.1007357)
Supplement: S2 File — Contains all metabolic reconstructions that were prepared in this study in both SBML format and in COBRA format, saved as a MATLAB file. A README file is included in the archive to explain the contents of the file. (ZIP) [file pgen.1007357.s002.zip › File S2/iGD726.xml]

<?xml version="1.0" encoding="UTF-8"?>
<sbml xmlns="http://www.sbml.org/sbml/level2" level="2" version="1" xmlns:html="http://www.w3.org/1999/xhtml">
<model id="iGD1575" name="Sinorhizobium_meliloti_1021">

<listOfUnitDefinitions>
	<unitDefinition id="mmol_per_gDW_per_hr">
		<listOfUnits>
			<unit kind="mole" scale="-3"/>
			<unit kind="gram" exponent="-1"/>
			<unit kind="second" multiplier=".00027777" exponent="-1"/>
		</listOfUnits>
	</unitDefinition>
</listOfUnitDefinitions>

<listOfCompartments>
	<compartment id="c0" name="Cytosol_0" />
	<compartment id="e0" name="Extracellular_0" />
</listOfCompartments>

<listOfSpecies>

<species id="cpd00001_b" name="H2O_b" compartment="e0" charge="0" boundaryCondition="true"/>
<species id="cpd00001_c0" name="H2O_c0" compartment="c0" charge="0" boundaryCondition="false"/>
<species id="cpd00001_e0" name="H2O_e0" compartment="e0" charge="0" boundaryCondition="false"/>
<species id="cpd00002_c0" name="ATP_c0" compartment="c0" charge="-3" boundaryCondition="false"/>
<species id="cpd00003_c0" name="NAD_c0" compartment="c0" charge="-1" boundaryCondition="false"/>
<species id="cpd00004_c0" name="NADH_c0" compartment="c0" charge="-2" boundaryCondition="false"/>
<species id="cpd00005_c0" name="NADPH_c0" compartment="c0" charge="-3" boundaryCondition="false"/>
<species id="cpd00006_c0" name="NADP_c0" compartment="c0" charge="-2" boundaryCondition="false"/>
<species id="cpd00007_b" name="O2_b" compartment="e0" charge="0" boundaryCondition="true"/>
<species id="cpd00007_c0" name="O2_c0" compartment="c0" charge="0" boundaryCondition="false"/>
<species id="cpd00007_e0" name="O2_e0" compartment="e0" charge="0" boundaryCondition="false"/>
<species id="cpd00008_c0" name="ADP_c0" compartment="c0" charge="-2" boundaryCondition="false"/>
<species id="cpd00009_b" name="Phosphate_b" compartment="e0" charge="-2" boundaryCondition="true"/>
<species id="cpd00009_c0" name="Phosphate_c0" compartment="c0" charge="-2" boundaryCondition="false"/>
<species id="cpd00009_e0" name="Phosphate_e0" compartment="e0" charge="-2" boundaryCondition="false"/>
<species id="cpd00010_c0" name="CoA_c0" compartment="c0" charge="-3" boundaryCondition="false"/>
<species id="cpd00011_b" name="CO2_b" compartment="e0" charge="0" boundaryCondition="true"/>
<species id="cpd00011_c0" name="CO2_c0" compartment="c0" charge="0" boundaryCondition="false"/>
<species id="cpd00011_e0" name="CO2_e0" compartment="e0" charge="0" boundaryCondition="false"/>
<species id="cpd00012_c0" name="PPi_c0" compartment="c0" charge="-2" boundaryCondition="false"/>
<species id="cpd00013_b" name="NH3_b" compartment="e0" charge="1" boundaryCondition="true"/>
<species id="cpd00013_c0" name="NH3_c0" compartment="c0" charge="1" boundaryCondition="false"/>
<species id="cpd00013_e0" name="NH3_e0" compartment="e0" charge="1" boundaryCondition="false"/>
<species id="cpd00014_c0" name="UDP_c0" compartment="c0" charge="-2" boundaryCondition="false"/>
<species id="cpd00015_c0" name="FAD_c0" compartment="c0" charge="-2" boundaryCondition="false"/>
<species id="cpd00016_c0" name="Pyridoxal_phosphate_c0" compartment="c0" charge="-1" boundaryCondition="false"/>
<species id="cpd00017_c0" name="S_Adenosyl_L_methionine_c0" compartment="c0" charge="1" boundaryCondition="false"/>
<species id="cpd00018_c0" name="AMP_c0" compartment="c0" charge="-1" boundaryCondition="false"/>
<species id="cpd00019_c0" name="S_Adenosyl_homocysteine_c0" compartment="c0" charge="0" boundaryCondition="false"/>
<species id="cpd00020_c0" name="Pyruvate_c0" compartment="c0" charge="-1" boundaryCondition="false"/>
<species id="cpd00022_c0" name="Acetyl_CoA_c0" compartment="c0" charge="-3" boundaryCondition="false"/>
<species id="cpd00023_c0" name="L_Glutamate_c0" compartment="c0" charge="-1" boundaryCondition="false"/>
<species id="cpd00024_c0" name="2_Oxoglutarate_c0" compartment="c0" charge="-2" boundaryCondition="false"/>
<species id="cpd00025_c0" name="H2O2_c0" compartment="c0" charge="0" boundaryCondition="false"/>
<species id="cpd00026_c0" name="UDP_glucose_c0" compartment="c0" charge="-2" boundaryCondition="false"/>
<species id="cpd00027_b" name="D_Glucose_b" compartment="e0" charge="0" boundaryCondition="true"/>
<species id="cpd00027_c0" name="D_Glucose_c0" compartment="c0" charge="0" boundaryCondition="false"/>
<species id="cpd00027_e0" name="D_Glucose_e0" compartment="e0" charge="0" boundaryCondition="false"/>
<species id="cpd00028_c0" name="Heme_c0" compartment="c0" charge="-2" boundaryCondition="false"/>
<species id="cpd00029_c0" name="Acetate_c0" compartment="c0" charge="-1" boundaryCondition="false"/>
<species id="cpd00030_b" name="Mn2_b" compartment="e0" charge="2" boundaryCondition="true"/>
<species id="cpd00030_c0" name="Mn2_c0" compartment="c0" charge="2" boundaryCondition="false"/>
<species id="cpd00030_e0" name="Mn2_e0" compartment="e0" charge="2" boundaryCondition="false"/>
<species id="cpd00031_c0" name="GDP_c0" compartment="c0" charge="-2" boundaryCondition="false"/>
<species id="cpd00032_c0" name="Oxaloacetate_c0" compartment="c0" charge="-2" boundaryCondition="false"/>
<species id="cpd00033_c0" name="Glycine_c0" compartment="c0" charge="0" boundaryCondition="false"/>
<species id="cpd00034_b" name="Zn2_b" compartment="e0" charge="2" boundaryCondition="true"/>
<species id="cpd00034_c0" name="Zn2_c0" compartment="c0" charge="2" boundaryCondition="false"/>
<species id="cpd00034_e0" name="Zn2_e0" compartment="e0" charge="2" boundaryCondition="false"/>
<species id="cpd00035_c0" name="L_Alanine_c0" compartment="c0" charge="0" boundaryCondition="false"/>
<species id="cpd00036_b" name="Succinate_b" compartment="e0" charge="-2" boundaryCondition="true"/>
<species id="cpd00036_c0" name="Succinate_c0" compartment="c0" charge="-2" boundaryCondition="false"/>
<species id="cpd00036_e0" name="Succinate_e0" compartment="e0" charge="-2" boundaryCondition="false"/>
<species id="cpd00037_c0" name="UDP_N_acetylglucosamine_c0" compartment="c0" charge="-2" boundaryCondition="false"/>
<species id="cpd00038_c0" name="GTP_c0" compartment="c0" charge="-3" boundaryCondition="false"/>
<species id="cpd00039_c0" name="L_Lysine_c0" compartment="c0" charge="1" boundaryCondition="false"/>
<species id="cpd00040_c0" name="Glyoxalate_c0" compartment="c0" charge="-1" boundaryCondition="false"/>
<species id="cpd00041_c0" name="L_Aspartate_c0" compartment="c0" charge="-1" boundaryCondition="false"/>
<species id="cpd00042_c0" name="GSH_c0" compartment="c0" charge="-1" boundaryCondition="false"/>
<species id="cpd00043_c0" name="UDP_galactose_c0" compartment="c0" charge="-2" boundaryCondition="false"/>
<species id="cpd00046_c0" name="CMP_c0" compartment="c0" charge="-1" boundaryCondition="false"/>
<species id="cpd00047_c0" name="Formate_c0" compartment="c0" charge="-1" boundaryCondition="false"/>
<species id="cpd00048_b" name="Sulfate_b" compartment="e0" charge="-2" boundaryCondition="true"/>
<species id="cpd00048_c0" name="Sulfate_c0" compartment="c0" charge="-2" boundaryCondition="false"/>
<species id="cpd00048_e0" name="Sulfate_e0" compartment="e0" charge="-2" boundaryCondition="false"/>
<species id="cpd00050_c0" name="FMN_c0" compartment="c0" charge="-1" boundaryCondition="false"/>
<species id="cpd00051_c0" name="L_Arginine_c0" compartment="c0" charge="1" boundaryCondition="false"/>
<species id="cpd00052_c0" name="CTP_c0" compartment="c0" charge="-3" boundaryCondition="false"/>
<species id="cpd00053_c0" name="L_Glutamine_c0" compartment="c0" charge="0" boundaryCondition="false"/>
<species id="cpd00054_c0" name="L_Serine_c0" compartment="c0" charge="0" boundaryCondition="false"/>
<species id="cpd00056_c0" name="TPP_c0" compartment="c0" charge="-1" boundaryCondition="false"/>
<species id="cpd00060_c0" name="L_Methionine_c0" compartment="c0" charge="0" boundaryCondition="false"/>
<species id="cpd00061_c0" name="Phosphoenolpyruvate_c0" compartment="c0" charge="-2" boundaryCondition="false"/>
<species id="cpd00062_c0" name="UTP_c0" compartment="c0" charge="-3" boundaryCondition="false"/>
<species id="cpd00063_b" name="Ca2_b" compartment="e0" charge="2" boundaryCondition="true"/>
<species id="cpd00063_c0" name="Ca2_c0" compartment="c0" charge="2" boundaryCondition="false"/>
<species id="cpd00063_e0" name="Ca2_e0" compartment="e0" charge="2" boundaryCondition="false"/>
<species id="cpd00064_c0" name="Ornithine_c0" compartment="c0" charge="1" boundaryCondition="false"/>
<species id="cpd00065_c0" name="L_Tryptophan_c0" compartment="c0" charge="0" boundaryCondition="false"/>
<species id="cpd00066_c0" name="L_Phenylalanine_c0" compartment="c0" charge="0" boundaryCondition="false"/>
<species id="cpd00067_b" name="H_b" compartment="e0" charge="1" boundaryCondition="true"/>
<species id="cpd00067_c0" name="H_c0" compartment="c0" charge="1" boundaryCondition="false"/>
<species id="cpd00067_e0" name="H_e0" compartment="e0" charge="1" boundaryCondition="false"/>
<species id="cpd00069_c0" name="L_Tyrosine_c0" compartment="c0" charge="0" boundaryCondition="false"/>
<species id="cpd00070_c0" name="Malonyl_CoA_c0" compartment="c0" charge="-4" boundaryCondition="false"/>
<species id="cpd00072_c0" name="D_fructose_6_phosphate_c0" compartment="c0" charge="-1" boundaryCondition="false"/>
<species id="cpd00076_b" name="Sucrose_b" compartment="e0" charge="0" boundaryCondition="true"/>
<species id="cpd00076_c0" name="Sucrose_c0" compartment="c0" charge="0" boundaryCondition="false"/>
<species id="cpd00076_e0" name="Sucrose_e0" compartment="e0" charge="0" boundaryCondition="false"/>
<species id="cpd00078_c0" name="Succinyl_CoA_c0" compartment="c0" charge="-4" boundaryCondition="false"/>
<species id="cpd00079_c0" name="D_glucose_6_phosphate_c0" compartment="c0" charge="-1" boundaryCondition="false"/>
<species id="cpd00080_c0" name="Glycerol_3_phosphate_c0" compartment="c0" charge="-1" boundaryCondition="false"/>
<species id="cpd00081_c0" name="Sulfite_c0" compartment="c0" charge="-1" boundaryCondition="false"/>
<species id="cpd00082_c0" name="D_Fructose_c0" compartment="c0" charge="0" boundaryCondition="false"/>
<species id="cpd00083_c0" name="GDP_mannose_c0" compartment="c0" charge="-2" boundaryCondition="false"/>
<species id="cpd00084_c0" name="L_Cysteine_c0" compartment="c0" charge="0" boundaryCondition="false"/>
<species id="cpd00085_c0" name="beta_Alanine_c0" compartment="c0" charge="0" boundaryCondition="false"/>
<species id="cpd00087_c0" name="Tetrahydrofolate_c0" compartment="c0" charge="-2" boundaryCondition="false"/>
<species id="cpd00089_c0" name="Glucose_1_phosphate_c0" compartment="c0" charge="-1" boundaryCondition="false"/>
<species id="cpd00091_c0" name="UMP_c0" compartment="c0" charge="-1" boundaryCondition="false"/>
<species id="cpd00092_c0" name="Uracil_c0" compartment="c0" charge="0" boundaryCondition="false"/>
<species id="cpd00093_c0" name="Anthranilate_c0" compartment="c0" charge="-1" boundaryCondition="false"/>
<species id="cpd00094_c0" name="2_Oxobutyrate_c0" compartment="c0" charge="-1" boundaryCondition="false"/>
<species id="cpd00095_c0" name="Glycerone_phosphate_c0" compartment="c0" charge="-1" boundaryCondition="false"/>
<species id="cpd00096_c0" name="CDP_c0" compartment="c0" charge="-2" boundaryCondition="false"/>
<species id="cpd00100_c0" name="Glycerol_c0" compartment="c0" charge="0" boundaryCondition="false"/>
<species id="cpd00101_c0" name="ribose_5_phosphate_c0" compartment="c0" charge="-1" boundaryCondition="false"/>
<species id="cpd00102_c0" name="Glyceraldehyde3_phosphate_c0" compartment="c0" charge="-1" boundaryCondition="false"/>
<species id="cpd00103_c0" name="PRPP_c0" compartment="c0" charge="-3" boundaryCondition="false"/>
<species id="cpd00104_b" name="BIOT_b" compartment="e0" charge="-1" boundaryCondition="true"/>
<species id="cpd00104_c0" name="Biotin_c0" compartment="c0" charge="-1" boundaryCondition="false"/>
<species id="cpd00104_e0" name="BIOT_e0" compartment="e0" charge="-1" boundaryCondition="false"/>
<species id="cpd00106_c0" name="Fumarate_c0" compartment="c0" charge="-2" boundaryCondition="false"/>
<species id="cpd00107_c0" name="L_Leucine_c0" compartment="c0" charge="0" boundaryCondition="false"/>
<species id="cpd00109_c0" name="Cytochrome_c3_c0" compartment="c0" charge="5" boundaryCondition="false"/>
<species id="cpd00110_c0" name="Cytochrome_c2_c0" compartment="c0" charge="4" boundaryCondition="false"/>
<species id="cpd00111_c0" name="Oxidized_glutathione_c0" compartment="c0" charge="-2" boundaryCondition="false"/>
<species id="cpd00113_c0" name="Isopentenyldiphosphate_c0" compartment="c0" charge="-2" boundaryCondition="false"/>
<species id="cpd00114_c0" name="IMP_c0" compartment="c0" charge="-1" boundaryCondition="false"/>
<species id="cpd00115_c0" name="dATP_c0" compartment="c0" charge="-3" boundaryCondition="false"/>
<species id="cpd00117_c0" name="D_Alanine_c0" compartment="c0" charge="0" boundaryCondition="false"/>
<species id="cpd00119_c0" name="L_Histidine_c0" compartment="c0" charge="0" boundaryCondition="false"/>
<species id="cpd00123_c0" name="3_Methyl_2_oxobutanoate_c0" compartment="c0" charge="-1" boundaryCondition="false"/>
<species id="cpd00125_c0" name="5_10_Methylenetetrahydrofolate_c0" compartment="c0" charge="-2" boundaryCondition="false"/>
<species id="cpd00126_c0" name="GMP_c0" compartment="c0" charge="-1" boundaryCondition="false"/>
<species id="cpd00128_c0" name="Adenine_c0" compartment="c0" charge="0" boundaryCondition="false"/>
<species id="cpd00129_c0" name="L_Proline_c0" compartment="c0" charge="-1" boundaryCondition="false"/>
<species id="cpd00130_c0" name="L_Malate_c0" compartment="c0" charge="-2" boundaryCondition="false"/>
<species id="cpd00132_c0" name="L_Asparagine_c0" compartment="c0" charge="0" boundaryCondition="false"/>
<species id="cpd00135_c0" name="Homocysteine_c0" compartment="c0" charge="0" boundaryCondition="false"/>
<species id="cpd00136_c0" name="4_Hydroxybenzoate_c0" compartment="c0" charge="-1" boundaryCondition="false"/>
<species id="cpd00137_c0" name="Citrate_c0" compartment="c0" charge="-3" boundaryCondition="false"/>
<species id="cpd00139_c0" name="Glycolate_c0" compartment="c0" charge="-1" boundaryCondition="false"/>
<species id="cpd00142_c0" name="Acetoacetate_c0" compartment="c0" charge="-1" boundaryCondition="false"/>
<species id="cpd00143_c0" name="Phenylpyruvate_c0" compartment="c0" charge="-1" boundaryCondition="false"/>
<species id="cpd00144_c0" name="UDPglucuronate_c0" compartment="c0" charge="-3" boundaryCondition="false"/>
<species id="cpd00146_c0" name="Carbamoylphosphate_c0" compartment="c0" charge="-1" boundaryCondition="false"/>
<species id="cpd00149_b" name="Co2_b" compartment="e0" charge="2" boundaryCondition="true"/>
<species id="cpd00149_c0" name="Co2_c0" compartment="c0" charge="2" boundaryCondition="false"/>
<species id="cpd00149_e0" name="Co2_e0" compartment="e0" charge="2" boundaryCondition="false"/>
<species id="cpd00155_c0" name="Glycogen_c0" compartment="c0" charge="0" boundaryCondition="false"/>
<species id="cpd00156_c0" name="L_Valine_c0" compartment="c0" charge="0" boundaryCondition="false"/>
<species id="cpd00161_c0" name="L_Threonine_c0" compartment="c0" charge="0" boundaryCondition="false"/>
<species id="cpd00163_c0" name="UDP-xylose_c0" compartment="c0" charge="-2" boundaryCondition="false"/>
<species id="cpd00166_c0" name="Calomide_c0" compartment="c0" charge="1" boundaryCondition="false"/>
<species id="cpd00169_c0" name="3_Phosphoglycerate_c0" compartment="c0" charge="-2" boundaryCondition="false"/>
<species id="cpd00171_c0" name="D_Ribulose5_phosphate_c0" compartment="c0" charge="-1" boundaryCondition="false"/>
<species id="cpd00177_c0" name="dADP_c0" compartment="c0" charge="-2" boundaryCondition="false"/>
<species id="cpd00182_c0" name="Adenosine_c0" compartment="c0" charge="0" boundaryCondition="false"/>
<species id="cpd00186_c0" name="D_Glutamate_c0" compartment="c0" charge="-1" boundaryCondition="false"/>
<species id="cpd00193_c0" name="APS_c0" compartment="c0" charge="-2" boundaryCondition="false"/>
<species id="cpd00198_c0" name="D_Xylulose5_phosphate_c0" compartment="c0" charge="-1" boundaryCondition="false"/>
<species id="cpd00200_c0" name="4MOP_c0" compartment="c0" charge="-1" boundaryCondition="false"/>
<species id="cpd00201_c0" name="10_Formyltetrahydrofolate_c0" compartment="c0" charge="-2" boundaryCondition="false"/>
<species id="cpd00202_c0" name="DMAPP_c0" compartment="c0" charge="-2" boundaryCondition="false"/>
<species id="cpd00203_c0" name="1_3_Bisphospho_D_glycerate_c0" compartment="c0" charge="-2" boundaryCondition="false"/>
<species id="cpd00205_b" name="K_b" compartment="e0" charge="1" boundaryCondition="true"/>
<species id="cpd00205_c0" name="K_c0" compartment="c0" charge="1" boundaryCondition="false"/>
<species id="cpd00205_e0" name="K_e0" compartment="e0" charge="1" boundaryCondition="false"/>
<species id="cpd00213_c0" name="Lipoamide_c0" compartment="c0" charge="0" boundaryCondition="false"/>
<species id="cpd00216_c0" name="Chorismate_c0" compartment="c0" charge="-2" boundaryCondition="false"/>
<species id="cpd00218_c0" name="Niacin_c0" compartment="c0" charge="-1" boundaryCondition="false"/>
<species id="cpd00219_c0" name="Prephenate_c0" compartment="c0" charge="-2" boundaryCondition="false"/>
<species id="cpd00220_c0" name="Riboflavin_c0" compartment="c0" charge="0" boundaryCondition="false"/>
<species id="cpd00226_c0" name="HYXN_c0" compartment="c0" charge="0" boundaryCondition="false"/>
<species id="cpd00227_c0" name="L_Homoserine_c0" compartment="c0" charge="0" boundaryCondition="false"/>
<species id="cpd00229_c0" name="Glycolaldehyde_c0" compartment="c0" charge="0" boundaryCondition="false"/>
<species id="cpd00235_c0" name="D_mannose_6_phosphate_c0" compartment="c0" charge="-1" boundaryCondition="false"/>
<species id="cpd00236_c0" name="D_Erythrose4_phosphate_c0" compartment="c0" charge="-1" boundaryCondition="false"/>
<species id="cpd00238_c0" name="Sedoheptulose7_phosphate_c0" compartment="c0" charge="-1" boundaryCondition="false"/>
<species id="cpd00239_c0" name="H2S_c0" compartment="c0" charge="0" boundaryCondition="false"/>
<species id="cpd00241_c0" name="dGTP_c0" compartment="c0" charge="-3" boundaryCondition="false"/>
<species id="cpd00242_c0" name="H2CO3_c0" compartment="c0" charge="-1" boundaryCondition="false"/>
<species id="cpd00247_c0" name="Orotate_c0" compartment="c0" charge="-1" boundaryCondition="false"/>
<species id="cpd00254_b" name="Mg_b" compartment="e0" charge="2" boundaryCondition="true"/>
<species id="cpd00254_c0" name="Mg_c0" compartment="c0" charge="2" boundaryCondition="false"/>
<species id="cpd00254_e0" name="Mg_e0" compartment="e0" charge="2" boundaryCondition="false"/>
<species id="cpd00260_c0" name="Isocitrate_c0" compartment="c0" charge="-3" boundaryCondition="false"/>
<species id="cpd00274_c0" name="Citrulline_c0" compartment="c0" charge="0" boundaryCondition="false"/>
<species id="cpd00279_c0" name="Acetoacetyl_CoA_c0" compartment="c0" charge="-3" boundaryCondition="false"/>
<species id="cpd00282_c0" name="S_Dihydroorotate_c0" compartment="c0" charge="-1" boundaryCondition="false"/>
<species id="cpd00283_c0" name="Geranyldiphosphate_c0" compartment="c0" charge="-2" boundaryCondition="false"/>
<species id="cpd00284_c0" name="6_Phospho_D_gluconate_c0" compartment="c0" charge="-2" boundaryCondition="false"/>
<species id="cpd00286_c0" name="Undecaprenylphosphate_c0" compartment="c0" charge="-1" boundaryCondition="false"/>
<species id="cpd00288_c0" name="D_Glucosamine_phosphate_c0" compartment="c0" charge="0" boundaryCondition="false"/>
<species id="cpd00290_c0" name="D_fructose_1_6_bisphosphate_c0" compartment="c0" charge="-2" boundaryCondition="false"/>
<species id="cpd00295_c0" name="dGDP_c0" compartment="c0" charge="-2" boundaryCondition="false"/>
<species id="cpd00297_c0" name="dTDP_c0" compartment="c0" charge="-2" boundaryCondition="false"/>
<species id="cpd00298_c0" name="dTMP_c0" compartment="c0" charge="-1" boundaryCondition="false"/>
<species id="cpd00299_c0" name="dUMP_c0" compartment="c0" charge="-1" boundaryCondition="false"/>
<species id="cpd00322_c0" name="L_Isoleucine_c0" compartment="c0" charge="0" boundaryCondition="false"/>
<species id="cpd00330_c0" name="Dihydrofolate_c0" compartment="c0" charge="-2" boundaryCondition="false"/>
<species id="cpd00337_c0" name="Hydrouracil_c0" compartment="c0" charge="0" boundaryCondition="false"/>
<species id="cpd00338_c0" name="5_Aminolevulinate_c0" compartment="c0" charge="0" boundaryCondition="false"/>
<species id="cpd00342_c0" name="N_Acetylornithine_c0" compartment="c0" charge="0" boundaryCondition="false"/>
<species id="cpd00343_c0" name="N_Carbamoyl_L_aspartate_c0" compartment="c0" charge="-2" boundaryCondition="false"/>
<species id="cpd00345_c0" name="5_Methyltetrahydrofolate_c0" compartment="c0" charge="-2" boundaryCondition="false"/>
<species id="cpd00346_c0" name="L_Aspartate4_semialdehyde_c0" compartment="c0" charge="0" boundaryCondition="false"/>
<species id="cpd00347_c0" name="5_10_Methenyltetrahydrofolate_c0" compartment="c0" charge="-1" boundaryCondition="false"/>
<species id="cpd00350_c0" name="Farnesyldiphosphate_c0" compartment="c0" charge="-2" boundaryCondition="false"/>
<species id="cpd00356_c0" name="dCTP_c0" compartment="c0" charge="-3" boundaryCondition="false"/>
<species id="cpd00357_c0" name="dTTP_c0" compartment="c0" charge="-3" boundaryCondition="false"/>
<species id="cpd00358_c0" name="dUTP_c0" compartment="c0" charge="-3" boundaryCondition="false"/>
<species id="cpd00383_c0" name="Shikimate_c0" compartment="c0" charge="-1" boundaryCondition="false"/>
<species id="cpd00387_c0" name="ADPglucose_c0" compartment="c0" charge="-2" boundaryCondition="false"/>
<species id="cpd00393_c0" name="Folate_c0" compartment="c0" charge="-2" boundaryCondition="false"/>
<species id="cpd00408_c0" name="Pantoate_c0" compartment="c0" charge="-1" boundaryCondition="false"/>
<species id="cpd00421_c0" name="Triphosphate_c0" compartment="c0" charge="-4" boundaryCondition="false"/>
<species id="cpd00443_c0" name="ABEE_c0" compartment="c0" charge="-1" boundaryCondition="false"/>
<species id="cpd00449a_c0" name="Dihydrolipoamide of pyruvate dehydrogenase complex_c0" compartment="c0" charge="0" boundaryCondition="false"/>
<species id="cpd00449b_c0" name="Dihydrolipoamide of succinate dehydrogenase complex_c0" compartment="c0" charge="0" boundaryCondition="false"/>
<species id="cpd00472_c0" name="UDP-galacturonic acid_c0" compartment="c0" charge="-3" boundaryCondition="false"/>
<species id="cpd00475_c0" name="Ribose_1_phosphate_c0" compartment="c0" charge="-1" boundaryCondition="false"/>
<species id="cpd00477_c0" name="N_Acetyl_L_glutamate_c0" compartment="c0" charge="-2" boundaryCondition="false"/>
<species id="cpd00478_c0" name="Pyridoxine_phosphate_c0" compartment="c0" charge="-1" boundaryCondition="false"/>
<species id="cpd00482_c0" name="2_Phospho_D_glycerate_c0" compartment="c0" charge="-2" boundaryCondition="false"/>
<species id="cpd00485_c0" name="D_Mannose1_phosphate_c0" compartment="c0" charge="-1" boundaryCondition="false"/>
<species id="cpd00497_c0" name="XMP_c0" compartment="c0" charge="-1" boundaryCondition="false"/>
<species id="cpd00498_c0" name="2_Aceto_2_hydroxybutanoate_c0" compartment="c0" charge="-1" boundaryCondition="false"/>
<species id="cpd00504_c0" name="LL_2_6_Diaminopimelate_c0" compartment="c0" charge="0" boundaryCondition="false"/>
<species id="cpd00506_c0" name="gamma_Glutamylcysteine_c0" compartment="c0" charge="-1" boundaryCondition="false"/>
<species id="cpd00508_c0" name="3MOP_c0" compartment="c0" charge="-1" boundaryCondition="false"/>
<species id="cpd00516_c0" name="meso_2_6_Diaminopimelate_c0" compartment="c0" charge="0" boundaryCondition="false"/>
<species id="cpd00521_c0" name="dTDP_4_oxo_6_deoxy_D_glucose_c0" compartment="c0" charge="-2" boundaryCondition="false"/>
<species id="cpd00522_c0" name="dTDP_4_oxo_L_rhamnose_c0" compartment="c0" charge="-2" boundaryCondition="false"/>
<species id="cpd00525_c0" name="UDP_N_acetylmuramoyl_L_alanyl_D_glutamate_c0" compartment="c0" charge="-4" boundaryCondition="false"/>
<species id="cpd00533_c0" name="dCDP_c0" compartment="c0" charge="-2" boundaryCondition="false"/>
<species id="cpd00616_c0" name="Pretyrosine_c0" compartment="c0" charge="-1" boundaryCondition="false"/>
<species id="cpd00626_c0" name="dTDPglucose_c0" compartment="c0" charge="-2" boundaryCondition="false"/>
<species id="cpd00638_c0" name="Deamido_NAD_c0" compartment="c0" charge="-2" boundaryCondition="false"/>
<species id="cpd00641_c0" name="L_Histidinol_c0" compartment="c0" charge="1" boundaryCondition="false"/>
<species id="cpd00644_c0" name="PAN_c0" compartment="c0" charge="-1" boundaryCondition="false"/>
<species id="cpd00655_c0" name="Dephospho_CoA_c0" compartment="c0" charge="-2" boundaryCondition="false"/>
<species id="cpd00668_c0" name="ALCTT_c0" compartment="c0" charge="-1" boundaryCondition="false"/>
<species id="cpd00683_c0" name="Dihydropteroate_c0" compartment="c0" charge="-1" boundaryCondition="false"/>
<species id="cpd00689_c0" name="Porphobilinogen_c0" compartment="c0" charge="-1" boundaryCondition="false"/>
<species id="cpd00699_c0" name="5_Dehydroquinate_c0" compartment="c0" charge="-1" boundaryCondition="false"/>
<species id="cpd00712_c0" name="2_Dehydropantoate_c0" compartment="c0" charge="-1" boundaryCondition="false"/>
<species id="cpd00722_c0" name="O_Acetyl_L_serine_c0" compartment="c0" charge="0" boundaryCondition="false"/>
<species id="cpd00731_c0" name="Ala_Ala_c0" compartment="c0" charge="0" boundaryCondition="false"/>
<species id="cpd00738_c0" name="phosphoserine_c0" compartment="c0" charge="-1" boundaryCondition="false"/>
<species id="cpd00755_c0" name="Hydroxymethylbilane_c0" compartment="c0" charge="-8" boundaryCondition="false"/>
<species id="cpd00773_c0" name="UDP_MurNAc_c0" compartment="c0" charge="-3" boundaryCondition="false"/>
<species id="cpd00774_c0" name="UroporphyrinogenIII_c0" compartment="c0" charge="-8" boundaryCondition="false"/>
<species id="cpd00791_c0" name="ProtoporphyrinogenIX_c0" compartment="c0" charge="-2" boundaryCondition="false"/>
<species id="cpd00793_c0" name="Thiamine_phosphate_c0" compartment="c0" charge="0" boundaryCondition="false"/>
<species id="cpd00797_c0" name="R_3_Hydroxybutanoate_c0" compartment="c0" charge="-1" boundaryCondition="false"/>
<species id="cpd00807_c0" name="L_histidinol_phosphate_c0" compartment="c0" charge="0" boundaryCondition="false"/>
<species id="cpd00809_c0" name="O_Phospho_L_homoserine_c0" compartment="c0" charge="-1" boundaryCondition="false"/>
<species id="cpd00810_c0" name="Orotidylic_acid_c0" compartment="c0" charge="-2" boundaryCondition="false"/>
<species id="cpd00817_c0" name="D_Arabinose5_phosphate_c0" compartment="c0" charge="-1" boundaryCondition="false"/>
<species id="cpd00822_c0" name="O_Succinyl_L_homoserine_c0" compartment="c0" charge="-1" boundaryCondition="false"/>
<species id="cpd00834_c0" name="Phosphopantetheine_c0" compartment="c0" charge="-1" boundaryCondition="false"/>
<species id="cpd00836_c0" name="S_Acetyldihydrolipoamide_c0" compartment="c0" charge="0" boundaryCondition="false"/>
<species id="cpd00858_c0" name="L_Glutamate5_semialdehyde_c0" compartment="c0" charge="0" boundaryCondition="false"/>
<species id="cpd00860_c0" name="S_Succinyldihydrolipoamide_c0" compartment="c0" charge="-1" boundaryCondition="false"/>
<species id="cpd00863_c0" name="beta_D_Glucose_6_phosphate_c0" compartment="c0" charge="-1" boundaryCondition="false"/>
<species id="cpd00868_c0" name="p_hydroxyphenylpyruvate_c0" compartment="c0" charge="-1" boundaryCondition="false"/>
<species id="cpd00873_c0" name="Nicotinate_ribonucleotide_c0" compartment="c0" charge="-1" boundaryCondition="false"/>
<species id="cpd00875_c0" name="KDO_c0" compartment="c0" charge="-1" boundaryCondition="false"/>
<species id="cpd00890_c0" name="UDP_N_acetylmuramoyl_L_alanine_c0" compartment="c0" charge="-3" boundaryCondition="false"/>
<species id="cpd00911_c0" name="6_phospho_D_glucono_1_5_lactone_c0" compartment="c0" charge="-1" boundaryCondition="false"/>
<species id="cpd00918_c0" name="2_Acetamido_5_oxopentanoate_c0" compartment="c0" charge="-1" boundaryCondition="false"/>
<species id="cpd00930_c0" name="imidazole_acetol_phosphate_c0" compartment="c0" charge="-1" boundaryCondition="false"/>
<species id="cpd00931_c0" name="5_Amino_6__5_phosphoribosylaminouracil_c0" compartment="c0" charge="-1" boundaryCondition="false"/>
<species id="cpd00932_c0" name="5_O__1_Carboxyvinyl_3_phosphoshikimate_c0" compartment="c0" charge="-3" boundaryCondition="false"/>
<species id="cpd00939_c0" name="Toxopyrimidine_c0" compartment="c0" charge="0" boundaryCondition="false"/>
<species id="cpd00954_c0" name="6_hydroxymethyl_dihydropterin_c0" compartment="c0" charge="0" boundaryCondition="false"/>
<species id="cpd00956_c0" name="1_2_carboxyphenylamino_1_deoxyribulose_5_phosphate_c0" compartment="c0" charge="-2" boundaryCondition="false"/>
<species id="cpd00957_c0" name="2_5_Diamino_6_5_phosphoribosylamino_4_pyrimidineone_c0" compartment="c0" charge="-1" boundaryCondition="false"/>
<species id="cpd00971_b" name="Na_b" compartment="e0" charge="1" boundaryCondition="true"/>
<species id="cpd00971_c0" name="Na_c0" compartment="c0" charge="1" boundaryCondition="false"/>
<species id="cpd00971_e0" name="Na_e0" compartment="e0" charge="1" boundaryCondition="false"/>
<species id="cpd00978_c0" name="dUDP_c0" compartment="c0" charge="-2" boundaryCondition="false"/>
<species id="cpd00982_c0" name="FADH2_c0" compartment="c0" charge="-2" boundaryCondition="false"/>
<species id="cpd01270_c0" name="FMNH2_c0" compartment="c0" charge="-1" boundaryCondition="false"/>
<species id="cpd01324_c0" name="L_Histidinal_c0" compartment="c0" charge="1" boundaryCondition="false"/>
<species id="cpd01326_c0" name="L-Lysyl-tRNA(Lys)_C16H29N2O11PR2(C5H8O6PR)n" compartment="c0" charge="0" boundaryCondition="false"/>
<species id="cpd01476_c0" name="Protoporphyrin_c0" compartment="c0" charge="-2" boundaryCondition="false"/>
<species id="cpd01620_c0" name="Precorrin_2_c0" compartment="c0" charge="-8" boundaryCondition="false"/>
<species id="cpd01646_c0" name="2_Isopropylmalate_c0" compartment="c0" charge="-2" boundaryCondition="false"/>
<species id="cpd01710_c0" name="2_Isopropylmaleate_c0" compartment="c0" charge="-2" boundaryCondition="false"/>
<species id="cpd01716_c0" name="3_Dehydroshikimate_c0" compartment="c0" charge="-1" boundaryCondition="false"/>
<species id="cpd01720_c0" name="3_Ureidopropanoate_c0" compartment="c0" charge="-1" boundaryCondition="false"/>
<species id="cpd01775_c0" name="Phosphoribosyl_ATP_c0" compartment="c0" charge="-4" boundaryCondition="false"/>
<species id="cpd01777_c0" name="Phosphoribosyl_AMP_c0" compartment="c0" charge="-2" boundaryCondition="false"/>
<species id="cpd01977_c0" name="4_Phospho_L_aspartate_c0" compartment="c0" charge="-1" boundaryCondition="false"/>
<species id="cpd01982_c0" name="5_Phosphoribosylamine_c0" compartment="c0" charge="0" boundaryCondition="false"/>
<species id="cpd01997_c0" name="Dimethylbenzimidazole_c0" compartment="c0" charge="0" boundaryCondition="false"/>
<species id="cpd02012_c0" name="N-Formyl-L-methionine" compartment="c0" charge="0" boundaryCondition="false"/>
<species id="cpd02030_c0" name="3_phosphoshikimate_c0" compartment="c0" charge="-2" boundaryCondition="false"/>
<species id="cpd02069_c0" name="3_Phosphonooxypyruvate_c0" compartment="c0" charge="-2" boundaryCondition="false"/>
<species id="cpd02083_c0" name="CoproporphyrinogenIII_c0" compartment="c0" charge="-4" boundaryCondition="false"/>
<species id="cpd02097_c0" name="L_Glutamyl_5_phosphate_c0" compartment="c0" charge="-1" boundaryCondition="false"/>
<species id="cpd02113_c0" name="dTDP_rhamnose_c0" compartment="c0" charge="-2" boundaryCondition="false"/>
<species id="cpd02120_c0" name="Dihydrodipicolinate_c0" compartment="c0" charge="-2" boundaryCondition="false"/>
<species id="cpd02140_c0" name="AIR_c0" compartment="c0" charge="0" boundaryCondition="false"/>
<species id="cpd02147_c0" name="4_Phosphoerythronate_c0" compartment="c0" charge="-2" boundaryCondition="false"/>
<species id="cpd02152_c0" name="L_Argininosuccinate_c0" compartment="c0" charge="-1" boundaryCondition="false"/>
<species id="cpd02201_c0" name="4_phosphopantothenate_c0" compartment="c0" charge="-2" boundaryCondition="false"/>
<species id="cpd02210_c0" name="Indoleglycerol_phosphate_c0" compartment="c0" charge="-1" boundaryCondition="false"/>
<species id="cpd02229_c0" name="Bactoprenyl_diphosphate_c0" compartment="c0" charge="-2" boundaryCondition="false"/>
<species id="cpd02234_c0" name="R_3_Hydroxybutanoyl_CoA_c0" compartment="c0" charge="-3" boundaryCondition="false"/>
<species id="cpd02333_c0" name="Quinolinate_c0" compartment="c0" charge="-2" boundaryCondition="false"/>
<species id="cpd02375_c0" name="Adenylosuccinate_c0" compartment="c0" charge="-3" boundaryCondition="false"/>
<species id="cpd02394_c0" name="GAR_c0" compartment="c0" charge="0" boundaryCondition="false"/>
<species id="cpd02431_c0" name="1_Pyrroline_5_carboxylate_c0" compartment="c0" charge="-1" boundaryCondition="false"/>
<species id="cpd02465_c0" name="tetrahydrodipicolinate_c0" compartment="c0" charge="-2" boundaryCondition="false"/>
<species id="cpd02498_c0" name="2_3_Dihydroxy_isovalerate_c0" compartment="c0" charge="-1" boundaryCondition="false"/>
<species id="cpd02535_c0" name="2_3_Dihydroxy_3_methylvalerate_c0" compartment="c0" charge="-1" boundaryCondition="false"/>
<species id="cpd02546_c0" name="CMP_KDO_c0" compartment="c0" charge="-2" boundaryCondition="false"/>
<species id="cpd02547_c0" name="R_1_Aminopropan_2_yl_phosphate_c0" compartment="c0" charge="0" boundaryCondition="false"/>
<species id="cpd02552_c0" name="n_acetylglutamyl_phosphate_c0" compartment="c0" charge="-2" boundaryCondition="false"/>
<species id="cpd02557_c0" name="Farnesylfarnesylgeraniol_c0" compartment="c0" charge="-2" boundaryCondition="false"/>
<species id="cpd02569_c0" name="2_Oxo_3_hydroxyisovalerate_c0" compartment="c0" charge="-1" boundaryCondition="false"/>
<species id="cpd02605_c0" name="2_isopropyl_3_oxosuccinate_c0" compartment="c0" charge="-2" boundaryCondition="false"/>
<species id="cpd02611_c0" name="N_Acetyl_D_glucosamine1_phosphate_c0" compartment="c0" charge="-1" boundaryCondition="false"/>
<species id="cpd02642_c0" name="N_5_phosphoribosyl_anthranilate_c0" compartment="c0" charge="-2" boundaryCondition="false"/>
<species id="cpd02654_c0" name="4_Methyl_5__2_phosphoethyl_thiazole_c0" compartment="c0" charge="-1" boundaryCondition="false"/>
<species id="cpd02656_c0" name="6_7_Dimethyl_8__1_D_ribityllumazine_c0" compartment="c0" charge="0" boundaryCondition="false"/>
<species id="cpd02666_c0" name="R_4_Phosphopantothenoyl_L_cysteine_c0" compartment="c0" charge="-2" boundaryCondition="false"/>
<species id="cpd02678_c0" name="N_Formyl_GAR_c0" compartment="c0" charge="-1" boundaryCondition="false"/>
<species id="cpd02693_c0" name="3_Isopropylmalate_c0" compartment="c0" charge="-2" boundaryCondition="false"/>
<species id="cpd02698_c0" name="N_Succinyl_L_2_6_diaminopimelate_c0" compartment="c0" charge="-2" boundaryCondition="false"/>
<species id="cpd02711_c0" name="2_Keto_3_deoxy_6_phosphogluconate_c0" compartment="c0" charge="-2" boundaryCondition="false"/>
<species id="cpd02720_c0" name="5_Amino_6__5_phosphoribitylaminouracil_c0" compartment="c0" charge="-1" boundaryCondition="false"/>
<species id="cpd02724_c0" name="N_Succinyl_L_2_amino_6_oxopimelate_c0" compartment="c0" charge="-3" boundaryCondition="false"/>
<species id="cpd02730_c0" name="3_Deoxy_D_manno_octulosonate8_phosphate_c0" compartment="c0" charge="-2" boundaryCondition="false"/>
<species id="cpd02745_c0" name="alpha-D-Galactosyl-diphosphoundecaprenol" compartment="c0" charge="-2" boundaryCondition="false"/>
<species id="cpd02775_c0" name="4_Amino_5_phosphomethyl_2_methylpyrimidine_c0" compartment="c0" charge="-1" boundaryCondition="false"/>
<species id="cpd02820_c0" name="UDP_N_acetylglucosamine_enolpyruvate_c0" compartment="c0" charge="-3" boundaryCondition="false"/>
<species id="cpd02826_c0" name="5_Phosphoribosylformylglycinamidine_c0" compartment="c0" charge="0" boundaryCondition="false"/>
<species id="cpd02835_c0" name="UDP_2_3_bis3_hydroxytetradecanoylglucosamine_c0" compartment="c0" charge="-2" boundaryCondition="false"/>
<species id="cpd02843_c0" name="D_erythro_imidazol_glycerol_phosphate_c0" compartment="c0" charge="-1" boundaryCondition="false"/>
<species id="cpd02851_c0" name="AICAR_c0" compartment="c0" charge="-1" boundaryCondition="false"/>
<species id="cpd02857_c0" name="DAHP_c0" compartment="c0" charge="-2" boundaryCondition="false"/>
<species id="cpd02882_c0" name="4__1_D_Ribitylamino_5_aminouracil_c0" compartment="c0" charge="0" boundaryCondition="false"/>
<species id="cpd02884_c0" name="FAICAR_c0" compartment="c0" charge="-1" boundaryCondition="false"/>
<species id="cpd02886_c0" name="UDP_3_O_beta_hydroxymyristoyl_N_acetylglucosamine_c0" compartment="c0" charge="-2" boundaryCondition="false"/>
<species id="cpd02893_c0" name="5_Phosphoribosyl_4_carboxy_5_aminoimidazole_c0" compartment="c0" charge="-1" boundaryCondition="false"/>
<species id="cpd02894_c0" name="4_Amino_2_methyl_5_diphosphomethylpyrimidine_c0" compartment="c0" charge="-2" boundaryCondition="false"/>
<species id="cpd02904_c0" name="alpha_Ribazole_5_phosphate_c0" compartment="c0" charge="-1" boundaryCondition="false"/>
<species id="cpd02920_c0" name="2_Amino_4_hydroxy_6_hydroxymethyl_7_8_dihydropteridinediphosphate_c0" compartment="c0" charge="-2" boundaryCondition="false"/>
<species id="cpd02921_c0" name="SAICAR_c0" compartment="c0" charge="-3" boundaryCondition="false"/>
<species id="cpd02930_c0" name="Lipid_X_c0" compartment="c0" charge="-1" boundaryCondition="false"/>
<species id="cpd02961_c0" name="Dihydroneopterin_c0" compartment="c0" charge="0" boundaryCondition="false"/>
<species id="cpd02964_c0" name="UDP_N_acetylmuramoyl_L_alanyl_D_gamma_glutamyl_meso_2_6_diaminopimelate_c0" compartment="c0" charge="-4" boundaryCondition="false"/>
<species id="cpd02968_c0" name="UDP_N_acetylmuramoyl_L_alanyl_D_glutamyl_6_carboxy_L_lysyl_D_alanyl__D_alanine_c0" compartment="c0" charge="-4" boundaryCondition="false"/>
<species id="cpd02978_c0" name="7_8_Dihydroneopterin_3_triphosphate_c0" compartment="c0" charge="-3" boundaryCondition="false"/>
<species id="cpd02979_c0" name="phosphoribosylformiminoaicar_phosphate_c0" compartment="c0" charge="-2" boundaryCondition="false"/>
<species id="cpd02991_c0" name="phosphoribulosylformimino_AICAR_phosphate_c0" compartment="c0" charge="-2" boundaryCondition="false"/>
<species id="cpd02993_c0" name="Lipid_IVA_c0" compartment="c0" charge="-2" boundaryCondition="false"/>
<species id="cpd03002_c0" name="Lipid_A_disaccharide_c0" compartment="c0" charge="-1" boundaryCondition="false"/>
<species id="cpd03049b_c0" name="2_Hydroxyethyl_ThPP_branched chain aa synthesis_c0" compartment="c0" charge="-1" boundaryCondition="false"/>
<species id="cpd03049p_c0" name="2_Hydroxyethyl_ThPP_pyruvate dehydrogenase_c0" compartment="c0" charge="-1" boundaryCondition="false"/>
<species id="cpd03187_c0" name="Oxalosuccinate_c0" compartment="c0" charge="-3" boundaryCondition="false"/>
<species id="cpd03189_c0" name="3_Carboxy_1_hydroxypropyl_ThPP_c0" compartment="c0" charge="-2" boundaryCondition="false"/>
<species id="cpd03414_c0" name="UroporphyrinogenI_c0" compartment="c0" charge="-8" boundaryCondition="false"/>
<species id="cpd03416_c0" name="CoproporphyrinogenI_c0" compartment="c0" charge="-4" boundaryCondition="false"/>
<species id="cpd03420_c0" name="Precorrin_3A_c0" compartment="c0" charge="-6" boundaryCondition="false"/>
<species id="cpd03423_c0" name="alpha_Ribazole_c0" compartment="c0" charge="0" boundaryCondition="false"/>
<species id="cpd03443_c0" name="3_Octaprenyl_4_hydroxybenzoate_c0" compartment="c0" charge="-1" boundaryCondition="false"/>
<species id="cpd03444_c0" name="2_Octaprenylphenol_c0" compartment="c0" charge="0" boundaryCondition="false"/>
<species id="cpd03445_c0" name="2_Octaprenyl_6_hydroxyphenol_c0" compartment="c0" charge="0" boundaryCondition="false"/>
<species id="cpd03446_c0" name="2_Octaprenyl_6_methoxyphenol_c0" compartment="c0" charge="0" boundaryCondition="false"/>
<species id="cpd03447_c0" name="2_Octaprenyl_6_methoxy_1_4_benzoquinone_c0" compartment="c0" charge="0" boundaryCondition="false"/>
<species id="cpd03448_c0" name="2_Octaprenyl_3_methyl_6_methoxy_1_4_benzoquinone_c0" compartment="c0" charge="0" boundaryCondition="false"/>
<species id="cpd03449_c0" name="2_Octaprenyl_3_methyl_5_hydroxy_6_methoxy_1_4_benzoquinone_c0" compartment="c0" charge="-1" boundaryCondition="false"/>
<species id="cpd03470_c0" name="Iminoaspartate_c0" compartment="c0" charge="-2" boundaryCondition="false"/>
<species id="cpd03494_c0" name="Undecaprenyl_diphospho_N_acetylmuramoyl_L_alanyl_D_glutamyl_meso_2_6_diaminopimeloyl_D_alanyl_D_alanine_c0" compartment="c0" charge="-4" boundaryCondition="false"/>
<species id="cpd03495_c0" name="Undecaprenyl_diphospho_N_acetylmuramoyl__N_acetylglucosamine_L_ala_D_glu_meso_2_6_diaminopimeloyl_D_ala_D_ala_c0" compartment="c0" charge="-4" boundaryCondition="false"/>
<species id="cpd03517_c0" name="Biotinyl_5_AMP_c0" compartment="c0" charge="-1" boundaryCondition="false"/>
<species id="cpd03518_c0" name="Formamidopyrimidine_nucleoside_triphosphate_c0" compartment="c0" charge="-3" boundaryCondition="false"/>
<species id="cpd03519_c0" name="2_5_Diaminopyrimidine_nucleoside_triphosphate_c0" compartment="c0" charge="-3" boundaryCondition="false"/>
<species id="cpd03566_c0" name="Acetyladenylate_c0" compartment="c0" charge="-1" boundaryCondition="false"/>
<species id="cpd03584_c0" name="UDP_3_O_beta_hydroxymyristoyl_D_glucosamine_c0" compartment="c0" charge="-1" boundaryCondition="false"/>
<species id="cpd03585_c0" name="KDO_lipid_IVA_c0" compartment="c0" charge="-3" boundaryCondition="false"/>
<species id="cpd03586_c0" name="kdo2_lipid_iva_c0" compartment="c0" charge="-4" boundaryCondition="false"/>
<species id="cpd03606_c0" name="2_Oxo_3_hydroxy_4_phosphobutanoate_c0" compartment="c0" charge="-2" boundaryCondition="false"/>
<species id="cpd03607_c0" name="4_Phosphonooxy_threonine_c0" compartment="c0" charge="-1" boundaryCondition="false"/>
<species id="cpd03666_c0" name="2_5_Diamino_6_5_triphosphoryl_3_4_trihydroxy_2_oxopentyl__amino_4_oxopyrimidine_c0" compartment="c0" charge="-3" boundaryCondition="false"/>
<species id="cpd03671_c0" name="D_Glucosamine1_phosphate_c0" compartment="c0" charge="0" boundaryCondition="false"/>
<species id="cpd03760_c0" name="Precorrin_6B_c0" compartment="c0" charge="-7" boundaryCondition="false"/>
<species id="cpd03761_c0" name="Precorrin_6A_c0" compartment="c0" charge="-7" boundaryCondition="false"/>
<species id="cpd03832_c0" name="Hydrogenobyrinate_c0" compartment="c0" charge="-6" boundaryCondition="false"/>
<species id="cpd03833_c0" name="Precorrin_3B_c0" compartment="c0" charge="-6" boundaryCondition="false"/>
<species id="cpd03834_c0" name="Precorrin_4_c0" compartment="c0" charge="-7" boundaryCondition="false"/>
<species id="cpd03835_c0" name="Precorrin_8_c0" compartment="c0" charge="-7" boundaryCondition="false"/>
<species id="cpd03839_c0" name="Precorrin_5_c0" compartment="c0" charge="-7" boundaryCondition="false"/>
<species id="cpd03913_c0" name="Hydrogenobyrinate_diamide_c0" compartment="c0" charge="-4" boundaryCondition="false"/>
<species id="cpd03914_c0" name="CobIIyrinate_diamide_c0" compartment="c0" charge="-3" boundaryCondition="false"/>
<species id="cpd03915_c0" name="CobIyrinate_diamide_c0" compartment="c0" charge="-4" boundaryCondition="false"/>
<species id="cpd03916_c0" name="Adenosyl_cobyrinate_diamide_c0" compartment="c0" charge="-3" boundaryCondition="false"/>
<species id="cpd03917_c0" name="Adenosylcobyric_acid_c0" compartment="c0" charge="1" boundaryCondition="false"/>
<species id="cpd03919_c0" name="Adenosyl_cobinamide_phosphate_c0" compartment="c0" charge="0" boundaryCondition="false"/>
<species id="cpd03920_c0" name="Adenosylcobinamide_GDP_c0" compartment="c0" charge="0" boundaryCondition="false"/>
<species id="cpd04539_c0" name="2_Amino_3_oxo_4_phosphonooxybutyrate_c0" compartment="c0" charge="-1" boundaryCondition="false"/>
<species id="cpd08210_c0" name="ADC_c0" compartment="c0" charge="-1" boundaryCondition="false"/>
<species id="cpd08286_c0" name="2_C_methyl_D_erythritol4_phosphate_c0" compartment="c0" charge="-1" boundaryCondition="false"/>
<species id="cpd08287_c0" name="4__cytidine5_diphospho_2_C_methyl_D_erythritol_c0" compartment="c0" charge="-2" boundaryCondition="false"/>
<species id="cpd08288_c0" name="2_phospho_4__cytidine5_diphospho_2_C_methyl_D_erythritol_c0" compartment="c0" charge="-3" boundaryCondition="false"/>
<species id="cpd08289_c0" name="1_deoxy_D_xylulose5_phosphate_c0" compartment="c0" charge="-1" boundaryCondition="false"/>
<species id="cpd08301_c0" name="2_C_methyl_D_erythritol2_4_cyclodiphosphate_c0" compartment="c0" charge="-2" boundaryCondition="false"/>
<species id="cpd08358_c0" name="UDP-6-sulfoquinovose" compartment="c0" charge="-3" boundaryCondition="false"/>
<species id="cpd08449_c0" name="3_Amino_2_oxopropyl_phosphate_c0" compartment="c0" charge="0" boundaryCondition="false"/>
<species id="cpd08615_c0" name="1_Hydroxy_2_methyl_2_butenyl_4_diphosphate_c0" compartment="c0" charge="-2" boundaryCondition="false"/>
<species id="cpd08928_c0" name="L_Threonine_phosphate_c0" compartment="c0" charge="-1" boundaryCondition="false"/>
<species id="cpd10162_c0" name="R_3_Hydroxy_3_methyl_2_oxopentanoate_c0" compartment="c0" charge="-1" boundaryCondition="false"/>
<species id="cpd10515_b" name="Fe2_b" compartment="e0" charge="2" boundaryCondition="true"/>
<species id="cpd10515_c0" name="Fe2_c0" compartment="c0" charge="2" boundaryCondition="false"/>
<species id="cpd10515_e0" name="Fe2_e0" compartment="e0" charge="2" boundaryCondition="false"/>
<species id="cpd10516_b" name="fe3_b" compartment="e0" charge="3" boundaryCondition="true"/>
<species id="cpd10516_c0" name="fe3_c0" compartment="c0" charge="3" boundaryCondition="false"/>
<species id="cpd10516_e0" name="fe3_e0" compartment="e0" charge="3" boundaryCondition="false"/>
<species id="cpd11225_c0" name="3_4_dihydroxy_2_butanone4_phosphate_c0" compartment="c0" charge="-1" boundaryCondition="false"/>
<species id="cpd11312_c0" name="hemeA_c0" compartment="c0" charge="-2" boundaryCondition="false"/>
<species id="cpd11313_c0" name="hemeO_c0" compartment="c0" charge="-2" boundaryCondition="false"/>
<species id="cpd11416_b" name="Biomass_b" compartment="c0" charge="0" boundaryCondition="true"/>
<species id="cpd11416_c0" name="Biomass_c0" compartment="c0" charge="0" boundaryCondition="false"/>
<species id="cpd11420_c0" name="trdox_c0" compartment="c0" charge="0" boundaryCondition="false"/>
<species id="cpd11421_c0" name="trdrd_c0" compartment="c0" charge="0" boundaryCondition="false"/>
<species id="cpd11461_c0" name="DNA" compartment="c0" charge="0" boundaryCondition="false"/>
<species id="cpd11463_c0" name="protein" compartment="c0" charge="-1" boundaryCondition="false"/>
<species id="cpd11464_c0" name="Butyryl_ACP_c0" compartment="c0" charge="-1" boundaryCondition="false"/>
<species id="cpd11464a_c0" name="Butyryl_ACPXL_c0" compartment="c0" charge="-1" boundaryCondition="false"/>
<species id="cpd11465_c0" name="But_2_enoyl_acyl_carrier_protein_c0" compartment="c0" charge="-1" boundaryCondition="false"/>
<species id="cpd11465a_c0" name="But_2_enoyl_acyl_carrier_proteinXL_c0" compartment="c0" charge="-1" boundaryCondition="false"/>
<species id="cpd11466_c0" name="Myristoyl_ACP_c0" compartment="c0" charge="-1" boundaryCondition="false"/>
<species id="cpd11466a_c0" name="Myristoyl_ACPXL_c0" compartment="c0" charge="-1" boundaryCondition="false"/>
<species id="cpd11467_c0" name="2E_Tetradecenoyl_acp_c0" compartment="c0" charge="-1" boundaryCondition="false"/>
<species id="cpd11467a_c0" name="2E_Tetradecenoyl_acpXL_c0" compartment="c0" charge="-1" boundaryCondition="false"/>
<species id="cpd11468_c0" name="Dodecanoyl_ACP_c0" compartment="c0" charge="-1" boundaryCondition="false"/>
<species id="cpd11468a_c0" name="Dodecanoyl_ACPXL_c0" compartment="c0" charge="-1" boundaryCondition="false"/>
<species id="cpd11469_c0" name="2E_Dodecenoyl_acp_c0" compartment="c0" charge="-1" boundaryCondition="false"/>
<species id="cpd11469a_c0" name="2E_Dodecenoyl_acpXL_c0" compartment="c0" charge="-1" boundaryCondition="false"/>
<species id="cpd11470_c0" name="Octanoyl_ACP_c0" compartment="c0" charge="-1" boundaryCondition="false"/>
<species id="cpd11470a_c0" name="Octanoyl_ACPXL_c0" compartment="c0" charge="-1" boundaryCondition="false"/>
<species id="cpd11471_c0" name="2E_Octenoyl_acp_c0" compartment="c0" charge="-1" boundaryCondition="false"/>
<species id="cpd11471a_c0" name="2E_Octenoyl_acpXL_c0" compartment="c0" charge="-1" boundaryCondition="false"/>
<species id="cpd11472_c0" name="Hexanoyl_ACP_c0" compartment="c0" charge="-1" boundaryCondition="false"/>
<species id="cpd11472a_c0" name="Hexanoyl_ACPXL_c0" compartment="c0" charge="-1" boundaryCondition="false"/>
<species id="cpd11473_c0" name="2E_Hexenoyl_acp_c0" compartment="c0" charge="-1" boundaryCondition="false"/>
<species id="cpd11473a_c0" name="2E_Hexenoyl_acpXL_c0" compartment="c0" charge="-1" boundaryCondition="false"/>
<species id="cpd11474_c0" name="Decanoyl_ACP_c0" compartment="c0" charge="-1" boundaryCondition="false"/>
<species id="cpd11474a_c0" name="Decanoyl_ACPXL_c0" compartment="c0" charge="-1" boundaryCondition="false"/>
<species id="cpd11475_c0" name="2E_Decenoyl_acp_c0" compartment="c0" charge="-1" boundaryCondition="false"/>
<species id="cpd11475a_c0" name="2E_Decenoyl_acpXL_c0" compartment="c0" charge="-1" boundaryCondition="false"/>
<species id="cpd11476_c0" name="hexadecanoyl_acp_c0" compartment="c0" charge="-1" boundaryCondition="false"/>
<species id="cpd11476a_c0" name="hexadecanoyl_acpXL_c0" compartment="c0" charge="-1" boundaryCondition="false"/>
<species id="cpd11477_c0" name="2E_Hexadecenoyl_acp_c0" compartment="c0" charge="-1" boundaryCondition="false"/>
<species id="cpd11477a_c0" name="2E_Hexadecenoyl_acpXL_c0" compartment="c0" charge="-1" boundaryCondition="false"/>
<species id="cpd11478_c0" name="R_3_Hydroxybutanoyl_acyl_carrier_protein_c0" compartment="c0" charge="-1" boundaryCondition="false"/>
<species id="cpd11478a_c0" name="R_3_Hydroxybutanoyl_acyl_carrier_proteinXL_c0" compartment="c0" charge="-1" boundaryCondition="false"/>
<species id="cpd11479_c0" name="D_3_Hydroxyhexanoyl_acp_c0" compartment="c0" charge="-1" boundaryCondition="false"/>
<species id="cpd11479a_c0" name="D_3_Hydroxyhexanoyl_acpXL_c0" compartment="c0" charge="-1" boundaryCondition="false"/>
<species id="cpd11480_c0" name="D_3_Hydroxydodecanoyl_acp_c0" compartment="c0" charge="-1" boundaryCondition="false"/>
<species id="cpd11480a_c0" name="D_3_Hydroxydodecanoyl_acpXL_c0" compartment="c0" charge="-1" boundaryCondition="false"/>
<species id="cpd11481_c0" name="R_3_hydroxypalmitoyl_acyl_carrierprotein__c0" compartment="c0" charge="-1" boundaryCondition="false"/>
<species id="cpd11481a_c0" name="R_3_hydroxypalmitoyl_acyl_carrierprotein_XL_c0" compartment="c0" charge="-1" boundaryCondition="false"/>
<species id="cpd11482_c0" name="R_3_Hydroxydecanoyl_acyl_carrier_protein_c0" compartment="c0" charge="-1" boundaryCondition="false"/>
<species id="cpd11482a_c0" name="R_3_Hydroxydecanoyl_acyl_carrier_proteinXL_c0" compartment="c0" charge="-1" boundaryCondition="false"/>
<species id="cpd11483_c0" name="R_3_Hydroxyoctanoyl_acyl_carrier_protein_c0" compartment="c0" charge="-1" boundaryCondition="false"/>
<species id="cpd11483a_c0" name="R_3_Hydroxyoctanoyl_acyl_carrier_proteinXL_c0" compartment="c0" charge="-1" boundaryCondition="false"/>
<species id="cpd11484_c0" name="HMA_c0" compartment="c0" charge="-1" boundaryCondition="false"/>
<species id="cpd11484a_c0" name="HMAXL_c0" compartment="c0" charge="-1" boundaryCondition="false"/>
<species id="cpd11485_c0" name="3_oxohexadecanoyl_acp_c0" compartment="c0" charge="-1" boundaryCondition="false"/>
<species id="cpd11485a_c0" name="3_oxohexadecanoyl_acpXL_c0" compartment="c0" charge="-1" boundaryCondition="false"/>
<species id="cpd11486_c0" name="3_Oxohexanoyl_acp_c0" compartment="c0" charge="-1" boundaryCondition="false"/>
<species id="cpd11486a_c0" name="3_Oxohexanoyl_acpXL_c0" compartment="c0" charge="-1" boundaryCondition="false"/>
<species id="cpd11487_c0" name="3_oxodecanoyl_acp_c0" compartment="c0" charge="-1" boundaryCondition="false"/>
<species id="cpd11487a_c0" name="3_oxodecanoyl_acpXL_c0" compartment="c0" charge="-1" boundaryCondition="false"/>
<species id="cpd11488_c0" name="Acetoacetyl_ACP_c0" compartment="c0" charge="-1" boundaryCondition="false"/>
<species id="cpd11488a_c0" name="Acetoacetyl_ACPXL_c0" compartment="c0" charge="-1" boundaryCondition="false"/>
<species id="cpd11489_c0" name="3_oxododecanoyl_acp_c0" compartment="c0" charge="-1" boundaryCondition="false"/>
<species id="cpd11489a_c0" name="3_oxododecanoyl_acpXL_c0" compartment="c0" charge="-1" boundaryCondition="false"/>
<species id="cpd11490_c0" name="3_oxooctanoyl_acp_c0" compartment="c0" charge="-1" boundaryCondition="false"/>
<species id="cpd11490a_c0" name="3_oxooctanoyl_acpXL_c0" compartment="c0" charge="-1" boundaryCondition="false"/>
<species id="cpd11491_c0" name="3_oxotetradecanoyl_acp_c0" compartment="c0" charge="-1" boundaryCondition="false"/>
<species id="cpd11491a_c0" name="3_oxotetradecanoyl_acpXL_c0" compartment="c0" charge="-1" boundaryCondition="false"/>
<species id="cpd11492_c0" name="Malonyl_acyl_carrierprotein__c0" compartment="c0" charge="-2" boundaryCondition="false"/>
<species id="cpd11492a_c0" name="Malonyl_acyl_carrier_protein_XL_c0" compartment="c0" charge="-2" boundaryCondition="false"/>
<species id="cpd11493_c0" name="ACP_c0" compartment="c0" charge="-1" boundaryCondition="false"/>
<species id="cpd11570_c0" name="3_Oxooctodecanoyl_ACP_c0" compartment="c0" charge="-1" boundaryCondition="false"/>
<species id="cpd11570a_c0" name="3_Oxooctodecanoyl_ACPXL_c0" compartment="c0" charge="-1" boundaryCondition="false"/>
<species id="cpd11571_c0" name="3_Hydroxyoctodecanoyl_ACP_c0" compartment="c0" charge="-1" boundaryCondition="false"/>
<species id="cpd11571a_c0" name="3_Hydroxyoctodecanoyl_ACPXL_c0" compartment="c0" charge="-1" boundaryCondition="false"/>
<species id="cpd11572_c0" name="trans_Octodec_2_enoyl_ACP_c0" compartment="c0" charge="-1" boundaryCondition="false"/>
<species id="cpd11572a_c0" name="trans_Octodec_2_enoyl_ACPXL_c0" compartment="c0" charge="-1" boundaryCondition="false"/>
<species id="cpd11613_c0" name="RNA" compartment="c0" charge="0" boundaryCondition="false"/>
<species id="cpd11751_c0" name="tRNA(Tyr)_C10H12N5O3R" compartment="c0" charge="0" boundaryCondition="false"/>
<species id="cpd11770_c0" name="L-Alanyl-tRNA(Ala)_C13H18N6O4R" compartment="c0" charge="1" boundaryCondition="false"/>
<species id="cpd11906_c0" name="tRNA(Ala)_C10H12N5O3R" compartment="c0" charge="0" boundaryCondition="false"/>
<species id="cpd11907_c0" name="tRNA(Arg)_C10H12N5O3R" compartment="c0" charge="0" boundaryCondition="false"/>
<species id="cpd11908_c0" name="tRNA(Asn)_C10H12N5O3R" compartment="c0" charge="0" boundaryCondition="false"/>
<species id="cpd11909_c0" name="tRNA(Asp)_C10H12N5O3R" compartment="c0" charge="0" boundaryCondition="false"/>
<species id="cpd11910_c0" name="tRNA(Cys)_C10H12N5O3R" compartment="c0" charge="0" boundaryCondition="false"/>
<species id="cpd11911_c0" name="tRNA(Gln)_C10H12N5O3R" compartment="c0" charge="0" boundaryCondition="false"/>
<species id="cpd11912_c0" name="tRNA(Glu)_C10H12N5O3R" compartment="c0" charge="0" boundaryCondition="false"/>
<species id="cpd11913_c0" name="tRNA(Gly)_C10H12N5O3R" compartment="c0" charge="0" boundaryCondition="false"/>
<species id="cpd11914_c0" name="tRNA(His)_C10H12N5O3R" compartment="c0" charge="0" boundaryCondition="false"/>
<species id="cpd11915_c0" name="tRNA(Ile)_C10H12N5O3R" compartment="c0" charge="0" boundaryCondition="false"/>
<species id="cpd11916_c0" name="tRNA(Leu)_C10H12N5O3R" compartment="c0" charge="0" boundaryCondition="false"/>
<species id="cpd11917_c0" name="tRNA(Lys)_C10H12N5O3R" compartment="c0" charge="0" boundaryCondition="false"/>
<species id="cpd11918_c0" name="tRNA(Met)_C10H12N5O3R" compartment="c0" charge="0" boundaryCondition="false"/>
<species id="cpd11919_c0" name="tRNA(Phe)_C10H12N5O3R" compartment="c0" charge="0" boundaryCondition="false"/>
<species id="cpd11920_c0" name="tRNA(Pro)_C10H12N5O3R" compartment="c0" charge="0" boundaryCondition="false"/>
<species id="cpd11921_c0" name="tRNA(Ser)_C10H12N5O3R" compartment="c0" charge="0" boundaryCondition="false"/>
<species id="cpd11922_c0" name="tRNA(Thr)_C10H12N5O3R" compartment="c0" charge="0" boundaryCondition="false"/>
<species id="cpd11923_c0" name="tRNA(Trp)_C10H12N5O3R" compartment="c0" charge="0" boundaryCondition="false"/>
<species id="cpd11924_c0" name="tRNA(Val)_C10H12N5O3R" compartment="c0" charge="0" boundaryCondition="false"/>
<species id="cpd12003_c0" name="L-Leucyl-tRNA(leu)_C16H24N6O4R" compartment="c0" charge="1" boundaryCondition="false"/>
<species id="cpd12036_c0" name="L-Arginyl-tRNA(Arg)_C16H26N9O4R" compartment="c0" charge="2" boundaryCondition="false"/>
<species id="cpd12060_c0" name="L-Glutaminyl-tRNA(Gln)_C15H21N7O5R" compartment="c0" charge="1" boundaryCondition="false"/>
<species id="cpd12100_c0" name="L-Glycyl-tRNA(Gly)_C12H16N6O4R" compartment="c0" charge="1" boundaryCondition="false"/>
<species id="cpd12105_c0" name="L-Methionyl-tRNA(Met)_C15H22N6O4RS" compartment="c0" charge="1" boundaryCondition="false"/>
<species id="cpd12132_c0" name="L-Seryl-tRNA(Ser)_C13H17N6O5R" compartment="c0" charge="0" boundaryCondition="false"/>
<species id="cpd12133_c0" name="L-Valyl-tRNA(Val)_C15H22N6O4R" compartment="c0" charge="1" boundaryCondition="false"/>
<species id="cpd12164_c0" name="L-Prolyl-tRNA(Pro)_C15H19N6O4R" compartment="c0" charge="0" boundaryCondition="false"/>
<species id="cpd12194_c0" name="L-Tyrosyl-tRNA(Tyr)_C19H22N6O5R" compartment="c0" charge="1" boundaryCondition="false"/>
<species id="cpd12226_c0" name="L-Aspartyl-tRNA(Asp)_C14H17N6O6R" compartment="c0" charge="0" boundaryCondition="false"/>
<species id="cpd12227_c0" name="L_Glutamyl_tRNA(Glu)_C15H19N6O6R" compartment="c0" charge="0" boundaryCondition="false"/>
<species id="cpd12228_c0" name="L-Histidyl-tRNA(His)_C16H20N8O4R" compartment="c0" charge="1" boundaryCondition="false"/>
<species id="cpd12229_c0" name="L-Threonyl-tRNA(Thr)_C14H19N6O5R" compartment="c0" charge="0" boundaryCondition="false"/>
<species id="cpd12255_c0" name="L-Cysteinyl-tRNA(Cys)_C13H18N6O4RS" compartment="c0" charge="1" boundaryCondition="false"/>
<species id="cpd12256_c0" name="L-Isoleucyl-tRNA(Ile)_C16H24N6O4R" compartment="c0" charge="1" boundaryCondition="false"/>
<species id="cpd12285_c0" name="N-Formylmethionyl-tRNA(Met)_C16H21N6O5RS" compartment="c0" charge="1" boundaryCondition="false"/>
<species id="cpd12313_c0" name="L-Asparaginyl-tRNA(Asn)_C14H19N7O5R" compartment="c0" charge="1" boundaryCondition="false"/>
<species id="cpd12335_c0" name="L-Phenylalanyl-tRNA(Phe)_C19H22N6O4R" compartment="c0" charge="1" boundaryCondition="false"/>
<species id="cpd12336_c0" name="L-Tryptophanyl-tRNA(Trp)_C21H23N7O4R" compartment="c0" charge="1" boundaryCondition="false"/>
<species id="cpd12489_c0" name="cis-3-Decenoyl-ACP_c0" compartment="c0" charge="-1" boundaryCondition="false"/>
<species id="cpd12543_c0" name="Carboxybiotin_carboxyl_carrier_protein_c0" compartment="c0" charge="-1" boundaryCondition="false"/>
<species id="cpd12828_c0" name="L-Glutamyl-tRNA(Gln)_C14H17N6O6R" compartment="c0" charge="1" boundaryCondition="false"/>
<species id="cpd12829_c0" name="L-Aspartyl-tRNA(Asn)_C14H17N6O6R" compartment="c0" charge="0" boundaryCondition="false"/>
<species id="cpd12836_c0" name="poly-beta-hydroxybutyrate" compartment="c0" charge="-1" boundaryCondition="false"/>
<species id="cpd12837_c0" name="((R)-3-Hydroxybutanoyl)(n-2)" compartment="c0" charge="0" boundaryCondition="false"/>
<species id="cpd12847_c0" name="Apo-[carboxylase]" compartment="c0" charge="0" boundaryCondition="false"/>
<species id="cpd12848_c0" name="Holo_carboxylase_c0" compartment="c0" charge="0" boundaryCondition="false"/>
<species id="cpd14545_c0" name="Iminoglycine_c0" compartment="c0" charge="-1" boundaryCondition="false"/>
<species id="cpd15268_c0" name="Octadecanoyl_ACP_c0" compartment="c0" charge="-1" boundaryCondition="false"/>
<species id="cpd15268a_c0" name="Octadecanoyl_ACPXL_c0" compartment="c0" charge="-1" boundaryCondition="false"/>
<species id="cpd15302_c0" name="glycogenn_1_c0" compartment="c0" charge="0" boundaryCondition="false"/>
<species id="cpd15378_c0" name="4_Hydroxy_benzylalcohol_c0" compartment="c0" charge="0" boundaryCondition="false"/>
<species id="cpd15560_c0" name="Ubiquinone_8_c0" compartment="c0" charge="0" boundaryCondition="false"/>
<species id="cpd15561_c0" name="Ubiquinol_8_c0" compartment="c0" charge="0" boundaryCondition="false"/>
<species id="cpd15665_c0" name="Peptidoglycan_polymer_n_subunits_c0" compartment="c0" charge="-4" boundaryCondition="false"/>
<species id="cpd15666_c0" name="Peptidoglycan_polymer_n_1_subunits_c0" compartment="c0" charge="-2" boundaryCondition="false"/>
<species id="cpdCL_c0" name="Total CL lipids_c0" compartment="c0" charge="-1" boundaryCondition="false"/>
<species id="cpdCL1_c0" name="Cardiolipin-1_2-(1-palmitoleoyl-2-palmitic)_c0" compartment="c0" charge="-1" boundaryCondition="false"/>
<species id="cpdCL10_c0" name="Cardiolipin-1_2-(1-cis-vaccenoyl(cyclopropanated)-2-cis-vaccenoyl)_c0" compartment="c0" charge="-1" boundaryCondition="false"/>
<species id="cpdCL11_c0" name="Cardiolipin-1_2-(1-cis-vaccenoyl(cyclopropanated)-2-cis-vaccenoyl(cyclopropanated))_c0" compartment="c0" charge="-1" boundaryCondition="false"/>
<species id="cpdCL2_c0" name="Cardiolipin-1_2-(1_2-palmitic)_c0" compartment="c0" charge="-1" boundaryCondition="false"/>
<species id="cpdCL3_c0" name="Cardiolipin-1_2-(1-cis-vaccenoyl-2-palmitoleoyl)_c0" compartment="c0" charge="-1" boundaryCondition="false"/>
<species id="cpdCL4_c0" name="Cardiolipin-1_2-(1-cis-vaccenoyl-2-palmitic)_c0" compartment="c0" charge="-1" boundaryCondition="false"/>
<species id="cpdCL5_c0" name="Cardiolipin-1_2-(1-palmitoleoyl-2-palmitic)_c0" compartment="c0" charge="-1" boundaryCondition="false"/>
<species id="cpdCL6_c0" name="Cardiolipin-1_2-(1-cis-vaccenoyl-2-palmitoleoyl(cyclopropanated))_c0" compartment="c0" charge="-1" boundaryCondition="false"/>
<species id="cpdCL7_c0" name="Cardiolipin-1_2-(1-cis-vaccenoyl(cyclopropanated)-2-palmitoleoyl)_c0" compartment="c0" charge="-1" boundaryCondition="false"/>
<species id="cpdCL8_c0" name="Cardiolipin-1_2-(1-cis-vaccenoyl(cyclopropanated)-2-palmitic)_c0" compartment="c0" charge="-1" boundaryCondition="false"/>
<species id="cpdCL9_c0" name="Cardiolipin-1_2-(1-cis-vaccenoyl-2-cis-vaccenoyl)_c0" compartment="c0" charge="-1" boundaryCondition="false"/>
<species id="cpdDMPE1_c0" name="Dimethyl-phosphatidylethanolamine-1-cis-vaccenoyl-2-palmitoleoyl_c0" compartment="c0" charge="-1" boundaryCondition="false"/>
<species id="cpdDMPE2_c0" name="Dimethyl-phosphatidylethanolamine-1-cis-vaccenoyl-2-palmitic_c0" compartment="c0" charge="-1" boundaryCondition="false"/>
<species id="cpdDMPE3_c0" name="Dimethyl-phosphatidylethanolamine-1_2-cis-vaccenoyl_c0" compartment="c0" charge="-1" boundaryCondition="false"/>
<species id="cpdEPSHn_c0" name="n subunits high molecular weight succinoglycan" compartment="c0" charge="-2" boundaryCondition="false"/>
<species id="cpdEPSHn1_c0" name="n-1 subunits high molecular weight succinoglycan" compartment="c0" charge="-1" boundaryCondition="false"/>
<species id="cpdEPSi10_c0" name="EPSI intermediate - 1 galactose 7 glucose 1 acetyl 1 succinyl" compartment="c0" charge="-2" boundaryCondition="false"/>
<species id="cpdEPSi11_c0" name="EPSI intermediate - 1 galactose 7 glucose 1 acetyl 1 succinyl 1 pyruvate" compartment="c0" charge="-3" boundaryCondition="false"/>
<species id="cpdEPSi2_c0" name="EPSI intermediate - 1 galactose 1 glucose" compartment="c0" charge="-2" boundaryCondition="false"/>
<species id="cpdEPSi3_c0" name="EPSI intermediate - 1 galactose 2 glucose" compartment="c0" charge="-2" boundaryCondition="false"/>
<species id="cpdEPSi4_c0" name="EPSI intermediate - 1 galactose 2 glucose 1 acetyl" compartment="c0" charge="-2" boundaryCondition="false"/>
<species id="cpdEPSi5_c0" name="EPSI intermediate - 1 galactose 3 glucose 1 acetyl" compartment="c0" charge="-2" boundaryCondition="false"/>
<species id="cpdEPSi6_c0" name="EPSI intermediate - 1 galactose 4 glucose 1 acetyl" compartment="c0" charge="-2" boundaryCondition="false"/>
<species id="cpdEPSi7_c0" name="EPSI intermediate - 1 galactose 5 glucose 1 acetyl" compartment="c0" charge="-2" boundaryCondition="false"/>
<species id="cpdEPSi8_c0" name="EPSI intermediate - 1 galactose 6 glucose 1 acetyl" compartment="c0" charge="-2" boundaryCondition="false"/>
<species id="cpdEPSi9_c0" name="EPSI intermediate - 1 galactose 6 glucose 1 acetyl 1 succinyl" compartment="c0" charge="-2" boundaryCondition="false"/>
<species id="cpdEPSLn_c0" name="n subunits low molecular weight succinoglycan" compartment="c0" charge="-2" boundaryCondition="false"/>
<species id="cpdEPSLn1_c0" name="n-1 subunits low molecular weight succinoglycan" compartment="c0" charge="-1" boundaryCondition="false"/>
<species id="cpdLipAco_c0" name="Lipid A + core oligosaccharide_c0" compartment="c0" charge="-4" boundaryCondition="false"/>
<species id="cpdLipAg_c0" name="Glucose_VLCFA_KDO2_lipid_A_c0" compartment="c0" charge="-4" boundaryCondition="false"/>
<species id="cpdLipidA_c0" name="VLCFA_KDO2_lipid_A_c0" compartment="c0" charge="-4" boundaryCondition="false"/>
<species id="cpdLPS_c0" name="Complete LPS_c0" compartment="c0" charge="-4" boundaryCondition="false"/>
<species id="cpdLPS3_b" name="deoxyheptulosaric acid_b" compartment="c0" charge="0" boundaryCondition="true"/>
<species id="cpdLPS3_c0" name="deoxyheptulosaric acid_c0" compartment="c0" charge="0" boundaryCondition="false"/>
<species id="cpdMMPE_c0" name="Total MMPE lipids_c0" compartment="c0" charge="-1" boundaryCondition="false"/>
<species id="cpdMMPE1_c0" name="Monomethyl-phosphatidylethanolamine-1-cis-vaccenoyl-2-palmitoleoyl_c0" compartment="c0" charge="-1" boundaryCondition="false"/>
<species id="cpdMMPE2_c0" name="Monomethyl-phosphatidylethanolamine-1-cis-vaccenoyl-2-palmitic_c0" compartment="c0" charge="-1" boundaryCondition="false"/>
<species id="cpdMMPE3_c0" name="Monomethyl-phosphatidylethanolamine-1-cis-vaccenoyl-2-palmitoleoyl(cyclopropanated)_c0" compartment="c0" charge="-1" boundaryCondition="false"/>
<species id="cpdMMPE4_c0" name="Monomethyl-phosphatidylethanolamine-1-cis-vaccenoyl(cyclopropanated)-2-palmitoleoyl_c0" compartment="c0" charge="-1" boundaryCondition="false"/>
<species id="cpdMMPE5_c0" name="Monomethyl-phosphatidylethanolamine-1-cis-vaccenoyl(cyclopropanated)-2-palmitic_c0" compartment="c0" charge="-1" boundaryCondition="false"/>
<species id="cpdMMPE6_c0" name="Monomethyl-phosphatidylethanolamine-1_2-cis-vaccenoyl_c0" compartment="c0" charge="-1" boundaryCondition="false"/>
<species id="cpdMMPE7_c0" name="Monomethyl-phosphatidylethanolamine-1-cis-vaccenoyl(cyclopropanated)-2-cis-vaccenoyl_c0" compartment="c0" charge="-1" boundaryCondition="false"/>
<species id="cpdMMPE8_c0" name="Monomethyl-phosphatidylethanolamine-1-cis-vaccenoyl(cyclopropanated)-2-cis-vaccenoyl(cyclopropanated)_c0" compartment="c0" charge="-1" boundaryCondition="false"/>
<species id="cpdOL_c0" name="Total OL lipids_c0" compartment="c0" charge="-1" boundaryCondition="false"/>
<species id="cpdOL1_c0" name="Lyso-ornithine-1-palmitic_c0" compartment="c0" charge="0" boundaryCondition="false"/>
<species id="cpdOL10_c0" name="Ornithine-1-cis-vaccenoyl-2-cis-vaccenoyl(cyclopropanated)_c0" compartment="c0" charge="0" boundaryCondition="false"/>
<species id="cpdOL11_c0" name="Ornithine-1-steric-2-cis-vaccenoyl(cyclopropanated)_c0" compartment="c0" charge="0" boundaryCondition="false"/>
<species id="cpdOL12_c0" name="Ornithine-1-cis-vaccenoyl(cyclopropanated)-2-cis-vaccenoyl(cyclopropanated)_c0" compartment="c0" charge="0" boundaryCondition="false"/>
<species id="cpdOL2_c0" name="Ornithine-1-palmitic-2-cis-vaccenoyl_c0" compartment="c0" charge="0" boundaryCondition="false"/>
<species id="cpdOL3_c0" name="Lyso-ornithine-1-steric_c0" compartment="c0" charge="0" boundaryCondition="false"/>
<species id="cpdOL4_c0" name="Ornithine-1-steric-2-palmitoleoyl_c0" compartment="c0" charge="0" boundaryCondition="false"/>
<species id="cpdOL5_c0" name="Ornithine-1-palmitic-2-cis-vaccenoyl(cyclopropanated)_c0" compartment="c0" charge="0" boundaryCondition="false"/>
<species id="cpdOL6_c0" name="Ornithine-1-steric-2-palmitoleoyl(cyclopropanated)_c0" compartment="c0" charge="0" boundaryCondition="false"/>
<species id="cpdOL7_c0" name="Lyso-ornithine-1-cis-vaccenoyl_c0" compartment="c0" charge="0" boundaryCondition="false"/>
<species id="cpdOL8_c0" name="Ornithine-1-cis-vaccenoyl-2-cis-vaccenoyl_c0" compartment="c0" charge="0" boundaryCondition="false"/>
<species id="cpdOL9_c0" name="Ornithine-1-steric-2-cis-vaccenoyl_c0" compartment="c0" charge="0" boundaryCondition="false"/>
<species id="cpdPC_c0" name="Total PC lipids_c0" compartment="c0" charge="-1" boundaryCondition="false"/>
<species id="cpdPC1_c0" name="Phosphatidylcholine-1-cis-vaccenoyl-2-palmitoleoyl_c0" compartment="c0" charge="-1" boundaryCondition="false"/>
<species id="cpdPC2_c0" name="Phosphatidylcholine-1-cis-vaccenoyl-2-palmitic_c0" compartment="c0" charge="-1" boundaryCondition="false"/>
<species id="cpdPC3_c0" name="Phosphatidylcholine-1-cis-vaccenoyl-2-palmitoleoyl(cyclopropanated)_c0" compartment="c0" charge="-1" boundaryCondition="false"/>
<species id="cpdPC4_c0" name="Phosphatidylcholine-1-cis-vaccenoyl(cyclopropanated)-2-palmitoleoyl_c0" compartment="c0" charge="-1" boundaryCondition="false"/>
<species id="cpdPC5_c0" name="Phosphatidylcholine-1-cis-vaccenoyl(cyclopropanated)-2-palmitic_c0" compartment="c0" charge="-1" boundaryCondition="false"/>
<species id="cpdPC6_c0" name="Phosphatidylcholine-1_2-cis-vaccenoyl_c0" compartment="c0" charge="-1" boundaryCondition="false"/>
<species id="cpdPC7_c0" name="Phosphatidylcholine-1-cis-vaccenoyl(cyclopropanated)-2-cis-vaccenoyl_c0" compartment="c0" charge="-1" boundaryCondition="false"/>
<species id="cpdPC8_c0" name="Phosphatidylcholine-1-cis-vaccenoyl(cyclopropanated)-2-cis-vaccenoyl(cyclopropanated)_c0" compartment="c0" charge="-1" boundaryCondition="false"/>
<species id="cpdPE_c0" name="Total PE lipids_c0" compartment="c0" charge="0" boundaryCondition="false"/>
<species id="cpdPE1_c0" name="Phosphatidylserine-1-cis-vaccenoyl-2-palmitoleoyl" compartment="c0" charge="-2" boundaryCondition="false"/>
<species id="cpdPE10_c0" name="Phosphatidylethanolamine-1-cis-vaccenoyl(cyclopropanated)-2-cis-vaccenoyl_c0" compartment="c0" charge="0" boundaryCondition="false"/>
<species id="cpdPE11_c0" name="Phosphatidylethanolamine-1-cis-vaccenoyl(cyclopropanated)-2-cis-vaccenoyl(cyclopropanated)_c0" compartment="c0" charge="0" boundaryCondition="false"/>
<species id="cpdPE2_c0" name="Phosphatidylethanolamine-1-cis-vaccenoyl-2-palmitoleoyl_c0" compartment="c0" charge="0" boundaryCondition="false"/>
<species id="cpdPE3_c0" name="Phosphatidylserine-1-cis-vaccenoyl-2-palmitic" compartment="c0" charge="-2" boundaryCondition="false"/>
<species id="cpdPE4_c0" name="Phosphatidylethanolamine-1-cis-vaccenoyl-2-palmitic_c0" compartment="c0" charge="0" boundaryCondition="false"/>
<species id="cpdPE5_c0" name="Phosphatidylethanolamine-1-cis-vaccenoyl-2-palmitoloeyl(cyclopropanated)_c0" compartment="c0" charge="0" boundaryCondition="false"/>
<species id="cpdPE6_c0" name="Phosphatidylethanolamine-1-cis-vaccenoyl(cyclopropanated)-2-palmitoloeyl_c0" compartment="c0" charge="0" boundaryCondition="false"/>
<species id="cpdPE7_c0" name="Phosphatidylethanolamine-1-cis-vaccenoyl(cyclopropanated)-2-palmitic_c0" compartment="c0" charge="0" boundaryCondition="false"/>
<species id="cpdPE8_c0" name="Phosphatidylserine-1_2-cis-vaccenoyl_c0" compartment="c0" charge="-2" boundaryCondition="false"/>
<species id="cpdPE9_c0" name="Phosphatidylethanolamine-1_2-cis-vaccenoyl_c0" compartment="c0" charge="0" boundaryCondition="false"/>
<species id="cpdPG_c0" name="Total PG lipids_c0" compartment="c0" charge="-1" boundaryCondition="false"/>
<species id="cpdPG1_c0" name="palmitoleoyl-phosphate_c0" compartment="c0" charge="-3" boundaryCondition="false"/>
<species id="cpdPG10_c0" name="CDP-1_2-palmitic-sn-glycerol-3-phosphate_c0" compartment="c0" charge="-2" boundaryCondition="false"/>
<species id="cpdPG11_c0" name="Phosphatidylglycerophosphate-1_2-palmitic_c0" compartment="c0" charge="-2" boundaryCondition="false"/>
<species id="cpdPG12_c0" name="Phosphatidylglycerol-1_2-palmitic-2-palmitic_c0" compartment="c0" charge="-1" boundaryCondition="false"/>
<species id="cpdPG13_c0" name="cis-vaccenoyl-phosphate_c0" compartment="c0" charge="-3" boundaryCondition="false"/>
<species id="cpdPG14_c0" name="1-cis-vaccenoyl-sn-glycerol-3-phosphate_c0" compartment="c0" charge="-1" boundaryCondition="false"/>
<species id="cpdPG15_c0" name="1-cis-vaccenoyl-2-palmitoleoyl-sn-glycerol-3-phosphate_c0" compartment="c0" charge="-1" boundaryCondition="false"/>
<species id="cpdPG16_c0" name="CDP-1-cis-vaccenoyl-2-palmitoleoyl-sn-glycerol-3-phosphate_c0" compartment="c0" charge="-2" boundaryCondition="false"/>
<species id="cpdPG17_c0" name="Phosphatidylglycerophosphate-1-cis-vaccenoyl-2-palmitoleoyl_c0" compartment="c0" charge="-2" boundaryCondition="false"/>
<species id="cpdPG18_c0" name="Phosphatidylglycerol-1-cis-vaccenoyl-2-palmitoleoyl_c0" compartment="c0" charge="-1" boundaryCondition="false"/>
<species id="cpdPG19_c0" name="1-cis-vaccenoyl-2-palmitic-sn-glycerol-3-phosphate_c0" compartment="c0" charge="-1" boundaryCondition="false"/>
<species id="cpdPG2_c0" name="1-palmitoleoyl-sn-glycerol-3-phosphate_c0" compartment="c0" charge="-1" boundaryCondition="false"/>
<species id="cpdPG20_c0" name="CDP-1-cis-vaccenoyl-2-palmitic-sn-glycerol-3-phosphate_c0" compartment="c0" charge="-2" boundaryCondition="false"/>
<species id="cpdPG21_c0" name="Phosphatidylglycerophosphate-1-cis-vaccenoyl-2-palmitic_c0" compartment="c0" charge="-2" boundaryCondition="false"/>
<species id="cpdPG22_c0" name="Phosphatidylglycerol-1-cis-vaccenoyl-2-palmitic_c0" compartment="c0" charge="-1" boundaryCondition="false"/>
<species id="cpdPG23_c0" name="1-palmitic-2-cis-vaccenoyl-sn-glycerol-3-phosphate_c0" compartment="c0" charge="-1" boundaryCondition="false"/>
<species id="cpdPG24_c0" name="CDP-1-palmitic-2-cis-vaccenoyl-sn-glycerol-3-phosphate_c0" compartment="c0" charge="-2" boundaryCondition="false"/>
<species id="cpdPG25_c0" name="Phosphatidylglycerophosphate-1-palmitic-2-cis-vaccenoyl_c0" compartment="c0" charge="-2" boundaryCondition="false"/>
<species id="cpdPG26_c0" name="Phosphatidylglycerol-1-palmitic-2-cis-vaccenoyl_c0" compartment="c0" charge="-1" boundaryCondition="false"/>
<species id="cpdPG27_c0" name="Phosphatidylglycerol-1-cis-vaccenoyl-2-palmitoleoyl(cyclopropanated)_c0" compartment="c0" charge="-1" boundaryCondition="false"/>
<species id="cpdPG28_c0" name="Phosphatidylglycerol-1-cis-vaccenoyl(cyclopropanated)-2-palmitoleoyl_c0" compartment="c0" charge="-1" boundaryCondition="false"/>
<species id="cpdPG3_c0" name="1-palmitoleoyl-2-palmitic-sn-glycerol-3-phosphate_c0" compartment="c0" charge="-1" boundaryCondition="false"/>
<species id="cpdPG34_c0" name="Phosphatidylglycerol-1-cis-vaccenoyl(cyclopropanated)-2-palmitic_c0" compartment="c0" charge="-1" boundaryCondition="false"/>
<species id="cpdPG35_c0" name="1-cis-vaccenoyl-2-cis-vaccenoyl-sn-glycerol-3-phosphate_c0" compartment="c0" charge="-1" boundaryCondition="false"/>
<species id="cpdPG36_c0" name="CDP-1-cis-vaccenoyl-2-cis-vaccenoyl-sn-glycerol-3-phosphate_c0" compartment="c0" charge="-2" boundaryCondition="false"/>
<species id="cpdPG37_c0" name="Phosphatidylglycerophosphate-1-cis-vaccenoyl-2-cis-vaccenoyl_c0" compartment="c0" charge="-2" boundaryCondition="false"/>
<species id="cpdPG38_c0" name="Phosphatidylglycerol-1-cis-vaccenoyl-2-cis-vaccenoyl_c0" compartment="c0" charge="-1" boundaryCondition="false"/>
<species id="cpdPG39_c0" name="Phosphatidylglycerol-1-cis-vaccenoyl(cyclopropanated)-2-cis-vaccenoyl_c0" compartment="c0" charge="-1" boundaryCondition="false"/>
<species id="cpdPG4_c0" name="CDP-1-palmitoleoyl-2-palmitic-sn-glycerol-3-phosphate_c0" compartment="c0" charge="-2" boundaryCondition="false"/>
<species id="cpdPG40_c0" name="Phosphatidylglycerol-1-cis-vaccenoyl(cyclopropanated)-2-cis-vaccenoyl(cyclopropanated)_c0" compartment="c0" charge="-1" boundaryCondition="false"/>
<species id="cpdPG5_c0" name="Phosphatidylglycerophosphate-1-palmitoleoyl-2-palmitic_c0" compartment="c0" charge="-2" boundaryCondition="false"/>
<species id="cpdPG6_c0" name="Phosphatidylglycerol-1-palmitoleoyl-2-palmitic_c0" compartment="c0" charge="-1" boundaryCondition="false"/>
<species id="cpdPG7_c0" name="palmitic-phosphate_c0" compartment="c0" charge="-3" boundaryCondition="false"/>
<species id="cpdPG8_c0" name="1-palmitic-sn-glycerol-3-phosphate_c0" compartment="c0" charge="-1" boundaryCondition="false"/>
<species id="cpdPG9_c0" name="1_2-palmitic-sn-glycerol-3-phosphate_c0" compartment="c0" charge="-1" boundaryCondition="false"/>
<species id="cpdPolyPn_c0" name="Polyphosphate_n_c0" compartment="c0" charge="-6" boundaryCondition="false"/>
<species id="cpdPolyPn1_c0" name="Polyphosphate_n+1_c0" compartment="c0" charge="-7" boundaryCondition="false"/>
<species id="cpdProFM_c0" name="N-formylmethionine containing protein" compartment="c0" charge="-1" boundaryCondition="false"/>
<species id="cpdSL_c0" name="Total SL lipids_c0" compartment="c0" charge="-1" boundaryCondition="false"/>
<species id="cpdSL1_c0" name="1-palmitoleoyl-2-palmitic-sn-glycerol_c0" compartment="c0" charge="0" boundaryCondition="false"/>
<species id="cpdSL10_c0" name="Sulfoquinovosyl-1-palmitic-2-cis-vaccenoyl_c0" compartment="c0" charge="-2" boundaryCondition="false"/>
<species id="cpdSL11_c0" name="Sulfoquinovosyl-1-cis-vaccenoyl-2-palmitoleoyl(cyclopropanated)_c0" compartment="c0" charge="-2" boundaryCondition="false"/>
<species id="cpdSL12_c0" name="Sulfoquinovosyl-1-cis-vaccenoyl(cyclopropanated)-2-palmitoleoyl_c0" compartment="c0" charge="-2" boundaryCondition="false"/>
<species id="cpdSL13_c0" name="Sulfoquinovosyl-1-cis-vaccenoyl(cyclopropanated)-2-palmitic_c0" compartment="c0" charge="-2" boundaryCondition="false"/>
<species id="cpdSL14_c0" name="1-palmitic-2-cis-vaccenoyl-sn-glycerol-3-phosphate_c0" compartment="c0" charge="-1" boundaryCondition="false"/>
<species id="cpdSL15_c0" name="1-palmitic-2-cis-vaccenoyl-sn-glycerol_c0" compartment="c0" charge="0" boundaryCondition="false"/>
<species id="cpdSL16_c0" name="Sulfoquinovosyl-1-palmitic-2-cis-vaccenoyl-sn-glycerol_c0" compartment="c0" charge="-2" boundaryCondition="false"/>
<species id="cpdSL17_c0" name="Sulfoquinovosyl-1-palmitic-2-cis-vaccenoyl(cyclopropanated)-sn-glycerol_c0" compartment="c0" charge="-2" boundaryCondition="false"/>
<species id="cpdSL18_c0" name="1-cis-vaccenoyl-2-cis-vaccenoyl-sn-glycerol_c0" compartment="c0" charge="0" boundaryCondition="false"/>
<species id="cpdSL19_c0" name="Sulfoquinovosyl-1-cis-vaccenoyl-2-cis-vaccenoyl-sn-glycerol_c0" compartment="c0" charge="-2" boundaryCondition="false"/>
<species id="cpdSL2_c0" name="Sulfoquinovosyl-1-palmitoleoyl-2-palmitic-sn-glycerol_c0" compartment="c0" charge="-2" boundaryCondition="false"/>
<species id="cpdSL20_c0" name="Sulfoquinovosyl-1-cis-vaccenoyl(cyclopropanated)-2-cis-vaccenoyl-sn-glycerol_c0" compartment="c0" charge="-2" boundaryCondition="false"/>
<species id="cpdSL21_c0" name="Sulfoquinovosyl-1-cis-vaccenoyl(cyclopropanated)-2-cis-vaccenoyl(cyclopropanated)-sn-glycerol_c0" compartment="c0" charge="-2" boundaryCondition="false"/>
<species id="cpdSL22_c0" name="1-cis-vaccenoyl-2-steric-sn-glycerol-3-phosphate_c0" compartment="c0" charge="-1" boundaryCondition="false"/>
<species id="cpdSL23_c0" name="1-cis-vaccenoyl-2-steric-sn-glycerol_c0" compartment="c0" charge="0" boundaryCondition="false"/>
<species id="cpdSL24_c0" name="Sulfoquinovosyl-1-cis-vaccenoyl-steric-sn-glycerol_c0" compartment="c0" charge="-2" boundaryCondition="false"/>
<species id="cpdSL3_c0" name="1_2-palmitic-sn-glycerol_c0" compartment="c0" charge="0" boundaryCondition="false"/>
<species id="cpdSL4_c0" name="Sulfoquinovosyl-1_2-palmitic-sn-glycerol_c0" compartment="c0" charge="-2" boundaryCondition="false"/>
<species id="cpdSL5_c0" name="1-cis-vaccenoyl-2-palmitoleoyl_c0" compartment="c0" charge="0" boundaryCondition="false"/>
<species id="cpdSL6_c0" name="Sulfoquinovosyl-1-cis-vaccenoyl-2-palmitoleoyl_c0" compartment="c0" charge="-2" boundaryCondition="false"/>
<species id="cpdSL7_c0" name="1-cis-vaccenoyl-2-palmitic_c0" compartment="c0" charge="0" boundaryCondition="false"/>
<species id="cpdSL8_c0" name="Sulfoquinovosyl-1-cis-vaccenoyl-2-palmitic_c0" compartment="c0" charge="-2" boundaryCondition="false"/>
<species id="cpdSL9_c0" name="1-palmitic-2-cis-vaccenoyl_c0" compartment="c0" charge="0" boundaryCondition="false"/>
<species id="cpdUS1_c0" name="(5Z)-3-oxo-docec-5-enoyl-ACP_c0" compartment="c0" charge="-1" boundaryCondition="false"/>
<species id="cpdUS10_c0" name="(3R)-3-hydroxy-cis-delta-9-hexadecenoyl-ACP_c0" compartment="c0" charge="-1" boundaryCondition="false"/>
<species id="cpdUS11_c0" name="trans-delta-3-cis-delta-9-hexadecenoyl-ACP_c0" compartment="c0" charge="-1" boundaryCondition="false"/>
<species id="cpdUS12_c0" name="palmitoleoyl-ACP_c0" compartment="c0" charge="-1" boundaryCondition="false"/>
<species id="cpdUS13_c0" name="3-oxo-cis-vacc-11-enoyl-ACP_c0" compartment="c0" charge="-1" boundaryCondition="false"/>
<species id="cpdUS14_c0" name="(R)-3-hydroxy-cis-vacc-11-enoyl-ACP_c0" compartment="c0" charge="-1" boundaryCondition="false"/>
<species id="cpdUS15_c0" name="(2-trans-11-cis)-vaccen-2-enoyl-ACP_c0" compartment="c0" charge="-1" boundaryCondition="false"/>
<species id="cpdUS16_c0" name="cis-vaccenoyl-ACP_c0" compartment="c0" charge="-1" boundaryCondition="false"/>
<species id="cpdUS2_c0" name="(3R_5Z)-3-hydroxy-dodec-5-enoyl-ACP_c0" compartment="c0" charge="-1" boundaryCondition="false"/>
<species id="cpdUS3_c0" name="(3E_5Z)-dodeca-3_5-dienoyl-ACP_c0" compartment="c0" charge="-1" boundaryCondition="false"/>
<species id="cpdUS4_c0" name="(5Z)-dodec-5-enoyl-ACP_c0" compartment="c0" charge="-1" boundaryCondition="false"/>
<species id="cpdUS5_c0" name="3-oxo-cis-delta-7-tetradecenoyl-ACP_c0" compartment="c0" charge="-1" boundaryCondition="false"/>
<species id="cpdUS6_c0" name="(3R)-3-hydroxy-cis-delta-7-tetradecenoyl-ACP_c0" compartment="c0" charge="-1" boundaryCondition="false"/>
<species id="cpdUS7_c0" name="trans-delta-3-cis-delta-7-tetradecenoyl-ACP_c0" compartment="c0" charge="-1" boundaryCondition="false"/>
<species id="cpdUS8_c0" name="cis-delta-7-tetradecenoyl-ACP_c0" compartment="c0" charge="-1" boundaryCondition="false"/>
<species id="cpdUS9_c0" name="3-oxo-cis-delta-9-hexadecenoyl-ACP_c0" compartment="c0" charge="-1" boundaryCondition="false"/>
<species id="cpdVLCFA_c0" name="3_Hydroxy_C28_ACPXL_c0" compartment="c0" charge="-1" boundaryCondition="false"/>
<species id="cpdVLCFA1_c0" name="3_Oxo_C20_ACPXL_c0" compartment="c0" charge="-1" boundaryCondition="false"/>
<species id="cpdVLCFA10_c0" name="3_Hydroxy_C24_ACPXL_c0" compartment="c0" charge="-1" boundaryCondition="false"/>
<species id="cpdVLCFA11_c0" name="trans_C24_2_enoyl_ACPXL_c0" compartment="c0" charge="-1" boundaryCondition="false"/>
<species id="cpdVLCFA12_c0" name="C24_ACPXL_c0" compartment="c0" charge="-1" boundaryCondition="false"/>
<species id="cpdVLCFA13_c0" name="3_Oxo_C26_ACPXL_c0" compartment="c0" charge="-1" boundaryCondition="false"/>
<species id="cpdVLCFA14_c0" name="3_Hydroxy_C26_ACPXL_c0" compartment="c0" charge="-1" boundaryCondition="false"/>
<species id="cpdVLCFA15_c0" name="trans_C26_2_enoyl_ACPXL_c0" compartment="c0" charge="-1" boundaryCondition="false"/>
<species id="cpdVLCFA16_c0" name="C26_ACPXL_c0" compartment="c0" charge="-1" boundaryCondition="false"/>
<species id="cpdVLCFA17_c0" name="3_Oxo_C28_ACPXL_c0" compartment="c0" charge="-1" boundaryCondition="false"/>
<species id="cpdVLCFA2_c0" name="3_Hydroxy_C20_ACPXL_c0" compartment="c0" charge="-1" boundaryCondition="false"/>
<species id="cpdVLCFA3_c0" name="trans_C20_2_enoyl_ACPXL_c0" compartment="c0" charge="-1" boundaryCondition="false"/>
<species id="cpdVLCFA4_c0" name="C20_ACPXL_c0" compartment="c0" charge="-1" boundaryCondition="false"/>
<species id="cpdVLCFA5_c0" name="3_Oxo_C22_ACPXL_c0" compartment="c0" charge="-1" boundaryCondition="false"/>
<species id="cpdVLCFA6_c0" name="3_Hydroxy_C22_ACPXL_c0" compartment="c0" charge="-1" boundaryCondition="false"/>
<species id="cpdVLCFA7_c0" name="trans_C22_2_enoyl_ACPXL_c0" compartment="c0" charge="-1" boundaryCondition="false"/>
<species id="cpdVLCFA8_c0" name="C22_ACPXL_c0" compartment="c0" charge="-1" boundaryCondition="false"/>
<species id="cpdVLCFA9_c0" name="3_Oxo_C24_ACPXL_c0" compartment="c0" charge="-1" boundaryCondition="false"/>
<species id="cpd02168_c0" name="Prephytoene_diphosphate_c0" compartment="c0" charge="-1" boundaryCondition="false"/>
<species id="cpd03205_c0" name="Phytoene_c0" compartment="c0" charge="-1" boundaryCondition="false"/>
<species id="cpd00289_c0" name="Geranylgeranyl_diphosphate_c0" compartment="c0" charge="-1" boundaryCondition="false"/>

</listOfSpecies>

<listOfReactions>

<!--RxnID-->

<!--Central carbon metabolism-->

<reaction id="rxn02380" name="Glucose-6-phosphate isomerase _ reaction 1" reversible="true">
	<notes>
		<html:p>GENE_ASSOCIATION:smc02163</html:p>
		<html:p>PROTEIN_ASSOCIATION:Pgi</html:p>
		<html:p>KEGG_RID:R03321</html:p>
		<html:p>PROTEIN_CLASS:5.3.1.9</html:p>
		<html:p>SUPPORT_LEVEL:Experimental</html:p>
		<html:p>REFERENCES:Arias et al 1979; This study</html:p>
		<html:p>NOTES: </html:p>
	</notes>
	<listOfReactants>
		<speciesReference species="cpd00863_c0" stoichiometry="1"/>
	</listOfReactants>
	<listOfProducts>
		<speciesReference species="cpd00072_c0" stoichiometry="1"/>
	</listOfProducts>
	<kineticLaw>
		<math xmlns="http://www.w3.org/1998/Math/MathML">
			<ci> FLUX_VALUE </ci>
		</math>
		<listOfParameters>
			<parameter id="LOWER_BOUND" value="-1000" units="mmol_per_gDW_per_hr"/>
			<parameter id="UPPER_BOUND" value="1000" units="mmol_per_gDW_per_hr"/>
			<parameter id="OBJECTIVE_COEFFICIENT" value="0"/>
			<parameter id="FLUX_VALUE" value="0.000000" units="mmol_per_gDW_per_hr"/>
		</listOfParameters>
	</kineticLaw>
</reaction>

<reaction id="rxn01977" name="Glucose-6-phosphate isomerase _ reaction 2" reversible="true">
	<notes>
		<html:p>GENE_ASSOCIATION:smc02163</html:p>
		<html:p>PROTEIN_ASSOCIATION:Pgi</html:p>
		<html:p>KEGG_RID:R02739</html:p>
		<html:p>PROTEIN_CLASS:5.1.3.15</html:p>
		<html:p>SUPPORT_LEVEL:Experimental</html:p>
		<html:p>REFERENCES:Arias et al 1979; This study</html:p>
		<html:p>NOTES: </html:p>
	</notes>
	<listOfReactants>
		<speciesReference species="cpd00079_c0" stoichiometry="1"/>
	</listOfReactants>
	<listOfProducts>
		<speciesReference species="cpd00863_c0" stoichiometry="1"/>
	</listOfProducts>
	<kineticLaw>
		<math xmlns="http://www.w3.org/1998/Math/MathML">
			<ci> FLUX_VALUE </ci>
		</math>
		<listOfParameters>
			<parameter id="LOWER_BOUND" value="-1000" units="mmol_per_gDW_per_hr"/>
			<parameter id="UPPER_BOUND" value="1000" units="mmol_per_gDW_per_hr"/>
			<parameter id="OBJECTIVE_COEFFICIENT" value="0"/>
			<parameter id="FLUX_VALUE" value="0.000000" units="mmol_per_gDW_per_hr"/>
		</listOfParameters>
	</kineticLaw>
</reaction>

<reaction id="rxn00604" name="Glucose-6-phosphate 1-dehydrogenase" reversible="true">
	<notes>
		<html:p>GENE_ASSOCIATION:smc03070</html:p>
		<html:p>PROTEIN_ASSOCIATION:Zwf</html:p>
		<html:p>KEGG_RID:R00835</html:p>
		<html:p>PROTEIN_CLASS:1.1.1.49</html:p>
		<html:p>SUPPORT_LEVEL:Experimental</html:p>
		<html:p>REFERENCES:Cerveñansky and Arias 1984; Barra et al 2003; This study</html:p>
		<html:p>NOTES: </html:p>
	</notes>
	<listOfReactants>
		<speciesReference species="cpd00006_c0" stoichiometry="1"/>
		<speciesReference species="cpd00079_c0" stoichiometry="1"/>
	</listOfReactants>
	<listOfProducts>
		<speciesReference species="cpd00067_c0" stoichiometry="1"/>
		<speciesReference species="cpd00911_c0" stoichiometry="1"/>
		<speciesReference species="cpd00005_c0" stoichiometry="1"/>
	</listOfProducts>
	<kineticLaw>
		<math xmlns="http://www.w3.org/1998/Math/MathML">
			<ci> FLUX_VALUE </ci>
		</math>
		<listOfParameters>
			<parameter id="LOWER_BOUND" value="-1000" units="mmol_per_gDW_per_hr"/>
			<parameter id="UPPER_BOUND" value="1000" units="mmol_per_gDW_per_hr"/>
			<parameter id="OBJECTIVE_COEFFICIENT" value="0"/>
			<parameter id="FLUX_VALUE" value="0.000000" units="mmol_per_gDW_per_hr"/>
		</listOfParameters>
	</kineticLaw>
</reaction>

<reaction id="rxn01476" name="Phosphogluconolactonase" reversible="false">
	<notes>
		<html:p>GENE_ASSOCIATION:smc03069</html:p>
		<html:p>PROTEIN_ASSOCIATION:Pgl</html:p>
		<html:p>KEGG_RID:R02035</html:p>
		<html:p>PROTEIN_CLASS:3.1.1.31</html:p>
		<html:p>SUPPORT_LEVEL:Experimental</html:p>
		<html:p>REFERENCES:This study</html:p>
		<html:p>NOTES: </html:p>
	</notes>
	<listOfReactants>
		<speciesReference species="cpd00001_c0" stoichiometry="1"/>
		<speciesReference species="cpd00911_c0" stoichiometry="1"/>
	</listOfReactants>
	<listOfProducts>
		<speciesReference species="cpd00067_c0" stoichiometry="1"/>
		<speciesReference species="cpd00284_c0" stoichiometry="1"/>
	</listOfProducts>
	<kineticLaw>
		<math xmlns="http://www.w3.org/1998/Math/MathML">
			<ci> FLUX_VALUE </ci>
		</math>
		<listOfParameters>
			<parameter id="LOWER_BOUND" value="0" units="mmol_per_gDW_per_hr"/>
			<parameter id="UPPER_BOUND" value="1000" units="mmol_per_gDW_per_hr"/>
			<parameter id="OBJECTIVE_COEFFICIENT" value="0"/>
			<parameter id="FLUX_VALUE" value="0.000000" units="mmol_per_gDW_per_hr"/>
		</listOfParameters>
	</kineticLaw>
</reaction>

<reaction id="rxn01477" name="Phosphogluconate dehydratase" reversible="false">
	<notes>
		<html:p>GENE_ASSOCIATION:(smc03068 or sma0235)</html:p>
		<html:p>PROTEIN_ASSOCIATION:(Edd or Sma0235)</html:p>
		<html:p>KEGG_RID:R02036</html:p>
		<html:p>PROTEIN_CLASS:4.2.1.12</html:p>
		<html:p>SUPPORT_LEVEL:Experimental</html:p>
		<html:p>REFERENCES:diCenzo and Finan 2015; This study</html:p>
		<html:p>NOTES:edd encodes the primary enzyme catalyzing this reaction, but sma0235 can partially complement mutations of edd.</html:p>
	</notes>
	<listOfReactants>
		<speciesReference species="cpd00284_c0" stoichiometry="1"/>
	</listOfReactants>
	<listOfProducts>
		<speciesReference species="cpd00001_c0" stoichiometry="1"/>
		<speciesReference species="cpd02711_c0" stoichiometry="1"/>
	</listOfProducts>
	<kineticLaw>
		<math xmlns="http://www.w3.org/1998/Math/MathML">
			<ci> FLUX_VALUE </ci>
		</math>
		<listOfParameters>
			<parameter id="LOWER_BOUND" value="0" units="mmol_per_gDW_per_hr"/>
			<parameter id="UPPER_BOUND" value="1000" units="mmol_per_gDW_per_hr"/>
			<parameter id="OBJECTIVE_COEFFICIENT" value="0"/>
			<parameter id="FLUX_VALUE" value="0.000000" units="mmol_per_gDW_per_hr"/>
		</listOfParameters>
	</kineticLaw>
</reaction>

<reaction id="rxn03884" name="2-dehydro-3-deoxyphosphogluconate aldolase" reversible="true">
	<notes>
		<html:p>GENE_ASSOCIATION:smc03153</html:p>
		<html:p>PROTEIN_ASSOCIATION:Eda2</html:p>
		<html:p>KEGG_RID:R05605</html:p>
		<html:p>PROTEIN_CLASS:4.1.2.14</html:p>
		<html:p>SUPPORT_LEVEL:Experimental</html:p>
		<html:p>REFERENCES:This study</html:p>
		<html:p>NOTES: </html:p>
	</notes>
	<listOfReactants>
		<speciesReference species="cpd02711_c0" stoichiometry="1"/>
	</listOfReactants>
	<listOfProducts>
		<speciesReference species="cpd00102_c0" stoichiometry="1"/>
		<speciesReference species="cpd00020_c0" stoichiometry="1"/>
	</listOfProducts>
	<kineticLaw>
		<math xmlns="http://www.w3.org/1998/Math/MathML">
			<ci> FLUX_VALUE </ci>
		</math>
		<listOfParameters>
			<parameter id="LOWER_BOUND" value="-1000" units="mmol_per_gDW_per_hr"/>
			<parameter id="UPPER_BOUND" value="1000" units="mmol_per_gDW_per_hr"/>
			<parameter id="OBJECTIVE_COEFFICIENT" value="0"/>
			<parameter id="FLUX_VALUE" value="0.000000" units="mmol_per_gDW_per_hr"/>
		</listOfParameters>
	</kineticLaw>
</reaction>

<reaction id="rxn00781" name="Glyceraldehyde 3-phosphate dehydrogenase" reversible="true">
	<notes>
		<html:p>GENE_ASSOCIATION:smc03979</html:p>
		<html:p>PROTEIN_ASSOCIATION:Gap</html:p>
		<html:p>KEGG_RID:R01061</html:p>
		<html:p>PROTEIN_CLASS:1.2.1.13</html:p>
		<html:p>SUPPORT_LEVEL:Experimental</html:p>
		<html:p>REFERENCES:Finan et al 1988; This study</html:p>
		<html:p>NOTES: </html:p>
	</notes>
	<listOfReactants>
		<speciesReference species="cpd00102_c0" stoichiometry="1"/>
		<speciesReference species="cpd00009_c0" stoichiometry="1"/>
		<speciesReference species="cpd00003_c0" stoichiometry="1"/>
	</listOfReactants>
	<listOfProducts>
		<speciesReference species="cpd00004_c0" stoichiometry="1"/>
		<speciesReference species="cpd00203_c0" stoichiometry="1"/>
	</listOfProducts>
	<kineticLaw>
		<math xmlns="http://www.w3.org/1998/Math/MathML">
			<ci> FLUX_VALUE </ci>
		</math>
		<listOfParameters>
			<parameter id="LOWER_BOUND" value="-1000" units="mmol_per_gDW_per_hr"/>
			<parameter id="UPPER_BOUND" value="1000" units="mmol_per_gDW_per_hr"/>
			<parameter id="OBJECTIVE_COEFFICIENT" value="0"/>
			<parameter id="FLUX_VALUE" value="0.000000" units="mmol_per_gDW_per_hr"/>
		</listOfParameters>
	</kineticLaw>
</reaction>

<reaction id="rxn01100" name="Phosphoglycerate kinase" reversible="true">
	<notes>
		<html:p>GENE_ASSOCIATION:smc03981</html:p>
		<html:p>PROTEIN_ASSOCIATION:Pgk</html:p>
		<html:p>KEGG_RID:R01512</html:p>
		<html:p>PROTEIN_CLASS:2.7.2.3</html:p>
		<html:p>SUPPORT_LEVEL:Experimental</html:p>
		<html:p>REFERENCES:Finan et al 1988; diCenzo and Finan 2015; This study</html:p>
		<html:p>NOTES: </html:p>
	</notes>
	<listOfReactants>
		<speciesReference species="cpd00067_c0" stoichiometry="1"/>
		<speciesReference species="cpd00002_c0" stoichiometry="1"/>
		<speciesReference species="cpd00169_c0" stoichiometry="1"/>
	</listOfReactants>
	<listOfProducts>
		<speciesReference species="cpd00008_c0" stoichiometry="1"/>
		<speciesReference species="cpd00203_c0" stoichiometry="1"/>
	</listOfProducts>
	<kineticLaw>
		<math xmlns="http://www.w3.org/1998/Math/MathML">
			<ci> FLUX_VALUE </ci>
		</math>
		<listOfParameters>
			<parameter id="LOWER_BOUND" value="-1000" units="mmol_per_gDW_per_hr"/>
			<parameter id="UPPER_BOUND" value="1000" units="mmol_per_gDW_per_hr"/>
			<parameter id="OBJECTIVE_COEFFICIENT" value="0"/>
			<parameter id="FLUX_VALUE" value="0.000000" units="mmol_per_gDW_per_hr"/>
		</listOfParameters>
	</kineticLaw>
</reaction>

<reaction id="rxn01106" name="Phosphoglycerate mutase" reversible="true">
	<notes>
		<html:p>GENE_ASSOCIATION:(smc02838 or smc00006)</html:p>
		<html:p>PROTEIN_ASSOCIATION:(GpmA or GpmB)</html:p>
		<html:p>KEGG_RID:R01518</html:p>
		<html:p>PROTEIN_CLASS:5.4.2.4</html:p>
		<html:p>SUPPORT_LEVEL:Experimental but incomplete</html:p>
		<html:p>REFERENCES:This study</html:p>
		<html:p>NOTES:The TnSeq data of this study suggested that gpmA encoded the primary enzyme catalyzing this reaction but that gpmA was likely not absolutely essential.  This may be due to partial completemenation by gpmB, and so both genes are included in this reaction.</html:p>
	</notes>
	<listOfReactants>
		<speciesReference species="cpd00482_c0" stoichiometry="1"/>
	</listOfReactants>
	<listOfProducts>
		<speciesReference species="cpd00169_c0" stoichiometry="1"/>
	</listOfProducts>
	<kineticLaw>
		<math xmlns="http://www.w3.org/1998/Math/MathML">
			<ci> FLUX_VALUE </ci>
		</math>
		<listOfParameters>
			<parameter id="LOWER_BOUND" value="-1000" units="mmol_per_gDW_per_hr"/>
			<parameter id="UPPER_BOUND" value="1000" units="mmol_per_gDW_per_hr"/>
			<parameter id="OBJECTIVE_COEFFICIENT" value="0"/>
			<parameter id="FLUX_VALUE" value="0.000000" units="mmol_per_gDW_per_hr"/>
		</listOfParameters>
	</kineticLaw>
</reaction>

<reaction id="rxn00459" name="Phosphopyruvate hydratase _ Enolase" reversible="true">
	<notes>
		<html:p>GENE_ASSOCIATION:smc01028</html:p>
		<html:p>PROTEIN_ASSOCIATION:Eno</html:p>
		<html:p>KEGG_RID:R00658</html:p>
		<html:p>PROTEIN_CLASS:4.2.1.11</html:p>
		<html:p>SUPPORT_LEVEL:Experimental</html:p>
		<html:p>REFERENCES:Finan et al 1988; This study</html:p>
		<html:p>NOTES: </html:p>
	</notes>
	<listOfReactants>
		<speciesReference species="cpd00482_c0" stoichiometry="1"/>
	</listOfReactants>
	<listOfProducts>
		<speciesReference species="cpd00001_c0" stoichiometry="1"/>
		<speciesReference species="cpd00061_c0" stoichiometry="1"/>
	</listOfProducts>
	<kineticLaw>
		<math xmlns="http://www.w3.org/1998/Math/MathML">
			<ci> FLUX_VALUE </ci>
		</math>
		<listOfParameters>
			<parameter id="LOWER_BOUND" value="-1000" units="mmol_per_gDW_per_hr"/>
			<parameter id="UPPER_BOUND" value="1000" units="mmol_per_gDW_per_hr"/>
			<parameter id="OBJECTIVE_COEFFICIENT" value="0"/>
			<parameter id="FLUX_VALUE" value="0.000000" units="mmol_per_gDW_per_hr"/>
		</listOfParameters>
	</kineticLaw>
</reaction>

<reaction id="rxn00148" name="Pyruvate kinase" reversible="false">
	<notes>
		<html:p>GENE_ASSOCIATION:smc04005</html:p>
		<html:p>PROTEIN_ASSOCIATION:PykA</html:p>
		<html:p>KEGG_RID:R00200</html:p>
		<html:p>PROTEIN_CLASS:2.7.1.40</html:p>
		<html:p>SUPPORT_LEVEL:Experimental but incomplete</html:p>
		<html:p>REFERENCES:This study</html:p>
		<html:p>NOTES:The TnSeq data of this study was consistent with pykA encoding this enzyme, and the ortholog in R. leguminosarum was shown to be a pyruvate kinase (Mulley et al 2010).</html:p>
	</notes>
	<listOfReactants>
		<speciesReference species="cpd00061_c0" stoichiometry="1"/>
		<speciesReference species="cpd00008_c0" stoichiometry="1"/>
	</listOfReactants>
	<listOfProducts>
		<speciesReference species="cpd00002_c0" stoichiometry="1"/>
		<speciesReference species="cpd00020_c0" stoichiometry="1"/>
	</listOfProducts>
	<kineticLaw>
		<math xmlns="http://www.w3.org/1998/Math/MathML">
			<ci> FLUX_VALUE </ci>
		</math>
		<listOfParameters>
			<parameter id="LOWER_BOUND" value="0" units="mmol_per_gDW_per_hr"/>
			<parameter id="UPPER_BOUND" value="1000" units="mmol_per_gDW_per_hr"/>
			<parameter id="OBJECTIVE_COEFFICIENT" value="0"/>
			<parameter id="FLUX_VALUE" value="0.000000" units="mmol_per_gDW_per_hr"/>
		</listOfParameters>
	</kineticLaw>
</reaction>

<reaction id="rxn00250" name="Pyruvate carboxylase" reversible="false">
	<notes>
		<html:p>GENE_ASSOCIATION:smc03895</html:p>
		<html:p>PROTEIN_ASSOCIATION:Pyc</html:p>
		<html:p>KEGG_RID:R00344</html:p>
		<html:p>PROTEIN_CLASS:6.4.1.1</html:p>
		<html:p>SUPPORT_LEVEL:Experimental</html:p>
		<html:p>REFERENCES:Dunn et al 2001; This study</html:p>
		<html:p>NOTES: </html:p>
	</notes>
	<listOfReactants>
		<speciesReference species="cpd00002_c0" stoichiometry="1"/>
		<speciesReference species="cpd00020_c0" stoichiometry="1"/>
		<speciesReference species="cpd00242_c0" stoichiometry="1"/>
	</listOfReactants>
	<listOfProducts>
		<speciesReference species="cpd00067_c0" stoichiometry="1"/>
		<speciesReference species="cpd00032_c0" stoichiometry="1"/>
		<speciesReference species="cpd00009_c0" stoichiometry="1"/>
		<speciesReference species="cpd00008_c0" stoichiometry="1"/>
	</listOfProducts>
	<kineticLaw>
		<math xmlns="http://www.w3.org/1998/Math/MathML">
			<ci> FLUX_VALUE </ci>
		</math>
		<listOfParameters>
			<parameter id="LOWER_BOUND" value="0" units="mmol_per_gDW_per_hr"/>
			<parameter id="UPPER_BOUND" value="1000" units="mmol_per_gDW_per_hr"/>
			<parameter id="OBJECTIVE_COEFFICIENT" value="0"/>
			<parameter id="FLUX_VALUE" value="0.000000" units="mmol_per_gDW_per_hr"/>
		</listOfParameters>
	</kineticLaw>
</reaction>

<reaction id="rxn00247" name="Phosphoenolpyruvate carboxykinase" reversible="false">
	<notes>
		<html:p>GENE_ASSOCIATION:smc02562</html:p>
		<html:p>PROTEIN_ASSOCIATION:PckA</html:p>
		<html:p>KEGG_RID:R00341</html:p>
		<html:p>PROTEIN_CLASS:4.1.1.49</html:p>
		<html:p>SUPPORT_LEVEL:Experimental</html:p>
		<html:p>REFERENCES:Østerås et al 1995</html:p>
		<html:p>NOTES: </html:p>
	</notes>
	<listOfReactants>
		<speciesReference species="cpd00067_c0" stoichiometry="1"/>
		<speciesReference species="cpd00002_c0" stoichiometry="1"/>
		<speciesReference species="cpd00032_c0" stoichiometry="1"/>
	</listOfReactants>
	<listOfProducts>
		<speciesReference species="cpd00011_c0" stoichiometry="1"/>
		<speciesReference species="cpd00061_c0" stoichiometry="1"/>
		<speciesReference species="cpd00008_c0" stoichiometry="1"/>
	</listOfProducts>
	<kineticLaw>
		<math xmlns="http://www.w3.org/1998/Math/MathML">
			<ci> FLUX_VALUE </ci>
		</math>
		<listOfParameters>
			<parameter id="LOWER_BOUND" value="0" units="mmol_per_gDW_per_hr"/>
			<parameter id="UPPER_BOUND" value="1000" units="mmol_per_gDW_per_hr"/>
			<parameter id="OBJECTIVE_COEFFICIENT" value="0"/>
			<parameter id="FLUX_VALUE" value="0.000000" units="mmol_per_gDW_per_hr"/>
		</listOfParameters>
	</kineticLaw>
</reaction>

<reaction id="rxn00747" name="Triose phosphate isomerase" reversible="true">
	<notes>
		<html:p>GENE_ASSOCIATION:(smc01614 or smc01023)</html:p>
		<html:p>PROTEIN_ASSOCIATION:(TpiB or TpiA)</html:p>
		<html:p>KEGG_RID:R01015</html:p>
		<html:p>PROTEIN_CLASS:5.3.1.1</html:p>
		<html:p>SUPPORT_LEVEL:Experimental</html:p>
		<html:p>REFERENCES:Poysti and Oresnik 2007</html:p>
		<html:p>NOTES:tpiA mutants could not grow with glycerol or rhamnose, tpiB mutants could not grow with erythritol, and double mutants could not grow with succinate.</html:p>
	</notes>
	<listOfReactants>
		<speciesReference species="cpd00102_c0" stoichiometry="1"/>
	</listOfReactants>
	<listOfProducts>
		<speciesReference species="cpd00095_c0" stoichiometry="1"/>
	</listOfProducts>
	<kineticLaw>
		<math xmlns="http://www.w3.org/1998/Math/MathML">
			<ci> FLUX_VALUE </ci>
		</math>
		<listOfParameters>
			<parameter id="LOWER_BOUND" value="-1000" units="mmol_per_gDW_per_hr"/>
			<parameter id="UPPER_BOUND" value="1000" units="mmol_per_gDW_per_hr"/>
			<parameter id="OBJECTIVE_COEFFICIENT" value="0"/>
			<parameter id="FLUX_VALUE" value="0.000000" units="mmol_per_gDW_per_hr"/>
		</listOfParameters>
	</kineticLaw>
</reaction>

<reaction id="rxn00786" name="Fructose bisphosphate aldolase" reversible="true">
	<notes>
		<html:p>GENE_ASSOCIATION:(smb21192 or smb20199 or smc03983)</html:p>
		<html:p>PROTEIN_ASSOCIATION:(CbbA2 or CbbA or FbaB)</html:p>
		<html:p>KEGG_RID:R01068</html:p>
		<html:p>PROTEIN_CLASS:4.1.2.13</html:p>
		<html:p>SUPPORT_LEVEL:Predicted</html:p>
		<html:p>REFERENCES: </html:p>
		<html:p>NOTES:Each of these genes show similarity to genes encoding fructuse bisphosphate aldolases, however, it has not been experimentially determined which one(s) display this activity in S. meliloti.</html:p>
	</notes>
	<listOfReactants>
		<speciesReference species="cpd00290_c0" stoichiometry="1"/>
	</listOfReactants>
	<listOfProducts>
		<speciesReference species="cpd00102_c0" stoichiometry="1"/>
		<speciesReference species="cpd00095_c0" stoichiometry="1"/>
	</listOfProducts>
	<kineticLaw>
		<math xmlns="http://www.w3.org/1998/Math/MathML">
			<ci> FLUX_VALUE </ci>
		</math>
		<listOfParameters>
			<parameter id="LOWER_BOUND" value="-1000" units="mmol_per_gDW_per_hr"/>
			<parameter id="UPPER_BOUND" value="1000" units="mmol_per_gDW_per_hr"/>
			<parameter id="OBJECTIVE_COEFFICIENT" value="0"/>
			<parameter id="FLUX_VALUE" value="0.000000" units="mmol_per_gDW_per_hr"/>
		</listOfParameters>
	</kineticLaw>
</reaction>

<reaction id="rxn00549" name="Fructose-1_6-bisphosphatase" reversible="false">
	<notes>
		<html:p>GENE_ASSOCIATION:(smb20202 or Unknown)</html:p>
		<html:p>PROTEIN_ASSOCIATION:(CbbF or Unknown)</html:p>
		<html:p>KEGG_RID:R00762</html:p>
		<html:p>PROTEIN_CLASS:3.1.3.11</html:p>
		<html:p>SUPPORT_LEVEL:Experimental but incomplete</html:p>
		<html:p>REFERENCES:Pickering and Oresnik 2008</html:p>
		<html:p>NOTES:Experimental data is consistent with cbbF encoding a fructose-1,6-bisphosphatase.  However, deletion of this gene does not prevent growth with gluconeogenic substrate suggesting at least one additional copy exists in the genome (diCenzo et al 2016a).</html:p>
	</notes>
	<listOfReactants>
		<speciesReference species="cpd00001_c0" stoichiometry="1"/>
		<speciesReference species="cpd00290_c0" stoichiometry="1"/>
	</listOfReactants>
	<listOfProducts>
		<speciesReference species="cpd00067_c0" stoichiometry="1"/>
		<speciesReference species="cpd00072_c0" stoichiometry="1"/>
		<speciesReference species="cpd00009_c0" stoichiometry="1"/>
	</listOfProducts>
	<kineticLaw>
		<math xmlns="http://www.w3.org/1998/Math/MathML">
			<ci> FLUX_VALUE </ci>
		</math>
		<listOfParameters>
			<parameter id="LOWER_BOUND" value="0" units="mmol_per_gDW_per_hr"/>
			<parameter id="UPPER_BOUND" value="1000" units="mmol_per_gDW_per_hr"/>
			<parameter id="OBJECTIVE_COEFFICIENT" value="0"/>
			<parameter id="FLUX_VALUE" value="0.000000" units="mmol_per_gDW_per_hr"/>
		</listOfParameters>
	</kineticLaw>
</reaction>

<reaction id="rxn01115" name="6_Phospho_D_gluconate_NADP_2_oxidoreductase_decarboxylating_c0" reversible="false">
	<notes>
		<html:p>GENE_ASSOCIATION:smc04262</html:p>
		<html:p>PROTEIN_ASSOCIATION:Gnd</html:p>
		<html:p>KEGG_RID:R01528</html:p>
		<html:p>PROTEIN_CLASS:1.1.1.44</html:p>
		<html:p>SUPPORT_LEVEL:Predicted</html:p>
		<html:p>REFERENCES: </html:p>
		<html:p>NOTES: </html:p>
	</notes>
	<listOfReactants>
		<speciesReference species="cpd00006_c0" stoichiometry="1"/>
		<speciesReference species="cpd00284_c0" stoichiometry="1"/>
	</listOfReactants>
	<listOfProducts>
		<speciesReference species="cpd00011_c0" stoichiometry="1"/>
		<speciesReference species="cpd00171_c0" stoichiometry="1"/>
		<speciesReference species="cpd00005_c0" stoichiometry="1"/>
	</listOfProducts>
	<kineticLaw>
		<math xmlns="http://www.w3.org/1998/Math/MathML">
			<ci> FLUX_VALUE </ci>
		</math>
		<listOfParameters>
			<parameter id="LOWER_BOUND" value="0" units="mmol_per_gDW_per_hr"/>
			<parameter id="UPPER_BOUND" value="1000" units="mmol_per_gDW_per_hr"/>
			<parameter id="OBJECTIVE_COEFFICIENT" value="0"/>
			<parameter id="FLUX_VALUE" value="0.000000" units="mmol_per_gDW_per_hr"/>
		</listOfParameters>
	</kineticLaw>
</reaction>

<reaction id="rxn00777" name="Ribose-5-phosphate isomerase" reversible="true">
	<notes>
		<html:p>GENE_ASSOCIATION:smc00152</html:p>
		<html:p>PROTEIN_ASSOCIATION:RpiA</html:p>
		<html:p>KEGG_RID:R01056</html:p>
		<html:p>PROTEIN_CLASS:5.3.1.6</html:p>
		<html:p>SUPPORT_LEVEL:Experimental</html:p>
		<html:p>REFERENCES:This study</html:p>
		<html:p>NOTES: </html:p>
	</notes>
	<listOfReactants>
		<speciesReference species="cpd00101_c0" stoichiometry="1"/>
	</listOfReactants>
	<listOfProducts>
		<speciesReference species="cpd00171_c0" stoichiometry="1"/>
	</listOfProducts>
	<kineticLaw>
		<math xmlns="http://www.w3.org/1998/Math/MathML">
			<ci> FLUX_VALUE </ci>
		</math>
		<listOfParameters>
			<parameter id="LOWER_BOUND" value="-1000" units="mmol_per_gDW_per_hr"/>
			<parameter id="UPPER_BOUND" value="1000" units="mmol_per_gDW_per_hr"/>
			<parameter id="OBJECTIVE_COEFFICIENT" value="0"/>
			<parameter id="FLUX_VALUE" value="0.000000" units="mmol_per_gDW_per_hr"/>
		</listOfParameters>
	</kineticLaw>
</reaction>

<reaction id="rxn01116" name="Ribulose-5-phosphate epimerase" reversible="true">
	<notes>
		<html:p>GENE_ASSOCIATION:(smc00511 or smb20195)</html:p>
		<html:p>PROTEIN_ASSOCIATION:(Rpe or Ppe)</html:p>
		<html:p>KEGG_RID:R01529</html:p>
		<html:p>PROTEIN_CLASS:5.1.3.1</html:p>
		<html:p>SUPPORT_LEVEL:Experimental but incomplete</html:p>
		<html:p>REFERENCES:This study</html:p>
		<html:p>NOTES:Mutation of rpe had no effect in this TnSeq study excet when pSymA and pSymB were removed, suggesting a second copy is encoded on pSymA or pSymB.  The most likely candidate is ppe.  However, as the rpe mutation in a strain lacking pSymA and pSymB still grows, albiet more slowly, and in silico modelling suggests this is because this reaction is non-essential.</html:p>
	</notes>
	<listOfReactants>
		<speciesReference species="cpd00171_c0" stoichiometry="1"/>
	</listOfReactants>
	<listOfProducts>
		<speciesReference species="cpd00198_c0" stoichiometry="1"/>
	</listOfProducts>
	<kineticLaw>
		<math xmlns="http://www.w3.org/1998/Math/MathML">
			<ci> FLUX_VALUE </ci>
		</math>
		<listOfParameters>
			<parameter id="LOWER_BOUND" value="-1000" units="mmol_per_gDW_per_hr"/>
			<parameter id="UPPER_BOUND" value="1000" units="mmol_per_gDW_per_hr"/>
			<parameter id="OBJECTIVE_COEFFICIENT" value="0"/>
			<parameter id="FLUX_VALUE" value="0.000000" units="mmol_per_gDW_per_hr"/>
		</listOfParameters>
	</kineticLaw>
</reaction>

<reaction id="rxn01200" name="Transketolase _ ribose-5-phosphate xylulose-5-phosphate" reversible="true">
	<notes>
		<html:p>GENE_ASSOCIATION:smc03978</html:p>
		<html:p>PROTEIN_ASSOCIATION:Tkt2</html:p>
		<html:p>KEGG_RID:R01641</html:p>
		<html:p>PROTEIN_CLASS:2.2.1.1</html:p>
		<html:p>SUPPORT_LEVEL:Experimental</html:p>
		<html:p>REFERENCES:Hawkins et al 2017a; Hawkins et al 2017b; This study</html:p>
		<html:p>NOTES:A second gene, tkt1, appears to have some Tkt activity and can partially complement a tkt2 mutant when over-expressed (Hawkins et al 2017b). But under the tested conditions, it does not appear sufficient for growth.</html:p>
	</notes>
	<listOfReactants>
		<speciesReference species="cpd00238_c0" stoichiometry="1"/>
		<speciesReference species="cpd00102_c0" stoichiometry="1"/>
	</listOfReactants>
	<listOfProducts>
		<speciesReference species="cpd00198_c0" stoichiometry="1"/>
		<speciesReference species="cpd00101_c0" stoichiometry="1"/>
	</listOfProducts>
	<kineticLaw>
		<math xmlns="http://www.w3.org/1998/Math/MathML">
			<ci> FLUX_VALUE </ci>
		</math>
		<listOfParameters>
			<parameter id="LOWER_BOUND" value="-1000" units="mmol_per_gDW_per_hr"/>
			<parameter id="UPPER_BOUND" value="1000" units="mmol_per_gDW_per_hr"/>
			<parameter id="OBJECTIVE_COEFFICIENT" value="0"/>
			<parameter id="FLUX_VALUE" value="0.000000" units="mmol_per_gDW_per_hr"/>
		</listOfParameters>
	</kineticLaw>
</reaction>

<reaction id="rxn01333" name="Transaldolase" reversible="true">
	<notes>
		<html:p>GENE_ASSOCIATION:smc02495</html:p>
		<html:p>PROTEIN_ASSOCIATION:Tal</html:p>
		<html:p>KEGG_RID:R08575</html:p>
		<html:p>PROTEIN_CLASS:2.2.1.2</html:p>
		<html:p>SUPPORT_LEVEL:Experimental but incomplete</html:p>
		<html:p>REFERENCES:Hawkins et al 2017b; This study</html:p>
		<html:p>NOTES:This TnSeq data suggested that mutation of tal has major growth phenotype with sucrose when pSymA and pSymB are removed.  This provides support for the functional annotation of this gene.  It is likely that the phenotype in the pSymA/pSymB cured strain is due to loss of a pathway removing build-up of intermediates instead of the removal of a bypass mechanism.  The lack of a phenotype in wild type is likely because this reaction is non-essential, and in silico modelling is consistent with this.</html:p>
	</notes>
	<listOfReactants>
		<speciesReference species="cpd00238_c0" stoichiometry="1"/>
		<speciesReference species="cpd00102_c0" stoichiometry="1"/>
	</listOfReactants>
	<listOfProducts>
		<speciesReference species="cpd00236_c0" stoichiometry="1"/>
		<speciesReference species="cpd00072_c0" stoichiometry="1"/>
	</listOfProducts>
	<kineticLaw>
		<math xmlns="http://www.w3.org/1998/Math/MathML">
			<ci> FLUX_VALUE </ci>
		</math>
		<listOfParameters>
			<parameter id="LOWER_BOUND" value="-1000" units="mmol_per_gDW_per_hr"/>
			<parameter id="UPPER_BOUND" value="1000" units="mmol_per_gDW_per_hr"/>
			<parameter id="OBJECTIVE_COEFFICIENT" value="0"/>
			<parameter id="FLUX_VALUE" value="0.000000" units="mmol_per_gDW_per_hr"/>
		</listOfParameters>
	</kineticLaw>
</reaction>

<reaction id="rxn00785" name="Transketolase _ erythrulose-4-phosphate xylulose-5-phosphate" reversible="true">
	<notes>
		<html:p>GENE_ASSOCIATION:smc03978</html:p>
		<html:p>PROTEIN_ASSOCIATION:Tkt2</html:p>
		<html:p>KEGG_RID:R01830</html:p>
		<html:p>PROTEIN_CLASS:2.2.1.1</html:p>
		<html:p>SUPPORT_LEVEL:Experimental</html:p>
		<html:p>REFERENCES:Hawkins et al 2017a; Hawkins et al 2017b; This study</html:p>
		<html:p>NOTES:A second gene, tkt1, appears to have some Tkt activity and can partially complement a tkt2 mutant when over-expressed (Hawkins et al 2017b). But under the tested conditions, it does not appear sufficient for growth.</html:p>
	</notes>
	<listOfReactants>
		<speciesReference species="cpd00102_c0" stoichiometry="1"/>
		<speciesReference species="cpd00072_c0" stoichiometry="1"/>
	</listOfReactants>
	<listOfProducts>
		<speciesReference species="cpd00236_c0" stoichiometry="1"/>
		<speciesReference species="cpd00198_c0" stoichiometry="1"/>
	</listOfProducts>
	<kineticLaw>
		<math xmlns="http://www.w3.org/1998/Math/MathML">
			<ci> FLUX_VALUE </ci>
		</math>
		<listOfParameters>
			<parameter id="LOWER_BOUND" value="-1000" units="mmol_per_gDW_per_hr"/>
			<parameter id="UPPER_BOUND" value="1000" units="mmol_per_gDW_per_hr"/>
			<parameter id="OBJECTIVE_COEFFICIENT" value="0"/>
			<parameter id="FLUX_VALUE" value="0.000000" units="mmol_per_gDW_per_hr"/>
		</listOfParameters>
	</kineticLaw>
</reaction>

<reaction id="rxn00159" name="NAD-dependent malic enzyme" reversible="false">
	<notes>
		<html:p>GENE_ASSOCIATION:smc00169</html:p>
		<html:p>PROTEIN_ASSOCIATION:Dme</html:p>
		<html:p>KEGG_RID:R00214</html:p>
		<html:p>PROTEIN_CLASS:4.1.1.3</html:p>
		<html:p>SUPPORT_LEVEL:Experimental</html:p>
		<html:p>REFERENCES:Driscoll and Finan 1993</html:p>
		<html:p>NOTES: </html:p>
	</notes>
	<listOfReactants>
		<speciesReference species="cpd00130_c0" stoichiometry="1"/>
		<speciesReference species="cpd00003_c0" stoichiometry="1"/>
	</listOfReactants>
	<listOfProducts>
		<speciesReference species="cpd00020_c0" stoichiometry="1"/>
		<speciesReference species="cpd00011_c0" stoichiometry="1"/>
		<speciesReference species="cpd00004_c0" stoichiometry="1"/>
	</listOfProducts>
	<kineticLaw>
		<math xmlns="http://www.w3.org/1998/Math/MathML">
			<ci> FLUX_VALUE </ci>
		</math>
		<listOfParameters>
			<parameter id="LOWER_BOUND" value="0" units="mmol_per_gDW_per_hr"/>
			<parameter id="UPPER_BOUND" value="1000" units="mmol_per_gDW_per_hr"/>
			<parameter id="OBJECTIVE_COEFFICIENT" value="0"/>
			<parameter id="FLUX_VALUE" value="0.000000" units="mmol_per_gDW_per_hr"/>
		</listOfParameters>
	</kineticLaw>
</reaction>

<reaction id="rxn00161" name="NADP-dependent malic enzyme" reversible="false">
	<notes>
		<html:p>GENE_ASSOCIATION:smc01126</html:p>
		<html:p>PROTEIN_ASSOCIATION:Tme</html:p>
		<html:p>KEGG_RID:R00216</html:p>
		<html:p>PROTEIN_CLASS:4.1.1.3</html:p>
		<html:p>SUPPORT_LEVEL:Experimental</html:p>
		<html:p>REFERENCES:Driscoll and Finan 1996</html:p>
		<html:p>NOTES: </html:p>
	</notes>
	<listOfReactants>
		<speciesReference species="cpd00130_c0" stoichiometry="1"/>
		<speciesReference species="cpd00006_c0" stoichiometry="1"/>
	</listOfReactants>
	<listOfProducts>
		<speciesReference species="cpd00020_c0" stoichiometry="1"/>
		<speciesReference species="cpd00011_c0" stoichiometry="1"/>
		<speciesReference species="cpd00005_c0" stoichiometry="1"/>
	</listOfProducts>
	<kineticLaw>
		<math xmlns="http://www.w3.org/1998/Math/MathML">
			<ci> FLUX_VALUE </ci>
		</math>
		<listOfParameters>
			<parameter id="LOWER_BOUND" value="0" units="mmol_per_gDW_per_hr"/>
			<parameter id="UPPER_BOUND" value="1000" units="mmol_per_gDW_per_hr"/>
			<parameter id="OBJECTIVE_COEFFICIENT" value="0"/>
			<parameter id="FLUX_VALUE" value="0.000000" units="mmol_per_gDW_per_hr"/>
		</listOfParameters>
	</kineticLaw>
</reaction>

<reaction id="rxn00011p" name="Pyruvate dehydrogenase complex E1 _ thiamine diphosphate acetaldehyde transferase" reversible="false">
	<notes>
		<html:p>GENE_ASSOCIATION:(smc01031 and smc01030)</html:p>
		<html:p>PROTEIN_ASSOCIATION:(PdhB and PdhA)</html:p>
		<html:p>KEGG_RID:R00014</html:p>
		<html:p>PROTEIN_CLASS:2.2.1.6</html:p>
		<html:p>SUPPORT_LEVEL:Experimental</html:p>
		<html:p>REFERENCES:Cabanes et al 2000; Cowie et al 2006; This study</html:p>
		<html:p>NOTES: </html:p>
	</notes>
	<listOfReactants>
		<speciesReference species="cpd00067_c0" stoichiometry="1"/>
		<speciesReference species="cpd00020_c0" stoichiometry="1"/>
		<speciesReference species="cpd00056_c0" stoichiometry="1"/>
	</listOfReactants>
	<listOfProducts>
		<speciesReference species="cpd03049p_c0" stoichiometry="1"/>
		<speciesReference species="cpd00011_c0" stoichiometry="1"/>
	</listOfProducts>
	<kineticLaw>
		<math xmlns="http://www.w3.org/1998/Math/MathML">
			<ci> FLUX_VALUE </ci>
		</math>
		<listOfParameters>
			<parameter id="LOWER_BOUND" value="0" units="mmol_per_gDW_per_hr"/>
			<parameter id="UPPER_BOUND" value="1000" units="mmol_per_gDW_per_hr"/>
			<parameter id="OBJECTIVE_COEFFICIENT" value="0"/>
			<parameter id="FLUX_VALUE" value="0.000000" units="mmol_per_gDW_per_hr"/>
		</listOfParameters>
	</kineticLaw>
</reaction>

<reaction id="rxn02342" name="Pyruvate dehydrogenase complex E1 _ Pyruvate dehydrogenase" reversible="true">
	<notes>
		<html:p>GENE_ASSOCIATION:(smc01031 and smc01030)</html:p>
		<html:p>PROTEIN_ASSOCIATION:(PdhB and PdhA)</html:p>
		<html:p>KEGG_RID:R03270</html:p>
		<html:p>PROTEIN_CLASS:1.2.4.1</html:p>
		<html:p>SUPPORT_LEVEL:Experimental</html:p>
		<html:p>REFERENCES:Cabanes et al 2000; Cowie et al 2006; This study</html:p>
		<html:p>NOTES: </html:p>
	</notes>
	<listOfReactants>
		<speciesReference species="cpd00213_c0" stoichiometry="1"/>
		<speciesReference species="cpd03049p_c0" stoichiometry="1"/>
	</listOfReactants>
	<listOfProducts>
		<speciesReference species="cpd00836_c0" stoichiometry="1"/>
		<speciesReference species="cpd00056_c0" stoichiometry="1"/>
	</listOfProducts>
	<kineticLaw>
		<math xmlns="http://www.w3.org/1998/Math/MathML">
			<ci> FLUX_VALUE </ci>
		</math>
		<listOfParameters>
			<parameter id="LOWER_BOUND" value="-1000" units="mmol_per_gDW_per_hr"/>
			<parameter id="UPPER_BOUND" value="1000" units="mmol_per_gDW_per_hr"/>
			<parameter id="OBJECTIVE_COEFFICIENT" value="0"/>
			<parameter id="FLUX_VALUE" value="0.000000" units="mmol_per_gDW_per_hr"/>
		</listOfParameters>
	</kineticLaw>
</reaction>

<reaction id="rxn01871" name="Pyruvate dehydrogenase complex E2 _ Dihydrolipoyl transacetylase" reversible="true">
	<notes>
		<html:p>GENE_ASSOCIATION:smc01032</html:p>
		<html:p>PROTEIN_ASSOCIATION:PdhC</html:p>
		<html:p>KEGG_RID:R02569</html:p>
		<html:p>PROTEIN_CLASS:2.3.1.12</html:p>
		<html:p>SUPPORT_LEVEL:Experimental</html:p>
		<html:p>REFERENCES:Cabanes et al 2000; This study</html:p>
		<html:p>NOTES: </html:p>
	</notes>
	<listOfReactants>
		<speciesReference species="cpd00449a_c0" stoichiometry="1"/>
		<speciesReference species="cpd00022_c0" stoichiometry="1"/>
	</listOfReactants>
	<listOfProducts>
		<speciesReference species="cpd00010_c0" stoichiometry="1"/>
		<speciesReference species="cpd00836_c0" stoichiometry="1"/>
	</listOfProducts>
	<kineticLaw>
		<math xmlns="http://www.w3.org/1998/Math/MathML">
			<ci> FLUX_VALUE </ci>
		</math>
		<listOfParameters>
			<parameter id="LOWER_BOUND" value="-1000" units="mmol_per_gDW_per_hr"/>
			<parameter id="UPPER_BOUND" value="1000" units="mmol_per_gDW_per_hr"/>
			<parameter id="OBJECTIVE_COEFFICIENT" value="0"/>
			<parameter id="FLUX_VALUE" value="0.000000" units="mmol_per_gDW_per_hr"/>
		</listOfParameters>
	</kineticLaw>
</reaction>

<reaction id="rxn01241a" name="Pyruvate dehydrogenase complex E3 _ Dihydrolipoamide dehydrogenase" reversible="true">
	<notes>
		<html:p>GENE_ASSOCIATION:smc01035</html:p>
		<html:p>PROTEIN_ASSOCIATION:LpdA1</html:p>
		<html:p>KEGG_RID:R07618</html:p>
		<html:p>PROTEIN_CLASS:1.8.1.4</html:p>
		<html:p>SUPPORT_LEVEL:Experimental</html:p>
		<html:p>REFERENCES:Bielen et al 2014; Soto et al 2001; This study</html:p>
		<html:p>NOTES: </html:p>
	</notes>
	<listOfReactants>
		<speciesReference species="cpd00449a_c0" stoichiometry="1"/>
		<speciesReference species="cpd00003_c0" stoichiometry="1"/>
	</listOfReactants>
	<listOfProducts>
		<speciesReference species="cpd00213_c0" stoichiometry="1"/>
		<speciesReference species="cpd00067_c0" stoichiometry="1"/>
		<speciesReference species="cpd00004_c0" stoichiometry="1"/>
	</listOfProducts>
	<kineticLaw>
		<math xmlns="http://www.w3.org/1998/Math/MathML">
			<ci> FLUX_VALUE </ci>
		</math>
		<listOfParameters>
			<parameter id="LOWER_BOUND" value="-1000" units="mmol_per_gDW_per_hr"/>
			<parameter id="UPPER_BOUND" value="1000" units="mmol_per_gDW_per_hr"/>
			<parameter id="OBJECTIVE_COEFFICIENT" value="0"/>
			<parameter id="FLUX_VALUE" value="0.000000" units="mmol_per_gDW_per_hr"/>
		</listOfParameters>
	</kineticLaw>
</reaction>

<reaction id="rxn00256" name="Citrate synthase type II" reversible="false">
	<notes>
		<html:p>GENE_ASSOCIATION:smc02087</html:p>
		<html:p>PROTEIN_ASSOCIATION:GltA</html:p>
		<html:p>KEGG_RID:R00351</html:p>
		<html:p>PROTEIN_CLASS:2.3.3.1</html:p>
		<html:p>SUPPORT_LEVEL:Experimental</html:p>
		<html:p>REFERENCES:Mortimer et al 1999; This study</html:p>
		<html:p>NOTES: </html:p>
	</notes>
	<listOfReactants>
		<speciesReference species="cpd00032_c0" stoichiometry="1"/>
		<speciesReference species="cpd00001_c0" stoichiometry="1"/>
		<speciesReference species="cpd00022_c0" stoichiometry="1"/>
	</listOfReactants>
	<listOfProducts>
		<speciesReference species="cpd00137_c0" stoichiometry="1"/>
		<speciesReference species="cpd00067_c0" stoichiometry="1"/>
		<speciesReference species="cpd00010_c0" stoichiometry="1"/>
	</listOfProducts>
	<kineticLaw>
		<math xmlns="http://www.w3.org/1998/Math/MathML">
			<ci> FLUX_VALUE </ci>
		</math>
		<listOfParameters>
			<parameter id="LOWER_BOUND" value="0" units="mmol_per_gDW_per_hr"/>
			<parameter id="UPPER_BOUND" value="1000" units="mmol_per_gDW_per_hr"/>
			<parameter id="OBJECTIVE_COEFFICIENT" value="0"/>
			<parameter id="FLUX_VALUE" value="0.000000" units="mmol_per_gDW_per_hr"/>
		</listOfParameters>
	</kineticLaw>
</reaction>

<reaction id="rxn00973" name="Iconitate hydratase" reversible="true">
	<notes>
		<html:p>GENE_ASSOCIATION:smc03846</html:p>
		<html:p>PROTEIN_ASSOCIATION:AcnA</html:p>
		<html:p>KEGG_RID:R01324</html:p>
		<html:p>PROTEIN_CLASS:4.2.1.3</html:p>
		<html:p>SUPPORT_LEVEL:Experimental</html:p>
		<html:p>REFERENCES:Koziol et al 2009; This study</html:p>
		<html:p>NOTES: </html:p>
	</notes>
	<listOfReactants>
		<speciesReference species="cpd00137_c0" stoichiometry="1"/>
	</listOfReactants>
	<listOfProducts>
		<speciesReference species="cpd00260_c0" stoichiometry="1"/>
	</listOfProducts>
	<kineticLaw>
		<math xmlns="http://www.w3.org/1998/Math/MathML">
			<ci> FLUX_VALUE </ci>
		</math>
		<listOfParameters>
			<parameter id="LOWER_BOUND" value="-1000" units="mmol_per_gDW_per_hr"/>
			<parameter id="UPPER_BOUND" value="1000" units="mmol_per_gDW_per_hr"/>
			<parameter id="OBJECTIVE_COEFFICIENT" value="0"/>
			<parameter id="FLUX_VALUE" value="0.000000" units="mmol_per_gDW_per_hr"/>
		</listOfParameters>
	</kineticLaw>
</reaction>

<reaction id="rxn01387" name="Isocitrate dehydrogenase_ reaction 1" reversible="true">
	<notes>
		<html:p>GENE_ASSOCIATION:smc00480</html:p>
		<html:p>PROTEIN_ASSOCIATION:Icd</html:p>
		<html:p>KEGG_RID:R01899</html:p>
		<html:p>PROTEIN_CLASS:1.1.1.42</html:p>
		<html:p>SUPPORT_LEVEL:Experimental</html:p>
		<html:p>REFERENCES:McDermott and Kahn 1992; This study</html:p>
		<html:p>NOTES: </html:p>
	</notes>
	<listOfReactants>
		<speciesReference species="cpd00006_c0" stoichiometry="1"/>
		<speciesReference species="cpd00260_c0" stoichiometry="1"/>
	</listOfReactants>
	<listOfProducts>
		<speciesReference species="cpd00067_c0" stoichiometry="1"/>
		<speciesReference species="cpd03187_c0" stoichiometry="1"/>
		<speciesReference species="cpd00005_c0" stoichiometry="1"/>
	</listOfProducts>
	<kineticLaw>
		<math xmlns="http://www.w3.org/1998/Math/MathML">
			<ci> FLUX_VALUE </ci>
		</math>
		<listOfParameters>
			<parameter id="LOWER_BOUND" value="-1000" units="mmol_per_gDW_per_hr"/>
			<parameter id="UPPER_BOUND" value="1000" units="mmol_per_gDW_per_hr"/>
			<parameter id="OBJECTIVE_COEFFICIENT" value="0"/>
			<parameter id="FLUX_VALUE" value="0.000000" units="mmol_per_gDW_per_hr"/>
		</listOfParameters>
	</kineticLaw>
</reaction>

<reaction id="rxn00199" name="Isocitrate dehydrogenase_ reaction 1" reversible="false">
	<notes>
		<html:p>GENE_ASSOCIATION:smc00480</html:p>
		<html:p>PROTEIN_ASSOCIATION:Icd</html:p>
		<html:p>KEGG_RID:R00268</html:p>
		<html:p>PROTEIN_CLASS:1.1.1.42</html:p>
		<html:p>SUPPORT_LEVEL:Experimental</html:p>
		<html:p>REFERENCES:McDermott and Kahn 1992; This study</html:p>
		<html:p>NOTES: </html:p>
	</notes>
	<listOfReactants>
		<speciesReference species="cpd00067_c0" stoichiometry="1"/>
		<speciesReference species="cpd03187_c0" stoichiometry="1"/>
	</listOfReactants>
	<listOfProducts>
		<speciesReference species="cpd00011_c0" stoichiometry="1"/>
		<speciesReference species="cpd00024_c0" stoichiometry="1"/>
	</listOfProducts>
	<kineticLaw>
		<math xmlns="http://www.w3.org/1998/Math/MathML">
			<ci> FLUX_VALUE </ci>
		</math>
		<listOfParameters>
			<parameter id="LOWER_BOUND" value="0" units="mmol_per_gDW_per_hr"/>
			<parameter id="UPPER_BOUND" value="1000" units="mmol_per_gDW_per_hr"/>
			<parameter id="OBJECTIVE_COEFFICIENT" value="0"/>
			<parameter id="FLUX_VALUE" value="0.000000" units="mmol_per_gDW_per_hr"/>
		</listOfParameters>
	</kineticLaw>
</reaction>

<reaction id="rxn00441" name="2-oxoglutarate dehydrogenase E1 component _ reaction 1" reversible="false">
	<notes>
		<html:p>GENE_ASSOCIATION:smc02482</html:p>
		<html:p>PROTEIN_ASSOCIATION:SucA</html:p>
		<html:p>KEGG_RID:R00621</html:p>
		<html:p>PROTEIN_CLASS:1.2.4.2</html:p>
		<html:p>SUPPORT_LEVEL:Experimental</html:p>
		<html:p>REFERENCES:Dymov et al 2004; This study</html:p>
		<html:p>NOTES: </html:p>
	</notes>
	<listOfReactants>
		<speciesReference species="cpd00067_c0" stoichiometry="1"/>
		<speciesReference species="cpd00024_c0" stoichiometry="1"/>
		<speciesReference species="cpd00056_c0" stoichiometry="1"/>
	</listOfReactants>
	<listOfProducts>
		<speciesReference species="cpd03189_c0" stoichiometry="1"/>
		<speciesReference species="cpd00011_c0" stoichiometry="1"/>
	</listOfProducts>
	<kineticLaw>
		<math xmlns="http://www.w3.org/1998/Math/MathML">
			<ci> FLUX_VALUE </ci>
		</math>
		<listOfParameters>
			<parameter id="LOWER_BOUND" value="0" units="mmol_per_gDW_per_hr"/>
			<parameter id="UPPER_BOUND" value="1000" units="mmol_per_gDW_per_hr"/>
			<parameter id="OBJECTIVE_COEFFICIENT" value="0"/>
			<parameter id="FLUX_VALUE" value="0.000000" units="mmol_per_gDW_per_hr"/>
		</listOfParameters>
	</kineticLaw>
</reaction>

<reaction id="rxn02376" name="2-oxoglutarate dehydrogenase E1 component _ reaction 2" reversible="false">
	<notes>
		<html:p>GENE_ASSOCIATION:smc02482</html:p>
		<html:p>PROTEIN_ASSOCIATION:SucA</html:p>
		<html:p>KEGG_RID:R03316</html:p>
		<html:p>PROTEIN_CLASS:1.2.4.2</html:p>
		<html:p>SUPPORT_LEVEL:Experimental</html:p>
		<html:p>REFERENCES:Dymov et al 2004; This study</html:p>
		<html:p>NOTES: </html:p>
	</notes>
	<listOfReactants>
		<speciesReference species="cpd00213_c0" stoichiometry="1"/>
		<speciesReference species="cpd03189_c0" stoichiometry="1"/>
	</listOfReactants>
	<listOfProducts>
		<speciesReference species="cpd00860_c0" stoichiometry="1"/>
		<speciesReference species="cpd00056_c0" stoichiometry="1"/>
	</listOfProducts>
	<kineticLaw>
		<math xmlns="http://www.w3.org/1998/Math/MathML">
			<ci> FLUX_VALUE </ci>
		</math>
		<listOfParameters>
			<parameter id="LOWER_BOUND" value="0" units="mmol_per_gDW_per_hr"/>
			<parameter id="UPPER_BOUND" value="1000" units="mmol_per_gDW_per_hr"/>
			<parameter id="OBJECTIVE_COEFFICIENT" value="0"/>
			<parameter id="FLUX_VALUE" value="0.000000" units="mmol_per_gDW_per_hr"/>
		</listOfParameters>
	</kineticLaw>
</reaction>

<reaction id="rxn01872" name="2-oxoglutarate dehydrogenase E2 component" reversible="true">
	<notes>
		<html:p>GENE_ASSOCIATION:smc02483</html:p>
		<html:p>PROTEIN_ASSOCIATION:SucB</html:p>
		<html:p>KEGG_RID:R02570</html:p>
		<html:p>PROTEIN_CLASS:2.3.1.61</html:p>
		<html:p>SUPPORT_LEVEL:Experimental</html:p>
		<html:p>REFERENCES:This study</html:p>
		<html:p>NOTES: </html:p>
	</notes>
	<listOfReactants>
		<speciesReference species="cpd00449b_c0" stoichiometry="1"/>
		<speciesReference species="cpd00078_c0" stoichiometry="1"/>
	</listOfReactants>
	<listOfProducts>
		<speciesReference species="cpd00860_c0" stoichiometry="1"/>
		<speciesReference species="cpd00010_c0" stoichiometry="1"/>
	</listOfProducts>
	<kineticLaw>
		<math xmlns="http://www.w3.org/1998/Math/MathML">
			<ci> FLUX_VALUE </ci>
		</math>
		<listOfParameters>
			<parameter id="LOWER_BOUND" value="-1000" units="mmol_per_gDW_per_hr"/>
			<parameter id="UPPER_BOUND" value="1000" units="mmol_per_gDW_per_hr"/>
			<parameter id="OBJECTIVE_COEFFICIENT" value="0"/>
			<parameter id="FLUX_VALUE" value="0.000000" units="mmol_per_gDW_per_hr"/>
		</listOfParameters>
	</kineticLaw>
</reaction>

<reaction id="rxn01241b" name="2-oxoglutarate dehydrogenase E3 component" reversible="true">
	<notes>
		<html:p>GENE_ASSOCIATION:smc02487</html:p>
		<html:p>PROTEIN_ASSOCIATION:LpdA2</html:p>
		<html:p>KEGG_RID:R07618</html:p>
		<html:p>PROTEIN_CLASS:1.8.1.4</html:p>
		<html:p>SUPPORT_LEVEL:Experimental</html:p>
		<html:p>REFERENCES:Bielen et al 2014; This study</html:p>
		<html:p>NOTES: </html:p>
	</notes>
	<listOfReactants>
		<speciesReference species="cpd00449b_c0" stoichiometry="1"/>
		<speciesReference species="cpd00003_c0" stoichiometry="1"/>
	</listOfReactants>
	<listOfProducts>
		<speciesReference species="cpd00213_c0" stoichiometry="1"/>
		<speciesReference species="cpd00067_c0" stoichiometry="1"/>
		<speciesReference species="cpd00004_c0" stoichiometry="1"/>
	</listOfProducts>
	<kineticLaw>
		<math xmlns="http://www.w3.org/1998/Math/MathML">
			<ci> FLUX_VALUE </ci>
		</math>
		<listOfParameters>
			<parameter id="LOWER_BOUND" value="-1000" units="mmol_per_gDW_per_hr"/>
			<parameter id="UPPER_BOUND" value="1000" units="mmol_per_gDW_per_hr"/>
			<parameter id="OBJECTIVE_COEFFICIENT" value="0"/>
			<parameter id="FLUX_VALUE" value="0.000000" units="mmol_per_gDW_per_hr"/>
		</listOfParameters>
	</kineticLaw>
</reaction>

<reaction id="rxn00285" name="Succinate-CoA synthetase" reversible="true">
	<notes>
		<html:p>GENE_ASSOCIATION:(smc02480 and smc02481)</html:p>
		<html:p>PROTEIN_ASSOCIATION:(SucC and SucD)</html:p>
		<html:p>KEGG_RID:R00405</html:p>
		<html:p>PROTEIN_CLASS:6.2.1.4</html:p>
		<html:p>SUPPORT_LEVEL:Experimental</html:p>
		<html:p>REFERENCES:Dymov et al 2004; This study</html:p>
		<html:p>NOTES: </html:p>
	</notes>
	<listOfReactants>
		<speciesReference species="cpd00036_c0" stoichiometry="1"/>
		<speciesReference species="cpd00002_c0" stoichiometry="1"/>
		<speciesReference species="cpd00010_c0" stoichiometry="1"/>
	</listOfReactants>
	<listOfProducts>
		<speciesReference species="cpd00078_c0" stoichiometry="1"/>
		<speciesReference species="cpd00009_c0" stoichiometry="1"/>
		<speciesReference species="cpd00008_c0" stoichiometry="1"/>
	</listOfProducts>
	<kineticLaw>
		<math xmlns="http://www.w3.org/1998/Math/MathML">
			<ci> FLUX_VALUE </ci>
		</math>
		<listOfParameters>
			<parameter id="LOWER_BOUND" value="-1000" units="mmol_per_gDW_per_hr"/>
			<parameter id="UPPER_BOUND" value="1000" units="mmol_per_gDW_per_hr"/>
			<parameter id="OBJECTIVE_COEFFICIENT" value="0"/>
			<parameter id="FLUX_VALUE" value="0.000000" units="mmol_per_gDW_per_hr"/>
		</listOfParameters>
	</kineticLaw>
</reaction>

<reaction id="rxn00288" name="Succinate dehydrogenase" reversible="true">
	<notes>
		<html:p>GENE_ASSOCIATION:(smc02466 and smc02465 and smc02464 and smc02463)</html:p>
		<html:p>PROTEIN_ASSOCIATION:(SdhB and SdhA and SdhD and SdhC)</html:p>
		<html:p>KEGG_RID:R00408</html:p>
		<html:p>PROTEIN_CLASS:1.3.99.1</html:p>
		<html:p>SUPPORT_LEVEL:Experimental</html:p>
		<html:p>REFERENCES:Gardiol et al 1982; This study</html:p>
		<html:p>NOTES: </html:p>
	</notes>
	<listOfReactants>
		<speciesReference species="cpd00036_c0" stoichiometry="1"/>
		<speciesReference species="cpd00015_c0" stoichiometry="1"/>
	</listOfReactants>
	<listOfProducts>
		<speciesReference species="cpd00982_c0" stoichiometry="1"/>
		<speciesReference species="cpd00106_c0" stoichiometry="1"/>
	</listOfProducts>
	<kineticLaw>
		<math xmlns="http://www.w3.org/1998/Math/MathML">
			<ci> FLUX_VALUE </ci>
		</math>
		<listOfParameters>
			<parameter id="LOWER_BOUND" value="-1000" units="mmol_per_gDW_per_hr"/>
			<parameter id="UPPER_BOUND" value="1000" units="mmol_per_gDW_per_hr"/>
			<parameter id="OBJECTIVE_COEFFICIENT" value="0"/>
			<parameter id="FLUX_VALUE" value="0.000000" units="mmol_per_gDW_per_hr"/>
		</listOfParameters>
	</kineticLaw>
</reaction>

<reaction id="rxn00799" name="Fumarate hydratase" reversible="true">
	<notes>
		<html:p>GENE_ASSOCIATION:smc00149</html:p>
		<html:p>PROTEIN_ASSOCIATION:FumC</html:p>
		<html:p>KEGG_RID:R01082</html:p>
		<html:p>PROTEIN_CLASS:4.2.1.2</html:p>
		<html:p>SUPPORT_LEVEL:Experimental</html:p>
		<html:p>REFERENCES:This study</html:p>
		<html:p>NOTES: </html:p>
	</notes>
	<listOfReactants>
		<speciesReference species="cpd00130_c0" stoichiometry="1"/>
	</listOfReactants>
	<listOfProducts>
		<speciesReference species="cpd00001_c0" stoichiometry="1"/>
		<speciesReference species="cpd00106_c0" stoichiometry="1"/>
	</listOfProducts>
	<kineticLaw>
		<math xmlns="http://www.w3.org/1998/Math/MathML">
			<ci> FLUX_VALUE </ci>
		</math>
		<listOfParameters>
			<parameter id="LOWER_BOUND" value="-1000" units="mmol_per_gDW_per_hr"/>
			<parameter id="UPPER_BOUND" value="1000" units="mmol_per_gDW_per_hr"/>
			<parameter id="OBJECTIVE_COEFFICIENT" value="0"/>
			<parameter id="FLUX_VALUE" value="0.000000" units="mmol_per_gDW_per_hr"/>
		</listOfParameters>
	</kineticLaw>
</reaction>

<reaction id="rxn00248" name="Malate dehydrogenase" reversible="true">
	<notes>
		<html:p>GENE_ASSOCIATION:smc02479</html:p>
		<html:p>PROTEIN_ASSOCIATION:Mdh</html:p>
		<html:p>KEGG_RID:R00342</html:p>
		<html:p>PROTEIN_CLASS:1.1.1.37</html:p>
		<html:p>SUPPORT_LEVEL:Experimental</html:p>
		<html:p>REFERENCES:Dymov et al 2004; This study</html:p>
		<html:p>NOTES: </html:p>
	</notes>
	<listOfReactants>
		<speciesReference species="cpd00130_c0" stoichiometry="1"/>
		<speciesReference species="cpd00003_c0" stoichiometry="1"/>
	</listOfReactants>
	<listOfProducts>
		<speciesReference species="cpd00067_c0" stoichiometry="1"/>
		<speciesReference species="cpd00032_c0" stoichiometry="1"/>
		<speciesReference species="cpd00004_c0" stoichiometry="1"/>
	</listOfProducts>
	<kineticLaw>
		<math xmlns="http://www.w3.org/1998/Math/MathML">
			<ci> FLUX_VALUE </ci>
		</math>
		<listOfParameters>
			<parameter id="LOWER_BOUND" value="-1000" units="mmol_per_gDW_per_hr"/>
			<parameter id="UPPER_BOUND" value="1000" units="mmol_per_gDW_per_hr"/>
			<parameter id="OBJECTIVE_COEFFICIENT" value="0"/>
			<parameter id="FLUX_VALUE" value="0.000000" units="mmol_per_gDW_per_hr"/>
		</listOfParameters>
	</kineticLaw>
</reaction>

<reaction id="rxn00330" name="Malate synthase" reversible="false">
	<notes>
		<html:p>GENE_ASSOCIATION:smc02581</html:p>
		<html:p>PROTEIN_ASSOCIATION:GlcB</html:p>
		<html:p>KEGG_RID:R00472</html:p>
		<html:p>PROTEIN_CLASS:2.3.3.9</html:p>
		<html:p>SUPPORT_LEVEL:Experimental</html:p>
		<html:p>REFERENCES:Ramírez-Trujillo et al 2007; Ramírez-Trujillo et al 2016</html:p>
		<html:p>NOTES: </html:p>
	</notes>
	<listOfReactants>
		<speciesReference species="cpd00001_c0" stoichiometry="1"/>
		<speciesReference species="cpd00040_c0" stoichiometry="1"/>
		<speciesReference species="cpd00022_c0" stoichiometry="1"/>
	</listOfReactants>
	<listOfProducts>
		<speciesReference species="cpd00130_c0" stoichiometry="1"/>
		<speciesReference species="cpd00067_c0" stoichiometry="1"/>
		<speciesReference species="cpd00010_c0" stoichiometry="1"/>
	</listOfProducts>
	<kineticLaw>
		<math xmlns="http://www.w3.org/1998/Math/MathML">
			<ci> FLUX_VALUE </ci>
		</math>
		<listOfParameters>
			<parameter id="LOWER_BOUND" value="0" units="mmol_per_gDW_per_hr"/>
			<parameter id="UPPER_BOUND" value="1000" units="mmol_per_gDW_per_hr"/>
			<parameter id="OBJECTIVE_COEFFICIENT" value="0"/>
			<parameter id="FLUX_VALUE" value="0.000000" units="mmol_per_gDW_per_hr"/>
		</listOfParameters>
	</kineticLaw>
</reaction>

<!--Serine and glycine biosynthesis-->

<reaction id="rxn01101" name="3-Phospho-glycerate dehydrogenase" reversible="true">
	<notes>
		<html:p>GENE_ASSOCIATION:(smc00641 or smc04462 or sma1838 or smb20113 or sma0085 or smc02045 or smc02828 or sma0510 or sma1347)</html:p>
		<html:p>PROTEIN_ASSOCIATION:(SerA or Smc04462 or Sma1838 or Smb20113 or Sma0085 or Smc02045 or Smc02828 or Sma0510 or Sma1347)</html:p>
		<html:p>KEGG_RID:R01513</html:p>
		<html:p>PROTEIN_CLASS:1.1.1.95</html:p>
		<html:p>SUPPORT_LEVEL:Experimental but incomplete</html:p>
		<html:p>REFERENCES:This study</html:p>
		<html:p>NOTES:In this TnSeq data, there were less insertions in serA than expected, consistent with serA encoding the primary enzyme with this function.  However, the gene did not appear to be essential, either with and without pSymA and pSymB, indicating that at least one other gene likely is able to at least partially complement serA mutations.</html:p>
	</notes>
	<listOfReactants>
		<speciesReference species="cpd00003_c0" stoichiometry="1"/>
		<speciesReference species="cpd00169_c0" stoichiometry="1"/>
	</listOfReactants>
	<listOfProducts>
		<speciesReference species="cpd00067_c0" stoichiometry="1"/>
		<speciesReference species="cpd00004_c0" stoichiometry="1"/>
		<speciesReference species="cpd02069_c0" stoichiometry="1"/>
	</listOfProducts>
	<kineticLaw>
		<math xmlns="http://www.w3.org/1998/Math/MathML">
			<ci> FLUX_VALUE </ci>
		</math>
		<listOfParameters>
			<parameter id="LOWER_BOUND" value="-1000" units="mmol_per_gDW_per_hr"/>
			<parameter id="UPPER_BOUND" value="1000" units="mmol_per_gDW_per_hr"/>
			<parameter id="OBJECTIVE_COEFFICIENT" value="0"/>
			<parameter id="FLUX_VALUE" value="0.000000" units="mmol_per_gDW_per_hr"/>
		</listOfParameters>
	</kineticLaw>
</reaction>

<reaction id="rxn02914" name="Phosphoserine aminotransferase" reversible="true">
	<notes>
		<html:p>GENE_ASSOCIATION:smc00640</html:p>
		<html:p>PROTEIN_ASSOCIATION:SerC</html:p>
		<html:p>KEGG_RID:R04173</html:p>
		<html:p>PROTEIN_CLASS:2.6.1.52</html:p>
		<html:p>SUPPORT_LEVEL:Experimental</html:p>
		<html:p>REFERENCES:This study</html:p>
		<html:p>NOTES:Based on Tn-seq and independent mutagenesis and confirmation of auxotrophy (Figure S14).</html:p>
	</notes>
	<listOfReactants>
		<speciesReference species="cpd00738_c0" stoichiometry="1"/>
		<speciesReference species="cpd00024_c0" stoichiometry="1"/>
	</listOfReactants>
	<listOfProducts>
		<speciesReference species="cpd02069_c0" stoichiometry="1"/>
		<speciesReference species="cpd00023_c0" stoichiometry="1"/>
	</listOfProducts>
	<kineticLaw>
		<math xmlns="http://www.w3.org/1998/Math/MathML">
			<ci> FLUX_VALUE </ci>
		</math>
		<listOfParameters>
			<parameter id="LOWER_BOUND" value="-1000" units="mmol_per_gDW_per_hr"/>
			<parameter id="UPPER_BOUND" value="1000" units="mmol_per_gDW_per_hr"/>
			<parameter id="OBJECTIVE_COEFFICIENT" value="0"/>
			<parameter id="FLUX_VALUE" value="0.000000" units="mmol_per_gDW_per_hr"/>
		</listOfParameters>
	</kineticLaw>
</reaction>

<reaction id="rxn00420" name="L_O_Phosphoserine_phosphohydrolase_c0" reversible="false">
	<notes>
		<html:p>GENE_ASSOCIATION:smc01494</html:p>
		<html:p>PROTEIN_ASSOCIATION:SerB</html:p>
		<html:p>KEGG_RID:R00582</html:p>
		<html:p>PROTEIN_CLASS:3.1.3.3</html:p>
		<html:p>SUPPORT_LEVEL:Experimental</html:p>
		<html:p>REFERENCES:This study</html:p>
		<html:p>NOTES: </html:p>
	</notes>
	<listOfReactants>
		<speciesReference species="cpd00738_c0" stoichiometry="1"/>
		<speciesReference species="cpd00001_c0" stoichiometry="1"/>
	</listOfReactants>
	<listOfProducts>
		<speciesReference species="cpd00067_c0" stoichiometry="1"/>
		<speciesReference species="cpd00009_c0" stoichiometry="1"/>
		<speciesReference species="cpd00054_c0" stoichiometry="1"/>
	</listOfProducts>
	<kineticLaw>
		<math xmlns="http://www.w3.org/1998/Math/MathML">
			<ci> FLUX_VALUE </ci>
		</math>
		<listOfParameters>
			<parameter id="LOWER_BOUND" value="0" units="mmol_per_gDW_per_hr"/>
			<parameter id="UPPER_BOUND" value="1000" units="mmol_per_gDW_per_hr"/>
			<parameter id="OBJECTIVE_COEFFICIENT" value="0"/>
			<parameter id="FLUX_VALUE" value="0.000000" units="mmol_per_gDW_per_hr"/>
		</listOfParameters>
	</kineticLaw>
</reaction>

<reaction id="rxn00692" name="Serine hydroxymethyltransferase_ SHMT" reversible="true">
	<notes>
		<html:p>GENE_ASSOCIATION:smc01770</html:p>
		<html:p>PROTEIN_ASSOCIATION:GlyA</html:p>
		<html:p>KEGG_RID:R00945</html:p>
		<html:p>PROTEIN_CLASS:2.1.2.1</html:p>
		<html:p>SUPPORT_LEVEL:Experimental</html:p>
		<html:p>REFERENCES:This study</html:p>
		<html:p>NOTES: </html:p>
	</notes>
	<listOfReactants>
		<speciesReference species="cpd00001_c0" stoichiometry="1"/>
		<speciesReference species="cpd00125_c0" stoichiometry="1"/>
		<speciesReference species="cpd00033_c0" stoichiometry="1"/>
	</listOfReactants>
	<listOfProducts>
		<speciesReference species="cpd00087_c0" stoichiometry="1"/>
		<speciesReference species="cpd00054_c0" stoichiometry="1"/>
	</listOfProducts>
	<kineticLaw>
		<math xmlns="http://www.w3.org/1998/Math/MathML">
			<ci> FLUX_VALUE </ci>
		</math>
		<listOfParameters>
			<parameter id="LOWER_BOUND" value="-1000" units="mmol_per_gDW_per_hr"/>
			<parameter id="UPPER_BOUND" value="1000" units="mmol_per_gDW_per_hr"/>
			<parameter id="OBJECTIVE_COEFFICIENT" value="0"/>
			<parameter id="FLUX_VALUE" value="0.000000" units="mmol_per_gDW_per_hr"/>
		</listOfParameters>
	</kineticLaw>
</reaction>

<!--Proline biosynthesis-->

<reaction id="rxn00179" name="Glutamate 5-kinase" reversible="true">
	<notes>
		<html:p>GENE_ASSOCIATION:(smc03776 or smc03252)</html:p>
		<html:p>PROTEIN_ASSOCIATION:(ProB1 or ProB2)</html:p>
		<html:p>KEGG_RID:R00239</html:p>
		<html:p>PROTEIN_CLASS:2.7.2.11</html:p>
		<html:p>SUPPORT_LEVEL:Experimental but incomplete</html:p>
		<html:p>REFERENCES:This study</html:p>
		<html:p>NOTES:In this TnSeq study, less than expected number of insertions were found in proB1, consistent with this gene encoding the primary enzyme with this activity.  However, it did not appear to be essential, likely due to partial complementation by proB2.  Indeed, proB2 mutants also had ~ 50% less insertions than expected. </html:p>
	</notes>
	<listOfReactants>
		<speciesReference species="cpd00067_c0" stoichiometry="1"/>
		<speciesReference species="cpd00002_c0" stoichiometry="1"/>
		<speciesReference species="cpd00023_c0" stoichiometry="1"/>
	</listOfReactants>
	<listOfProducts>
		<speciesReference species="cpd02097_c0" stoichiometry="1"/>
		<speciesReference species="cpd00008_c0" stoichiometry="1"/>
	</listOfProducts>
	<kineticLaw>
		<math xmlns="http://www.w3.org/1998/Math/MathML">
			<ci> FLUX_VALUE </ci>
		</math>
		<listOfParameters>
			<parameter id="LOWER_BOUND" value="-1000" units="mmol_per_gDW_per_hr"/>
			<parameter id="UPPER_BOUND" value="1000" units="mmol_per_gDW_per_hr"/>
			<parameter id="OBJECTIVE_COEFFICIENT" value="0"/>
			<parameter id="FLUX_VALUE" value="0.000000" units="mmol_per_gDW_per_hr"/>
		</listOfParameters>
	</kineticLaw>
</reaction>

<reaction id="rxn02373" name="Gamma-glutamyl phosphate reductase" reversible="false">
	<notes>
		<html:p>GENE_ASSOCIATION:smc03777</html:p>
		<html:p>PROTEIN_ASSOCIATION:ProA</html:p>
		<html:p>KEGG_RID:R03313</html:p>
		<html:p>PROTEIN_CLASS:1.2.1.41</html:p>
		<html:p>SUPPORT_LEVEL:Experimental</html:p>
		<html:p>REFERENCES:This study</html:p>
		<html:p>NOTES: </html:p>
	</notes>
	<listOfReactants>
		<speciesReference species="cpd02097_c0" stoichiometry="1"/>
		<speciesReference species="cpd00005_c0" stoichiometry="1"/>
	</listOfReactants>
	<listOfProducts>
		<speciesReference species="cpd00858_c0" stoichiometry="1"/>
		<speciesReference species="cpd00006_c0" stoichiometry="1"/>
		<speciesReference species="cpd00009_c0" stoichiometry="1"/>
	</listOfProducts>
	<kineticLaw>
		<math xmlns="http://www.w3.org/1998/Math/MathML">
			<ci> FLUX_VALUE </ci>
		</math>
		<listOfParameters>
			<parameter id="LOWER_BOUND" value="0" units="mmol_per_gDW_per_hr"/>
			<parameter id="UPPER_BOUND" value="1000" units="mmol_per_gDW_per_hr"/>
			<parameter id="OBJECTIVE_COEFFICIENT" value="0"/>
			<parameter id="FLUX_VALUE" value="0.000000" units="mmol_per_gDW_per_hr"/>
		</listOfParameters>
	</kineticLaw>
</reaction>

<reaction id="rxn02374" name="L-Glutamate-5-semialdehyde dehydratase" reversible="false">
	<notes>
		<html:p>GENE_ASSOCIATION:Spontaneous</html:p>
		<html:p>PROTEIN_ASSOCIATION:Spontaneous</html:p>
		<html:p>KEGG_RID:R03314</html:p>
		<html:p>PROTEIN_CLASS: </html:p>
		<html:p>SUPPORT_LEVEL:</html:p>
		<html:p>REFERENCES:</html:p>
		<html:p>NOTES:</html:p>
	</notes>
	<listOfReactants>
		<speciesReference species="cpd00858_c0" stoichiometry="1"/>
	</listOfReactants>
	<listOfProducts>
		<speciesReference species="cpd00067_c0" stoichiometry="1"/>
		<speciesReference species="cpd00001_c0" stoichiometry="1"/>
		<speciesReference species="cpd02431_c0" stoichiometry="1"/>
	</listOfProducts>
	<kineticLaw>
		<math xmlns="http://www.w3.org/1998/Math/MathML">
			<ci> FLUX_VALUE </ci>
		</math>
		<listOfParameters>
			<parameter id="LOWER_BOUND" value="0" units="mmol_per_gDW_per_hr"/>
			<parameter id="UPPER_BOUND" value="1000" units="mmol_per_gDW_per_hr"/>
			<parameter id="OBJECTIVE_COEFFICIENT" value="0"/>
			<parameter id="FLUX_VALUE" value="0.000000" units="mmol_per_gDW_per_hr"/>
		</listOfParameters>
	</kineticLaw>
</reaction>

<reaction id="rxn00931" name="Pyrroline-5-carboxylate reductase" reversible="false">
	<notes>
		<html:p>GENE_ASSOCIATION:(smb20003 or smc02677)</html:p>
		<html:p>PROTEIN_ASSOCIATION:(Smb20003 or ProC)</html:p>
		<html:p>KEGG_RID:R01251</html:p>
		<html:p>PROTEIN_CLASS:1.5.1.2</html:p>
		<html:p>SUPPORT_LEVEL:Experimental</html:p>
		<html:p>REFERENCES:diCenzo and Finan 2015; This study</html:p>
		<html:p>NOTES: </html:p>
	</notes>
	<listOfReactants>
		<speciesReference species="cpd00067_c0" stoichiometry="1"/>
		<speciesReference species="cpd02431_c0" stoichiometry="1"/>
		<speciesReference species="cpd00005_c0" stoichiometry="1"/>
	</listOfReactants>
	<listOfProducts>
		<speciesReference species="cpd00006_c0" stoichiometry="1"/>
		<speciesReference species="cpd00129_c0" stoichiometry="1"/>
	</listOfProducts>
	<kineticLaw>
		<math xmlns="http://www.w3.org/1998/Math/MathML">
			<ci> FLUX_VALUE </ci>
		</math>
		<listOfParameters>
			<parameter id="LOWER_BOUND" value="0" units="mmol_per_gDW_per_hr"/>
			<parameter id="UPPER_BOUND" value="1000" units="mmol_per_gDW_per_hr"/>
			<parameter id="OBJECTIVE_COEFFICIENT" value="0"/>
			<parameter id="FLUX_VALUE" value="0.000000" units="mmol_per_gDW_per_hr"/>
		</listOfParameters>
	</kineticLaw>
</reaction>

<!--Arginine biosynthesis-->

<reaction id="rxn00192" name="L-glutamate N-acetyltransferase" reversible="false">
	<notes>
		<html:p>GENE_ASSOCIATION:Unknown</html:p>
		<html:p>PROTEIN_ASSOCIATION:Unknown</html:p>
		<html:p>KEGG_RID:R00259</html:p>
		<html:p>PROTEIN_CLASS:2.3.1.1</html:p>
		<html:p>SUPPORT_LEVEL:</html:p>
		<html:p>REFERENCES:</html:p>
		<html:p>NOTES:The enzyme performing this reaction in S. meliloti has not been identified.</html:p>
	</notes>
	<listOfReactants>
		<speciesReference species="cpd00023_c0" stoichiometry="1"/>
		<speciesReference species="cpd00022_c0" stoichiometry="1"/>
	</listOfReactants>
	<listOfProducts>
		<speciesReference species="cpd00067_c0" stoichiometry="1"/>
		<speciesReference species="cpd00477_c0" stoichiometry="1"/>
		<speciesReference species="cpd00010_c0" stoichiometry="1"/>
	</listOfProducts>
	<kineticLaw>
		<math xmlns="http://www.w3.org/1998/Math/MathML">
			<ci> FLUX_VALUE </ci>
		</math>
		<listOfParameters>
			<parameter id="LOWER_BOUND" value="0" units="mmol_per_gDW_per_hr"/>
			<parameter id="UPPER_BOUND" value="1000" units="mmol_per_gDW_per_hr"/>
			<parameter id="OBJECTIVE_COEFFICIENT" value="0"/>
			<parameter id="FLUX_VALUE" value="0.000000" units="mmol_per_gDW_per_hr"/>
		</listOfParameters>
	</kineticLaw>
</reaction>

<reaction id="rxn01917" name="Acetylglutamate kinase (NAG kinase)" reversible="true">
	<notes>
		<html:p>GENE_ASSOCIATION:smc01726</html:p>
		<html:p>PROTEIN_ASSOCIATION:ArgB</html:p>
		<html:p>KEGG_RID:R02649</html:p>
		<html:p>PROTEIN_CLASS:2.7.2.8</html:p>
		<html:p>SUPPORT_LEVEL:Experimental</html:p>
		<html:p>REFERENCES:Hernández et al 2015; This study</html:p>
		<html:p>NOTES: </html:p>
	</notes>
	<listOfReactants>
		<speciesReference species="cpd00067_c0" stoichiometry="1"/>
		<speciesReference species="cpd00002_c0" stoichiometry="1"/>
		<speciesReference species="cpd00477_c0" stoichiometry="1"/>
	</listOfReactants>
	<listOfProducts>
		<speciesReference species="cpd02552_c0" stoichiometry="1"/>
		<speciesReference species="cpd00008_c0" stoichiometry="1"/>
	</listOfProducts>
	<kineticLaw>
		<math xmlns="http://www.w3.org/1998/Math/MathML">
			<ci> FLUX_VALUE </ci>
		</math>
		<listOfParameters>
			<parameter id="LOWER_BOUND" value="-1000" units="mmol_per_gDW_per_hr"/>
			<parameter id="UPPER_BOUND" value="1000" units="mmol_per_gDW_per_hr"/>
			<parameter id="OBJECTIVE_COEFFICIENT" value="0"/>
			<parameter id="FLUX_VALUE" value="0.000000" units="mmol_per_gDW_per_hr"/>
		</listOfParameters>
	</kineticLaw>
</reaction>

<reaction id="rxn02465" name="N-acetyl-gamma-glutamyl-phosphate reductase" reversible="false">
	<notes>
		<html:p>GENE_ASSOCIATION:smc01801</html:p>
		<html:p>PROTEIN_ASSOCIATION:ArgC</html:p>
		<html:p>KEGG_RID:R03443</html:p>
		<html:p>PROTEIN_CLASS:1.2.1.38</html:p>
		<html:p>SUPPORT_LEVEL:Experimental</html:p>
		<html:p>REFERENCES:Díaz et al 2011; This study</html:p>
		<html:p>NOTES: </html:p>
	</notes>
	<listOfReactants>
		<speciesReference species="cpd02552_c0" stoichiometry="1"/>
		<speciesReference species="cpd00005_c0" stoichiometry="1"/>
	</listOfReactants>
	<listOfProducts>
		<speciesReference species="cpd00006_c0" stoichiometry="1"/>
		<speciesReference species="cpd00918_c0" stoichiometry="1"/>
		<speciesReference species="cpd00009_c0" stoichiometry="1"/>
	</listOfProducts>
	<kineticLaw>
		<math xmlns="http://www.w3.org/1998/Math/MathML">
			<ci> FLUX_VALUE </ci>
		</math>
		<listOfParameters>
			<parameter id="LOWER_BOUND" value="0" units="mmol_per_gDW_per_hr"/>
			<parameter id="UPPER_BOUND" value="1000" units="mmol_per_gDW_per_hr"/>
			<parameter id="OBJECTIVE_COEFFICIENT" value="0"/>
			<parameter id="FLUX_VALUE" value="0.000000" units="mmol_per_gDW_per_hr"/>
		</listOfParameters>
	</kineticLaw>
</reaction>

<reaction id="rxn01637" name="N2_Acetyl_L_ornithine_2_oxoglutarate_aminotransferase_c0" reversible="true">
	<notes>
		<html:p>GENE_ASSOCIATION:(smc02138 or smb21186 or smb20277 or smb20379 or smb20973 or smb20423)</html:p>
		<html:p>PROTEIN_ASSOCIATION:(ArgD or Smb21186 or Smb20277 or Smb20379 or Smb20973 or Smb20423)</html:p>
		<html:p>KEGG_RID:R02283</html:p>
		<html:p>PROTEIN_CLASS:2.6.1.11</html:p>
		<html:p>SUPPORT_LEVEL:Experimental but incomplete</html:p>
		<html:p>REFERENCES:diCenzo and Finan 2015; This study</html:p>
		<html:p>NOTES:Mutation of argD prevents growth on minimal media only when pSymB is absent (diCenzo and Finan 2015; This study), consistent with argD having the annotated function and with at least one pSymB encoded protein having the same function</html:p>
	</notes>
	<listOfReactants>
		<speciesReference species="cpd00024_c0" stoichiometry="1"/>
		<speciesReference species="cpd00342_c0" stoichiometry="1"/>
	</listOfReactants>
	<listOfProducts>
		<speciesReference species="cpd00918_c0" stoichiometry="1"/>
		<speciesReference species="cpd00023_c0" stoichiometry="1"/>
	</listOfProducts>
	<kineticLaw>
		<math xmlns="http://www.w3.org/1998/Math/MathML">
			<ci> FLUX_VALUE </ci>
		</math>
		<listOfParameters>
			<parameter id="LOWER_BOUND" value="-1000" units="mmol_per_gDW_per_hr"/>
			<parameter id="UPPER_BOUND" value="1000" units="mmol_per_gDW_per_hr"/>
			<parameter id="OBJECTIVE_COEFFICIENT" value="0"/>
			<parameter id="FLUX_VALUE" value="0.000000" units="mmol_per_gDW_per_hr"/>
		</listOfParameters>
	</kineticLaw>
</reaction>

<reaction id="rxn00469" name="Acetylornithine deacetylase" reversible="true">
	<notes>
		<html:p>GENE_ASSOCIATION:(sma1836 or smc00682 or smc02256 or smb21279)</html:p>
		<html:p>PROTEIN_ASSOCIATION:(ArgE or HipO1 or HipO2 or Smb21279)</html:p>
		<html:p>KEGG_RID:R00669</html:p>
		<html:p>PROTEIN_CLASS:3.5.1.14</html:p>
		<html:p>SUPPORT_LEVEL:Experimental but incomplete</html:p>
		<html:p>REFERENCES:Hernández et al 2015</html:p>
		<html:p>NOTES:A double argE argJ mutant is not an arginine auxotroph, and each of HipO1, HipO2, and Smb21278 can catalyze this reaction in vitro (Hernández et al 2015).  However, it is not known which gene(s) complement the argJ argE mutant in vivo.</html:p>
	</notes>
	<listOfReactants>
		<speciesReference species="cpd00001_c0" stoichiometry="1"/>
		<speciesReference species="cpd00342_c0" stoichiometry="1"/>
	</listOfReactants>
	<listOfProducts>
		<speciesReference species="cpd00064_c0" stoichiometry="1"/>
		<speciesReference species="cpd00029_c0" stoichiometry="1"/>
	</listOfProducts>
	<kineticLaw>
		<math xmlns="http://www.w3.org/1998/Math/MathML">
			<ci> FLUX_VALUE </ci>
		</math>
		<listOfParameters>
			<parameter id="LOWER_BOUND" value="-1000" units="mmol_per_gDW_per_hr"/>
			<parameter id="UPPER_BOUND" value="1000" units="mmol_per_gDW_per_hr"/>
			<parameter id="OBJECTIVE_COEFFICIENT" value="0"/>
			<parameter id="FLUX_VALUE" value="0.000000" units="mmol_per_gDW_per_hr"/>
		</listOfParameters>
	</kineticLaw>
</reaction>

<reaction id="rxn01636" name="Glutamate N-acetyltransferase" reversible="true">
	<notes>
		<html:p>GENE_ASSOCIATION:smc02450</html:p>
		<html:p>PROTEIN_ASSOCIATION:ArgJ</html:p>
		<html:p>KEGG_RID:R02282</html:p>
		<html:p>PROTEIN_CLASS:2.3.1.35</html:p>
		<html:p>SUPPORT_LEVEL:Experimental</html:p>
		<html:p>REFERENCES:Hernández et al 2015</html:p>
		<html:p>NOTES: </html:p>
	</notes>
	<listOfReactants>
		<speciesReference species="cpd00023_c0" stoichiometry="1"/>
		<speciesReference species="cpd00342_c0" stoichiometry="1"/>
	</listOfReactants>
	<listOfProducts>
		<speciesReference species="cpd00064_c0" stoichiometry="1"/>
		<speciesReference species="cpd00477_c0" stoichiometry="1"/>
	</listOfProducts>
	<kineticLaw>
		<math xmlns="http://www.w3.org/1998/Math/MathML">
			<ci> FLUX_VALUE </ci>
		</math>
		<listOfParameters>
			<parameter id="LOWER_BOUND" value="-1000" units="mmol_per_gDW_per_hr"/>
			<parameter id="UPPER_BOUND" value="1000" units="mmol_per_gDW_per_hr"/>
			<parameter id="OBJECTIVE_COEFFICIENT" value="0"/>
			<parameter id="FLUX_VALUE" value="0.000000" units="mmol_per_gDW_per_hr"/>
		</listOfParameters>
	</kineticLaw>
</reaction>

<reaction id="rxn01019" name="Ornithine carbamoyltransferase" reversible="false">
	<notes>
		<html:p>GENE_ASSOCIATION:smc02137</html:p>
		<html:p>PROTEIN_ASSOCIATION:ArgF1</html:p>
		<html:p>KEGG_RID:R01398</html:p>
		<html:p>PROTEIN_CLASS:2.1.3.3</html:p>
		<html:p>SUPPORT_LEVEL:Experimental</html:p>
		<html:p>REFERENCES:Kerppola and Kahn 1988b; This study</html:p>
		<html:p>NOTES: </html:p>
	</notes>
	<listOfReactants>
		<speciesReference species="cpd00064_c0" stoichiometry="1"/>
		<speciesReference species="cpd00146_c0" stoichiometry="1"/>
	</listOfReactants>
	<listOfProducts>
		<speciesReference species="cpd00067_c0" stoichiometry="2"/>
		<speciesReference species="cpd00009_c0" stoichiometry="1"/>
		<speciesReference species="cpd00274_c0" stoichiometry="1"/>
	</listOfProducts>
	<kineticLaw>
		<math xmlns="http://www.w3.org/1998/Math/MathML">
			<ci> FLUX_VALUE </ci>
		</math>
		<listOfParameters>
			<parameter id="LOWER_BOUND" value="0" units="mmol_per_gDW_per_hr"/>
			<parameter id="UPPER_BOUND" value="1000" units="mmol_per_gDW_per_hr"/>
			<parameter id="OBJECTIVE_COEFFICIENT" value="0"/>
			<parameter id="FLUX_VALUE" value="0.000000" units="mmol_per_gDW_per_hr"/>
		</listOfParameters>
	</kineticLaw>
</reaction>

<reaction id="rxn01434" name="Argininosuccinate synthase" reversible="true">
	<notes>
		<html:p>GENE_ASSOCIATION:smc03826</html:p>
		<html:p>PROTEIN_ASSOCIATION:ArgG</html:p>
		<html:p>KEGG_RID:R01954</html:p>
		<html:p>PROTEIN_CLASS:6.3.4.5</html:p>
		<html:p>SUPPORT_LEVEL:Experimental</html:p>
		<html:p>REFERENCES:Kerppola and Kahn 1988b; This study</html:p>
		<html:p>NOTES: </html:p>
	</notes>
	<listOfReactants>
		<speciesReference species="cpd00002_c0" stoichiometry="1"/>
		<speciesReference species="cpd00041_c0" stoichiometry="1"/>
		<speciesReference species="cpd00274_c0" stoichiometry="1"/>
	</listOfReactants>
	<listOfProducts>
		<speciesReference species="cpd00018_c0" stoichiometry="1"/>
		<speciesReference species="cpd02152_c0" stoichiometry="1"/>
		<speciesReference species="cpd00012_c0" stoichiometry="1"/>
	</listOfProducts>
	<kineticLaw>
		<math xmlns="http://www.w3.org/1998/Math/MathML">
			<ci> FLUX_VALUE </ci>
		</math>
		<listOfParameters>
			<parameter id="LOWER_BOUND" value="-1000" units="mmol_per_gDW_per_hr"/>
			<parameter id="UPPER_BOUND" value="1000" units="mmol_per_gDW_per_hr"/>
			<parameter id="OBJECTIVE_COEFFICIENT" value="0"/>
			<parameter id="FLUX_VALUE" value="0.000000" units="mmol_per_gDW_per_hr"/>
		</listOfParameters>
	</kineticLaw>
</reaction>

<reaction id="rxn00802" name="Argininosuccinate lyase" reversible="true">
	<notes>
		<html:p>GENE_ASSOCIATION:(smc00725 or smb21094)</html:p>
		<html:p>PROTEIN_ASSOCIATION:(ArgH1 or ArgH2)</html:p>
		<html:p>KEGG_RID:R01086</html:p>
		<html:p>PROTEIN_CLASS:4.3.2.1</html:p>
		<html:p>SUPPORT_LEVEL:Experimental</html:p>
		<html:p>REFERENCES:diCenzo and Finan 2015; This study</html:p>
		<html:p>NOTES: </html:p>
	</notes>
	<listOfReactants>
		<speciesReference species="cpd02152_c0" stoichiometry="1"/>
	</listOfReactants>
	<listOfProducts>
		<speciesReference species="cpd00106_c0" stoichiometry="1"/>
		<speciesReference species="cpd00051_c0" stoichiometry="1"/>
	</listOfProducts>
	<kineticLaw>
		<math xmlns="http://www.w3.org/1998/Math/MathML">
			<ci> FLUX_VALUE </ci>
		</math>
		<listOfParameters>
			<parameter id="LOWER_BOUND" value="-1000" units="mmol_per_gDW_per_hr"/>
			<parameter id="UPPER_BOUND" value="1000" units="mmol_per_gDW_per_hr"/>
			<parameter id="OBJECTIVE_COEFFICIENT" value="0"/>
			<parameter id="FLUX_VALUE" value="0.000000" units="mmol_per_gDW_per_hr"/>
		</listOfParameters>
	</kineticLaw>
</reaction>

<!--Glutamate, glutamine, aspartate, and asparagine  biosynthesis-->

<reaction id="rxn02339" name="Aspartate transaminase" reversible="true">
	<notes>
		<html:p>GENE_ASSOCIATION:smc01578</html:p>
		<html:p>PROTEIN_ASSOCIATION:AatA</html:p>
		<html:p>KEGG_RID:R00355</html:p>
		<html:p>PROTEIN_CLASS:2.6.1.1</html:p>
		<html:p>SUPPORT_LEVEL:Experimental but incomplete</html:p>
		<html:p>REFERENCES:This study</html:p>
		<html:p>NOTES:This TnSeq data suggested that aatA encodes the primary, if not sole, aspartate aminotransferase involved in aspartate biosynthesis.  However, in a different wild type S. meliloti isolate, there appeared to be additional genes able to at least partially complement for mutations of aatA (Rastogi and Watson 1991, Watson and Rastogi 1993)</html:p>
	</notes>
	<listOfReactants>
		<speciesReference species="cpd00041_c0" stoichiometry="1"/>
		<speciesReference species="cpd00024_c0" stoichiometry="1"/>
	</listOfReactants>
	<listOfProducts>
		<speciesReference species="cpd00032_c0" stoichiometry="1"/>
		<speciesReference species="cpd00023_c0" stoichiometry="1"/>
	</listOfProducts>
	<kineticLaw>
		<math xmlns="http://www.w3.org/1998/Math/MathML">
			<ci> FLUX_VALUE </ci>
		</math>
		<listOfParameters>
			<parameter id="LOWER_BOUND" value="-1000" units="mmol_per_gDW_per_hr"/>
			<parameter id="UPPER_BOUND" value="1000" units="mmol_per_gDW_per_hr"/>
			<parameter id="OBJECTIVE_COEFFICIENT" value="0"/>
			<parameter id="FLUX_VALUE" value="0.000000" units="mmol_per_gDW_per_hr"/>
		</listOfParameters>
	</kineticLaw>
</reaction>

<reaction id="rxn00416" name="Asparagine synthase" reversible="true">
	<notes>
		<html:p>GENE_ASSOCIATION:(smb20652 or UnknownC)</html:p>
		<html:p>PROTEIN_ASSOCIATION:(AsnB or UnknownC)</html:p>
		<html:p>KEGG_RID:R00578</html:p>
		<html:p>PROTEIN_CLASS:6.3.5.4</html:p>
		<html:p>SUPPORT_LEVEL:Predicted</html:p>
		<html:p>REFERENCES:</html:p>
		<html:p>NOTES:A strain lacking pSymA and pSymB (diCenzo et al 2014), and thus the asnB gene, is not an asparagine auxotroph, indicating either another enzyme encoded by the chromosome that catalyzes this reaction, or asparagine is synthesized by a different pathway in S. meliloti.</html:p>
	</notes>
	<listOfReactants>
		<speciesReference species="cpd00002_c0" stoichiometry="1"/>
		<speciesReference species="cpd00001_c0" stoichiometry="1"/>
		<speciesReference species="cpd00041_c0" stoichiometry="1"/>
		<speciesReference species="cpd00053_c0" stoichiometry="1"/>
	</listOfReactants>
	<listOfProducts>
		<speciesReference species="cpd00018_c0" stoichiometry="1"/>
		<speciesReference species="cpd00132_c0" stoichiometry="1"/>
		<speciesReference species="cpd00012_c0" stoichiometry="1"/>
		<speciesReference species="cpd00023_c0" stoichiometry="1"/>
	</listOfProducts>
	<kineticLaw>
		<math xmlns="http://www.w3.org/1998/Math/MathML">
			<ci> FLUX_VALUE </ci>
		</math>
		<listOfParameters>
			<parameter id="LOWER_BOUND" value="-1000" units="mmol_per_gDW_per_hr"/>
			<parameter id="UPPER_BOUND" value="1000" units="mmol_per_gDW_per_hr"/>
			<parameter id="OBJECTIVE_COEFFICIENT" value="0"/>
			<parameter id="FLUX_VALUE" value="0.000000" units="mmol_per_gDW_per_hr"/>
		</listOfParameters>
	</kineticLaw>
</reaction>

<reaction id="rxn00187" name="Glutamine synthetase" reversible="false">
	<notes>
		<html:p>GENE_ASSOCIATION:(smc00948 or smb20745)</html:p>
		<html:p>PROTEIN_ASSOCIATION:(GlnA or GlnII)</html:p>
		<html:p>KEGG_RID:R00253</html:p>
		<html:p>PROTEIN_CLASS:6.3.1.2</html:p>
		<html:p>SUPPORT_LEVEL:Experimental</html:p>
		<html:p>REFERENCES:De Bruijn et al 1989; This study</html:p>
		<html:p>NOTES: </html:p>
	</notes>
	<listOfReactants>
		<speciesReference species="cpd00002_c0" stoichiometry="1"/>
		<speciesReference species="cpd00013_c0" stoichiometry="1"/>
		<speciesReference species="cpd00023_c0" stoichiometry="1"/>
	</listOfReactants>
	<listOfProducts>
		<speciesReference species="cpd00067_c0" stoichiometry="1"/>
		<speciesReference species="cpd00009_c0" stoichiometry="1"/>
		<speciesReference species="cpd00053_c0" stoichiometry="1"/>
		<speciesReference species="cpd00008_c0" stoichiometry="1"/>
	</listOfProducts>
	<kineticLaw>
		<math xmlns="http://www.w3.org/1998/Math/MathML">
			<ci> FLUX_VALUE </ci>
		</math>
		<listOfParameters>
			<parameter id="LOWER_BOUND" value="0" units="mmol_per_gDW_per_hr"/>
			<parameter id="UPPER_BOUND" value="1000" units="mmol_per_gDW_per_hr"/>
			<parameter id="OBJECTIVE_COEFFICIENT" value="0"/>
			<parameter id="FLUX_VALUE" value="0.000000" units="mmol_per_gDW_per_hr"/>
		</listOfParameters>
	</kineticLaw>
</reaction>

<reaction id="rxn00085" name="Glutamate synthase (NADPH) (GOGAT)" reversible="true">
	<notes>
		<html:p>GENE_ASSOCIATION:(smc04026 and smc04028)</html:p>
		<html:p>PROTEIN_ASSOCIATION:(GltD and GltB)</html:p>
		<html:p>KEGG_RID:R00114</html:p>
		<html:p>PROTEIN_CLASS:1.4.1.13</html:p>
		<html:p>SUPPORT_LEVEL:Experimental</html:p>
		<html:p>REFERENCES:Lewis et al 1990; This study</html:p>
		<html:p>NOTES: </html:p>
	</notes>
	<listOfReactants>
		<speciesReference species="cpd00006_c0" stoichiometry="1"/>
		<speciesReference species="cpd00023_c0" stoichiometry="2"/>
	</listOfReactants>
	<listOfProducts>
		<speciesReference species="cpd00067_c0" stoichiometry="1"/>
		<speciesReference species="cpd00024_c0" stoichiometry="1"/>
		<speciesReference species="cpd00053_c0" stoichiometry="1"/>
		<speciesReference species="cpd00005_c0" stoichiometry="1"/>
	</listOfProducts>
	<kineticLaw>
		<math xmlns="http://www.w3.org/1998/Math/MathML">
			<ci> FLUX_VALUE </ci>
		</math>
		<listOfParameters>
			<parameter id="LOWER_BOUND" value="-1000" units="mmol_per_gDW_per_hr"/>
			<parameter id="UPPER_BOUND" value="1000" units="mmol_per_gDW_per_hr"/>
			<parameter id="OBJECTIVE_COEFFICIENT" value="0"/>
			<parameter id="FLUX_VALUE" value="0.000000" units="mmol_per_gDW_per_hr"/>
		</listOfParameters>
	</kineticLaw>
</reaction>

<!--Lysine biosynthesis-->

<reaction id="rxn00337" name="Aspartate kinase" reversible="true">
	<notes>
		<html:p>GENE_ASSOCIATION:smc02438</html:p>
		<html:p>PROTEIN_ASSOCIATION:LysC</html:p>
		<html:p>KEGG_RID:R00480</html:p>
		<html:p>PROTEIN_CLASS:2.7.2.4</html:p>
		<html:p>SUPPORT_LEVEL:Experimental</html:p>
		<html:p>REFERENCES:This study</html:p>
		<html:p>NOTES: </html:p>
	</notes>
	<listOfReactants>
		<speciesReference species="cpd00067_c0" stoichiometry="1"/>
		<speciesReference species="cpd00002_c0" stoichiometry="1"/>
		<speciesReference species="cpd00041_c0" stoichiometry="1"/>
	</listOfReactants>
	<listOfProducts>
		<speciesReference species="cpd01977_c0" stoichiometry="1"/>
		<speciesReference species="cpd00008_c0" stoichiometry="1"/>
	</listOfProducts>
	<kineticLaw>
		<math xmlns="http://www.w3.org/1998/Math/MathML">
			<ci> FLUX_VALUE </ci>
		</math>
		<listOfParameters>
			<parameter id="LOWER_BOUND" value="-1000" units="mmol_per_gDW_per_hr"/>
			<parameter id="UPPER_BOUND" value="1000" units="mmol_per_gDW_per_hr"/>
			<parameter id="OBJECTIVE_COEFFICIENT" value="0"/>
			<parameter id="FLUX_VALUE" value="0.000000" units="mmol_per_gDW_per_hr"/>
		</listOfParameters>
	</kineticLaw>
</reaction>

<reaction id="rxn01643" name="Aspartate-semialdehyde dehydrogenase" reversible="false">
	<notes>
		<html:p>GENE_ASSOCIATION:smc04410</html:p>
		<html:p>PROTEIN_ASSOCIATION:Asd</html:p>
		<html:p>KEGG_RID:R02291</html:p>
		<html:p>PROTEIN_CLASS:1.2.1.11</html:p>
		<html:p>SUPPORT_LEVEL:Experimental</html:p>
		<html:p>REFERENCES:This study</html:p>
		<html:p>NOTES: </html:p>
	</notes>
	<listOfReactants>
		<speciesReference species="cpd01977_c0" stoichiometry="1"/>
		<speciesReference species="cpd00005_c0" stoichiometry="1"/>
	</listOfReactants>
	<listOfProducts>
		<speciesReference species="cpd00006_c0" stoichiometry="1"/>
		<speciesReference species="cpd00346_c0" stoichiometry="1"/>
		<speciesReference species="cpd00009_c0" stoichiometry="1"/>
	</listOfProducts>
	<kineticLaw>
		<math xmlns="http://www.w3.org/1998/Math/MathML">
			<ci> FLUX_VALUE </ci>
		</math>
		<listOfParameters>
			<parameter id="LOWER_BOUND" value="0" units="mmol_per_gDW_per_hr"/>
			<parameter id="UPPER_BOUND" value="1000" units="mmol_per_gDW_per_hr"/>
			<parameter id="OBJECTIVE_COEFFICIENT" value="0"/>
			<parameter id="FLUX_VALUE" value="0.000000" units="mmol_per_gDW_per_hr"/>
		</listOfParameters>
	</kineticLaw>
</reaction>

<reaction id="rxn01644" name="Dihydrodipicolinate synthase" reversible="false">
	<notes>
		<html:p>GENE_ASSOCIATION:smc02404</html:p>
		<html:p>PROTEIN_ASSOCIATION:DapA1</html:p>
		<html:p>KEGG_RID:R02292</html:p>
		<html:p>PROTEIN_CLASS:4.2.1.52</html:p>
		<html:p>SUPPORT_LEVEL:Experimental</html:p>
		<html:p>REFERENCES:This study</html:p>
		<html:p>NOTES: </html:p>
	</notes>
	<listOfReactants>
		<speciesReference species="cpd00346_c0" stoichiometry="1"/>
		<speciesReference species="cpd00020_c0" stoichiometry="1"/>
	</listOfReactants>
	<listOfProducts>
		<speciesReference species="cpd02120_c0" stoichiometry="1"/>
		<speciesReference species="cpd00067_c0" stoichiometry="1"/>
		<speciesReference species="cpd00001_c0" stoichiometry="2"/>
	</listOfProducts>
	<kineticLaw>
		<math xmlns="http://www.w3.org/1998/Math/MathML">
			<ci> FLUX_VALUE </ci>
		</math>
		<listOfParameters>
			<parameter id="LOWER_BOUND" value="0" units="mmol_per_gDW_per_hr"/>
			<parameter id="UPPER_BOUND" value="1000" units="mmol_per_gDW_per_hr"/>
			<parameter id="OBJECTIVE_COEFFICIENT" value="0"/>
			<parameter id="FLUX_VALUE" value="0.000000" units="mmol_per_gDW_per_hr"/>
		</listOfParameters>
	</kineticLaw>
</reaction>

<reaction id="rxn02929" name="Dihydrodipicolinate reductase" reversible="true">
	<notes>
		<html:p>GENE_ASSOCIATION:smc02837</html:p>
		<html:p>PROTEIN_ASSOCIATION:DapB</html:p>
		<html:p>KEGG_RID:R04199</html:p>
		<html:p>PROTEIN_CLASS:1.3.1.26</html:p>
		<html:p>SUPPORT_LEVEL:Experimental</html:p>
		<html:p>REFERENCES:This study</html:p>
		<html:p>NOTES: </html:p>
	</notes>
	<listOfReactants>
		<speciesReference species="cpd00006_c0" stoichiometry="1"/>
		<speciesReference species="cpd02465_c0" stoichiometry="1"/>
	</listOfReactants>
	<listOfProducts>
		<speciesReference species="cpd02120_c0" stoichiometry="1"/>
		<speciesReference species="cpd00067_c0" stoichiometry="1"/>
		<speciesReference species="cpd00005_c0" stoichiometry="1"/>
	</listOfProducts>
	<kineticLaw>
		<math xmlns="http://www.w3.org/1998/Math/MathML">
			<ci> FLUX_VALUE </ci>
		</math>
		<listOfParameters>
			<parameter id="LOWER_BOUND" value="-1000" units="mmol_per_gDW_per_hr"/>
			<parameter id="UPPER_BOUND" value="1000" units="mmol_per_gDW_per_hr"/>
			<parameter id="OBJECTIVE_COEFFICIENT" value="0"/>
			<parameter id="FLUX_VALUE" value="0.000000" units="mmol_per_gDW_per_hr"/>
		</listOfParameters>
	</kineticLaw>
</reaction>

<reaction id="rxn03031" name="2_3_4_5-tetrahydropyridine-2-carboxylate N-succinyltransferase" reversible="true">
	<notes>
		<html:p>GENE_ASSOCIATION:smc01732</html:p>
		<html:p>PROTEIN_ASSOCIATION:DapD</html:p>
		<html:p>KEGG_RID:R04365</html:p>
		<html:p>PROTEIN_CLASS:2.3.1.117</html:p>
		<html:p>SUPPORT_LEVEL:Experimental</html:p>
		<html:p>REFERENCES:This study</html:p>
		<html:p>NOTES:This TnSeq data was consistent with dapD encoding the primary enzyme catalyzing this reaction.  However, unlike the othe lysine biosynthetic enzymes, dapD mutations did not appear to be absolutely lethal unless pSymA and pSymB were removed.  Thus there may be an enzyme encoded by one of these replicons able to slightly complement dapD mutations.</html:p>
	</notes>
	<listOfReactants>
		<speciesReference species="cpd00078_c0" stoichiometry="1"/>
		<speciesReference species="cpd00001_c0" stoichiometry="1"/>
		<speciesReference species="cpd02465_c0" stoichiometry="1"/>
	</listOfReactants>
	<listOfProducts>
		<speciesReference species="cpd00010_c0" stoichiometry="1"/>
		<speciesReference species="cpd02724_c0" stoichiometry="1"/>
	</listOfProducts>
	<kineticLaw>
		<math xmlns="http://www.w3.org/1998/Math/MathML">
			<ci> FLUX_VALUE </ci>
		</math>
		<listOfParameters>
			<parameter id="LOWER_BOUND" value="-1000" units="mmol_per_gDW_per_hr"/>
			<parameter id="UPPER_BOUND" value="1000" units="mmol_per_gDW_per_hr"/>
			<parameter id="OBJECTIVE_COEFFICIENT" value="0"/>
			<parameter id="FLUX_VALUE" value="0.000000" units="mmol_per_gDW_per_hr"/>
		</listOfParameters>
	</kineticLaw>
</reaction>

<reaction id="rxn03087" name="N_Succinyl_L_2_6_diaminoheptanedioate_2_ocoglytarate_c0" reversible="false">
	<notes>
		<html:p>GENE_ASSOCIATION:(smc02138 or smb21186 or smb20277 or smb20379 or smb20973 or smb20423)</html:p>
		<html:p>PROTEIN_ASSOCIATION:(ArgD or Smb21186 or Smb20277 or Smb20379 or Smb20973 or Smb20423)</html:p>
		<html:p>KEGG_RID:R04475</html:p>
		<html:p>PROTEIN_CLASS:2.6.1.17</html:p>
		<html:p>SUPPORT_LEVEL:Predicted</html:p>
		<html:p>REFERENCES:Dunn 2015</html:p>
		<html:p>NOTES:It was predicted previously (Dunn 2015) that ArgD might perform this function in S. meliloti.  However, our data was inconsistent with this hypothesis (Figure S14), and so the gene encoding the enzyme catalyzing this reaction remains unknown.</html:p>
	</notes>
	<listOfReactants>
		<speciesReference species="cpd00023_c0" stoichiometry="1"/>
		<speciesReference species="cpd02724_c0" stoichiometry="1"/>
	</listOfReactants>
	<listOfProducts>
		<speciesReference species="cpd02698_c0" stoichiometry="1"/>
		<speciesReference species="cpd00024_c0" stoichiometry="1"/>
	</listOfProducts>
	<kineticLaw>
		<math xmlns="http://www.w3.org/1998/Math/MathML">
			<ci> FLUX_VALUE </ci>
		</math>
		<listOfParameters>
			<parameter id="LOWER_BOUND" value="0" units="mmol_per_gDW_per_hr"/>
			<parameter id="UPPER_BOUND" value="1000" units="mmol_per_gDW_per_hr"/>
			<parameter id="OBJECTIVE_COEFFICIENT" value="0"/>
			<parameter id="FLUX_VALUE" value="0.000000" units="mmol_per_gDW_per_hr"/>
		</listOfParameters>
	</kineticLaw>
</reaction>

<reaction id="rxn01973" name="Succinyl-diaminopimelate desuccinylase" reversible="true">
	<notes>
		<html:p>GENE_ASSOCIATION:smc01096</html:p>
		<html:p>PROTEIN_ASSOCIATION:DapE</html:p>
		<html:p>KEGG_RID:R02734</html:p>
		<html:p>PROTEIN_CLASS:3.5.1.18</html:p>
		<html:p>SUPPORT_LEVEL:Experimental</html:p>
		<html:p>REFERENCES:This study</html:p>
		<html:p>NOTES: </html:p>
	</notes>
	<listOfReactants>
		<speciesReference species="cpd02698_c0" stoichiometry="1"/>
		<speciesReference species="cpd00001_c0" stoichiometry="1"/>
	</listOfReactants>
	<listOfProducts>
		<speciesReference species="cpd00504_c0" stoichiometry="1"/>
		<speciesReference species="cpd00036_c0" stoichiometry="1"/>
	</listOfProducts>
	<kineticLaw>
		<math xmlns="http://www.w3.org/1998/Math/MathML">
			<ci> FLUX_VALUE </ci>
		</math>
		<listOfParameters>
			<parameter id="LOWER_BOUND" value="-1000" units="mmol_per_gDW_per_hr"/>
			<parameter id="UPPER_BOUND" value="1000" units="mmol_per_gDW_per_hr"/>
			<parameter id="OBJECTIVE_COEFFICIENT" value="0"/>
			<parameter id="FLUX_VALUE" value="0.000000" units="mmol_per_gDW_per_hr"/>
		</listOfParameters>
	</kineticLaw>
</reaction>

<reaction id="rxn01974" name="Diaminopimelate epimerase" reversible="true">
	<notes>
		<html:p>GENE_ASSOCIATION:smc03856</html:p>
		<html:p>PROTEIN_ASSOCIATION:DapF</html:p>
		<html:p>KEGG_RID:R02735</html:p>
		<html:p>PROTEIN_CLASS:5.1.1.7</html:p>
		<html:p>SUPPORT_LEVEL:Experimental</html:p>
		<html:p>REFERENCES:This study</html:p>
		<html:p>NOTES: </html:p>
	</notes>
	<listOfReactants>
		<speciesReference species="cpd00504_c0" stoichiometry="1"/>
	</listOfReactants>
	<listOfProducts>
		<speciesReference species="cpd00516_c0" stoichiometry="1"/>
	</listOfProducts>
	<kineticLaw>
		<math xmlns="http://www.w3.org/1998/Math/MathML">
			<ci> FLUX_VALUE </ci>
		</math>
		<listOfParameters>
			<parameter id="LOWER_BOUND" value="-1000" units="mmol_per_gDW_per_hr"/>
			<parameter id="UPPER_BOUND" value="1000" units="mmol_per_gDW_per_hr"/>
			<parameter id="OBJECTIVE_COEFFICIENT" value="0"/>
			<parameter id="FLUX_VALUE" value="0.000000" units="mmol_per_gDW_per_hr"/>
		</listOfParameters>
	</kineticLaw>
</reaction>

<reaction id="rxn00313" name="Diaminopimelate decarboxylase (DAP decarboxylate)" reversible="false">
	<notes>
		<html:p>GENE_ASSOCIATION:smc00723</html:p>
		<html:p>PROTEIN_ASSOCIATION:LysA</html:p>
		<html:p>KEGG_RID:R00451</html:p>
		<html:p>PROTEIN_CLASS:4.1.1.20</html:p>
		<html:p>SUPPORT_LEVEL:Experimental</html:p>
		<html:p>REFERENCES:This study</html:p>
		<html:p>NOTES: </html:p>
	</notes>
	<listOfReactants>
		<speciesReference species="cpd00067_c0" stoichiometry="1"/>
		<speciesReference species="cpd00516_c0" stoichiometry="1"/>
	</listOfReactants>
	<listOfProducts>
		<speciesReference species="cpd00011_c0" stoichiometry="1"/>
		<speciesReference species="cpd00039_c0" stoichiometry="1"/>
	</listOfProducts>
	<kineticLaw>
		<math xmlns="http://www.w3.org/1998/Math/MathML">
			<ci> FLUX_VALUE </ci>
		</math>
		<listOfParameters>
			<parameter id="LOWER_BOUND" value="0" units="mmol_per_gDW_per_hr"/>
			<parameter id="UPPER_BOUND" value="1000" units="mmol_per_gDW_per_hr"/>
			<parameter id="OBJECTIVE_COEFFICIENT" value="0"/>
			<parameter id="FLUX_VALUE" value="0.000000" units="mmol_per_gDW_per_hr"/>
		</listOfParameters>
	</kineticLaw>
</reaction>

<!--Threonine biosynthesis-->

<reaction id="rxn01301" name="Homoserine dehydrogenase" reversible="true">
	<notes>
		<html:p>GENE_ASSOCIATION:smc00293</html:p>
		<html:p>PROTEIN_ASSOCIATION:ThrA</html:p>
		<html:p>KEGG_RID:R01773</html:p>
		<html:p>PROTEIN_CLASS:1.1.1.3</html:p>
		<html:p>SUPPORT_LEVEL:Experimental</html:p>
		<html:p>REFERENCES:This study</html:p>
		<html:p>NOTES: </html:p>
	</notes>
	<listOfReactants>
		<speciesReference species="cpd00003_c0" stoichiometry="1"/>
		<speciesReference species="cpd00227_c0" stoichiometry="1"/>
	</listOfReactants>
	<listOfProducts>
		<speciesReference species="cpd00067_c0" stoichiometry="1"/>
		<speciesReference species="cpd00346_c0" stoichiometry="1"/>
		<speciesReference species="cpd00004_c0" stoichiometry="1"/>
	</listOfProducts>
	<kineticLaw>
		<math xmlns="http://www.w3.org/1998/Math/MathML">
			<ci> FLUX_VALUE </ci>
		</math>
		<listOfParameters>
			<parameter id="LOWER_BOUND" value="-1000" units="mmol_per_gDW_per_hr"/>
			<parameter id="UPPER_BOUND" value="1000" units="mmol_per_gDW_per_hr"/>
			<parameter id="OBJECTIVE_COEFFICIENT" value="0"/>
			<parameter id="FLUX_VALUE" value="0.000000" units="mmol_per_gDW_per_hr"/>
		</listOfParameters>
	</kineticLaw>
</reaction>

<reaction id="rxn01300" name="Homoserine kinase type II" reversible="true">
	<notes>
		<html:p>GENE_ASSOCIATION:smc00017</html:p>
		<html:p>PROTEIN_ASSOCIATION:ThrB</html:p>
		<html:p>KEGG_RID:R01771</html:p>
		<html:p>PROTEIN_CLASS:2.7.1.39</html:p>
		<html:p>SUPPORT_LEVEL:Experimental</html:p>
		<html:p>REFERENCES:This study</html:p>
		<html:p>NOTES: </html:p>
	</notes>
	<listOfReactants>
		<speciesReference species="cpd00002_c0" stoichiometry="1"/>
		<speciesReference species="cpd00227_c0" stoichiometry="1"/>
	</listOfReactants>
	<listOfProducts>
		<speciesReference species="cpd00809_c0" stoichiometry="1"/>
		<speciesReference species="cpd00008_c0" stoichiometry="1"/>
	</listOfProducts>
	<kineticLaw>
		<math xmlns="http://www.w3.org/1998/Math/MathML">
			<ci> FLUX_VALUE </ci>
		</math>
		<listOfParameters>
			<parameter id="LOWER_BOUND" value="-1000" units="mmol_per_gDW_per_hr"/>
			<parameter id="UPPER_BOUND" value="1000" units="mmol_per_gDW_per_hr"/>
			<parameter id="OBJECTIVE_COEFFICIENT" value="0"/>
			<parameter id="FLUX_VALUE" value="0.000000" units="mmol_per_gDW_per_hr"/>
		</listOfParameters>
	</kineticLaw>
</reaction>

<reaction id="rxn01069" name="Threonine synthase" reversible="false">
	<notes>
		<html:p>GENE_ASSOCIATION:smc00077</html:p>
		<html:p>PROTEIN_ASSOCIATION:ThrC1</html:p>
		<html:p>KEGG_RID:R01466</html:p>
		<html:p>PROTEIN_CLASS:4.2.99.2</html:p>
		<html:p>SUPPORT_LEVEL:Experimental</html:p>
		<html:p>REFERENCES:This study</html:p>
		<html:p>NOTES: </html:p>
	</notes>
	<listOfReactants>
		<speciesReference species="cpd00001_c0" stoichiometry="1"/>
		<speciesReference species="cpd00809_c0" stoichiometry="1"/>
	</listOfReactants>
	<listOfProducts>
		<speciesReference species="cpd00161_c0" stoichiometry="1"/>
		<speciesReference species="cpd00067_c0" stoichiometry="1"/>
		<speciesReference species="cpd00009_c0" stoichiometry="1"/>
	</listOfProducts>
	<kineticLaw>
		<math xmlns="http://www.w3.org/1998/Math/MathML">
			<ci> FLUX_VALUE </ci>
		</math>
		<listOfParameters>
			<parameter id="LOWER_BOUND" value="0" units="mmol_per_gDW_per_hr"/>
			<parameter id="UPPER_BOUND" value="1000" units="mmol_per_gDW_per_hr"/>
			<parameter id="OBJECTIVE_COEFFICIENT" value="0"/>
			<parameter id="FLUX_VALUE" value="0.000000" units="mmol_per_gDW_per_hr"/>
		</listOfParameters>
	</kineticLaw>
</reaction>

<!--Cysteine biosynthesis-->

<reaction id="rxn00423" name="serine O-acetyltransferase" reversible="false">
	<notes>
		<html:p>GENE_ASSOCIATION:smc02113</html:p>
		<html:p>PROTEIN_ASSOCIATION:CysE</html:p>
		<html:p>KEGG_RID:R00586</html:p>
		<html:p>PROTEIN_CLASS:2.3.1.30</html:p>
		<html:p>SUPPORT_LEVEL:Experimental</html:p>
		<html:p>REFERENCES:This study</html:p>
		<html:p>NOTES: </html:p>
	</notes>
	<listOfReactants>
		<speciesReference species="cpd00054_c0" stoichiometry="1"/>
		<speciesReference species="cpd00022_c0" stoichiometry="1"/>
	</listOfReactants>
	<listOfProducts>
		<speciesReference species="cpd00010_c0" stoichiometry="1"/>
		<speciesReference species="cpd00722_c0" stoichiometry="1"/>
	</listOfProducts>
	<kineticLaw>
		<math xmlns="http://www.w3.org/1998/Math/MathML">
			<ci> FLUX_VALUE </ci>
		</math>
		<listOfParameters>
			<parameter id="LOWER_BOUND" value="0" units="mmol_per_gDW_per_hr"/>
			<parameter id="UPPER_BOUND" value="1000" units="mmol_per_gDW_per_hr"/>
			<parameter id="OBJECTIVE_COEFFICIENT" value="0"/>
			<parameter id="FLUX_VALUE" value="0.000000" units="mmol_per_gDW_per_hr"/>
		</listOfParameters>
	</kineticLaw>
</reaction>

<reaction id="rxn00649" name="Cysteine synthase" reversible="false">
	<notes>
		<html:p>GENE_ASSOCIATION:(smc00421 or smc01174)</html:p>
		<html:p>PROTEIN_ASSOCIATION:(CysK1 or CysK2)</html:p>
		<html:p>KEGG_RID:R00897</html:p>
		<html:p>PROTEIN_CLASS:2.5.1.47</html:p>
		<html:p>SUPPORT_LEVEL:Predicted</html:p>
		<html:p>REFERENCES:</html:p>
		<html:p>NOTES:Mutation of neither cysK1 or cysK2 appeared to result in cysteine auxotrophy in this TnSeq data, suggesting both have this activity (and possibly other genes)</html:p>
	</notes>
	<listOfReactants>
		<speciesReference species="cpd00239_c0" stoichiometry="1"/>
		<speciesReference species="cpd00722_c0" stoichiometry="1"/>
	</listOfReactants>
	<listOfProducts>
		<speciesReference species="cpd00067_c0" stoichiometry="1"/>
		<speciesReference species="cpd00084_c0" stoichiometry="1"/>
		<speciesReference species="cpd00029_c0" stoichiometry="1"/>
	</listOfProducts>
	<kineticLaw>
		<math xmlns="http://www.w3.org/1998/Math/MathML">
			<ci> FLUX_VALUE </ci>
		</math>
		<listOfParameters>
			<parameter id="LOWER_BOUND" value="0" units="mmol_per_gDW_per_hr"/>
			<parameter id="UPPER_BOUND" value="1000" units="mmol_per_gDW_per_hr"/>
			<parameter id="OBJECTIVE_COEFFICIENT" value="0"/>
			<parameter id="FLUX_VALUE" value="0.000000" units="mmol_per_gDW_per_hr"/>
		</listOfParameters>
	</kineticLaw>
</reaction>

<reaction id="rxn09240" name="Sulfate_adenyltransferase_c0" reversible="true">
	<notes>
		<html:p>GENE_ASSOCIATION:(smc00091 and smc00090)</html:p>
		<html:p>PROTEIN_ASSOCIATION:(CysD and CysN)</html:p>
		<html:p>KEGG_RID:R00529</html:p>
		<html:p>PROTEIN_CLASS:2.7.7.4</html:p>
		<html:p>SUPPORT_LEVEL:Experimental</html:p>
		<html:p>REFERENCES:Abola et al 1999; This study</html:p>
		<html:p>NOTES:Based on this TnSeq data, a few insertions within the cysN gene can be isolated and this is mainly dependent on the presence of pSymA and pSymB.  Likely, a little bit of activity of the pSymA encoded NodP and NodQ genes (there are two copies of each gene) allow for this.</html:p>
	</notes>
	<listOfReactants>
		<speciesReference species="cpd00002_c0" stoichiometry="1"/>
		<speciesReference species="cpd00048_c0" stoichiometry="1"/>
		<speciesReference species="cpd00001_c0" stoichiometry="1"/>
		<speciesReference species="cpd00038_c0" stoichiometry="1"/>
	</listOfReactants>
	<listOfProducts>
		<speciesReference species="cpd00193_c0" stoichiometry="1"/>
		<speciesReference species="cpd00009_c0" stoichiometry="1"/>
		<speciesReference species="cpd00012_c0" stoichiometry="1"/>
		<speciesReference species="cpd00031_c0" stoichiometry="1"/>
	</listOfProducts>
	<kineticLaw>
		<math xmlns="http://www.w3.org/1998/Math/MathML">
			<ci> FLUX_VALUE </ci>
		</math>
		<listOfParameters>
			<parameter id="LOWER_BOUND" value="-1000" units="mmol_per_gDW_per_hr"/>
			<parameter id="UPPER_BOUND" value="1000" units="mmol_per_gDW_per_hr"/>
			<parameter id="OBJECTIVE_COEFFICIENT" value="0"/>
			<parameter id="FLUX_VALUE" value="0.000000" units="mmol_per_gDW_per_hr"/>
		</listOfParameters>
	</kineticLaw>
</reaction>

<reaction id="rxn05239" name="adenosine_5_phosphate_sulfite_oxidized_thioredoxin_oxidoreductase_c0" reversible="false">
	<notes>
		<html:p>GENE_ASSOCIATION:smc00092</html:p>
		<html:p>PROTEIN_ASSOCIATION:CysH</html:p>
		<html:p>KEGG_RID:R02021</html:p>
		<html:p>PROTEIN_CLASS:1.8.4.8</html:p>
		<html:p>SUPPORT_LEVEL:Experimental</html:p>
		<html:p>REFERENCES:Abola et al 1999; This study</html:p>
		<html:p>NOTES: </html:p>
	</notes>
	<listOfReactants>
		<speciesReference species="cpd00193_c0" stoichiometry="1"/>
		<speciesReference species="cpd11421_c0" stoichiometry="1"/>
	</listOfReactants>
	<listOfProducts>
		<speciesReference species="cpd11420_c0" stoichiometry="1"/>
		<speciesReference species="cpd00018_c0" stoichiometry="1"/>
		<speciesReference species="cpd00081_c0" stoichiometry="1"/>
	</listOfProducts>
	<kineticLaw>
		<math xmlns="http://www.w3.org/1998/Math/MathML">
			<ci> FLUX_VALUE </ci>
		</math>
		<listOfParameters>
			<parameter id="LOWER_BOUND" value="0" units="mmol_per_gDW_per_hr"/>
			<parameter id="UPPER_BOUND" value="1000" units="mmol_per_gDW_per_hr"/>
			<parameter id="OBJECTIVE_COEFFICIENT" value="0"/>
			<parameter id="FLUX_VALUE" value="0.000000" units="mmol_per_gDW_per_hr"/>
		</listOfParameters>
	</kineticLaw>
</reaction>

<reaction id="rxn00623" name="hydrogen_sulfide_NADP_oxidoreductase_c0" reversible="true">
	<notes>
		<html:p>GENE_ASSOCIATION:smc02124</html:p>
		<html:p>PROTEIN_ASSOCIATION:CysI</html:p>
		<html:p>KEGG_RID:R00858</html:p>
		<html:p>PROTEIN_CLASS:1.8.1.2</html:p>
		<html:p>SUPPORT_LEVEL:Experimental</html:p>
		<html:p>REFERENCES:Abbas et al 2002; This study</html:p>
		<html:p>NOTES: </html:p>
	</notes>
	<listOfReactants>
		<speciesReference species="cpd00006_c0" stoichiometry="3"/>
		<speciesReference species="cpd00001_c0" stoichiometry="3"/>
		<speciesReference species="cpd00239_c0" stoichiometry="1"/>
	</listOfReactants>
	<listOfProducts>
		<speciesReference species="cpd00067_c0" stoichiometry="4"/>
		<speciesReference species="cpd00081_c0" stoichiometry="1"/>
		<speciesReference species="cpd00005_c0" stoichiometry="3"/>
	</listOfProducts>
	<kineticLaw>
		<math xmlns="http://www.w3.org/1998/Math/MathML">
			<ci> FLUX_VALUE </ci>
		</math>
		<listOfParameters>
			<parameter id="LOWER_BOUND" value="-1000" units="mmol_per_gDW_per_hr"/>
			<parameter id="UPPER_BOUND" value="1000" units="mmol_per_gDW_per_hr"/>
			<parameter id="OBJECTIVE_COEFFICIENT" value="0"/>
			<parameter id="FLUX_VALUE" value="0.000000" units="mmol_per_gDW_per_hr"/>
		</listOfParameters>
	</kineticLaw>
</reaction>

<!--Methionine biosynthesis-->

<reaction id="rxn01304" name="Homoserine O-succinyltransferase" reversible="false">
	<notes>
		<html:p>GENE_ASSOCIATION:smc03797</html:p>
		<html:p>PROTEIN_ASSOCIATION:MetA</html:p>
		<html:p>KEGG_RID:R01777</html:p>
		<html:p>PROTEIN_CLASS:2.3.1.46</html:p>
		<html:p>SUPPORT_LEVEL:Experimental</html:p>
		<html:p>REFERENCES:This study</html:p>
		<html:p>NOTES: </html:p>
	</notes>
	<listOfReactants>
		<speciesReference species="cpd00078_c0" stoichiometry="1"/>
		<speciesReference species="cpd00227_c0" stoichiometry="1"/>
	</listOfReactants>
	<listOfProducts>
		<speciesReference species="cpd00010_c0" stoichiometry="1"/>
		<speciesReference species="cpd00822_c0" stoichiometry="1"/>
	</listOfProducts>
	<kineticLaw>
		<math xmlns="http://www.w3.org/1998/Math/MathML">
			<ci> FLUX_VALUE </ci>
		</math>
		<listOfParameters>
			<parameter id="LOWER_BOUND" value="0" units="mmol_per_gDW_per_hr"/>
			<parameter id="UPPER_BOUND" value="1000" units="mmol_per_gDW_per_hr"/>
			<parameter id="OBJECTIVE_COEFFICIENT" value="0"/>
			<parameter id="FLUX_VALUE" value="0.000000" units="mmol_per_gDW_per_hr"/>
		</listOfParameters>
	</kineticLaw>
</reaction>

<reaction id="rxn05957" name="O-succinylhomoserine sulfhydrylase" reversible="false">
	<notes>
		<html:p>GENE_ASSOCIATION:smc02217</html:p>
		<html:p>PROTEIN_ASSOCIATION:MetZ</html:p>
		<html:p>KEGG_RID:R01288</html:p>
		<html:p>PROTEIN_CLASS:2.5.1.48</html:p>
		<html:p>SUPPORT_LEVEL:Experimental</html:p>
		<html:p>REFERENCES:This study</html:p>
		<html:p>NOTES: </html:p>
	</notes>
	<listOfReactants>
		<speciesReference species="cpd00239_c0" stoichiometry="1"/>
		<speciesReference species="cpd00822_c0" stoichiometry="1"/>
	</listOfReactants>
	<listOfProducts>
		<speciesReference species="cpd00067_c0" stoichiometry="1"/>
		<speciesReference species="cpd00036_c0" stoichiometry="1"/>
		<speciesReference species="cpd00135_c0" stoichiometry="1"/>
	</listOfProducts>
	<kineticLaw>
		<math xmlns="http://www.w3.org/1998/Math/MathML">
			<ci> FLUX_VALUE </ci>
		</math>
		<listOfParameters>
			<parameter id="LOWER_BOUND" value="0" units="mmol_per_gDW_per_hr"/>
			<parameter id="UPPER_BOUND" value="1000" units="mmol_per_gDW_per_hr"/>
			<parameter id="OBJECTIVE_COEFFICIENT" value="0"/>
			<parameter id="FLUX_VALUE" value="0.000000" units="mmol_per_gDW_per_hr"/>
		</listOfParameters>
	</kineticLaw>
</reaction>

<reaction id="rxn00693" name="B12-dependent methionine synthase" reversible="true">
	<notes>
		<html:p>GENE_ASSOCIATION:smc03112</html:p>
		<html:p>PROTEIN_ASSOCIATION:MetH</html:p>
		<html:p>KEGG_RID:R00946</html:p>
		<html:p>PROTEIN_CLASS:2.1.1.14</html:p>
		<html:p>SUPPORT_LEVEL:Experimental</html:p>
		<html:p>REFERENCES:Taga and Walker 2010; This study</html:p>
		<html:p>NOTES: </html:p>
	</notes>
	<listOfReactants>
		<speciesReference species="cpd00345_c0" stoichiometry="1"/>
		<speciesReference species="cpd00135_c0" stoichiometry="1"/>
	</listOfReactants>
	<listOfProducts>
		<speciesReference species="cpd00060_c0" stoichiometry="1"/>
		<speciesReference species="cpd00087_c0" stoichiometry="1"/>
	</listOfProducts>
	<kineticLaw>
		<math xmlns="http://www.w3.org/1998/Math/MathML">
			<ci> FLUX_VALUE </ci>
		</math>
		<listOfParameters>
			<parameter id="LOWER_BOUND" value="-1000" units="mmol_per_gDW_per_hr"/>
			<parameter id="UPPER_BOUND" value="1000" units="mmol_per_gDW_per_hr"/>
			<parameter id="OBJECTIVE_COEFFICIENT" value="0"/>
			<parameter id="FLUX_VALUE" value="0.000000" units="mmol_per_gDW_per_hr"/>
		</listOfParameters>
	</kineticLaw>
</reaction>

<!--Histidine biosynthesis-->

<reaction id="rxn00770" name="Ribose-phosphate pyrophosphokinase" reversible="true">
	<notes>
		<html:p>GENE_ASSOCIATION:smc02686</html:p>
		<html:p>PROTEIN_ASSOCIATION:Prs</html:p>
		<html:p>KEGG_RID:R01049</html:p>
		<html:p>PROTEIN_CLASS:2.7.6.1</html:p>
		<html:p>SUPPORT_LEVEL:Experimental</html:p>
		<html:p>REFERENCES:This study</html:p>
		<html:p>NOTES: </html:p>
	</notes>
	<listOfReactants>
		<speciesReference species="cpd00002_c0" stoichiometry="1"/>
		<speciesReference species="cpd00101_c0" stoichiometry="1"/>
	</listOfReactants>
	<listOfProducts>
		<speciesReference species="cpd00018_c0" stoichiometry="1"/>
		<speciesReference species="cpd00103_c0" stoichiometry="1"/>
	</listOfProducts>
	<kineticLaw>
		<math xmlns="http://www.w3.org/1998/Math/MathML">
			<ci> FLUX_VALUE </ci>
		</math>
		<listOfParameters>
			<parameter id="LOWER_BOUND" value="-1000" units="mmol_per_gDW_per_hr"/>
			<parameter id="UPPER_BOUND" value="1000" units="mmol_per_gDW_per_hr"/>
			<parameter id="OBJECTIVE_COEFFICIENT" value="0"/>
			<parameter id="FLUX_VALUE" value="0.000000" units="mmol_per_gDW_per_hr"/>
		</listOfParameters>
	</kineticLaw>
</reaction>

<reaction id="rxn00789" name="ATP phosphoribosyltransferase" reversible="false">
	<notes>
		<html:p>GENE_ASSOCIATION:(smc00917 and smc00918)</html:p>
		<html:p>PROTEIN_ASSOCIATION:(HisG and HisZ)</html:p>
		<html:p>KEGG_RID:R01071</html:p>
		<html:p>PROTEIN_CLASS:2.4.2.17</html:p>
		<html:p>SUPPORT_LEVEL:Experimental</html:p>
		<html:p>REFERENCES:This study</html:p>
		<html:p>NOTES: </html:p>
	</notes>
	<listOfReactants>
		<speciesReference species="cpd00002_c0" stoichiometry="1"/>
		<speciesReference species="cpd00103_c0" stoichiometry="1"/>
	</listOfReactants>
	<listOfProducts>
		<speciesReference species="cpd00012_c0" stoichiometry="1"/>
		<speciesReference species="cpd01775_c0" stoichiometry="1"/>
	</listOfProducts>
	<kineticLaw>
		<math xmlns="http://www.w3.org/1998/Math/MathML">
			<ci> FLUX_VALUE </ci>
		</math>
		<listOfParameters>
			<parameter id="LOWER_BOUND" value="0" units="mmol_per_gDW_per_hr"/>
			<parameter id="UPPER_BOUND" value="1000" units="mmol_per_gDW_per_hr"/>
			<parameter id="OBJECTIVE_COEFFICIENT" value="0"/>
			<parameter id="FLUX_VALUE" value="0.000000" units="mmol_per_gDW_per_hr"/>
		</listOfParameters>
	</kineticLaw>
</reaction>

<reaction id="rxn02834" name="Phosphoribosyl-ATP pyrophosphatase" reversible="false">
	<notes>
		<html:p>GENE_ASSOCIATION:smc02568</html:p>
		<html:p>PROTEIN_ASSOCIATION:HisE</html:p>
		<html:p>KEGG_RID:R04035</html:p>
		<html:p>PROTEIN_CLASS:3.6.1.31</html:p>
		<html:p>SUPPORT_LEVEL:Experimental</html:p>
		<html:p>REFERENCES:This study</html:p>
		<html:p>NOTES: </html:p>
	</notes>
	<listOfReactants>
		<speciesReference species="cpd00001_c0" stoichiometry="1"/>
		<speciesReference species="cpd01775_c0" stoichiometry="1"/>
	</listOfReactants>
	<listOfProducts>
		<speciesReference species="cpd01777_c0" stoichiometry="1"/>
		<speciesReference species="cpd00012_c0" stoichiometry="1"/>
	</listOfProducts>
	<kineticLaw>
		<math xmlns="http://www.w3.org/1998/Math/MathML">
			<ci> FLUX_VALUE </ci>
		</math>
		<listOfParameters>
			<parameter id="LOWER_BOUND" value="0" units="mmol_per_gDW_per_hr"/>
			<parameter id="UPPER_BOUND" value="1000" units="mmol_per_gDW_per_hr"/>
			<parameter id="OBJECTIVE_COEFFICIENT" value="0"/>
			<parameter id="FLUX_VALUE" value="0.000000" units="mmol_per_gDW_per_hr"/>
		</listOfParameters>
	</kineticLaw>
</reaction>

<reaction id="rxn02835" name="Phosphoribosyl-AMP cyclohydrolase" reversible="true">
	<notes>
		<html:p>GENE_ASSOCIATION:smc01004</html:p>
		<html:p>PROTEIN_ASSOCIATION:HisI</html:p>
		<html:p>KEGG_RID:R04037</html:p>
		<html:p>PROTEIN_CLASS:3.5.4.19</html:p>
		<html:p>SUPPORT_LEVEL:Experimental</html:p>
		<html:p>REFERENCES:This study</html:p>
		<html:p>NOTES: </html:p>
	</notes>
	<listOfReactants>
		<speciesReference species="cpd00001_c0" stoichiometry="1"/>
		<speciesReference species="cpd01777_c0" stoichiometry="1"/>
	</listOfReactants>
	<listOfProducts>
		<speciesReference species="cpd02979_c0" stoichiometry="1"/>
	</listOfProducts>
	<kineticLaw>
		<math xmlns="http://www.w3.org/1998/Math/MathML">
			<ci> FLUX_VALUE </ci>
		</math>
		<listOfParameters>
			<parameter id="LOWER_BOUND" value="-1000" units="mmol_per_gDW_per_hr"/>
			<parameter id="UPPER_BOUND" value="1000" units="mmol_per_gDW_per_hr"/>
			<parameter id="OBJECTIVE_COEFFICIENT" value="0"/>
			<parameter id="FLUX_VALUE" value="0.000000" units="mmol_per_gDW_per_hr"/>
		</listOfParameters>
	</kineticLaw>
</reaction>

<reaction id="rxn03175" name="Phosphoribosylformimino-5-aminoimidazole carboxamide ribotide isomerase" reversible="true">
	<notes>
		<html:p>GENE_ASSOCIATION:smc02570</html:p>
		<html:p>PROTEIN_ASSOCIATION:HisA</html:p>
		<html:p>KEGG_RID:R04640</html:p>
		<html:p>PROTEIN_CLASS:5.3.1.16</html:p>
		<html:p>SUPPORT_LEVEL:Experimental</html:p>
		<html:p>REFERENCES:This study</html:p>
		<html:p>NOTES: </html:p>
	</notes>
	<listOfReactants>
		<speciesReference species="cpd02979_c0" stoichiometry="1"/>
	</listOfReactants>
	<listOfProducts>
		<speciesReference species="cpd02991_c0" stoichiometry="1"/>
	</listOfProducts>
	<kineticLaw>
		<math xmlns="http://www.w3.org/1998/Math/MathML">
			<ci> FLUX_VALUE </ci>
		</math>
		<listOfParameters>
			<parameter id="LOWER_BOUND" value="-1000" units="mmol_per_gDW_per_hr"/>
			<parameter id="UPPER_BOUND" value="1000" units="mmol_per_gDW_per_hr"/>
			<parameter id="OBJECTIVE_COEFFICIENT" value="0"/>
			<parameter id="FLUX_VALUE" value="0.000000" units="mmol_per_gDW_per_hr"/>
		</listOfParameters>
	</kineticLaw>
</reaction>

<reaction id="rxn03135" name="imidazole glycerol phosphate" reversible="false">
	<notes>
		<html:p>GENE_ASSOCIATION:(smc02569 and smc02572)</html:p>
		<html:p>PROTEIN_ASSOCIATION:(HisF and HisH)</html:p>
		<html:p>KEGG_RID:R04558</html:p>
		<html:p>PROTEIN_CLASS:4.1.3- and 2.4.2.-</html:p>
		<html:p>SUPPORT_LEVEL:Experimental</html:p>
		<html:p>REFERENCES:This study</html:p>
		<html:p>NOTES: </html:p>
	</notes>
	<listOfReactants>
		<speciesReference species="cpd02991_c0" stoichiometry="1"/>
		<speciesReference species="cpd00053_c0" stoichiometry="1"/>
	</listOfReactants>
	<listOfProducts>
		<speciesReference species="cpd00067_c0" stoichiometry="1"/>
		<speciesReference species="cpd02851_c0" stoichiometry="1"/>
		<speciesReference species="cpd00023_c0" stoichiometry="1"/>
		<speciesReference species="cpd02843_c0" stoichiometry="1"/>
	</listOfProducts>
	<kineticLaw>
		<math xmlns="http://www.w3.org/1998/Math/MathML">
			<ci> FLUX_VALUE </ci>
		</math>
		<listOfParameters>
			<parameter id="LOWER_BOUND" value="0" units="mmol_per_gDW_per_hr"/>
			<parameter id="UPPER_BOUND" value="1000" units="mmol_per_gDW_per_hr"/>
			<parameter id="OBJECTIVE_COEFFICIENT" value="0"/>
			<parameter id="FLUX_VALUE" value="0.000000" units="mmol_per_gDW_per_hr"/>
		</listOfParameters>
	</kineticLaw>
</reaction>

<reaction id="rxn02473" name="Imidazoleglycerol-phosphate dehydratase" reversible="false">
	<notes>
		<html:p>GENE_ASSOCIATION:smc02574</html:p>
		<html:p>PROTEIN_ASSOCIATION:HisB</html:p>
		<html:p>KEGG_RID:R03457</html:p>
		<html:p>PROTEIN_CLASS:4.2.1.19</html:p>
		<html:p>SUPPORT_LEVEL:Experimental</html:p>
		<html:p>REFERENCES:This study</html:p>
		<html:p>NOTES: </html:p>
	</notes>
	<listOfReactants>
		<speciesReference species="cpd02843_c0" stoichiometry="1"/>
	</listOfReactants>
	<listOfProducts>
		<speciesReference species="cpd00930_c0" stoichiometry="1"/>
		<speciesReference species="cpd00001_c0" stoichiometry="1"/>
	</listOfProducts>
	<kineticLaw>
		<math xmlns="http://www.w3.org/1998/Math/MathML">
			<ci> FLUX_VALUE </ci>
		</math>
		<listOfParameters>
			<parameter id="LOWER_BOUND" value="0" units="mmol_per_gDW_per_hr"/>
			<parameter id="UPPER_BOUND" value="1000" units="mmol_per_gDW_per_hr"/>
			<parameter id="OBJECTIVE_COEFFICIENT" value="0"/>
			<parameter id="FLUX_VALUE" value="0.000000" units="mmol_per_gDW_per_hr"/>
		</listOfParameters>
	</kineticLaw>
</reaction>

<reaction id="rxn02320" name="Histidinol-phosphate aminotransferase" reversible="true">
	<notes>
		<html:p>GENE_ASSOCIATION:(smc02393 or smc00710 or sma0387 or smc03885)</html:p>
		<html:p>PROTEIN_ASSOCIATION:(HisC4 or HisC1 or HisC3 or HisC2)</html:p>
		<html:p>KEGG_RID:R03243</html:p>
		<html:p>PROTEIN_CLASS:2.6.1.9</html:p>
		<html:p>SUPPORT_LEVEL:Predicted</html:p>
		<html:p>REFERENCES:</html:p>
		<html:p>NOTES:Based on this TnSeq data, mutation of any of the chromosomal genes does not result in histidine auxotrophy regardless of whether pSymA and pSymB are present.  Therefore, it is likely that at least two chromosomal copies are active, if not all four versions of this protein.</html:p>
	</notes>
	<listOfReactants>
		<speciesReference species="cpd00807_c0" stoichiometry="1"/>
		<speciesReference species="cpd00024_c0" stoichiometry="1"/>
	</listOfReactants>
	<listOfProducts>
		<speciesReference species="cpd00930_c0" stoichiometry="1"/>
		<speciesReference species="cpd00023_c0" stoichiometry="1"/>
	</listOfProducts>
	<kineticLaw>
		<math xmlns="http://www.w3.org/1998/Math/MathML">
			<ci> FLUX_VALUE </ci>
		</math>
		<listOfParameters>
			<parameter id="LOWER_BOUND" value="-1000" units="mmol_per_gDW_per_hr"/>
			<parameter id="UPPER_BOUND" value="1000" units="mmol_per_gDW_per_hr"/>
			<parameter id="OBJECTIVE_COEFFICIENT" value="0"/>
			<parameter id="FLUX_VALUE" value="0.000000" units="mmol_per_gDW_per_hr"/>
		</listOfParameters>
	</kineticLaw>
</reaction>

<reaction id="rxn02160" name="L-Histidinol-phosphate phosphohydrolase" reversible="false">
	<notes>
		<html:p>GENE_ASSOCIATION:smc04042</html:p>
		<html:p>PROTEIN_ASSOCIATION:Smc04042</html:p>
		<html:p>KEGG_RID:R03013</html:p>
		<html:p>PROTEIN_CLASS:3.1.3.15</html:p>
		<html:p>SUPPORT_LEVEL:Experimental but incomplete</html:p>
		<html:p>REFERENCES:This study</html:p>
		<html:p>NOTES:It was previously noted (Dunn 2015) that rhizobia lack the classical enzyme catalyzing this reaction and that the HisB ezymes of rhizobia are unlikely to be bifunctional and also perform this role.  Instead, it was hypothesized that an inositol monophosphatase family protein could fulfil this function (Dunn 2015).  As Smc04042 is an inositol monophosphatase family protein that was essential in this Tn-seq work, and its mutation results in histidine auxotrophy (Figure S14), we suggest that Smc04042 (and its orthologs) fulfills this role.</html:p>
	</notes>
	<listOfReactants>
		<speciesReference species="cpd00001_c0" stoichiometry="1"/>
		<speciesReference species="cpd00807_c0" stoichiometry="1"/>
	</listOfReactants>
	<listOfProducts>
		<speciesReference species="cpd00641_c0" stoichiometry="1"/>
		<speciesReference species="cpd00067_c0" stoichiometry="1"/>
		<speciesReference species="cpd00009_c0" stoichiometry="1"/>
	</listOfProducts>
	<kineticLaw>
		<math xmlns="http://www.w3.org/1998/Math/MathML">
			<ci> FLUX_VALUE </ci>
		</math>
		<listOfParameters>
			<parameter id="LOWER_BOUND" value="0" units="mmol_per_gDW_per_hr"/>
			<parameter id="UPPER_BOUND" value="1000" units="mmol_per_gDW_per_hr"/>
			<parameter id="OBJECTIVE_COEFFICIENT" value="0"/>
			<parameter id="FLUX_VALUE" value="0.000000" units="mmol_per_gDW_per_hr"/>
		</listOfParameters>
	</kineticLaw>
</reaction>

<reaction id="rxn02159" name="Histidinol dehydrogenase" reversible="true">
	<notes>
		<html:p>GENE_ASSOCIATION:smc02307</html:p>
		<html:p>PROTEIN_ASSOCIATION:HisD</html:p>
		<html:p>KEGG_RID:R03012</html:p>
		<html:p>PROTEIN_CLASS:1.1.1.23</html:p>
		<html:p>SUPPORT_LEVEL:Experimental</html:p>
		<html:p>REFERENCES:This study</html:p>
		<html:p>NOTES: </html:p>
	</notes>
	<listOfReactants>
		<speciesReference species="cpd00641_c0" stoichiometry="1"/>
		<speciesReference species="cpd00003_c0" stoichiometry="1"/>
	</listOfReactants>
	<listOfProducts>
		<speciesReference species="cpd01324_c0" stoichiometry="1"/>
		<speciesReference species="cpd00067_c0" stoichiometry="1"/>
		<speciesReference species="cpd00004_c0" stoichiometry="1"/>
	</listOfProducts>
	<kineticLaw>
		<math xmlns="http://www.w3.org/1998/Math/MathML">
			<ci> FLUX_VALUE </ci>
		</math>
		<listOfParameters>
			<parameter id="LOWER_BOUND" value="-1000" units="mmol_per_gDW_per_hr"/>
			<parameter id="UPPER_BOUND" value="1000" units="mmol_per_gDW_per_hr"/>
			<parameter id="OBJECTIVE_COEFFICIENT" value="0"/>
			<parameter id="FLUX_VALUE" value="0.000000" units="mmol_per_gDW_per_hr"/>
		</listOfParameters>
	</kineticLaw>
</reaction>

<reaction id="rxn00863" name="Histidinal dehydrogenase" reversible="false">
	<notes>
		<html:p>GENE_ASSOCIATION:smc02307</html:p>
		<html:p>PROTEIN_ASSOCIATION:HisD</html:p>
		<html:p>KEGG_RID:R01163</html:p>
		<html:p>PROTEIN_CLASS:1.1.1.23</html:p>
		<html:p>SUPPORT_LEVEL:Experimental</html:p>
		<html:p>REFERENCES:This study</html:p>
		<html:p>NOTES: </html:p>
	</notes>
	<listOfReactants>
		<speciesReference species="cpd01324_c0" stoichiometry="1"/>
		<speciesReference species="cpd00001_c0" stoichiometry="1"/>
		<speciesReference species="cpd00003_c0" stoichiometry="1"/>
	</listOfReactants>
	<listOfProducts>
		<speciesReference species="cpd00067_c0" stoichiometry="2"/>
		<speciesReference species="cpd00119_c0" stoichiometry="1"/>
		<speciesReference species="cpd00004_c0" stoichiometry="1"/>
	</listOfProducts>
	<kineticLaw>
		<math xmlns="http://www.w3.org/1998/Math/MathML">
			<ci> FLUX_VALUE </ci>
		</math>
		<listOfParameters>
			<parameter id="LOWER_BOUND" value="0" units="mmol_per_gDW_per_hr"/>
			<parameter id="UPPER_BOUND" value="1000" units="mmol_per_gDW_per_hr"/>
			<parameter id="OBJECTIVE_COEFFICIENT" value="0"/>
			<parameter id="FLUX_VALUE" value="0.000000" units="mmol_per_gDW_per_hr"/>
		</listOfParameters>
	</kineticLaw>
</reaction>

<!--Tryptophan, tyrosine, phenylalanine biosynthesis-->

<reaction id="rxn01332" name="DAHP synthetase " reversible="false">
	<notes>
		<html:p>GENE_ASSOCIATION:smc00155</html:p>
		<html:p>PROTEIN_ASSOCIATION:AroF</html:p>
		<html:p>KEGG_RID:R01826</html:p>
		<html:p>PROTEIN_CLASS:2.5.1.54</html:p>
		<html:p>SUPPORT_LEVEL:Experimental</html:p>
		<html:p>REFERENCES:This study</html:p>
		<html:p>NOTES: </html:p>
	</notes>
	<listOfReactants>
		<speciesReference species="cpd00236_c0" stoichiometry="1"/>
		<speciesReference species="cpd00001_c0" stoichiometry="1"/>
		<speciesReference species="cpd00061_c0" stoichiometry="1"/>
	</listOfReactants>
	<listOfProducts>
		<speciesReference species="cpd02857_c0" stoichiometry="1"/>
		<speciesReference species="cpd00067_c0" stoichiometry="1"/>
		<speciesReference species="cpd00009_c0" stoichiometry="1"/>
	</listOfProducts>
	<kineticLaw>
		<math xmlns="http://www.w3.org/1998/Math/MathML">
			<ci> FLUX_VALUE </ci>
		</math>
		<listOfParameters>
			<parameter id="LOWER_BOUND" value="0" units="mmol_per_gDW_per_hr"/>
			<parameter id="UPPER_BOUND" value="1000" units="mmol_per_gDW_per_hr"/>
			<parameter id="OBJECTIVE_COEFFICIENT" value="0"/>
			<parameter id="FLUX_VALUE" value="0.000000" units="mmol_per_gDW_per_hr"/>
		</listOfParameters>
	</kineticLaw>
</reaction>

<reaction id="rxn02212" name="3-dehydroquinate synthase" reversible="false">
	<notes>
		<html:p>GENE_ASSOCIATION:smc00696</html:p>
		<html:p>PROTEIN_ASSOCIATION:AroB</html:p>
		<html:p>KEGG_RID:R03083</html:p>
		<html:p>PROTEIN_CLASS:4.6.1.3</html:p>
		<html:p>SUPPORT_LEVEL:Experimental</html:p>
		<html:p>REFERENCES:This study</html:p>
		<html:p>NOTES: </html:p>
	</notes>
	<listOfReactants>
		<speciesReference species="cpd02857_c0" stoichiometry="1"/>
	</listOfReactants>
	<listOfProducts>
		<speciesReference species="cpd00067_c0" stoichiometry="1"/>
		<speciesReference species="cpd00699_c0" stoichiometry="1"/>
		<speciesReference species="cpd00009_c0" stoichiometry="1"/>
	</listOfProducts>
	<kineticLaw>
		<math xmlns="http://www.w3.org/1998/Math/MathML">
			<ci> FLUX_VALUE </ci>
		</math>
		<listOfParameters>
			<parameter id="LOWER_BOUND" value="0" units="mmol_per_gDW_per_hr"/>
			<parameter id="UPPER_BOUND" value="1000" units="mmol_per_gDW_per_hr"/>
			<parameter id="OBJECTIVE_COEFFICIENT" value="0"/>
			<parameter id="FLUX_VALUE" value="0.000000" units="mmol_per_gDW_per_hr"/>
		</listOfParameters>
	</kineticLaw>
</reaction>

<reaction id="rxn02213" name="3-dehydroquinate dehydratase" reversible="false">
	<notes>
		<html:p>GENE_ASSOCIATION:smc01343</html:p>
		<html:p>PROTEIN_ASSOCIATION:AroQ</html:p>
		<html:p>KEGG_RID:R03084</html:p>
		<html:p>PROTEIN_CLASS:4.2.1.10</html:p>
		<html:p>SUPPORT_LEVEL:Experimental</html:p>
		<html:p>REFERENCES:This study</html:p>
		<html:p>NOTES: </html:p>
	</notes>
	<listOfReactants>
		<speciesReference species="cpd00699_c0" stoichiometry="1"/>
	</listOfReactants>
	<listOfProducts>
		<speciesReference species="cpd00001_c0" stoichiometry="1"/>
		<speciesReference species="cpd01716_c0" stoichiometry="1"/>
	</listOfProducts>
	<kineticLaw>
		<math xmlns="http://www.w3.org/1998/Math/MathML">
			<ci> FLUX_VALUE </ci>
		</math>
		<listOfParameters>
			<parameter id="LOWER_BOUND" value="0" units="mmol_per_gDW_per_hr"/>
			<parameter id="UPPER_BOUND" value="1000" units="mmol_per_gDW_per_hr"/>
			<parameter id="OBJECTIVE_COEFFICIENT" value="0"/>
			<parameter id="FLUX_VALUE" value="0.000000" units="mmol_per_gDW_per_hr"/>
		</listOfParameters>
	</kineticLaw>
</reaction>

<reaction id="rxn01740" name="Shikimate 5-dehydrogenase" reversible="true">
	<notes>
		<html:p>GENE_ASSOCIATION:smc02791</html:p>
		<html:p>PROTEIN_ASSOCIATION:AroE1</html:p>
		<html:p>KEGG_RID:R02413</html:p>
		<html:p>PROTEIN_CLASS:1.1.1.25</html:p>
		<html:p>SUPPORT_LEVEL:Experimental</html:p>
		<html:p>REFERENCES:This study</html:p>
		<html:p>NOTES: </html:p>
	</notes>
	<listOfReactants>
		<speciesReference species="cpd00006_c0" stoichiometry="1"/>
		<speciesReference species="cpd00383_c0" stoichiometry="1"/>
	</listOfReactants>
	<listOfProducts>
		<speciesReference species="cpd00067_c0" stoichiometry="1"/>
		<speciesReference species="cpd01716_c0" stoichiometry="1"/>
		<speciesReference species="cpd00005_c0" stoichiometry="1"/>
	</listOfProducts>
	<kineticLaw>
		<math xmlns="http://www.w3.org/1998/Math/MathML">
			<ci> FLUX_VALUE </ci>
		</math>
		<listOfParameters>
			<parameter id="LOWER_BOUND" value="-1000" units="mmol_per_gDW_per_hr"/>
			<parameter id="UPPER_BOUND" value="1000" units="mmol_per_gDW_per_hr"/>
			<parameter id="OBJECTIVE_COEFFICIENT" value="0"/>
			<parameter id="FLUX_VALUE" value="0.000000" units="mmol_per_gDW_per_hr"/>
		</listOfParameters>
	</kineticLaw>
</reaction>

<reaction id="rxn01739" name="Shikimate kinase" reversible="true">
	<notes>
		<html:p>GENE_ASSOCIATION:smc00695</html:p>
		<html:p>PROTEIN_ASSOCIATION:AroK</html:p>
		<html:p>KEGG_RID:R02412</html:p>
		<html:p>PROTEIN_CLASS:2.7.1.71</html:p>
		<html:p>SUPPORT_LEVEL:Experimental</html:p>
		<html:p>REFERENCES:This study</html:p>
		<html:p>NOTES: </html:p>
	</notes>
	<listOfReactants>
		<speciesReference species="cpd00002_c0" stoichiometry="1"/>
		<speciesReference species="cpd00383_c0" stoichiometry="1"/>
	</listOfReactants>
	<listOfProducts>
		<speciesReference species="cpd02030_c0" stoichiometry="1"/>
		<speciesReference species="cpd00008_c0" stoichiometry="1"/>
	</listOfProducts>
	<kineticLaw>
		<math xmlns="http://www.w3.org/1998/Math/MathML">
			<ci> FLUX_VALUE </ci>
		</math>
		<listOfParameters>
			<parameter id="LOWER_BOUND" value="-1000" units="mmol_per_gDW_per_hr"/>
			<parameter id="UPPER_BOUND" value="1000" units="mmol_per_gDW_per_hr"/>
			<parameter id="OBJECTIVE_COEFFICIENT" value="0"/>
			<parameter id="FLUX_VALUE" value="0.000000" units="mmol_per_gDW_per_hr"/>
		</listOfParameters>
	</kineticLaw>
</reaction>

<reaction id="rxn02476" name="3-phosphoshikimate 1-carboxyvinyltransferase" reversible="true">
	<notes>
		<html:p>GENE_ASSOCIATION:smc00333</html:p>
		<html:p>PROTEIN_ASSOCIATION:AroA</html:p>
		<html:p>KEGG_RID:R03460</html:p>
		<html:p>PROTEIN_CLASS:2.5.1.19</html:p>
		<html:p>SUPPORT_LEVEL:Experimental</html:p>
		<html:p>REFERENCES:This study</html:p>
		<html:p>NOTES: </html:p>
	</notes>
	<listOfReactants>
		<speciesReference species="cpd02030_c0" stoichiometry="1"/>
		<speciesReference species="cpd00061_c0" stoichiometry="1"/>
	</listOfReactants>
	<listOfProducts>
		<speciesReference species="cpd00932_c0" stoichiometry="1"/>
		<speciesReference species="cpd00067_c0" stoichiometry="1"/>
		<speciesReference species="cpd00009_c0" stoichiometry="1"/>
	</listOfProducts>
	<kineticLaw>
		<math xmlns="http://www.w3.org/1998/Math/MathML">
			<ci> FLUX_VALUE </ci>
		</math>
		<listOfParameters>
			<parameter id="LOWER_BOUND" value="-1000" units="mmol_per_gDW_per_hr"/>
			<parameter id="UPPER_BOUND" value="1000" units="mmol_per_gDW_per_hr"/>
			<parameter id="OBJECTIVE_COEFFICIENT" value="0"/>
			<parameter id="FLUX_VALUE" value="0.000000" units="mmol_per_gDW_per_hr"/>
		</listOfParameters>
	</kineticLaw>
</reaction>

<reaction id="rxn01255" name="Chorismate synthase" reversible="false">
	<notes>
		<html:p>GENE_ASSOCIATION:smc00007</html:p>
		<html:p>PROTEIN_ASSOCIATION:AroC</html:p>
		<html:p>KEGG_RID:R01714</html:p>
		<html:p>PROTEIN_CLASS:4.2.3.5</html:p>
		<html:p>SUPPORT_LEVEL:Experimental</html:p>
		<html:p>REFERENCES:This study</html:p>
		<html:p>NOTES: </html:p>
	</notes>
	<listOfReactants>
		<speciesReference species="cpd00932_c0" stoichiometry="1"/>
	</listOfReactants>
	<listOfProducts>
		<speciesReference species="cpd00067_c0" stoichiometry="1"/>
		<speciesReference species="cpd00009_c0" stoichiometry="1"/>
		<speciesReference species="cpd00216_c0" stoichiometry="1"/>
	</listOfProducts>
	<kineticLaw>
		<math xmlns="http://www.w3.org/1998/Math/MathML">
			<ci> FLUX_VALUE </ci>
		</math>
		<listOfParameters>
			<parameter id="LOWER_BOUND" value="0" units="mmol_per_gDW_per_hr"/>
			<parameter id="UPPER_BOUND" value="1000" units="mmol_per_gDW_per_hr"/>
			<parameter id="OBJECTIVE_COEFFICIENT" value="0"/>
			<parameter id="FLUX_VALUE" value="0.000000" units="mmol_per_gDW_per_hr"/>
		</listOfParameters>
	</kineticLaw>
</reaction>

<reaction id="rxn00726" name="Anthranilate synthase" reversible="false">
	<notes>
		<html:p>GENE_ASSOCIATION:smc02725</html:p>
		<html:p>PROTEIN_ASSOCIATION:TrpE</html:p>
		<html:p>KEGG_RID:R00985</html:p>
		<html:p>PROTEIN_CLASS:4.1.3.27</html:p>
		<html:p>SUPPORT_LEVEL:Experimental</html:p>
		<html:p>REFERENCES:Barsomian et al 1992; This study</html:p>
		<html:p>NOTES: </html:p>
	</notes>
	<listOfReactants>
		<speciesReference species="cpd00013_c0" stoichiometry="1"/>
		<speciesReference species="cpd00216_c0" stoichiometry="1"/>
	</listOfReactants>
	<listOfProducts>
		<speciesReference species="cpd00067_c0" stoichiometry="1"/>
		<speciesReference species="cpd00020_c0" stoichiometry="1"/>
		<speciesReference species="cpd00001_c0" stoichiometry="1"/>
		<speciesReference species="cpd00093_c0" stoichiometry="1"/>
	</listOfProducts>
	<kineticLaw>
		<math xmlns="http://www.w3.org/1998/Math/MathML">
			<ci> FLUX_VALUE </ci>
		</math>
		<listOfParameters>
			<parameter id="LOWER_BOUND" value="0" units="mmol_per_gDW_per_hr"/>
			<parameter id="UPPER_BOUND" value="1000" units="mmol_per_gDW_per_hr"/>
			<parameter id="OBJECTIVE_COEFFICIENT" value="0"/>
			<parameter id="FLUX_VALUE" value="0.000000" units="mmol_per_gDW_per_hr"/>
		</listOfParameters>
	</kineticLaw>
</reaction>

<reaction id="rxn00791" name="Anthranilate phosphoribosyltransferase" reversible="false">
	<notes>
		<html:p>GENE_ASSOCIATION:smc00235</html:p>
		<html:p>PROTEIN_ASSOCIATION:TrpD</html:p>
		<html:p>KEGG_RID:R01073</html:p>
		<html:p>PROTEIN_CLASS:2.4.2.18</html:p>
		<html:p>SUPPORT_LEVEL:Experimental</html:p>
		<html:p>REFERENCES:Barsomian et al 1992; This study</html:p>
		<html:p>NOTES: </html:p>
	</notes>
	<listOfReactants>
		<speciesReference species="cpd00093_c0" stoichiometry="1"/>
		<speciesReference species="cpd00103_c0" stoichiometry="1"/>
	</listOfReactants>
	<listOfProducts>
		<speciesReference species="cpd02642_c0" stoichiometry="1"/>
		<speciesReference species="cpd00012_c0" stoichiometry="1"/>
	</listOfProducts>
	<kineticLaw>
		<math xmlns="http://www.w3.org/1998/Math/MathML">
			<ci> FLUX_VALUE </ci>
		</math>
		<listOfParameters>
			<parameter id="LOWER_BOUND" value="0" units="mmol_per_gDW_per_hr"/>
			<parameter id="UPPER_BOUND" value="1000" units="mmol_per_gDW_per_hr"/>
			<parameter id="OBJECTIVE_COEFFICIENT" value="0"/>
			<parameter id="FLUX_VALUE" value="0.000000" units="mmol_per_gDW_per_hr"/>
		</listOfParameters>
	</kineticLaw>
</reaction>

<reaction id="rxn02508" name="Phosphoribosylanthranilate isomerase" reversible="true">
	<notes>
		<html:p>GENE_ASSOCIATION:smc02767</html:p>
		<html:p>PROTEIN_ASSOCIATION:TrpF</html:p>
		<html:p>KEGG_RID:R03509</html:p>
		<html:p>PROTEIN_CLASS:5.3.1.24</html:p>
		<html:p>SUPPORT_LEVEL:Experimental</html:p>
		<html:p>REFERENCES:Barsomian et al 1992; This study</html:p>
		<html:p>NOTES: </html:p>
	</notes>
	<listOfReactants>
		<speciesReference species="cpd02642_c0" stoichiometry="1"/>
	</listOfReactants>
	<listOfProducts>
		<speciesReference species="cpd00956_c0" stoichiometry="1"/>
	</listOfProducts>
	<kineticLaw>
		<math xmlns="http://www.w3.org/1998/Math/MathML">
			<ci> FLUX_VALUE </ci>
		</math>
		<listOfParameters>
			<parameter id="LOWER_BOUND" value="-1000" units="mmol_per_gDW_per_hr"/>
			<parameter id="UPPER_BOUND" value="1000" units="mmol_per_gDW_per_hr"/>
			<parameter id="OBJECTIVE_COEFFICIENT" value="0"/>
			<parameter id="FLUX_VALUE" value="0.000000" units="mmol_per_gDW_per_hr"/>
		</listOfParameters>
	</kineticLaw>
</reaction>

<reaction id="rxn02507" name="Indole-3-glycerol phosphate synthase" reversible="false">
	<notes>
		<html:p>GENE_ASSOCIATION:smc00236</html:p>
		<html:p>PROTEIN_ASSOCIATION:TrpC</html:p>
		<html:p>KEGG_RID:R03508</html:p>
		<html:p>PROTEIN_CLASS:4.1.1.48</html:p>
		<html:p>SUPPORT_LEVEL:Experimental</html:p>
		<html:p>REFERENCES:Barsomian et al 1992; This study</html:p>
		<html:p>NOTES: </html:p>
	</notes>
	<listOfReactants>
		<speciesReference species="cpd00067_c0" stoichiometry="1"/>
		<speciesReference species="cpd00956_c0" stoichiometry="1"/>
	</listOfReactants>
	<listOfProducts>
		<speciesReference species="cpd02210_c0" stoichiometry="1"/>
		<speciesReference species="cpd00001_c0" stoichiometry="1"/>
		<speciesReference species="cpd00011_c0" stoichiometry="1"/>
	</listOfProducts>
	<kineticLaw>
		<math xmlns="http://www.w3.org/1998/Math/MathML">
			<ci> FLUX_VALUE </ci>
		</math>
		<listOfParameters>
			<parameter id="LOWER_BOUND" value="0" units="mmol_per_gDW_per_hr"/>
			<parameter id="UPPER_BOUND" value="1000" units="mmol_per_gDW_per_hr"/>
			<parameter id="OBJECTIVE_COEFFICIENT" value="0"/>
			<parameter id="FLUX_VALUE" value="0.000000" units="mmol_per_gDW_per_hr"/>
		</listOfParameters>
	</kineticLaw>
</reaction>

<reaction id="rxn01964" name="L-serine hydrolase" reversible="false">
	<notes>
		<html:p>GENE_ASSOCIATION:(smc02765 and smc02766)</html:p>
		<html:p>PROTEIN_ASSOCIATION:(TrpA and TrpB)</html:p>
		<html:p>KEGG_RID:R02722</html:p>
		<html:p>PROTEIN_CLASS:4.2.1.20</html:p>
		<html:p>SUPPORT_LEVEL:Experimental</html:p>
		<html:p>REFERENCES:Barsomian et al 1992; This study</html:p>
		<html:p>NOTES: </html:p>
	</notes>
	<listOfReactants>
		<speciesReference species="cpd02210_c0" stoichiometry="1"/>
		<speciesReference species="cpd00054_c0" stoichiometry="1"/>
	</listOfReactants>
	<listOfProducts>
		<speciesReference species="cpd00065_c0" stoichiometry="1"/>
		<speciesReference species="cpd00102_c0" stoichiometry="1"/>
		<speciesReference species="cpd00001_c0" stoichiometry="1"/>
	</listOfProducts>
	<kineticLaw>
		<math xmlns="http://www.w3.org/1998/Math/MathML">
			<ci> FLUX_VALUE </ci>
		</math>
		<listOfParameters>
			<parameter id="LOWER_BOUND" value="0" units="mmol_per_gDW_per_hr"/>
			<parameter id="UPPER_BOUND" value="1000" units="mmol_per_gDW_per_hr"/>
			<parameter id="OBJECTIVE_COEFFICIENT" value="0"/>
			<parameter id="FLUX_VALUE" value="0.000000" units="mmol_per_gDW_per_hr"/>
		</listOfParameters>
	</kineticLaw>
</reaction>

<reaction id="rxn01256" name="Chorismate pyruvatemutase" reversible="false">
	<notes>
		<html:p>GENE_ASSOCIATION:smc03858</html:p>
		<html:p>PROTEIN_ASSOCIATION:PheAa</html:p>
		<html:p>KEGG_RID:R01715</html:p>
		<html:p>PROTEIN_CLASS:5.4.99.5</html:p>
		<html:p>SUPPORT_LEVEL:Experimental</html:p>
		<html:p>REFERENCES:This study</html:p>
		<html:p>NOTES: </html:p>
	</notes>
	<listOfReactants>
		<speciesReference species="cpd00216_c0" stoichiometry="1"/>
	</listOfReactants>
	<listOfProducts>
		<speciesReference species="cpd00219_c0" stoichiometry="1"/>
	</listOfProducts>
	<kineticLaw>
		<math xmlns="http://www.w3.org/1998/Math/MathML">
			<ci> FLUX_VALUE </ci>
		</math>
		<listOfParameters>
			<parameter id="LOWER_BOUND" value="0" units="mmol_per_gDW_per_hr"/>
			<parameter id="UPPER_BOUND" value="1000" units="mmol_per_gDW_per_hr"/>
			<parameter id="OBJECTIVE_COEFFICIENT" value="0"/>
			<parameter id="FLUX_VALUE" value="0.000000" units="mmol_per_gDW_per_hr"/>
		</listOfParameters>
	</kineticLaw>
</reaction>

<reaction id="rxn01000" name="Prephenate dehydratase" reversible="false">
	<notes>
		<html:p>GENE_ASSOCIATION:smc02899</html:p>
		<html:p>PROTEIN_ASSOCIATION:PheA</html:p>
		<html:p>KEGG_RID:R01373</html:p>
		<html:p>PROTEIN_CLASS:4.2.1.91</html:p>
		<html:p>SUPPORT_LEVEL:Experimental</html:p>
		<html:p>REFERENCES:Pobigaylo et al 2006; This study</html:p>
		<html:p>NOTES: </html:p>
	</notes>
	<listOfReactants>
		<speciesReference species="cpd00219_c0" stoichiometry="1"/>
		<speciesReference species="cpd00067_c0" stoichiometry="1"/>
	</listOfReactants>
	<listOfProducts>
		<speciesReference species="cpd00001_c0" stoichiometry="1"/>
		<speciesReference species="cpd00011_c0" stoichiometry="1"/>
		<speciesReference species="cpd00143_c0" stoichiometry="1"/>
	</listOfProducts>
	<kineticLaw>
		<math xmlns="http://www.w3.org/1998/Math/MathML">
			<ci> FLUX_VALUE </ci>
		</math>
		<listOfParameters>
			<parameter id="LOWER_BOUND" value="0" units="mmol_per_gDW_per_hr"/>
			<parameter id="UPPER_BOUND" value="1000" units="mmol_per_gDW_per_hr"/>
			<parameter id="OBJECTIVE_COEFFICIENT" value="0"/>
			<parameter id="FLUX_VALUE" value="0.000000" units="mmol_per_gDW_per_hr"/>
		</listOfParameters>
	</kineticLaw>
</reaction>

<reaction id="rxn00493" name="Phenylalanine transaminase" reversible="true">
	<notes>
		<html:p>GENE_ASSOCIATION:(smc02393 or smc00710 or sma0387 or smc03885)</html:p>
		<html:p>PROTEIN_ASSOCIATION:(HisC4 or HisC1 or HisC3 or HisC2)</html:p>
		<html:p>KEGG_RID:R00694</html:p>
		<html:p>PROTEIN_CLASS:2.6.1.58</html:p>
		<html:p>SUPPORT_LEVEL:Predicted</html:p>
		<html:p>REFERENCES:Dunn 2015</html:p>
		<html:p>NOTES:Based on this TnSeq data, mutation of any of the chromosomal genes does not result in auxotrophy regardless of whether pSymA and pSymB are present.  Therefore, it is likely that at least two chromosomal copies are active, if not all four versions of this protein.</html:p>
	</notes>
	<listOfReactants>
		<speciesReference species="cpd00066_c0" stoichiometry="1"/>
		<speciesReference species="cpd00024_c0" stoichiometry="1"/>
	</listOfReactants>
	<listOfProducts>
		<speciesReference species="cpd00143_c0" stoichiometry="1"/>
		<speciesReference species="cpd00023_c0" stoichiometry="1"/>
	</listOfProducts>
	<kineticLaw>
		<math xmlns="http://www.w3.org/1998/Math/MathML">
			<ci> FLUX_VALUE </ci>
		</math>
		<listOfParameters>
			<parameter id="LOWER_BOUND" value="-1000" units="mmol_per_gDW_per_hr"/>
			<parameter id="UPPER_BOUND" value="1000" units="mmol_per_gDW_per_hr"/>
			<parameter id="OBJECTIVE_COEFFICIENT" value="0"/>
			<parameter id="FLUX_VALUE" value="0.000000" units="mmol_per_gDW_per_hr"/>
		</listOfParameters>
	</kineticLaw>
</reaction>

<reaction id="rxn01269" name="Prephenate dehydrogenase" reversible="false">
	<notes>
		<html:p>GENE_ASSOCIATION:smc00711</html:p>
		<html:p>PROTEIN_ASSOCIATION:TyrC</html:p>
		<html:p>KEGG_RID:R01730</html:p>
		<html:p>PROTEIN_CLASS:1.3.1.12</html:p>
		<html:p>SUPPORT_LEVEL:Experimental</html:p>
		<html:p>REFERENCES:This study</html:p>
		<html:p>NOTES: </html:p>
	</notes>
	<listOfReactants>
		<speciesReference species="cpd00219_c0" stoichiometry="1"/>
		<speciesReference species="cpd00006_c0" stoichiometry="1"/>
	</listOfReactants>
	<listOfProducts>
		<speciesReference species="cpd00868_c0" stoichiometry="1"/>
		<speciesReference species="cpd00011_c0" stoichiometry="1"/>
		<speciesReference species="cpd00005_c0" stoichiometry="1"/>
	</listOfProducts>
	<kineticLaw>
		<math xmlns="http://www.w3.org/1998/Math/MathML">
			<ci> FLUX_VALUE </ci>
		</math>
		<listOfParameters>
			<parameter id="LOWER_BOUND" value="0" units="mmol_per_gDW_per_hr"/>
			<parameter id="UPPER_BOUND" value="1000" units="mmol_per_gDW_per_hr"/>
			<parameter id="OBJECTIVE_COEFFICIENT" value="0"/>
			<parameter id="FLUX_VALUE" value="0.000000" units="mmol_per_gDW_per_hr"/>
		</listOfParameters>
	</kineticLaw>
</reaction>

<reaction id="rxn00527" name="Tyrosine transaminase" reversible="true">
	<notes>
		<html:p>GENE_ASSOCIATION:(smc04326 or smc01578 or smc00294 or smc00387 or smc02262 or smb20039 or smc01969 or smc04386 or smc03885 or smc02393 or smc00710 or sma0387)</html:p>
		<html:p>PROTEIN_ASSOCIATION:(Smc04326 or AatA or Smc00294 or TatA or Smc02262 or Smb20039 or Smc01969 or AatB or HisC2 or HisC4 or HisC1 or HisC3)</html:p>
		<html:p>KEGG_RID:R00734</html:p>
		<html:p>PROTEIN_CLASS:2.6.1.57</html:p>
		<html:p>SUPPORT_LEVEL:Predicted</html:p>
		<html:p>REFERENCES:Dunn 2015</html:p>
		<html:p>NOTES:No mutation of any one of the listed genes appeared to result in tyrosine auxotrophy in this TnSeq data, suggesting that at least two enzymes must have this function.  While aatA mutations did appear to result in auxotrophy, this was likely due to AatA being involved in asparate biosynthesis.</html:p>
	</notes>
	<listOfReactants>
		<speciesReference species="cpd00024_c0" stoichiometry="1"/>
		<speciesReference species="cpd00069_c0" stoichiometry="1"/>
	</listOfReactants>
	<listOfProducts>
		<speciesReference species="cpd00868_c0" stoichiometry="1"/>
		<speciesReference species="cpd00023_c0" stoichiometry="1"/>
	</listOfProducts>
	<kineticLaw>
		<math xmlns="http://www.w3.org/1998/Math/MathML">
			<ci> FLUX_VALUE </ci>
		</math>
		<listOfParameters>
			<parameter id="LOWER_BOUND" value="-1000" units="mmol_per_gDW_per_hr"/>
			<parameter id="UPPER_BOUND" value="1000" units="mmol_per_gDW_per_hr"/>
			<parameter id="OBJECTIVE_COEFFICIENT" value="0"/>
			<parameter id="FLUX_VALUE" value="0.000000" units="mmol_per_gDW_per_hr"/>
		</listOfParameters>
	</kineticLaw>
</reaction>

<reaction id="rxn05036" name="Prephenate transaminase" reversible="true">
	<notes>
		<html:p>GENE_ASSOCIATION:(smc04326 or smc01578 or smc00294 or smc00387 or smc02262 or smb20039 or smc01969 or smc04386)</html:p>
		<html:p>PROTEIN_ASSOCIATION:(Smc04326 or AatA or Smc00294 or TatA or Smc02262 or Smb20039 or Smc01969 or AatB)</html:p>
		<html:p>KEGG_RID:R07276</html:p>
		<html:p>PROTEIN_CLASS:2.6.1.79</html:p>
		<html:p>SUPPORT_LEVEL:Predicted</html:p>
		<html:p>REFERENCES:Dunn 2015</html:p>
		<html:p>NOTES:No mutation of any one of the listed genes appeared to result in tyrosine auxotrophy in this TnSeq data, suggesting that at least two enzymes must have this function.  While aatA mutations did appear to result in auxotrophy, this was likely due to AatA being involved in asparate biosynthesis.</html:p>
	</notes>
	<listOfReactants>
		<speciesReference species="cpd00024_c0" stoichiometry="1"/>
		<speciesReference species="cpd00616_c0" stoichiometry="1"/>
	</listOfReactants>
	<listOfProducts>
		<speciesReference species="cpd00219_c0" stoichiometry="1"/>
		<speciesReference species="cpd00023_c0" stoichiometry="1"/>
	</listOfProducts>
	<kineticLaw>
		<math xmlns="http://www.w3.org/1998/Math/MathML">
			<ci> FLUX_VALUE </ci>
		</math>
		<listOfParameters>
			<parameter id="LOWER_BOUND" value="-1000" units="mmol_per_gDW_per_hr"/>
			<parameter id="UPPER_BOUND" value="1000" units="mmol_per_gDW_per_hr"/>
			<parameter id="OBJECTIVE_COEFFICIENT" value="0"/>
			<parameter id="FLUX_VALUE" value="0.000000" units="mmol_per_gDW_per_hr"/>
		</listOfParameters>
	</kineticLaw>
</reaction>

<reaction id="rxn00525" name="L-argonate oxioreductase" reversible="false">
	<notes>
		<html:p>GENE_ASSOCIATION:smc00711</html:p>
		<html:p>PROTEIN_ASSOCIATION:TyrC</html:p>
		<html:p>KEGG_RID:R00732</html:p>
		<html:p>PROTEIN_CLASS:1.3.1.43</html:p>
		<html:p>SUPPORT_LEVEL:Experimental</html:p>
		<html:p>REFERENCES:This study</html:p>
		<html:p>NOTES: </html:p>
	</notes>
	<listOfReactants>
		<speciesReference species="cpd00003_c0" stoichiometry="1"/>
		<speciesReference species="cpd00616_c0" stoichiometry="1"/>
	</listOfReactants>
	<listOfProducts>
		<speciesReference species="cpd00004_c0" stoichiometry="1"/>
		<speciesReference species="cpd00011_c0" stoichiometry="1"/>
		<speciesReference species="cpd00069_c0" stoichiometry="1"/>
	</listOfProducts>
	<kineticLaw>
		<math xmlns="http://www.w3.org/1998/Math/MathML">
			<ci> FLUX_VALUE </ci>
		</math>
		<listOfParameters>
			<parameter id="LOWER_BOUND" value="0" units="mmol_per_gDW_per_hr"/>
			<parameter id="UPPER_BOUND" value="1000" units="mmol_per_gDW_per_hr"/>
			<parameter id="OBJECTIVE_COEFFICIENT" value="0"/>
			<parameter id="FLUX_VALUE" value="0.000000" units="mmol_per_gDW_per_hr"/>
		</listOfParameters>
	</kineticLaw>
</reaction>

<!--Alanine biosynthesis-->

<reaction id="rxn00278" name="Alanine dehydrogenase" reversible="true">
	<notes>
		<html:p>GENE_ASSOCIATION:(smc01169 or Unknown)</html:p>
		<html:p>PROTEIN_ASSOCIATION:(Ald or Unknown)</html:p>
		<html:p>KEGG_RID:R00396</html:p>
		<html:p>PROTEIN_CLASS:1.4.1.1</html:p>
		<html:p>SUPPORT_LEVEL:Predicted</html:p>
		<html:p>REFERENCES:</html:p>
		<html:p>NOTES:Mutation of ald did not appear to result in alanine auxotrophy in this TnSeq data.  This suggests that either an alternate alanine dehydrogenase exists, or L-alanine is produce through an alternate route.  Therefore, Unknowns have been included with this reaction, and an alternate pathway through D-alanine has also been added (see rxns rnx00849 and rxn00283).</html:p>
	</notes>
	<listOfReactants>
		<speciesReference species="cpd00001_c0" stoichiometry="1"/>
		<speciesReference species="cpd00003_c0" stoichiometry="1"/>
		<speciesReference species="cpd00035_c0" stoichiometry="1"/>
	</listOfReactants>
	<listOfProducts>
		<speciesReference species="cpd00067_c0" stoichiometry="1"/>
		<speciesReference species="cpd00020_c0" stoichiometry="1"/>
		<speciesReference species="cpd00013_c0" stoichiometry="1"/>
		<speciesReference species="cpd00004_c0" stoichiometry="1"/>
	</listOfProducts>
	<kineticLaw>
		<math xmlns="http://www.w3.org/1998/Math/MathML">
			<ci> FLUX_VALUE </ci>
		</math>
		<listOfParameters>
			<parameter id="LOWER_BOUND" value="-1000" units="mmol_per_gDW_per_hr"/>
			<parameter id="UPPER_BOUND" value="1000" units="mmol_per_gDW_per_hr"/>
			<parameter id="OBJECTIVE_COEFFICIENT" value="0"/>
			<parameter id="FLUX_VALUE" value="0.000000" units="mmol_per_gDW_per_hr"/>
		</listOfParameters>
	</kineticLaw>
</reaction>

<reaction id="rxn00849" name="D-alanine transaminase" reversible="true">
	<notes>
		<html:p>GENE_ASSOCIATION:(sma0093 or smc01047)</html:p>
		<html:p>PROTEIN_ASSOCIATION:(Sma0093 or Smc01047)</html:p>
		<html:p>KEGG_RID:R01148</html:p>
		<html:p>PROTEIN_CLASS:2.6.1.21</html:p>
		<html:p>SUPPORT_LEVEL:Predicted</html:p>
		<html:p>REFERENCES:</html:p>
		<html:p>NOTES: </html:p>
	</notes>
	<listOfReactants>
		<speciesReference species="cpd00024_c0" stoichiometry="1"/>
		<speciesReference species="cpd00117_c0" stoichiometry="1"/>
	</listOfReactants>
	<listOfProducts>
		<speciesReference species="cpd00186_c0" stoichiometry="1"/>
		<speciesReference species="cpd00020_c0" stoichiometry="1"/>
	</listOfProducts>
	<kineticLaw>
		<math xmlns="http://www.w3.org/1998/Math/MathML">
			<ci> FLUX_VALUE </ci>
		</math>
		<listOfParameters>
			<parameter id="LOWER_BOUND" value="-1000" units="mmol_per_gDW_per_hr"/>
			<parameter id="UPPER_BOUND" value="1000" units="mmol_per_gDW_per_hr"/>
			<parameter id="OBJECTIVE_COEFFICIENT" value="0"/>
			<parameter id="FLUX_VALUE" value="0.000000" units="mmol_per_gDW_per_hr"/>
		</listOfParameters>
	</kineticLaw>
</reaction>

<reaction id="rxn00283" name="L-alanine racemase" reversible="true">
	<notes>
		<html:p>GENE_ASSOCIATION:smc00557</html:p>
		<html:p>PROTEIN_ASSOCIATION:Alr</html:p>
		<html:p>KEGG_RID:R00401</html:p>
		<html:p>PROTEIN_CLASS:5.1.1.1</html:p>
		<html:p>SUPPORT_LEVEL:Predicted</html:p>
		<html:p>REFERENCES:</html:p>
		<html:p>NOTES: </html:p>
	</notes>
	<listOfReactants>
		<speciesReference species="cpd00035_c0" stoichiometry="1"/>
	</listOfReactants>
	<listOfProducts>
		<speciesReference species="cpd00117_c0" stoichiometry="1"/>
	</listOfProducts>
	<kineticLaw>
		<math xmlns="http://www.w3.org/1998/Math/MathML">
			<ci> FLUX_VALUE </ci>
		</math>
		<listOfParameters>
			<parameter id="LOWER_BOUND" value="-1000" units="mmol_per_gDW_per_hr"/>
			<parameter id="UPPER_BOUND" value="1000" units="mmol_per_gDW_per_hr"/>
			<parameter id="OBJECTIVE_COEFFICIENT" value="0"/>
			<parameter id="FLUX_VALUE" value="0.000000" units="mmol_per_gDW_per_hr"/>
		</listOfParameters>
	</kineticLaw>
</reaction>

<!--Valine, leucine, isoleucine biosynthesis-->

<reaction id="rxn00737" name="Threonine dehydratase" reversible="false">
	<notes>
		<html:p>GENE_ASSOCIATION:smc00936</html:p>
		<html:p>PROTEIN_ASSOCIATION:IlvA</html:p>
		<html:p>KEGG_RID:R00996</html:p>
		<html:p>PROTEIN_CLASS:4.3.1.19</html:p>
		<html:p>SUPPORT_LEVEL:Predicted</html:p>
		<html:p>REFERENCES:</html:p>
		<html:p>NOTES:ilvA did not appear to be essential for branched chain amino acid metabolism in this TnSeq data, which may be due to a bypass through rxn02302</html:p>
	</notes>
	<listOfReactants>
		<speciesReference species="cpd00161_c0" stoichiometry="1"/>
	</listOfReactants>
	<listOfProducts>
		<speciesReference species="cpd00013_c0" stoichiometry="1"/>
		<speciesReference species="cpd00094_c0" stoichiometry="1"/>
	</listOfProducts>
	<kineticLaw>
		<math xmlns="http://www.w3.org/1998/Math/MathML">
			<ci> FLUX_VALUE </ci>
		</math>
		<listOfParameters>
			<parameter id="LOWER_BOUND" value="0" units="mmol_per_gDW_per_hr"/>
			<parameter id="UPPER_BOUND" value="1000" units="mmol_per_gDW_per_hr"/>
			<parameter id="OBJECTIVE_COEFFICIENT" value="0"/>
			<parameter id="FLUX_VALUE" value="0.000000" units="mmol_per_gDW_per_hr"/>
		</listOfParameters>
	</kineticLaw>
</reaction>

<reaction id="rxn02302" name="O-Acetyl-L-homoserine succinate-lyase" reversible="false">
	<notes>
		<html:p>GENE_ASSOCIATION:(smc02595 and smc01976)</html:p>
		<html:p>PROTEIN_ASSOCIATION:(MetB or Smc01976)</html:p>
		<html:p>KEGG_RID:R00999</html:p>
		<html:p>PROTEIN_CLASS:2.5.1.48</html:p>
		<html:p>SUPPORT_LEVEL:Predicted</html:p>
		<html:p>REFERENCES:</html:p>
		<html:p>NOTES: </html:p>
	</notes>
	<listOfReactants>
		<speciesReference species="cpd00001_c0" stoichiometry="1"/>
		<speciesReference species="cpd00822_c0" stoichiometry="1"/>
	</listOfReactants>
	<listOfProducts>
		<speciesReference species="cpd00067_c0" stoichiometry="1"/>
		<speciesReference species="cpd00036_c0" stoichiometry="1"/>
		<speciesReference species="cpd00013_c0" stoichiometry="1"/>
		<speciesReference species="cpd00094_c0" stoichiometry="1"/>
	</listOfProducts>
	<kineticLaw>
		<math xmlns="http://www.w3.org/1998/Math/MathML">
			<ci> FLUX_VALUE </ci>
		</math>
		<listOfParameters>
			<parameter id="LOWER_BOUND" value="0" units="mmol_per_gDW_per_hr"/>
			<parameter id="UPPER_BOUND" value="1000" units="mmol_per_gDW_per_hr"/>
			<parameter id="OBJECTIVE_COEFFICIENT" value="0"/>
			<parameter id="FLUX_VALUE" value="0.000000" units="mmol_per_gDW_per_hr"/>
		</listOfParameters>
	</kineticLaw>
</reaction>

<reaction id="rxn03194" name="(S)-2-aceto-2-hydroxybutanoate synthase" reversible="true">
	<notes>
		<html:p>GENE_ASSOCIATION:(smc01431 and (smc01430 or NonEssential))</html:p>
		<html:p>PROTEIN_ASSOCIATION:(IlvI and (IlvH or NonEssential))</html:p>
		<html:p>KEGG_RID:R04673</html:p>
		<html:p>PROTEIN_CLASS:2.2.1.6</html:p>
		<html:p>SUPPORT_LEVEL:Experimental</html:p>
		<html:p>REFERENCES:de las Nieves Peltzer et al 2008; This study</html:p>
		<html:p>NOTES:The IlvH protein is not-essential for this reaction (not due to redundancy, but simply because the protein is non-essential), but the reaction is essential for branched chain amino acid biosynthesis.  Therefore the 'or NonEssential' was added to represent this and allow the reaction to proceed when ilvH is deleted in silico.</html:p>
	</notes>
	<listOfReactants>
		<speciesReference species="cpd03049b_c0" stoichiometry="1"/>
		<speciesReference species="cpd00094_c0" stoichiometry="1"/>
	</listOfReactants>
	<listOfProducts>
		<speciesReference species="cpd00498_c0" stoichiometry="1"/>
		<speciesReference species="cpd00056_c0" stoichiometry="1"/>
	</listOfProducts>
	<kineticLaw>
		<math xmlns="http://www.w3.org/1998/Math/MathML">
			<ci> FLUX_VALUE </ci>
		</math>
		<listOfParameters>
			<parameter id="LOWER_BOUND" value="-1000" units="mmol_per_gDW_per_hr"/>
			<parameter id="UPPER_BOUND" value="1000" units="mmol_per_gDW_per_hr"/>
			<parameter id="OBJECTIVE_COEFFICIENT" value="0"/>
			<parameter id="FLUX_VALUE" value="0.000000" units="mmol_per_gDW_per_hr"/>
		</listOfParameters>
	</kineticLaw>
</reaction>

<reaction id="rxn03436" name="(S)-2-aceto-2-hydroxybutanoate reductoisomerase reaction 1" reversible="true">
	<notes>
		<html:p>GENE_ASSOCIATION:smc04346</html:p>
		<html:p>PROTEIN_ASSOCIATION:IlvC</html:p>
		<html:p>KEGG_RID:R05069</html:p>
		<html:p>PROTEIN_CLASS:1.1.1.86</html:p>
		<html:p>SUPPORT_LEVEL:Experimental</html:p>
		<html:p>REFERENCES:de las Nieves Peltzer et al 2008; This study</html:p>
		<html:p>NOTES:The evidence from this study includes both Tn-seq and independent mutagenesis and confirmation of auxotrophy.</html:p>
	</notes>
	<listOfReactants>
		<speciesReference species="cpd00498_c0" stoichiometry="1"/>
	</listOfReactants>
	<listOfProducts>
		<speciesReference species="cpd10162_c0" stoichiometry="1"/>
	</listOfProducts>
	<kineticLaw>
		<math xmlns="http://www.w3.org/1998/Math/MathML">
			<ci> FLUX_VALUE </ci>
		</math>
		<listOfParameters>
			<parameter id="LOWER_BOUND" value="-1000" units="mmol_per_gDW_per_hr"/>
			<parameter id="UPPER_BOUND" value="1000" units="mmol_per_gDW_per_hr"/>
			<parameter id="OBJECTIVE_COEFFICIENT" value="0"/>
			<parameter id="FLUX_VALUE" value="0.000000" units="mmol_per_gDW_per_hr"/>
		</listOfParameters>
	</kineticLaw>
</reaction>

<reaction id="rxn03435" name="(S)-2-aceto-2-hydroxybutanoate reductoisomerase reaction 2" reversible="true">
	<notes>
		<html:p>GENE_ASSOCIATION:smc04346</html:p>
		<html:p>PROTEIN_ASSOCIATION:IlvC</html:p>
		<html:p>KEGG_RID:R05068</html:p>
		<html:p>PROTEIN_CLASS:1.1.1.86</html:p>
		<html:p>SUPPORT_LEVEL:Experimental</html:p>
		<html:p>REFERENCES:de las Nieves Peltzer et al 2008; This study</html:p>
		<html:p>NOTES:The evidence from this study includes both Tn-seq and independent mutagenesis and confirmation of auxotrophy.</html:p>
	</notes>
	<listOfReactants>
		<speciesReference species="cpd00006_c0" stoichiometry="1"/>
		<speciesReference species="cpd02535_c0" stoichiometry="1"/>
	</listOfReactants>
	<listOfProducts>
		<speciesReference species="cpd00067_c0" stoichiometry="1"/>
		<speciesReference species="cpd10162_c0" stoichiometry="1"/>
		<speciesReference species="cpd00005_c0" stoichiometry="1"/>
	</listOfProducts>
	<kineticLaw>
		<math xmlns="http://www.w3.org/1998/Math/MathML">
			<ci> FLUX_VALUE </ci>
		</math>
		<listOfParameters>
			<parameter id="LOWER_BOUND" value="-1000" units="mmol_per_gDW_per_hr"/>
			<parameter id="UPPER_BOUND" value="1000" units="mmol_per_gDW_per_hr"/>
			<parameter id="OBJECTIVE_COEFFICIENT" value="0"/>
			<parameter id="FLUX_VALUE" value="0.000000" units="mmol_per_gDW_per_hr"/>
		</listOfParameters>
	</kineticLaw>
</reaction>

<reaction id="rxn03437" name="(R)-2_3-dihydroxy-3-methylpentanoate dehydratase" reversible="false">
	<notes>
		<html:p>GENE_ASSOCIATION:smc04045</html:p>
		<html:p>PROTEIN_ASSOCIATION:IlvD2</html:p>
		<html:p>KEGG_RID:R05070</html:p>
		<html:p>PROTEIN_CLASS:4.2.1.9</html:p>
		<html:p>SUPPORT_LEVEL:Experimental</html:p>
		<html:p>REFERENCES:de las Nieves Peltzer et al 2008; This study</html:p>
		<html:p>NOTES: </html:p>
	</notes>
	<listOfReactants>
		<speciesReference species="cpd02535_c0" stoichiometry="1"/>
	</listOfReactants>
	<listOfProducts>
		<speciesReference species="cpd00508_c0" stoichiometry="1"/>
		<speciesReference species="cpd00001_c0" stoichiometry="1"/>
	</listOfProducts>
	<kineticLaw>
		<math xmlns="http://www.w3.org/1998/Math/MathML">
			<ci> FLUX_VALUE </ci>
		</math>
		<listOfParameters>
			<parameter id="LOWER_BOUND" value="0" units="mmol_per_gDW_per_hr"/>
			<parameter id="UPPER_BOUND" value="1000" units="mmol_per_gDW_per_hr"/>
			<parameter id="OBJECTIVE_COEFFICIENT" value="0"/>
			<parameter id="FLUX_VALUE" value="0.000000" units="mmol_per_gDW_per_hr"/>
		</listOfParameters>
	</kineticLaw>
</reaction>

<reaction id="rxn01575" name="Isoleucine aminotransferase" reversible="true">
	<notes>
		<html:p>GENE_ASSOCIATION:(smc00042 or smc02896)</html:p>
		<html:p>PROTEIN_ASSOCIATION:(IlvE2 or IlvE1)</html:p>
		<html:p>KEGG_RID:R02199</html:p>
		<html:p>PROTEIN_CLASS:2.6.1.42</html:p>
		<html:p>SUPPORT_LEVEL:Predicted</html:p>
		<html:p>REFERENCES:</html:p>
		<html:p>NOTES:Mutants of either just ilvE2 or ilvE1 are prototrophs (de las Nieves Peltzer et al 2008), and so both may catalyze this reaction.</html:p>
	</notes>
	<listOfReactants>
		<speciesReference species="cpd00024_c0" stoichiometry="1"/>
		<speciesReference species="cpd00322_c0" stoichiometry="1"/>
	</listOfReactants>
	<listOfProducts>
		<speciesReference species="cpd00508_c0" stoichiometry="1"/>
		<speciesReference species="cpd00023_c0" stoichiometry="1"/>
	</listOfProducts>
	<kineticLaw>
		<math xmlns="http://www.w3.org/1998/Math/MathML">
			<ci> FLUX_VALUE </ci>
		</math>
		<listOfParameters>
			<parameter id="LOWER_BOUND" value="-1000" units="mmol_per_gDW_per_hr"/>
			<parameter id="UPPER_BOUND" value="1000" units="mmol_per_gDW_per_hr"/>
			<parameter id="OBJECTIVE_COEFFICIENT" value="0"/>
			<parameter id="FLUX_VALUE" value="0.000000" units="mmol_per_gDW_per_hr"/>
		</listOfParameters>
	</kineticLaw>
</reaction>

<reaction id="rxn02185" name="Acetolactate synthase" reversible="true">
	<notes>
		<html:p>GENE_ASSOCIATION:(smc01431 and (smc01430 or NonEssential))</html:p>
		<html:p>PROTEIN_ASSOCIATION:(IlvI and (IlvH or NonEssential))</html:p>
		<html:p>KEGG_RID:R03050</html:p>
		<html:p>PROTEIN_CLASS:2.2.1.6</html:p>
		<html:p>SUPPORT_LEVEL:Experimental</html:p>
		<html:p>REFERENCES:de las Nieves Peltzer et al 2008; This study</html:p>
		<html:p>NOTES:The IlvH protein is not-essential for this reaction (not due to redundancy, but simply because the protein is non-essential), but the reaction is essential for branched chain amino acid biosynthesis.  Therefore the 'or NonEssential' was added to represent this and allow the reaction to proceed when IlvH is deleted in silico.</html:p>
	</notes>
	<listOfReactants>
		<speciesReference species="cpd00668_c0" stoichiometry="1"/>
		<speciesReference species="cpd00056_c0" stoichiometry="1"/>
	</listOfReactants>
	<listOfProducts>
		<speciesReference species="cpd03049b_c0" stoichiometry="1"/>
		<speciesReference species="cpd00020_c0" stoichiometry="1"/>
	</listOfProducts>
	<kineticLaw>
		<math xmlns="http://www.w3.org/1998/Math/MathML">
			<ci> FLUX_VALUE </ci>
		</math>
		<listOfParameters>
			<parameter id="LOWER_BOUND" value="-1000" units="mmol_per_gDW_per_hr"/>
			<parameter id="UPPER_BOUND" value="1000" units="mmol_per_gDW_per_hr"/>
			<parameter id="OBJECTIVE_COEFFICIENT" value="0"/>
			<parameter id="FLUX_VALUE" value="0.000000" units="mmol_per_gDW_per_hr"/>
		</listOfParameters>
	</kineticLaw>
</reaction>

<reaction id="rxn00011b" name="Acetolactone synthease _ thiamine diphosphate acetaldehyde transferase" reversible="false">
	<notes>
		<html:p>GENE_ASSOCIATION:(smc01431 and (smc01430 or NonEssential))</html:p>
		<html:p>PROTEIN_ASSOCIATION:(IlvI and (IlvH or NonEssential))</html:p>
		<html:p>KEGG_RID:R00014</html:p>
		<html:p>PROTEIN_CLASS:2.2.1.6</html:p>
		<html:p>SUPPORT_LEVEL:Experimental</html:p>
		<html:p>REFERENCES:de las Nieves Peltzer et al 2008; This study</html:p>
		<html:p>NOTES:The IlvH protein is not-essential for this reaction (not due to redundancy, but simply because the protein is non-essential), but the reaction is essential for branched chain amino acid biosynthesis.  Therefore the 'or NonEssential' was added to represent this and allow the reaction to proceed when IlvH is deleted in silico.</html:p>
	</notes>
	<listOfReactants>
		<speciesReference species="cpd00067_c0" stoichiometry="1"/>
		<speciesReference species="cpd00020_c0" stoichiometry="1"/>
		<speciesReference species="cpd00056_c0" stoichiometry="1"/>
	</listOfReactants>
	<listOfProducts>
		<speciesReference species="cpd03049b_c0" stoichiometry="1"/>
		<speciesReference species="cpd00011_c0" stoichiometry="1"/>
	</listOfProducts>
	<kineticLaw>
		<math xmlns="http://www.w3.org/1998/Math/MathML">
			<ci> FLUX_VALUE </ci>
		</math>
		<listOfParameters>
			<parameter id="LOWER_BOUND" value="0" units="mmol_per_gDW_per_hr"/>
			<parameter id="UPPER_BOUND" value="1000" units="mmol_per_gDW_per_hr"/>
			<parameter id="OBJECTIVE_COEFFICIENT" value="0"/>
			<parameter id="FLUX_VALUE" value="0.000000" units="mmol_per_gDW_per_hr"/>
		</listOfParameters>
	</kineticLaw>
</reaction>

<reaction id="rxn02187" name="Acetolactate methylmutase" reversible="true">
	<notes>
		<html:p>GENE_ASSOCIATION:smc04346</html:p>
		<html:p>PROTEIN_ASSOCIATION:IlvC</html:p>
		<html:p>KEGG_RID:R05071</html:p>
		<html:p>PROTEIN_CLASS:5.4.99.3</html:p>
		<html:p>SUPPORT_LEVEL:Experimental</html:p>
		<html:p>REFERENCES:de las Nieves Peltzer et al 2008; This study</html:p>
		<html:p>NOTES:The evidence from this study includes both Tn-seq and independent mutagenesis and confirmation of auxotrophy.</html:p>
	</notes>
	<listOfReactants>
		<speciesReference species="cpd00668_c0" stoichiometry="1"/>
	</listOfReactants>
	<listOfProducts>
		<speciesReference species="cpd02569_c0" stoichiometry="1"/>
	</listOfProducts>
	<kineticLaw>
		<math xmlns="http://www.w3.org/1998/Math/MathML">
			<ci> FLUX_VALUE </ci>
		</math>
		<listOfParameters>
			<parameter id="LOWER_BOUND" value="-1000" units="mmol_per_gDW_per_hr"/>
			<parameter id="UPPER_BOUND" value="1000" units="mmol_per_gDW_per_hr"/>
			<parameter id="OBJECTIVE_COEFFICIENT" value="0"/>
			<parameter id="FLUX_VALUE" value="0.000000" units="mmol_per_gDW_per_hr"/>
		</listOfParameters>
	</kineticLaw>
</reaction>

<reaction id="rxn03068" name="(R)-2_3-dihydroxy-3-methylbutanoate oxidoreductase" reversible="true">
	<notes>
		<html:p>GENE_ASSOCIATION:smc04346</html:p>
		<html:p>PROTEIN_ASSOCIATION:IlvC</html:p>
		<html:p>KEGG_RID:R04440</html:p>
		<html:p>PROTEIN_CLASS:1.1.1.86</html:p>
		<html:p>SUPPORT_LEVEL:Experimental</html:p>
		<html:p>REFERENCES:de las Nieves Peltzer et al 2008; This study</html:p>
		<html:p>NOTES:The evidence from this study includes both Tn-seq and independent mutagenesis and confirmation of auxotrophy.</html:p>
	</notes>
	<listOfReactants>
		<speciesReference species="cpd00006_c0" stoichiometry="1"/>
		<speciesReference species="cpd02498_c0" stoichiometry="1"/>
	</listOfReactants>
	<listOfProducts>
		<speciesReference species="cpd00067_c0" stoichiometry="1"/>
		<speciesReference species="cpd02569_c0" stoichiometry="1"/>
		<speciesReference species="cpd00005_c0" stoichiometry="1"/>
	</listOfProducts>
	<kineticLaw>
		<math xmlns="http://www.w3.org/1998/Math/MathML">
			<ci> FLUX_VALUE </ci>
		</math>
		<listOfParameters>
			<parameter id="LOWER_BOUND" value="-1000" units="mmol_per_gDW_per_hr"/>
			<parameter id="UPPER_BOUND" value="1000" units="mmol_per_gDW_per_hr"/>
			<parameter id="OBJECTIVE_COEFFICIENT" value="0"/>
			<parameter id="FLUX_VALUE" value="0.000000" units="mmol_per_gDW_per_hr"/>
		</listOfParameters>
	</kineticLaw>
</reaction>

<reaction id="rxn00898" name="2_3_Dihydroxy_3_methylbutanoate_hydro_lyase_c0" reversible="false">
	<notes>
		<html:p>GENE_ASSOCIATION:smc04045</html:p>
		<html:p>PROTEIN_ASSOCIATION:IlvD2</html:p>
		<html:p>KEGG_RID:R04441</html:p>
		<html:p>PROTEIN_CLASS:4.2.1.9</html:p>
		<html:p>SUPPORT_LEVEL:Experimental</html:p>
		<html:p>REFERENCES:de las Nieves Peltzer et al 2008; This study</html:p>
		<html:p>NOTES: </html:p>
	</notes>
	<listOfReactants>
		<speciesReference species="cpd02498_c0" stoichiometry="1"/>
	</listOfReactants>
	<listOfProducts>
		<speciesReference species="cpd00123_c0" stoichiometry="1"/>
		<speciesReference species="cpd00001_c0" stoichiometry="1"/>
	</listOfProducts>
	<kineticLaw>
		<math xmlns="http://www.w3.org/1998/Math/MathML">
			<ci> FLUX_VALUE </ci>
		</math>
		<listOfParameters>
			<parameter id="LOWER_BOUND" value="0" units="mmol_per_gDW_per_hr"/>
			<parameter id="UPPER_BOUND" value="1000" units="mmol_per_gDW_per_hr"/>
			<parameter id="OBJECTIVE_COEFFICIENT" value="0"/>
			<parameter id="FLUX_VALUE" value="0.000000" units="mmol_per_gDW_per_hr"/>
		</listOfParameters>
	</kineticLaw>
</reaction>

<reaction id="rxn00903" name="Valine aminotransferase" reversible="true">
	<notes>
		<html:p>GENE_ASSOCIATION:(smc00042 or smc02896)</html:p>
		<html:p>PROTEIN_ASSOCIATION:(IlvE2 or IlvE1)</html:p>
		<html:p>KEGG_RID:R01214</html:p>
		<html:p>PROTEIN_CLASS:2.6.1.6</html:p>
		<html:p>SUPPORT_LEVEL:Predicted</html:p>
		<html:p>REFERENCES:</html:p>
		<html:p>NOTES:Mutants of either just ilvE2 or ilvE1 are prototrophs (de las Nieves Peltzer et al 2008), and so both may catalyze this reaction</html:p>
	</notes>
	<listOfReactants>
		<speciesReference species="cpd00024_c0" stoichiometry="1"/>
		<speciesReference species="cpd00156_c0" stoichiometry="1"/>
	</listOfReactants>
	<listOfProducts>
		<speciesReference species="cpd00123_c0" stoichiometry="1"/>
		<speciesReference species="cpd00023_c0" stoichiometry="1"/>
	</listOfProducts>
	<kineticLaw>
		<math xmlns="http://www.w3.org/1998/Math/MathML">
			<ci> FLUX_VALUE </ci>
		</math>
		<listOfParameters>
			<parameter id="LOWER_BOUND" value="-1000" units="mmol_per_gDW_per_hr"/>
			<parameter id="UPPER_BOUND" value="1000" units="mmol_per_gDW_per_hr"/>
			<parameter id="OBJECTIVE_COEFFICIENT" value="0"/>
			<parameter id="FLUX_VALUE" value="0.000000" units="mmol_per_gDW_per_hr"/>
		</listOfParameters>
	</kineticLaw>
</reaction>

<reaction id="rxn00902" name="2-isopropylmalate synthase" reversible="false">
	<notes>
		<html:p>GENE_ASSOCIATION:smc02717</html:p>
		<html:p>PROTEIN_ASSOCIATION:LeuA1</html:p>
		<html:p>KEGG_RID:R01213</html:p>
		<html:p>PROTEIN_CLASS:4.1.3.12</html:p>
		<html:p>SUPPORT_LEVEL:Experimental</html:p>
		<html:p>REFERENCES:Sanjuán-Pinilla et al 2002; de las Nieves Peltzer et al 2008</html:p>
		<html:p>NOTES: </html:p>
	</notes>
	<listOfReactants>
		<speciesReference species="cpd00123_c0" stoichiometry="1"/>
		<speciesReference species="cpd00001_c0" stoichiometry="1"/>
		<speciesReference species="cpd00022_c0" stoichiometry="1"/>
	</listOfReactants>
	<listOfProducts>
		<speciesReference species="cpd00067_c0" stoichiometry="1"/>
		<speciesReference species="cpd01646_c0" stoichiometry="1"/>
		<speciesReference species="cpd00010_c0" stoichiometry="1"/>
	</listOfProducts>
	<kineticLaw>
		<math xmlns="http://www.w3.org/1998/Math/MathML">
			<ci> FLUX_VALUE </ci>
		</math>
		<listOfParameters>
			<parameter id="LOWER_BOUND" value="0" units="mmol_per_gDW_per_hr"/>
			<parameter id="UPPER_BOUND" value="1000" units="mmol_per_gDW_per_hr"/>
			<parameter id="OBJECTIVE_COEFFICIENT" value="0"/>
			<parameter id="FLUX_VALUE" value="0.000000" units="mmol_per_gDW_per_hr"/>
		</listOfParameters>
	</kineticLaw>
</reaction>

<reaction id="rxn02789" name="2-isopropylmalate isomerase" reversible="true">
	<notes>
		<html:p>GENE_ASSOCIATION:(smc03795 and smc03823)</html:p>
		<html:p>PROTEIN_ASSOCIATION:(LeuD and LeuC)</html:p>
		<html:p>KEGG_RID:R03968</html:p>
		<html:p>PROTEIN_CLASS:4.2.1.33</html:p>
		<html:p>SUPPORT_LEVEL:Experimental</html:p>
		<html:p>REFERENCES:de las Nieves Peltzer et al 2008; This study</html:p>
		<html:p>NOTES: </html:p>
	</notes>
	<listOfReactants>
		<speciesReference species="cpd01646_c0" stoichiometry="1"/>
	</listOfReactants>
	<listOfProducts>
		<speciesReference species="cpd01710_c0" stoichiometry="1"/>
		<speciesReference species="cpd00001_c0" stoichiometry="1"/>
	</listOfProducts>
	<kineticLaw>
		<math xmlns="http://www.w3.org/1998/Math/MathML">
			<ci> FLUX_VALUE </ci>
		</math>
		<listOfParameters>
			<parameter id="LOWER_BOUND" value="-1000" units="mmol_per_gDW_per_hr"/>
			<parameter id="UPPER_BOUND" value="1000" units="mmol_per_gDW_per_hr"/>
			<parameter id="OBJECTIVE_COEFFICIENT" value="0"/>
			<parameter id="FLUX_VALUE" value="0.000000" units="mmol_per_gDW_per_hr"/>
		</listOfParameters>
	</kineticLaw>
</reaction>

<reaction id="rxn02811" name="3-isopropylmalate hydrolyase" reversible="true">
	<notes>
		<html:p>GENE_ASSOCIATION:(smc03823 and smc03795)</html:p>
		<html:p>PROTEIN_ASSOCIATION:(LeuC and LeuD)</html:p>
		<html:p>KEGG_RID:R04001</html:p>
		<html:p>PROTEIN_CLASS:4.2.1.33</html:p>
		<html:p>SUPPORT_LEVEL:Experimental</html:p>
		<html:p>REFERENCES:de las Nieves Peltzer et al 2008; This study</html:p>
		<html:p>NOTES: </html:p>
	</notes>
	<listOfReactants>
		<speciesReference species="cpd02693_c0" stoichiometry="1"/>
	</listOfReactants>
	<listOfProducts>
		<speciesReference species="cpd01710_c0" stoichiometry="1"/>
		<speciesReference species="cpd00001_c0" stoichiometry="1"/>
	</listOfProducts>
	<kineticLaw>
		<math xmlns="http://www.w3.org/1998/Math/MathML">
			<ci> FLUX_VALUE </ci>
		</math>
		<listOfParameters>
			<parameter id="LOWER_BOUND" value="-1000" units="mmol_per_gDW_per_hr"/>
			<parameter id="UPPER_BOUND" value="1000" units="mmol_per_gDW_per_hr"/>
			<parameter id="OBJECTIVE_COEFFICIENT" value="0"/>
			<parameter id="FLUX_VALUE" value="0.000000" units="mmol_per_gDW_per_hr"/>
		</listOfParameters>
	</kineticLaw>
</reaction>

<reaction id="rxn03062" name="3-isopropylmalate dehydrogenase" reversible="true">
	<notes>
		<html:p>GENE_ASSOCIATION:smc04405</html:p>
		<html:p>PROTEIN_ASSOCIATION:LeuB</html:p>
		<html:p>KEGG_RID:R04426</html:p>
		<html:p>PROTEIN_CLASS:1.1.1.85</html:p>
		<html:p>SUPPORT_LEVEL:Experimental</html:p>
		<html:p>REFERENCES:de las Nieves Peltzer et al 2008; This study</html:p>
		<html:p>NOTES: </html:p>
	</notes>
	<listOfReactants>
		<speciesReference species="cpd00003_c0" stoichiometry="1"/>
		<speciesReference species="cpd02693_c0" stoichiometry="1"/>
	</listOfReactants>
	<listOfProducts>
		<speciesReference species="cpd02605_c0" stoichiometry="1"/>
		<speciesReference species="cpd00067_c0" stoichiometry="1"/>
		<speciesReference species="cpd00004_c0" stoichiometry="1"/>
	</listOfProducts>
	<kineticLaw>
		<math xmlns="http://www.w3.org/1998/Math/MathML">
			<ci> FLUX_VALUE </ci>
		</math>
		<listOfParameters>
			<parameter id="LOWER_BOUND" value="-1000" units="mmol_per_gDW_per_hr"/>
			<parameter id="UPPER_BOUND" value="1000" units="mmol_per_gDW_per_hr"/>
			<parameter id="OBJECTIVE_COEFFICIENT" value="0"/>
			<parameter id="FLUX_VALUE" value="0.000000" units="mmol_per_gDW_per_hr"/>
		</listOfParameters>
	</kineticLaw>
</reaction>

<reaction id="rxn01208" name="2-oxo-4-methyl-3-carboxypentanoate decarboxylation" reversible="false">
	<notes>
		<html:p>GENE_ASSOCIATION:Spontaneous</html:p>
		<html:p>PROTEIN_ASSOCIATION:Spontaneous</html:p>
		<html:p>KEGG_RID:R01652</html:p>
		<html:p>PROTEIN_CLASS: </html:p>
		<html:p>SUPPORT_LEVEL:</html:p>
		<html:p>REFERENCES:</html:p>
		<html:p>NOTES: </html:p>
	</notes>
	<listOfReactants>
		<speciesReference species="cpd02605_c0" stoichiometry="1"/>
		<speciesReference species="cpd00067_c0" stoichiometry="1"/>
	</listOfReactants>
	<listOfProducts>
		<speciesReference species="cpd00011_c0" stoichiometry="1"/>
		<speciesReference species="cpd00200_c0" stoichiometry="1"/>
	</listOfProducts>
	<kineticLaw>
		<math xmlns="http://www.w3.org/1998/Math/MathML">
			<ci> FLUX_VALUE </ci>
		</math>
		<listOfParameters>
			<parameter id="LOWER_BOUND" value="0" units="mmol_per_gDW_per_hr"/>
			<parameter id="UPPER_BOUND" value="1000" units="mmol_per_gDW_per_hr"/>
			<parameter id="OBJECTIVE_COEFFICIENT" value="0"/>
			<parameter id="FLUX_VALUE" value="0.000000" units="mmol_per_gDW_per_hr"/>
		</listOfParameters>
	</kineticLaw>
</reaction>

<reaction id="rxn00806" name="Leucine aminotransferase" reversible="true">
	<notes>
		<html:p>GENE_ASSOCIATION:(smc00042 or smc02896)</html:p>
		<html:p>PROTEIN_ASSOCIATION:(IlvE2 or IlvE1)</html:p>
		<html:p>KEGG_RID:R01090</html:p>
		<html:p>PROTEIN_CLASS:2.6.1.6</html:p>
		<html:p>SUPPORT_LEVEL:Predicted</html:p>
		<html:p>REFERENCES:</html:p>
		<html:p>NOTES:Mutants of either just ilvE2 or ilvE1 are prototrophs (de las Nieves Peltzer et al 2008), and so both may catalyze this reaction</html:p>
	</notes>
	<listOfReactants>
		<speciesReference species="cpd00024_c0" stoichiometry="1"/>
		<speciesReference species="cpd00107_c0" stoichiometry="1"/>
	</listOfReactants>
	<listOfProducts>
		<speciesReference species="cpd00200_c0" stoichiometry="1"/>
		<speciesReference species="cpd00023_c0" stoichiometry="1"/>
	</listOfProducts>
	<kineticLaw>
		<math xmlns="http://www.w3.org/1998/Math/MathML">
			<ci> FLUX_VALUE </ci>
		</math>
		<listOfParameters>
			<parameter id="LOWER_BOUND" value="-1000" units="mmol_per_gDW_per_hr"/>
			<parameter id="UPPER_BOUND" value="1000" units="mmol_per_gDW_per_hr"/>
			<parameter id="OBJECTIVE_COEFFICIENT" value="0"/>
			<parameter id="FLUX_VALUE" value="0.000000" units="mmol_per_gDW_per_hr"/>
		</listOfParameters>
	</kineticLaw>
</reaction>

<!--tRNA synthetases-->

<reaction id="rxn06300" name="L-Alanyl-tRNA(Ala) synthetase" reversible="false">
	<notes>
		<html:p>GENE_ASSOCIATION:smc00475</html:p>
		<html:p>PROTEIN_ASSOCIATION:AlaS</html:p>
		<html:p>KEGG_RID:R03038</html:p>
		<html:p>PROTEIN_CLASS:6.1.1.7</html:p>
		<html:p>SUPPORT_LEVEL:Experimental</html:p>
		<html:p>REFERENCES:This study</html:p>
		<html:p>NOTES: </html:p>
	</notes>
	<listOfReactants>
		<speciesReference species="cpd00035_c0" stoichiometry="1"/>
		<speciesReference species="cpd00002_c0" stoichiometry="1"/>
		<speciesReference species="cpd11906_c0" stoichiometry="1"/>
		<speciesReference species="cpd00067_c0" stoichiometry="1"/>
	</listOfReactants>
	<listOfProducts>
		<speciesReference species="cpd11770_c0" stoichiometry="1"/>
		<speciesReference species="cpd00012_c0" stoichiometry="1"/>
		<speciesReference species="cpd00018_c0" stoichiometry="1"/>
	</listOfProducts>
	<kineticLaw>
		<math xmlns="http://www.w3.org/1998/Math/MathML">
			<ci> FLUX_VALUE </ci>
		</math>
		<listOfParameters>
			<parameter id="LOWER_BOUND" value="0" units="mmol_per_gDW_per_hr"/>
			<parameter id="UPPER_BOUND" value="1000" units="mmol_per_gDW_per_hr"/>
			<parameter id="OBJECTIVE_COEFFICIENT" value="0"/>
			<parameter id="FLUX_VALUE" value="0.000000" units="mmol_per_gDW_per_hr"/>
		</listOfParameters>
	</kineticLaw>
</reaction>

<reaction id="rxn06432" name="L-Arginyl-tRNA(Arg) synthetase" reversible="false">
	<notes>
		<html:p>GENE_ASSOCIATION:smc02073</html:p>
		<html:p>PROTEIN_ASSOCIATION:ArgS</html:p>
		<html:p>KEGG_RID:R03646</html:p>
		<html:p>PROTEIN_CLASS:6.1.1.19</html:p>
		<html:p>SUPPORT_LEVEL:Experimental</html:p>
		<html:p>REFERENCES:Cowie et al 2006; This study</html:p>
		<html:p>NOTES: </html:p>
	</notes>
	<listOfReactants>
		<speciesReference species="cpd00051_c0" stoichiometry="1"/>
		<speciesReference species="cpd00002_c0" stoichiometry="1"/>
		<speciesReference species="cpd11907_c0" stoichiometry="1"/>
		<speciesReference species="cpd00067_c0" stoichiometry="1"/>
	</listOfReactants>
	<listOfProducts>
		<speciesReference species="cpd12036_c0" stoichiometry="1"/>
		<speciesReference species="cpd00012_c0" stoichiometry="1"/>
		<speciesReference species="cpd00018_c0" stoichiometry="1"/>
	</listOfProducts>
	<kineticLaw>
		<math xmlns="http://www.w3.org/1998/Math/MathML">
			<ci> FLUX_VALUE </ci>
		</math>
		<listOfParameters>
			<parameter id="LOWER_BOUND" value="0" units="mmol_per_gDW_per_hr"/>
			<parameter id="UPPER_BOUND" value="1000" units="mmol_per_gDW_per_hr"/>
			<parameter id="OBJECTIVE_COEFFICIENT" value="0"/>
			<parameter id="FLUX_VALUE" value="0.000000" units="mmol_per_gDW_per_hr"/>
		</listOfParameters>
	</kineticLaw>
</reaction>

<reaction id="rxn06936" name="L-Aspartyl-tRNA(Asp) synthetase" reversible="false">
	<notes>
		<html:p>GENE_ASSOCIATION:smc01756</html:p>
		<html:p>PROTEIN_ASSOCIATION:AspS</html:p>
		<html:p>KEGG_RID:R05577</html:p>
		<html:p>PROTEIN_CLASS:6.1.1.12</html:p>
		<html:p>SUPPORT_LEVEL:Experimental</html:p>
		<html:p>REFERENCES:Cowie et al 2006; This study</html:p>
		<html:p>NOTES: </html:p>
	</notes>
	<listOfReactants>
		<speciesReference species="cpd00002_c0" stoichiometry="1"/>
		<speciesReference species="cpd00041_c0" stoichiometry="1"/>
		<speciesReference species="cpd11909_c0" stoichiometry="1"/>
		<speciesReference species="cpd00067_c0" stoichiometry="1"/>
	</listOfReactants>
	<listOfProducts>
		<speciesReference species="cpd00012_c0" stoichiometry="1"/>
		<speciesReference species="cpd00018_c0" stoichiometry="1"/>
		<speciesReference species="cpd12226_c0" stoichiometry="1"/>
	</listOfProducts>
	<kineticLaw>
		<math xmlns="http://www.w3.org/1998/Math/MathML">
			<ci> FLUX_VALUE </ci>
		</math>
		<listOfParameters>
			<parameter id="LOWER_BOUND" value="0" units="mmol_per_gDW_per_hr"/>
			<parameter id="UPPER_BOUND" value="1000" units="mmol_per_gDW_per_hr"/>
			<parameter id="OBJECTIVE_COEFFICIENT" value="0"/>
			<parameter id="FLUX_VALUE" value="0.000000" units="mmol_per_gDW_per_hr"/>
		</listOfParameters>
	</kineticLaw>
</reaction>

<reaction id="rxn06433" name="L-Aspartyl-tRNA(Asn) synthetase" reversible="false">
	<notes>
		<html:p>GENE_ASSOCIATION:smc01756</html:p>
		<html:p>PROTEIN_ASSOCIATION:AspS</html:p>
		<html:p>KEGG_RID:R03647 </html:p>
		<html:p>PROTEIN_CLASS:6.1.1.23</html:p>
		<html:p>SUPPORT_LEVEL:Predicted</html:p>
		<html:p>REFERENCES:</html:p>
		<html:p>NOTES:S. meliloti 1021 appears to lack an asparaginyl-tRNA synthetase, and so the synthesis of asparaginyl-tRNA may proceed via an aspartate---tRNAAsn ligase.  The enzyme that catalyzes this reaction in S. meliloti has not been examined, but as some AspS proteins can catalyze this reaction, this may be the case in S. meliloti.</html:p>
	</notes>
	<listOfReactants>
		<speciesReference species="cpd00041_c0" stoichiometry="1"/>
		<speciesReference species="cpd00002_c0" stoichiometry="1"/>
		<speciesReference species="cpd11908_c0" stoichiometry="1"/>
		<speciesReference species="cpd00067_c0" stoichiometry="1"/>
	</listOfReactants>
	<listOfProducts>
		<speciesReference species="cpd12829_c0" stoichiometry="1"/>
		<speciesReference species="cpd00012_c0" stoichiometry="1"/>
		<speciesReference species="cpd00018_c0" stoichiometry="1"/>
	</listOfProducts>
	<kineticLaw>
		<math xmlns="http://www.w3.org/1998/Math/MathML">
			<ci> FLUX_VALUE </ci>
		</math>
		<listOfParameters>
			<parameter id="LOWER_BOUND" value="0" units="mmol_per_gDW_per_hr"/>
			<parameter id="UPPER_BOUND" value="1000" units="mmol_per_gDW_per_hr"/>
			<parameter id="OBJECTIVE_COEFFICIENT" value="0"/>
			<parameter id="FLUX_VALUE" value="0.000000" units="mmol_per_gDW_per_hr"/>
		</listOfParameters>
	</kineticLaw>
</reaction>

<reaction id="rxn11595" name="L-Aspartyl-tRNA(Asn) amidotransferase" reversible="false">
	<notes>
		<html:p>GENE_ASSOCIATION:(smc01350 and smc01352 and smc01353)</html:p>
		<html:p>PROTEIN_ASSOCIATION:(GatB and GatA and GatC)</html:p>
		<html:p>KEGG_RID:R04212</html:p>
		<html:p>PROTEIN_CLASS:6.3.5.6</html:p>
		<html:p>SUPPORT_LEVEL:Experimental but incomplete</html:p>
		<html:p>REFERENCES:This study</html:p>
		<html:p>NOTES:The gatA gatB and gatC genes appeared essential in this TnSeq data.  However, whether this is due to its role in this reaction, rxn10534, or both is not known.\</html:p>
	</notes>
	<listOfReactants>
		<speciesReference species="cpd00002_c0" stoichiometry="1"/>
		<speciesReference species="cpd00001_c0" stoichiometry="1"/>
		<speciesReference species="cpd12829_c0" stoichiometry="1"/>
		<speciesReference species="cpd00132_c0" stoichiometry="1"/>
	</listOfReactants>
	<listOfProducts>
		<speciesReference species="cpd12313_c0" stoichiometry="1"/>
		<speciesReference species="cpd00008_c0" stoichiometry="1"/>
		<speciesReference species="cpd00009_c0" stoichiometry="1"/>
		<speciesReference species="cpd00023_c0" stoichiometry="1"/>
		<speciesReference species="cpd00067_c0" stoichiometry="1"/>
	</listOfProducts>
	<kineticLaw>
		<math xmlns="http://www.w3.org/1998/Math/MathML">
			<ci> FLUX_VALUE </ci>
		</math>
		<listOfParameters>
			<parameter id="LOWER_BOUND" value="0" units="mmol_per_gDW_per_hr"/>
			<parameter id="UPPER_BOUND" value="1000" units="mmol_per_gDW_per_hr"/>
			<parameter id="OBJECTIVE_COEFFICIENT" value="0"/>
			<parameter id="FLUX_VALUE" value="0.000000" units="mmol_per_gDW_per_hr"/>
		</listOfParameters>
	</kineticLaw>
</reaction>

<reaction id="rxn06435" name="L-Cysteinyl-tRNA(Cys) synthetase" reversible="false">
	<notes>
		<html:p>GENE_ASSOCIATION:smc02551</html:p>
		<html:p>PROTEIN_ASSOCIATION:CysS</html:p>
		<html:p>KEGG_RID:R03650</html:p>
		<html:p>PROTEIN_CLASS:6.1.1.16</html:p>
		<html:p>SUPPORT_LEVEL:Experimental</html:p>
		<html:p>REFERENCES:Cowie et al 2006; This study</html:p>
		<html:p>NOTES: </html:p>
	</notes>
	<listOfReactants>
		<speciesReference species="cpd00084_c0" stoichiometry="1"/>
		<speciesReference species="cpd00002_c0" stoichiometry="1"/>
		<speciesReference species="cpd11910_c0" stoichiometry="1"/>
		<speciesReference species="cpd00067_c0" stoichiometry="1"/>
	</listOfReactants>
	<listOfProducts>
		<speciesReference species="cpd12255_c0" stoichiometry="1"/>
		<speciesReference species="cpd00012_c0" stoichiometry="1"/>
		<speciesReference species="cpd00018_c0" stoichiometry="1"/>
	</listOfProducts>
	<kineticLaw>
		<math xmlns="http://www.w3.org/1998/Math/MathML">
			<ci> FLUX_VALUE </ci>
		</math>
		<listOfParameters>
			<parameter id="LOWER_BOUND" value="0" units="mmol_per_gDW_per_hr"/>
			<parameter id="UPPER_BOUND" value="1000" units="mmol_per_gDW_per_hr"/>
			<parameter id="OBJECTIVE_COEFFICIENT" value="0"/>
			<parameter id="FLUX_VALUE" value="0.000000" units="mmol_per_gDW_per_hr"/>
		</listOfParameters>
	</kineticLaw>
</reaction>

<reaction id="rxn06436" name="L-Glutamyl-tRNA(Gln) synthetase" reversible="false">
	<notes>
		<html:p>GENE_ASSOCIATION:smc03172</html:p>
		<html:p>PROTEIN_ASSOCIATION:GltX</html:p>
		<html:p>KEGG_RID:R03651</html:p>
		<html:p>PROTEIN_CLASS:6.1.1.24</html:p>
		<html:p>SUPPORT_LEVEL:Experimental</html:p>
		<html:p>REFERENCES:Gagnon et al 1996; This study</html:p>
		<html:p>NOTES: </html:p>
	</notes>
	<listOfReactants>
		<speciesReference species="cpd00023_c0" stoichiometry="1"/>
		<speciesReference species="cpd00002_c0" stoichiometry="1"/>
		<speciesReference species="cpd11911_c0" stoichiometry="1"/>
		<speciesReference species="cpd00067_c0" stoichiometry="1"/>
	</listOfReactants>
	<listOfProducts>
		<speciesReference species="cpd12828_c0" stoichiometry="1"/>
		<speciesReference species="cpd00012_c0" stoichiometry="1"/>
		<speciesReference species="cpd00018_c0" stoichiometry="1"/>
	</listOfProducts>
	<kineticLaw>
		<math xmlns="http://www.w3.org/1998/Math/MathML">
			<ci> FLUX_VALUE </ci>
		</math>
		<listOfParameters>
			<parameter id="LOWER_BOUND" value="0" units="mmol_per_gDW_per_hr"/>
			<parameter id="UPPER_BOUND" value="1000" units="mmol_per_gDW_per_hr"/>
			<parameter id="OBJECTIVE_COEFFICIENT" value="0"/>
			<parameter id="FLUX_VALUE" value="0.000000" units="mmol_per_gDW_per_hr"/>
		</listOfParameters>
	</kineticLaw>
</reaction>

<reaction id="rxn10534" name="L-Glutamyl-tRNA(Gln) amidotransferase" reversible="false">
	<notes>
		<html:p>GENE_ASSOCIATION:(smc01350 and smc01352 and smc01353)</html:p>
		<html:p>PROTEIN_ASSOCIATION:(GatB and GatA and GatC)</html:p>
		<html:p>KEGG_RID:R03905</html:p>
		<html:p>PROTEIN_CLASS:6.3.5.7</html:p>
		<html:p>SUPPORT_LEVEL:Experimental but incomplete</html:p>
		<html:p>REFERENCES:This study</html:p>
		<html:p>NOTES:The gatA gatB and gatC genes appeared essential in this TnSeq data.  However, whether this is due to its role in this reaction, rxn10534, or both is not known.\</html:p>
	</notes>
	<listOfReactants>
		<speciesReference species="cpd00002_c0" stoichiometry="1"/>
		<speciesReference species="cpd00001_c0" stoichiometry="1"/>
		<speciesReference species="cpd12828_c0" stoichiometry="1"/>
		<speciesReference species="cpd00053_c0" stoichiometry="1"/>
	</listOfReactants>
	<listOfProducts>
		<speciesReference species="cpd12060_c0" stoichiometry="1"/>
		<speciesReference species="cpd00008_c0" stoichiometry="1"/>
		<speciesReference species="cpd00009_c0" stoichiometry="1"/>
		<speciesReference species="cpd00023_c0" stoichiometry="1"/>
		<speciesReference species="cpd00067_c0" stoichiometry="1"/>
	</listOfProducts>
	<kineticLaw>
		<math xmlns="http://www.w3.org/1998/Math/MathML">
			<ci> FLUX_VALUE </ci>
		</math>
		<listOfParameters>
			<parameter id="LOWER_BOUND" value="0" units="mmol_per_gDW_per_hr"/>
			<parameter id="UPPER_BOUND" value="1000" units="mmol_per_gDW_per_hr"/>
			<parameter id="OBJECTIVE_COEFFICIENT" value="0"/>
			<parameter id="FLUX_VALUE" value="0.000000" units="mmol_per_gDW_per_hr"/>
		</listOfParameters>
	</kineticLaw>
</reaction>

<reaction id="rxn06438" name="L-Glycyl-tRNA(Gly) synthetase" reversible="false">
	<notes>
		<html:p>GENE_ASSOCIATION:(smc00851 and smc00855)</html:p>
		<html:p>PROTEIN_ASSOCIATION:(GlyS and GlyQ)</html:p>
		<html:p>KEGG_RID:R03654</html:p>
		<html:p>PROTEIN_CLASS:6.1.1.14</html:p>
		<html:p>SUPPORT_LEVEL:Experimental</html:p>
		<html:p>REFERENCES:This study</html:p>
		<html:p>NOTES:</html:p>
	</notes>
	<listOfReactants>
		<speciesReference species="cpd00033_c0" stoichiometry="1"/>
		<speciesReference species="cpd00002_c0" stoichiometry="1"/>
		<speciesReference species="cpd11913_c0" stoichiometry="1"/>
		<speciesReference species="cpd00067_c0" stoichiometry="1"/>
	</listOfReactants>
	<listOfProducts>
		<speciesReference species="cpd12100_c0" stoichiometry="1"/>
		<speciesReference species="cpd00012_c0" stoichiometry="1"/>
		<speciesReference species="cpd00018_c0" stoichiometry="1"/>
	</listOfProducts>
	<kineticLaw>
		<math xmlns="http://www.w3.org/1998/Math/MathML">
			<ci> FLUX_VALUE </ci>
		</math>
		<listOfParameters>
			<parameter id="LOWER_BOUND" value="0" units="mmol_per_gDW_per_hr"/>
			<parameter id="UPPER_BOUND" value="1000" units="mmol_per_gDW_per_hr"/>
			<parameter id="OBJECTIVE_COEFFICIENT" value="0"/>
			<parameter id="FLUX_VALUE" value="0.000000" units="mmol_per_gDW_per_hr"/>
		</listOfParameters>
	</kineticLaw>
</reaction>

<reaction id="rxn06440" name="L-Isoleucyl:tRNA(Ile) synthetase" reversible="false">
	<notes>
		<html:p>GENE_ASSOCIATION:smc00908</html:p>
		<html:p>PROTEIN_ASSOCIATION:IleS</html:p>
		<html:p>KEGG_RID:R03656</html:p>
		<html:p>PROTEIN_CLASS:6.1.1.5</html:p>
		<html:p>SUPPORT_LEVEL:Experimental</html:p>
		<html:p>REFERENCES:Cowie et al 2006; This study</html:p>
		<html:p>NOTES: </html:p>
	</notes>
	<listOfReactants>
		<speciesReference species="cpd00322_c0" stoichiometry="1"/>
		<speciesReference species="cpd00002_c0" stoichiometry="1"/>
		<speciesReference species="cpd11915_c0" stoichiometry="1"/>
		<speciesReference species="cpd00067_c0" stoichiometry="1"/>
	</listOfReactants>
	<listOfProducts>
		<speciesReference species="cpd12256_c0" stoichiometry="1"/>
		<speciesReference species="cpd00012_c0" stoichiometry="1"/>
		<speciesReference species="cpd00018_c0" stoichiometry="1"/>
	</listOfProducts>
	<kineticLaw>
		<math xmlns="http://www.w3.org/1998/Math/MathML">
			<ci> FLUX_VALUE </ci>
		</math>
		<listOfParameters>
			<parameter id="LOWER_BOUND" value="0" units="mmol_per_gDW_per_hr"/>
			<parameter id="UPPER_BOUND" value="1000" units="mmol_per_gDW_per_hr"/>
			<parameter id="OBJECTIVE_COEFFICIENT" value="0"/>
			<parameter id="FLUX_VALUE" value="0.000000" units="mmol_per_gDW_per_hr"/>
		</listOfParameters>
	</kineticLaw>
</reaction>

<reaction id="rxn06441" name="L-Leucyl-tRNA(Leu) synthetase" reversible="false">
	<notes>
		<html:p>GENE_ASSOCIATION:smc02804</html:p>
		<html:p>PROTEIN_ASSOCIATION:LeuS</html:p>
		<html:p>KEGG_RID:R03657</html:p>
		<html:p>PROTEIN_CLASS:6.1.1.4</html:p>
		<html:p>SUPPORT_LEVEL:Experimental</html:p>
		<html:p>REFERENCES:Cowie et al 2006; This study</html:p>
		<html:p>NOTES: </html:p>
	</notes>
	<listOfReactants>
		<speciesReference species="cpd00107_c0" stoichiometry="1"/>
		<speciesReference species="cpd00002_c0" stoichiometry="1"/>
		<speciesReference species="cpd11916_c0" stoichiometry="1"/>
		<speciesReference species="cpd00067_c0" stoichiometry="1"/>
	</listOfReactants>
	<listOfProducts>
		<speciesReference species="cpd12003_c0" stoichiometry="1"/>
		<speciesReference species="cpd00012_c0" stoichiometry="1"/>
		<speciesReference species="cpd00018_c0" stoichiometry="1"/>
	</listOfProducts>
	<kineticLaw>
		<math xmlns="http://www.w3.org/1998/Math/MathML">
			<ci> FLUX_VALUE </ci>
		</math>
		<listOfParameters>
			<parameter id="LOWER_BOUND" value="0" units="mmol_per_gDW_per_hr"/>
			<parameter id="UPPER_BOUND" value="1000" units="mmol_per_gDW_per_hr"/>
			<parameter id="OBJECTIVE_COEFFICIENT" value="0"/>
			<parameter id="FLUX_VALUE" value="0.000000" units="mmol_per_gDW_per_hr"/>
		</listOfParameters>
	</kineticLaw>
</reaction>

<reaction id="rxn06442" name="L-Lysyl-tRNA(Lys) synthetase" reversible="false">
	<notes>
		<html:p>GENE_ASSOCIATION:smc03173</html:p>
		<html:p>PROTEIN_ASSOCIATION:LysS</html:p>
		<html:p>KEGG_RID:R03658</html:p>
		<html:p>PROTEIN_CLASS:6.1.1.6</html:p>
		<html:p>SUPPORT_LEVEL:Experimental</html:p>
		<html:p>REFERENCES:Pelchat et al 1999; Cowie et al 2006; This study</html:p>
		<html:p>NOTES: </html:p>
	</notes>
	<listOfReactants>
		<speciesReference species="cpd00039_c0" stoichiometry="1"/>
		<speciesReference species="cpd00002_c0" stoichiometry="1"/>
		<speciesReference species="cpd11917_c0" stoichiometry="1"/>
		<speciesReference species="cpd00067_c0" stoichiometry="1"/>
	</listOfReactants>
	<listOfProducts>
		<speciesReference species="cpd01326_c0" stoichiometry="1"/>
		<speciesReference species="cpd00012_c0" stoichiometry="1"/>
		<speciesReference species="cpd00018_c0" stoichiometry="1"/>
	</listOfProducts>
	<kineticLaw>
		<math xmlns="http://www.w3.org/1998/Math/MathML">
			<ci> FLUX_VALUE </ci>
		</math>
		<listOfParameters>
			<parameter id="LOWER_BOUND" value="0" units="mmol_per_gDW_per_hr"/>
			<parameter id="UPPER_BOUND" value="1000" units="mmol_per_gDW_per_hr"/>
			<parameter id="OBJECTIVE_COEFFICIENT" value="0"/>
			<parameter id="FLUX_VALUE" value="0.000000" units="mmol_per_gDW_per_hr"/>
		</listOfParameters>
	</kineticLaw>
</reaction>

<reaction id="rxn06443" name="L-Methionyl-tRNA(Met) synthetase" reversible="false">
	<notes>
		<html:p>GENE_ASSOCIATION:smc01192</html:p>
		<html:p>PROTEIN_ASSOCIATION:MetG</html:p>
		<html:p>KEGG_RID:R03659</html:p>
		<html:p>PROTEIN_CLASS:6.1.1.10</html:p>
		<html:p>SUPPORT_LEVEL:Experimental</html:p>
		<html:p>REFERENCES:This study</html:p>
		<html:p>NOTES: </html:p>
	</notes>
	<listOfReactants>
		<speciesReference species="cpd00060_c0" stoichiometry="1"/>
		<speciesReference species="cpd00002_c0" stoichiometry="1"/>
		<speciesReference species="cpd11918_c0" stoichiometry="1"/>
		<speciesReference species="cpd00067_c0" stoichiometry="1"/>
	</listOfReactants>
	<listOfProducts>
		<speciesReference species="cpd12105_c0" stoichiometry="1"/>
		<speciesReference species="cpd00012_c0" stoichiometry="1"/>
		<speciesReference species="cpd00018_c0" stoichiometry="1"/>
	</listOfProducts>
	<kineticLaw>
		<math xmlns="http://www.w3.org/1998/Math/MathML">
			<ci> FLUX_VALUE </ci>
		</math>
		<listOfParameters>
			<parameter id="LOWER_BOUND" value="0" units="mmol_per_gDW_per_hr"/>
			<parameter id="UPPER_BOUND" value="1000" units="mmol_per_gDW_per_hr"/>
			<parameter id="OBJECTIVE_COEFFICIENT" value="0"/>
			<parameter id="FLUX_VALUE" value="0.000000" units="mmol_per_gDW_per_hr"/>
		</listOfParameters>
	</kineticLaw>
</reaction>

<reaction id="rxn06538" name="L-Methionyl-tRNA formyltransferase" reversible="false">
	<notes>
		<html:p>GENE_ASSOCIATION:smc01100</html:p>
		<html:p>PROTEIN_ASSOCIATION:Fmt</html:p>
		<html:p>KEGG_RID:R03940</html:p>
		<html:p>PROTEIN_CLASS:2.1.2.9</html:p>
		<html:p>SUPPORT_LEVEL:Experimental</html:p>
		<html:p>REFERENCES:This study</html:p>
		<html:p>NOTES: </html:p>
	</notes>
	<listOfReactants>
		<speciesReference species="cpd12105_c0" stoichiometry="1"/>
		<speciesReference species="cpd00201_c0" stoichiometry="1"/>
	</listOfReactants>
	<listOfProducts>
		<speciesReference species="cpd00087_c0" stoichiometry="1"/>
		<speciesReference species="cpd12285_c0" stoichiometry="1"/>
	</listOfProducts>
	<kineticLaw>
		<math xmlns="http://www.w3.org/1998/Math/MathML">
			<ci> FLUX_VALUE </ci>
		</math>
		<listOfParameters>
			<parameter id="LOWER_BOUND" value="0" units="mmol_per_gDW_per_hr"/>
			<parameter id="UPPER_BOUND" value="1000" units="mmol_per_gDW_per_hr"/>
			<parameter id="OBJECTIVE_COEFFICIENT" value="0"/>
			<parameter id="FLUX_VALUE" value="0.000000" units="mmol_per_gDW_per_hr"/>
		</listOfParameters>
	</kineticLaw>
</reaction>

<reaction id="rxn06444" name="L-Phenylalanyl-tRNA(Phe) synthetase" reversible="false">
	<notes>
		<html:p>GENE_ASSOCIATION:(smc00365 and smc00366)</html:p>
		<html:p>PROTEIN_ASSOCIATION:(PheS and PheT)</html:p>
		<html:p>KEGG_RID:R03660</html:p>
		<html:p>PROTEIN_CLASS:6.1.1.20</html:p>
		<html:p>SUPPORT_LEVEL:Experimental</html:p>
		<html:p>REFERENCES:Cowie et al 2006; This study</html:p>
		<html:p>NOTES: </html:p>
	</notes>
	<listOfReactants>
		<speciesReference species="cpd00066_c0" stoichiometry="1"/>
		<speciesReference species="cpd00002_c0" stoichiometry="1"/>
		<speciesReference species="cpd11919_c0" stoichiometry="1"/>
		<speciesReference species="cpd00067_c0" stoichiometry="1"/>
	</listOfReactants>
	<listOfProducts>
		<speciesReference species="cpd12335_c0" stoichiometry="1"/>
		<speciesReference species="cpd00012_c0" stoichiometry="1"/>
		<speciesReference species="cpd00018_c0" stoichiometry="1"/>
	</listOfProducts>
	<kineticLaw>
		<math xmlns="http://www.w3.org/1998/Math/MathML">
			<ci> FLUX_VALUE </ci>
		</math>
		<listOfParameters>
			<parameter id="LOWER_BOUND" value="0" units="mmol_per_gDW_per_hr"/>
			<parameter id="UPPER_BOUND" value="1000" units="mmol_per_gDW_per_hr"/>
			<parameter id="OBJECTIVE_COEFFICIENT" value="0"/>
			<parameter id="FLUX_VALUE" value="0.000000" units="mmol_per_gDW_per_hr"/>
		</listOfParameters>
	</kineticLaw>
</reaction>

<reaction id="rxn06445" name="L-Prolyl-tRNA(Pro) synthetase" reversible="false">
	<notes>
		<html:p>GENE_ASSOCIATION:smc01934</html:p>
		<html:p>PROTEIN_ASSOCIATION:ProS</html:p>
		<html:p>KEGG_RID:R03661</html:p>
		<html:p>PROTEIN_CLASS:6.1.1.15</html:p>
		<html:p>SUPPORT_LEVEL:Experimental</html:p>
		<html:p>REFERENCES:This study</html:p>
		<html:p>NOTES: </html:p>
	</notes>
	<listOfReactants>
		<speciesReference species="cpd00129_c0" stoichiometry="1"/>
		<speciesReference species="cpd00002_c0" stoichiometry="1"/>
		<speciesReference species="cpd11920_c0" stoichiometry="1"/>
		<speciesReference species="cpd00067_c0" stoichiometry="1"/>
	</listOfReactants>
	<listOfProducts>
		<speciesReference species="cpd12164_c0" stoichiometry="1"/>
		<speciesReference species="cpd00012_c0" stoichiometry="1"/>
		<speciesReference species="cpd00018_c0" stoichiometry="1"/>
	</listOfProducts>
	<kineticLaw>
		<math xmlns="http://www.w3.org/1998/Math/MathML">
			<ci> FLUX_VALUE </ci>
		</math>
		<listOfParameters>
			<parameter id="LOWER_BOUND" value="0" units="mmol_per_gDW_per_hr"/>
			<parameter id="UPPER_BOUND" value="1000" units="mmol_per_gDW_per_hr"/>
			<parameter id="OBJECTIVE_COEFFICIENT" value="0"/>
			<parameter id="FLUX_VALUE" value="0.000000" units="mmol_per_gDW_per_hr"/>
		</listOfParameters>
	</kineticLaw>
</reaction>

<reaction id="rxn06446" name="L-Seryl-tRNA(Ser) synthetase" reversible="false">
	<notes>
		<html:p>GENE_ASSOCIATION:smc02064</html:p>
		<html:p>PROTEIN_ASSOCIATION:SerS</html:p>
		<html:p>KEGG_RID:R03662</html:p>
		<html:p>PROTEIN_CLASS:6.1.1.11</html:p>
		<html:p>SUPPORT_LEVEL:Experimental</html:p>
		<html:p>REFERENCES:This study</html:p>
		<html:p>NOTES: </html:p>
	</notes>
	<listOfReactants>
		<speciesReference species="cpd00054_c0" stoichiometry="1"/>
		<speciesReference species="cpd00002_c0" stoichiometry="1"/>
		<speciesReference species="cpd11921_c0" stoichiometry="1"/>
		<speciesReference species="cpd00067_c0" stoichiometry="1"/>
	</listOfReactants>
	<listOfProducts>
		<speciesReference species="cpd12132_c0" stoichiometry="1"/>
		<speciesReference species="cpd00012_c0" stoichiometry="1"/>
		<speciesReference species="cpd00018_c0" stoichiometry="1"/>
	</listOfProducts>
	<kineticLaw>
		<math xmlns="http://www.w3.org/1998/Math/MathML">
			<ci> FLUX_VALUE </ci>
		</math>
		<listOfParameters>
			<parameter id="LOWER_BOUND" value="0" units="mmol_per_gDW_per_hr"/>
			<parameter id="UPPER_BOUND" value="1000" units="mmol_per_gDW_per_hr"/>
			<parameter id="OBJECTIVE_COEFFICIENT" value="0"/>
			<parameter id="FLUX_VALUE" value="0.000000" units="mmol_per_gDW_per_hr"/>
		</listOfParameters>
	</kineticLaw>
</reaction>

<reaction id="rxn06447" name="L-Threonyl-tRNA(Thr) synthetase" reversible="false">
	<notes>
		<html:p>GENE_ASSOCIATION:smc01010</html:p>
		<html:p>PROTEIN_ASSOCIATION:ThrS</html:p>
		<html:p>KEGG_RID:R03663</html:p>
		<html:p>PROTEIN_CLASS:6.1.1.3</html:p>
		<html:p>SUPPORT_LEVEL:Experimental</html:p>
		<html:p>REFERENCES:Cowie et al 2006; This study</html:p>
		<html:p>NOTES: </html:p>
	</notes>
	<listOfReactants>
		<speciesReference species="cpd00161_c0" stoichiometry="1"/>
		<speciesReference species="cpd00002_c0" stoichiometry="1"/>
		<speciesReference species="cpd11922_c0" stoichiometry="1"/>
		<speciesReference species="cpd00067_c0" stoichiometry="1"/>
	</listOfReactants>
	<listOfProducts>
		<speciesReference species="cpd12229_c0" stoichiometry="1"/>
		<speciesReference species="cpd00012_c0" stoichiometry="1"/>
		<speciesReference species="cpd00018_c0" stoichiometry="1"/>
	</listOfProducts>
	<kineticLaw>
		<math xmlns="http://www.w3.org/1998/Math/MathML">
			<ci> FLUX_VALUE </ci>
		</math>
		<listOfParameters>
			<parameter id="LOWER_BOUND" value="0" units="mmol_per_gDW_per_hr"/>
			<parameter id="UPPER_BOUND" value="1000" units="mmol_per_gDW_per_hr"/>
			<parameter id="OBJECTIVE_COEFFICIENT" value="0"/>
			<parameter id="FLUX_VALUE" value="0.000000" units="mmol_per_gDW_per_hr"/>
		</listOfParameters>
	</kineticLaw>
</reaction>

<reaction id="rxn06448" name="L-Tryptophanyl-tRNA(Trp) synthetase" reversible="false">
	<notes>
		<html:p>GENE_ASSOCIATION:smc01121</html:p>
		<html:p>PROTEIN_ASSOCIATION:TrpS</html:p>
		<html:p>KEGG_RID:R03664</html:p>
		<html:p>PROTEIN_CLASS:6.1.1.2</html:p>
		<html:p>SUPPORT_LEVEL:Experimental</html:p>
		<html:p>REFERENCES:This study</html:p>
		<html:p>NOTES: </html:p>
	</notes>
	<listOfReactants>
		<speciesReference species="cpd00065_c0" stoichiometry="1"/>
		<speciesReference species="cpd00002_c0" stoichiometry="1"/>
		<speciesReference species="cpd11923_c0" stoichiometry="1"/>
		<speciesReference species="cpd00067_c0" stoichiometry="1"/>
	</listOfReactants>
	<listOfProducts>
		<speciesReference species="cpd12336_c0" stoichiometry="1"/>
		<speciesReference species="cpd00012_c0" stoichiometry="1"/>
		<speciesReference species="cpd00018_c0" stoichiometry="1"/>
	</listOfProducts>
	<kineticLaw>
		<math xmlns="http://www.w3.org/1998/Math/MathML">
			<ci> FLUX_VALUE </ci>
		</math>
		<listOfParameters>
			<parameter id="LOWER_BOUND" value="0" units="mmol_per_gDW_per_hr"/>
			<parameter id="UPPER_BOUND" value="1000" units="mmol_per_gDW_per_hr"/>
			<parameter id="OBJECTIVE_COEFFICIENT" value="0"/>
			<parameter id="FLUX_VALUE" value="0.000000" units="mmol_per_gDW_per_hr"/>
		</listOfParameters>
	</kineticLaw>
</reaction>

<reaction id="rxn06280" name="L-Tyrosyl-tRNA(Tyr) synthetase" reversible="false">
	<notes>
		<html:p>GENE_ASSOCIATION:smc00526</html:p>
		<html:p>PROTEIN_ASSOCIATION:TyrS</html:p>
		<html:p>KEGG_RID:R02918</html:p>
		<html:p>PROTEIN_CLASS:6.1.1.1</html:p>
		<html:p>SUPPORT_LEVEL:Experimental</html:p>
		<html:p>REFERENCES:This study</html:p>
		<html:p>NOTES: </html:p>
	</notes>
	<listOfReactants>
		<speciesReference species="cpd00069_c0" stoichiometry="1"/>
		<speciesReference species="cpd00002_c0" stoichiometry="1"/>
		<speciesReference species="cpd11751_c0" stoichiometry="1"/>
		<speciesReference species="cpd00067_c0" stoichiometry="1"/>
	</listOfReactants>
	<listOfProducts>
		<speciesReference species="cpd12194_c0" stoichiometry="1"/>
		<speciesReference species="cpd00012_c0" stoichiometry="1"/>
		<speciesReference species="cpd00018_c0" stoichiometry="1"/>
	</listOfProducts>
	<kineticLaw>
		<math xmlns="http://www.w3.org/1998/Math/MathML">
			<ci> FLUX_VALUE </ci>
		</math>
		<listOfParameters>
			<parameter id="LOWER_BOUND" value="0" units="mmol_per_gDW_per_hr"/>
			<parameter id="UPPER_BOUND" value="1000" units="mmol_per_gDW_per_hr"/>
			<parameter id="OBJECTIVE_COEFFICIENT" value="0"/>
			<parameter id="FLUX_VALUE" value="0.000000" units="mmol_per_gDW_per_hr"/>
		</listOfParameters>
	</kineticLaw>
</reaction>

<reaction id="rxn06449" name="L-Valyl-tRNA(Val) synthetase" reversible="false">
	<notes>
		<html:p>GENE_ASSOCIATION:smc02080</html:p>
		<html:p>PROTEIN_ASSOCIATION:ValS</html:p>
		<html:p>KEGG_RID:R03665</html:p>
		<html:p>PROTEIN_CLASS:6.1.1.9</html:p>
		<html:p>SUPPORT_LEVEL:Experimental</html:p>
		<html:p>REFERENCES:This study</html:p>
		<html:p>NOTES: </html:p>
	</notes>
	<listOfReactants>
		<speciesReference species="cpd00156_c0" stoichiometry="1"/>
		<speciesReference species="cpd00002_c0" stoichiometry="1"/>
		<speciesReference species="cpd11924_c0" stoichiometry="1"/>
		<speciesReference species="cpd00067_c0" stoichiometry="1"/>
	</listOfReactants>
	<listOfProducts>
		<speciesReference species="cpd12133_c0" stoichiometry="1"/>
		<speciesReference species="cpd00012_c0" stoichiometry="1"/>
		<speciesReference species="cpd00018_c0" stoichiometry="1"/>
	</listOfProducts>
	<kineticLaw>
		<math xmlns="http://www.w3.org/1998/Math/MathML">
			<ci> FLUX_VALUE </ci>
		</math>
		<listOfParameters>
			<parameter id="LOWER_BOUND" value="0" units="mmol_per_gDW_per_hr"/>
			<parameter id="UPPER_BOUND" value="1000" units="mmol_per_gDW_per_hr"/>
			<parameter id="OBJECTIVE_COEFFICIENT" value="0"/>
			<parameter id="FLUX_VALUE" value="0.000000" units="mmol_per_gDW_per_hr"/>
		</listOfParameters>
	</kineticLaw>
</reaction>

<reaction id="rxn06937" name="L-Glutamyl-tRNA(Glu) synthetase" reversible="false">
	<notes>
		<html:p>GENE_ASSOCIATION:smc03172</html:p>
		<html:p>PROTEIN_ASSOCIATION:GltX</html:p>
		<html:p>KEGG_RID:R05578</html:p>
		<html:p>PROTEIN_CLASS:6.1.1.17</html:p>
		<html:p>SUPPORT_LEVEL:Experimental</html:p>
		<html:p>REFERENCES:Gagnon et al 1996; This study</html:p>
		<html:p>NOTES: </html:p>
	</notes>
	<listOfReactants>
		<speciesReference species="cpd00053_c0" stoichiometry="1"/>
		<speciesReference species="cpd00002_c0" stoichiometry="1"/>
		<speciesReference species="cpd11912_c0" stoichiometry="1"/>
		<speciesReference species="cpd00067_c0" stoichiometry="1"/>
	</listOfReactants>
	<listOfProducts>
		<speciesReference species="cpd12227_c0" stoichiometry="1"/>
		<speciesReference species="cpd00012_c0" stoichiometry="1"/>
		<speciesReference species="cpd00018_c0" stoichiometry="1"/>
	</listOfProducts>
	<kineticLaw>
		<math xmlns="http://www.w3.org/1998/Math/MathML">
			<ci> FLUX_VALUE </ci>
		</math>
		<listOfParameters>
			<parameter id="LOWER_BOUND" value="0" units="mmol_per_gDW_per_hr"/>
			<parameter id="UPPER_BOUND" value="1000" units="mmol_per_gDW_per_hr"/>
			<parameter id="OBJECTIVE_COEFFICIENT" value="0"/>
			<parameter id="FLUX_VALUE" value="0.000000" units="mmol_per_gDW_per_hr"/>
		</listOfParameters>
	</kineticLaw>
</reaction>

<reaction id="rxn06439" name="L-Histidyl-tRNA(His) synthetase" reversible="false">
	<notes>
		<html:p>GENE_ASSOCIATION:smc00919</html:p>
		<html:p>PROTEIN_ASSOCIATION:HisS</html:p>
		<html:p>KEGG_RID:R03655</html:p>
		<html:p>PROTEIN_CLASS:6.1.1.21</html:p>
		<html:p>SUPPORT_LEVEL:Experimental</html:p>
		<html:p>REFERENCES:This study</html:p>
		<html:p>NOTES: </html:p>
	</notes>
	<listOfReactants>
		<speciesReference species="cpd00119_c0" stoichiometry="1"/>
		<speciesReference species="cpd00002_c0" stoichiometry="1"/>
		<speciesReference species="cpd11914_c0" stoichiometry="1"/>
		<speciesReference species="cpd00067_c0" stoichiometry="1"/>
	</listOfReactants>
	<listOfProducts>
		<speciesReference species="cpd12228_c0" stoichiometry="1"/>
		<speciesReference species="cpd00012_c0" stoichiometry="1"/>
		<speciesReference species="cpd00018_c0" stoichiometry="1"/>
	</listOfProducts>
	<kineticLaw>
		<math xmlns="http://www.w3.org/1998/Math/MathML">
			<ci> FLUX_VALUE </ci>
		</math>
		<listOfParameters>
			<parameter id="LOWER_BOUND" value="0" units="mmol_per_gDW_per_hr"/>
			<parameter id="UPPER_BOUND" value="1000" units="mmol_per_gDW_per_hr"/>
			<parameter id="OBJECTIVE_COEFFICIENT" value="0"/>
			<parameter id="FLUX_VALUE" value="0.000000" units="mmol_per_gDW_per_hr"/>
		</listOfParameters>
	</kineticLaw>
</reaction>

<!--Protein biosynthesis-->

<reaction id="rxn12192" name="Ribosome biogenesis, tRNA modification, protein translation" reversible="false">
	<notes>
		<html:p>GENE_ASSOCIATION:(smc00323 and smc00335 and smc00363 and smc00364 and smc01152 and smc04434 and (smc00565 or NonEssential) and smc00567 and smc00568 and smc01803 and smc01804 and smc01369 and smc01321 and smc01320 and smc01319 and smc01318 and smc01314 and smc01313 and smc01310 and smc01309 and smc01308 and smc01307 and smc01306 and smc01305 and smc01304 and smc01303 and smc01302 and smc01301 and smc01300 and smc01299 and smc01298 and smc01297 and smc01296 and smc01295 and smc01294 and smc01293 and smc01292 and smc01291 and smc01290 and smc01287 and smc01286 and smc01283 and smc02101 and smc00485 and smc03934 and smc02692 and smc00704 and smc03990 and smc04003 and smc03770 and smc03772 and smc03859 and smc03863 and smc03881 and smb20995 and smc01722 and smc02651 and smc02098 and smc02310 and smc02914 and smc00362 and smc02436 and smc02100 and smc01312 and (smc01311 or smc01326) and smc02405 and (smc00579 or NonEssential) and (smc00357 or NonEssential) and (smc00349 or NonEssential) and smc01720 and smc03861 and smc02652 and smc03860 and smc01333 and smc00427 and smc03775)</html:p>
		<html:p>PROTEIN_ASSOCIATION:(RpsO and RpsA and RpmI and RplT and RpsT and RpmH and (RplI or NonEssential) and RpsR and RpsF and RpsI and RplM and RpmG and RplK and RplA and RplJ and RplL and RpsL and RpsG and RpsJ and RplC and RplD and RplW and RplB and RpsS and RplV and RpsC and RplP and RpmC and RpsQ and RplN and RplX and RplE and RpsN and RpsH and RplF and RplR and RpsE and RpmD and RplO and RpsM and RpsK and RplQ and RpsB and RpsD and RpsU2 and RplY and RpmB and RpmE and RpmJ and RplU and RpmA and RpsP and and RplS and RpmF and EngA and EngB and Era and Rrf and InfA and InfB and InfC and PrfA and Tsf and FusA1 and (TufA or TufB) and SmpB and (KsgA or NonEssential) and (Efp or NonEssential) and (LepA or NonEssential) and RnpA and TrmD and Rnc and RimM and PrfB and PfrC and ObgE)</html:p>
		<html:p>KEGG_RID: </html:p>
		<html:p>PROTEIN_CLASS: </html:p>
		<html:p>SUPPORT_LEVEL:Experimental but incomplete</html:p>
		<html:p>REFERENCES:Cowie et al 2006; This study</html:p>
		<html:p>NOTES:All genes considered essential in this annotation are supported as essential in the TnSeq data, supporting their annotation.  However, those marked as non-essential require further study to confirm their function.  Less insertions than expected were found in rplI, consistent with its annotated function, although not definitive.  Less insertions than expected were found in both tufA and tufB,  consistent with both having the annotated function but neither being sufficient to fully complement the other and that mutation of both may be required to result in a loss of this activity.  Less than expected number of insertions were also found in efp, consistent with its annotation.</html:p>
	</notes>
	<listOfReactants>
		<speciesReference species="cpd01326_c0" stoichiometry="319"/>
		<speciesReference species="cpd11770_c0" stoichiometry="1197"/>
		<speciesReference species="cpd12003_c0" stoichiometry="1015"/>
		<speciesReference species="cpd12335_c0" stoichiometry="393"/>
		<speciesReference species="cpd12036_c0" stoichiometry="730"/>
		<speciesReference species="cpd12060_c0" stoichiometry="289"/>
		<speciesReference species="cpd12100_c0" stoichiometry="843"/>
		<speciesReference species="cpd12105_c0" stoichiometry="213"/>
		<speciesReference species="cpd12133_c0" stoichiometry="755"/>
		<speciesReference species="cpd12164_c0" stoichiometry="501"/>
		<speciesReference species="cpd12194_c0" stoichiometry="228"/>
		<speciesReference species="cpd12226_c0" stoichiometry="529"/>
		<speciesReference species="cpd12227_c0" stoichiometry="582"/>
		<speciesReference species="cpd12228_c0" stoichiometry="210"/>
		<speciesReference species="cpd12229_c0" stoichiometry="513"/>
		<speciesReference species="cpd12255_c0" stoichiometry="93"/>
		<speciesReference species="cpd12256_c0" stoichiometry="546"/>
		<speciesReference species="cpd12336_c0" stoichiometry="138"/>
		<speciesReference species="cpd12313_c0" stoichiometry="263"/>
		<speciesReference species="cpd12132_c0" stoichiometry="578"/>
		<speciesReference species="cpd12285_c0" stoichiometry="30"/>
		<speciesReference species="cpd00001_c0" stoichiometry="19930"/>
		<speciesReference species="cpd00038_c0" stoichiometry="19930"/>
		<speciesReference species="cpd00002_c0" stoichiometry="4.2"/>
	</listOfReactants>
	<listOfProducts>
		<speciesReference species="cpdProFM_c0" stoichiometry="1"/>
		<speciesReference species="cpd11917_c0" stoichiometry="319"/>
		<speciesReference species="cpd11906_c0" stoichiometry="1197"/>
		<speciesReference species="cpd11916_c0" stoichiometry="1015"/>
		<speciesReference species="cpd11919_c0" stoichiometry="393"/>
		<speciesReference species="cpd11907_c0" stoichiometry="730"/>
		<speciesReference species="cpd11911_c0" stoichiometry="289"/>
		<speciesReference species="cpd11913_c0" stoichiometry="843"/>
		<speciesReference species="cpd11918_c0" stoichiometry="243"/>
		<speciesReference species="cpd11924_c0" stoichiometry="755"/>
		<speciesReference species="cpd11920_c0" stoichiometry="501"/>
		<speciesReference species="cpd11751_c0" stoichiometry="228"/>
		<speciesReference species="cpd11909_c0" stoichiometry="529"/>
		<speciesReference species="cpd11912_c0" stoichiometry="582"/>
		<speciesReference species="cpd11914_c0" stoichiometry="210"/>
		<speciesReference species="cpd11922_c0" stoichiometry="513"/>
		<speciesReference species="cpd11910_c0" stoichiometry="93"/>
		<speciesReference species="cpd11915_c0" stoichiometry="546"/>
		<speciesReference species="cpd11923_c0" stoichiometry="138"/>
		<speciesReference species="cpd11908_c0" stoichiometry="263"/>
		<speciesReference species="cpd11921_c0" stoichiometry="578"/>
		<speciesReference species="cpd00031_c0" stoichiometry="19930"/>
		<speciesReference species="cpd00009_c0" stoichiometry="19934.2"/>
		<speciesReference species="cpd00008_c0" stoichiometry="4.2"/>
		<speciesReference species="cpd00001_c0" stoichiometry="9964"/>
	</listOfProducts>
	<kineticLaw>
		<math xmlns="http://www.w3.org/1998/Math/MathML">
			<ci> FLUX_VALUE </ci>
		</math>
		<listOfParameters>
			<parameter id="LOWER_BOUND" value="0" units="mmol_per_gDW_per_hr"/>
			<parameter id="UPPER_BOUND" value="1000" units="mmol_per_gDW_per_hr"/>
			<parameter id="OBJECTIVE_COEFFICIENT" value="0"/>
			<parameter id="FLUX_VALUE" value="0.000000" units="mmol_per_gDW_per_hr"/>
		</listOfParameters>
	</kineticLaw>
</reaction>

<reaction id="rxnProtDF" name="Protein N-formylmethionine cleavage" reversible="false">
	<notes>
		<html:p>GENE_ASSOCIATION:(smc00298 or smb21002)</html:p>
		<html:p>PROTEIN_ASSOCIATION:(Map1 or Map2)</html:p>
		<html:p>KEGG_RID:</html:p>
		<html:p>PROTEIN_CLASS:3.4.11.18</html:p>
		<html:p>SUPPORT_LEVEL:Experimental but incomplete</html:p>
		<html:p>REFERENCES:This study</html:p>
		<html:p>NOTES:The map1 gene appeared essential in this TnSeq data  only in the absence of pSymA and pSymB.  This is consistent with map1 having the annotated function but with a second copy on pSymA or pSymB, the most likely candidate being map2.  Interestingly, map2 is on pSymB due to a translocation from the chromosome (diCenzo et al 2013)</html:p>
	</notes>
	<listOfReactants>
		<speciesReference species="cpdProFM_c0" stoichiometry="1"/>
	</listOfReactants>
	<listOfProducts>
		<speciesReference species="cpd11463_c0" stoichiometry="1"/>
		<speciesReference species="cpd02012_c0" stoichiometry="1"/>
	</listOfProducts>
	<kineticLaw>
		<math xmlns="http://www.w3.org/1998/Math/MathML">
			<ci> FLUX_VALUE </ci>
		</math>
		<listOfParameters>
			<parameter id="LOWER_BOUND" value="0" units="mmol_per_gDW_per_hr"/>
			<parameter id="UPPER_BOUND" value="1000" units="mmol_per_gDW_per_hr"/>
			<parameter id="OBJECTIVE_COEFFICIENT" value="0"/>
			<parameter id="FLUX_VALUE" value="0.000000" units="mmol_per_gDW_per_hr"/>
		</listOfParameters>
	</kineticLaw>
</reaction>

<reaction id="rxn00455" name="N-Formyl-L-methionine amidohydrolase" reversible="true">
	<notes>
		<html:p>GENE_ASSOCIATION:smc01101</html:p>
		<html:p>PROTEIN_ASSOCIATION:Def1</html:p>
		<html:p>KEGG_RID:R00653</html:p>
		<html:p>PROTEIN_CLASS:3.5.1.31</html:p>
		<html:p>SUPPORT_LEVEL:Experimental</html:p>
		<html:p>REFERENCES:This study</html:p>
		<html:p>NOTES: </html:p>
	</notes>
	<listOfReactants>
		<speciesReference species="cpd00001_c0" stoichiometry="1"/>
		<speciesReference species="cpd02012_c0" stoichiometry="1"/>
	</listOfReactants>
	<listOfProducts>
		<speciesReference species="cpd00047_c0" stoichiometry="1"/>
		<speciesReference species="cpd00060_c0" stoichiometry="1"/>
	</listOfProducts>
	<kineticLaw>
		<math xmlns="http://www.w3.org/1998/Math/MathML">
			<ci> FLUX_VALUE </ci>
		</math>
		<listOfParameters>
			<parameter id="LOWER_BOUND" value="-1000" units="mmol_per_gDW_per_hr"/>
			<parameter id="UPPER_BOUND" value="1000" units="mmol_per_gDW_per_hr"/>
			<parameter id="OBJECTIVE_COEFFICIENT" value="0"/>
			<parameter id="FLUX_VALUE" value="0.000000" units="mmol_per_gDW_per_hr"/>
		</listOfParameters>
	</kineticLaw>
</reaction>

<!--Purine biosynthesis-->

<reaction id="rxn00790" name="Amidophosphoribosyltransferase" reversible="false">
	<notes>
		<html:p>GENE_ASSOCIATION:smc00554</html:p>
		<html:p>PROTEIN_ASSOCIATION:PurF</html:p>
		<html:p>KEGG_RID:R01072</html:p>
		<html:p>PROTEIN_CLASS:2.4.2.14</html:p>
		<html:p>SUPPORT_LEVEL:Experimental</html:p>
		<html:p>REFERENCES:This study</html:p>
		<html:p>NOTES: </html:p>
	</notes>
	<listOfReactants>
		<speciesReference species="cpd00001_c0" stoichiometry="1"/>
		<speciesReference species="cpd00053_c0" stoichiometry="1"/>
		<speciesReference species="cpd00103_c0" stoichiometry="1"/>
	</listOfReactants>
	<listOfProducts>
		<speciesReference species="cpd01982_c0" stoichiometry="1"/>
		<speciesReference species="cpd00012_c0" stoichiometry="1"/>
		<speciesReference species="cpd00023_c0" stoichiometry="1"/>
	</listOfProducts>
	<kineticLaw>
		<math xmlns="http://www.w3.org/1998/Math/MathML">
			<ci> FLUX_VALUE </ci>
		</math>
		<listOfParameters>
			<parameter id="LOWER_BOUND" value="0" units="mmol_per_gDW_per_hr"/>
			<parameter id="UPPER_BOUND" value="1000" units="mmol_per_gDW_per_hr"/>
			<parameter id="OBJECTIVE_COEFFICIENT" value="0"/>
			<parameter id="FLUX_VALUE" value="0.000000" units="mmol_per_gDW_per_hr"/>
		</listOfParameters>
	</kineticLaw>
</reaction>

<reaction id="rxn02895" name="Phosphoribosylamine--glycine ligase" reversible="false">
	<notes>
		<html:p>GENE_ASSOCIATION:smc00993</html:p>
		<html:p>PROTEIN_ASSOCIATION:PurD</html:p>
		<html:p>KEGG_RID:R04144</html:p>
		<html:p>PROTEIN_CLASS:6.3.4.13</html:p>
		<html:p>SUPPORT_LEVEL:Experimental</html:p>
		<html:p>REFERENCES:This study</html:p>
		<html:p>NOTES: </html:p>
	</notes>
	<listOfReactants>
		<speciesReference species="cpd00002_c0" stoichiometry="1"/>
		<speciesReference species="cpd01982_c0" stoichiometry="1"/>
		<speciesReference species="cpd00033_c0" stoichiometry="1"/>
	</listOfReactants>
	<listOfProducts>
		<speciesReference species="cpd00067_c0" stoichiometry="1"/>
		<speciesReference species="cpd02394_c0" stoichiometry="1"/>
		<speciesReference species="cpd00009_c0" stoichiometry="1"/>
		<speciesReference species="cpd00008_c0" stoichiometry="1"/>
	</listOfProducts>
	<kineticLaw>
		<math xmlns="http://www.w3.org/1998/Math/MathML">
			<ci> FLUX_VALUE </ci>
		</math>
		<listOfParameters>
			<parameter id="LOWER_BOUND" value="0" units="mmol_per_gDW_per_hr"/>
			<parameter id="UPPER_BOUND" value="1000" units="mmol_per_gDW_per_hr"/>
			<parameter id="OBJECTIVE_COEFFICIENT" value="0"/>
			<parameter id="FLUX_VALUE" value="0.000000" units="mmol_per_gDW_per_hr"/>
		</listOfParameters>
	</kineticLaw>
</reaction>

<reaction id="rxn03004" name="Phosphoribosylglycinamide formyltransferase" reversible="true">
	<notes>
		<html:p>GENE_ASSOCIATION:(smc00614 or (sma2141 and Unknown))</html:p>
		<html:p>PROTEIN_ASSOCIATION:(PurN or (PurU3 and Unknown))</html:p>
		<html:p>KEGG_RID:R04325</html:p>
		<html:p>PROTEIN_CLASS:2.1.2.2</html:p>
		<html:p>SUPPORT_LEVEL:Experimental but incomplete</html:p>
		<html:p>REFERENCES:Barr et al 2008; This study</html:p>
		<html:p>NOTES:In this TnSeq data, it appeared that purN mutations were not lethal except in the absence of pSymA and pSymB.  In E. coli, FGAT can be produced by PurN or by PurU/PurT.  We therefore suggest that the PurU protein encoded on pSymA together with an unidentified PurT homolog can bypass PurN in S. meliloti.</html:p>
	</notes>
	<listOfReactants>
		<speciesReference species="cpd00201_c0" stoichiometry="1"/>
		<speciesReference species="cpd02394_c0" stoichiometry="1"/>
	</listOfReactants>
	<listOfProducts>
		<speciesReference species="cpd00067_c0" stoichiometry="1"/>
		<speciesReference species="cpd00087_c0" stoichiometry="1"/>
		<speciesReference species="cpd02678_c0" stoichiometry="1"/>
	</listOfProducts>
	<kineticLaw>
		<math xmlns="http://www.w3.org/1998/Math/MathML">
			<ci> FLUX_VALUE </ci>
		</math>
		<listOfParameters>
			<parameter id="LOWER_BOUND" value="-1000" units="mmol_per_gDW_per_hr"/>
			<parameter id="UPPER_BOUND" value="1000" units="mmol_per_gDW_per_hr"/>
			<parameter id="OBJECTIVE_COEFFICIENT" value="0"/>
			<parameter id="FLUX_VALUE" value="0.000000" units="mmol_per_gDW_per_hr"/>
		</listOfParameters>
	</kineticLaw>
</reaction>

<reaction id="rxn03084" name="Phosphoribosylformylglycineamide synthase" reversible="false">
	<notes>
		<html:p>GENE_ASSOCIATION:(smc00494 and smc00488 and smc00493)</html:p>
		<html:p>PROTEIN_ASSOCIATION:(PurS and PurL and PurQ)</html:p>
		<html:p>KEGG_RID:R04463</html:p>
		<html:p>PROTEIN_CLASS:6.3.5.3</html:p>
		<html:p>SUPPORT_LEVEL:Experimental</html:p>
		<html:p>REFERENCES:This study</html:p>
		<html:p>NOTES: </html:p>
	</notes>
	<listOfReactants>
		<speciesReference species="cpd00002_c0" stoichiometry="1"/>
		<speciesReference species="cpd00001_c0" stoichiometry="1"/>
		<speciesReference species="cpd00053_c0" stoichiometry="1"/>
		<speciesReference species="cpd02678_c0" stoichiometry="1"/>
	</listOfReactants>
	<listOfProducts>
		<speciesReference species="cpd00067_c0" stoichiometry="1"/>
		<speciesReference species="cpd02826_c0" stoichiometry="1"/>
		<speciesReference species="cpd00009_c0" stoichiometry="1"/>
		<speciesReference species="cpd00023_c0" stoichiometry="1"/>
		<speciesReference species="cpd00008_c0" stoichiometry="1"/>
	</listOfProducts>
	<kineticLaw>
		<math xmlns="http://www.w3.org/1998/Math/MathML">
			<ci> FLUX_VALUE </ci>
		</math>
		<listOfParameters>
			<parameter id="LOWER_BOUND" value="0" units="mmol_per_gDW_per_hr"/>
			<parameter id="UPPER_BOUND" value="1000" units="mmol_per_gDW_per_hr"/>
			<parameter id="OBJECTIVE_COEFFICIENT" value="0"/>
			<parameter id="FLUX_VALUE" value="0.000000" units="mmol_per_gDW_per_hr"/>
		</listOfParameters>
	</kineticLaw>
</reaction>

<reaction id="rxn02937" name="2_Formamido_N1_5_phosphoribosylacetamidine_cyclo_ligase_c0" reversible="true">
	<notes>
		<html:p>GENE_ASSOCIATION:smc00615</html:p>
		<html:p>PROTEIN_ASSOCIATION:PurM</html:p>
		<html:p>KEGG_RID:R04208</html:p>
		<html:p>PROTEIN_CLASS:6.3.3.1</html:p>
		<html:p>SUPPORT_LEVEL:Experimental</html:p>
		<html:p>REFERENCES:This study</html:p>
		<html:p>NOTES: </html:p>
	</notes>
	<listOfReactants>
		<speciesReference species="cpd00002_c0" stoichiometry="1"/>
		<speciesReference species="cpd02826_c0" stoichiometry="1"/>
	</listOfReactants>
	<listOfProducts>
		<speciesReference species="cpd00067_c0" stoichiometry="1"/>
		<speciesReference species="cpd00009_c0" stoichiometry="1"/>
		<speciesReference species="cpd00008_c0" stoichiometry="1"/>
		<speciesReference species="cpd02140_c0" stoichiometry="1"/>
	</listOfProducts>
	<kineticLaw>
		<math xmlns="http://www.w3.org/1998/Math/MathML">
			<ci> FLUX_VALUE </ci>
		</math>
		<listOfParameters>
			<parameter id="LOWER_BOUND" value="-1000" units="mmol_per_gDW_per_hr"/>
			<parameter id="UPPER_BOUND" value="1000" units="mmol_per_gDW_per_hr"/>
			<parameter id="OBJECTIVE_COEFFICIENT" value="0"/>
			<parameter id="FLUX_VALUE" value="0.000000" units="mmol_per_gDW_per_hr"/>
		</listOfParameters>
	</kineticLaw>
</reaction>

<reaction id="rxn05229" name="NCAIR synthetase and NCAIR mutase" reversible="false">
	<notes>
		<html:p>GENE_ASSOCIATION:(smc04001 and smc04002)</html:p>
		<html:p>PROTEIN_ASSOCIATION:(PurE and PurK)</html:p>
		<html:p>KEGG_RID:R07404 and R07405</html:p>
		<html:p>PROTEIN_CLASS:6.3.4.18 and 5.4.99.18</html:p>
		<html:p>SUPPORT_LEVEL:Experimental</html:p>
		<html:p>REFERENCES:This study</html:p>
		<html:p>NOTES: </html:p>
	</notes>
	<listOfReactants>
		<speciesReference species="cpd00002_c0" stoichiometry="1"/>
		<speciesReference species="cpd02140_c0" stoichiometry="1"/>
		<speciesReference species="cpd00242_c0" stoichiometry="1"/>
	</listOfReactants>
	<listOfProducts>
		<speciesReference species="cpd02893_c0" stoichiometry="1"/>
		<speciesReference species="cpd00067_c0" stoichiometry="1"/>
		<speciesReference species="cpd00009_c0" stoichiometry="1"/>
		<speciesReference species="cpd00008_c0" stoichiometry="1"/>
	</listOfProducts>
	<kineticLaw>
		<math xmlns="http://www.w3.org/1998/Math/MathML">
			<ci> FLUX_VALUE </ci>
		</math>
		<listOfParameters>
			<parameter id="LOWER_BOUND" value="0" units="mmol_per_gDW_per_hr"/>
			<parameter id="UPPER_BOUND" value="1000" units="mmol_per_gDW_per_hr"/>
			<parameter id="OBJECTIVE_COEFFICIENT" value="0"/>
			<parameter id="FLUX_VALUE" value="0.000000" units="mmol_per_gDW_per_hr"/>
		</listOfParameters>
	</kineticLaw>
</reaction>

<reaction id="rxn03147" name="Phosphoribosylaminoimidazolesuccinocarboxamide synthase" reversible="false">
	<notes>
		<html:p>GENE_ASSOCIATION:smc00495</html:p>
		<html:p>PROTEIN_ASSOCIATION:PurC</html:p>
		<html:p>KEGG_RID:R04591</html:p>
		<html:p>PROTEIN_CLASS:6.3.2.6</html:p>
		<html:p>SUPPORT_LEVEL:Experimental</html:p>
		<html:p>REFERENCES:This study</html:p>
		<html:p>NOTES: </html:p>
	</notes>
	<listOfReactants>
		<speciesReference species="cpd02893_c0" stoichiometry="1"/>
		<speciesReference species="cpd00002_c0" stoichiometry="1"/>
		<speciesReference species="cpd00041_c0" stoichiometry="1"/>
	</listOfReactants>
	<listOfProducts>
		<speciesReference species="cpd00067_c0" stoichiometry="2"/>
		<speciesReference species="cpd00009_c0" stoichiometry="1"/>
		<speciesReference species="cpd00008_c0" stoichiometry="1"/>
		<speciesReference species="cpd02921_c0" stoichiometry="1"/>
	</listOfProducts>
	<kineticLaw>
		<math xmlns="http://www.w3.org/1998/Math/MathML">
			<ci> FLUX_VALUE </ci>
		</math>
		<listOfParameters>
			<parameter id="LOWER_BOUND" value="0" units="mmol_per_gDW_per_hr"/>
			<parameter id="UPPER_BOUND" value="1000" units="mmol_per_gDW_per_hr"/>
			<parameter id="OBJECTIVE_COEFFICIENT" value="0"/>
			<parameter id="FLUX_VALUE" value="0.000000" units="mmol_per_gDW_per_hr"/>
		</listOfParameters>
	</kineticLaw>
</reaction>

<reaction id="rxn03136" name="1-(5'-Phosphoribosyl)-5-amino-4-(N-succinocarboxamide)-imidazole AMP-lyase" reversible="true">
	<notes>
		<html:p>GENE_ASSOCIATION:smc00508</html:p>
		<html:p>PROTEIN_ASSOCIATION:PurB</html:p>
		<html:p>KEGG_RID:R04559</html:p>
		<html:p>PROTEIN_CLASS:4.3.2.2</html:p>
		<html:p>SUPPORT_LEVEL:Experimental</html:p>
		<html:p>REFERENCES:This study</html:p>
		<html:p>NOTES: </html:p>
	</notes>
	<listOfReactants>
		<speciesReference species="cpd02921_c0" stoichiometry="1"/>
	</listOfReactants>
	<listOfProducts>
		<speciesReference species="cpd02851_c0" stoichiometry="1"/>
		<speciesReference species="cpd00106_c0" stoichiometry="1"/>
	</listOfProducts>
	<kineticLaw>
		<math xmlns="http://www.w3.org/1998/Math/MathML">
			<ci> FLUX_VALUE </ci>
		</math>
		<listOfParameters>
			<parameter id="LOWER_BOUND" value="-1000" units="mmol_per_gDW_per_hr"/>
			<parameter id="UPPER_BOUND" value="1000" units="mmol_per_gDW_per_hr"/>
			<parameter id="OBJECTIVE_COEFFICIENT" value="0"/>
			<parameter id="FLUX_VALUE" value="0.000000" units="mmol_per_gDW_per_hr"/>
		</listOfParameters>
	</kineticLaw>
</reaction>

<reaction id="rxn03137" name="Phosphoribosylaminoimidazolecarboxamide formyltransferase" reversible="true">
	<notes>
		<html:p>GENE_ASSOCIATION:smc04088</html:p>
		<html:p>PROTEIN_ASSOCIATION:PurH</html:p>
		<html:p>KEGG_RID:R04560</html:p>
		<html:p>PROTEIN_CLASS:2.1.2.3</html:p>
		<html:p>SUPPORT_LEVEL:Experimental</html:p>
		<html:p>REFERENCES:This study</html:p>
		<html:p>NOTES: </html:p>
	</notes>
	<listOfReactants>
		<speciesReference species="cpd00201_c0" stoichiometry="1"/>
		<speciesReference species="cpd02851_c0" stoichiometry="1"/>
	</listOfReactants>
	<listOfProducts>
		<speciesReference species="cpd00087_c0" stoichiometry="1"/>
		<speciesReference species="cpd02884_c0" stoichiometry="1"/>
	</listOfProducts>
	<kineticLaw>
		<math xmlns="http://www.w3.org/1998/Math/MathML">
			<ci> FLUX_VALUE </ci>
		</math>
		<listOfParameters>
			<parameter id="LOWER_BOUND" value="-1000" units="mmol_per_gDW_per_hr"/>
			<parameter id="UPPER_BOUND" value="1000" units="mmol_per_gDW_per_hr"/>
			<parameter id="OBJECTIVE_COEFFICIENT" value="0"/>
			<parameter id="FLUX_VALUE" value="0.000000" units="mmol_per_gDW_per_hr"/>
		</listOfParameters>
	</kineticLaw>
</reaction>

<reaction id="rxn00832" name="IMP cyclohydrolase" reversible="true">
	<notes>
		<html:p>GENE_ASSOCIATION:smc04088</html:p>
		<html:p>PROTEIN_ASSOCIATION:PurH</html:p>
		<html:p>KEGG_RID:R01127</html:p>
		<html:p>PROTEIN_CLASS:3.5.4.10</html:p>
		<html:p>SUPPORT_LEVEL:Experimental</html:p>
		<html:p>REFERENCES:This study</html:p>
		<html:p>NOTES: </html:p>
	</notes>
	<listOfReactants>
		<speciesReference species="cpd00114_c0" stoichiometry="1"/>
		<speciesReference species="cpd00001_c0" stoichiometry="1"/>
	</listOfReactants>
	<listOfProducts>
		<speciesReference species="cpd02884_c0" stoichiometry="1"/>
	</listOfProducts>
	<kineticLaw>
		<math xmlns="http://www.w3.org/1998/Math/MathML">
			<ci> FLUX_VALUE </ci>
		</math>
		<listOfParameters>
			<parameter id="LOWER_BOUND" value="-1000" units="mmol_per_gDW_per_hr"/>
			<parameter id="UPPER_BOUND" value="1000" units="mmol_per_gDW_per_hr"/>
			<parameter id="OBJECTIVE_COEFFICIENT" value="0"/>
			<parameter id="FLUX_VALUE" value="0.000000" units="mmol_per_gDW_per_hr"/>
		</listOfParameters>
	</kineticLaw>
</reaction>

<reaction id="rxn00834" name="IMP dehydrogenase" reversible="true">
	<notes>
		<html:p>GENE_ASSOCIATION:smc00815</html:p>
		<html:p>PROTEIN_ASSOCIATION:GuaB</html:p>
		<html:p>KEGG_RID:R01130</html:p>
		<html:p>PROTEIN_CLASS:1.1.1.205</html:p>
		<html:p>SUPPORT_LEVEL:Experimental</html:p>
		<html:p>REFERENCES:Collavino et al 2005; This study</html:p>
		<html:p>NOTES: </html:p>
	</notes>
	<listOfReactants>
		<speciesReference species="cpd00114_c0" stoichiometry="1"/>
		<speciesReference species="cpd00001_c0" stoichiometry="1"/>
		<speciesReference species="cpd00003_c0" stoichiometry="1"/>
	</listOfReactants>
	<listOfProducts>
		<speciesReference species="cpd00067_c0" stoichiometry="1"/>
		<speciesReference species="cpd00497_c0" stoichiometry="1"/>
		<speciesReference species="cpd00004_c0" stoichiometry="1"/>
	</listOfProducts>
	<kineticLaw>
		<math xmlns="http://www.w3.org/1998/Math/MathML">
			<ci> FLUX_VALUE </ci>
		</math>
		<listOfParameters>
			<parameter id="LOWER_BOUND" value="-1000" units="mmol_per_gDW_per_hr"/>
			<parameter id="UPPER_BOUND" value="1000" units="mmol_per_gDW_per_hr"/>
			<parameter id="OBJECTIVE_COEFFICIENT" value="0"/>
			<parameter id="FLUX_VALUE" value="0.000000" units="mmol_per_gDW_per_hr"/>
		</listOfParameters>
	</kineticLaw>
</reaction>

<reaction id="rxn00917" name="GMP synthase" reversible="false">
	<notes>
		<html:p>GENE_ASSOCIATION:smc00394</html:p>
		<html:p>PROTEIN_ASSOCIATION:GuaA</html:p>
		<html:p>KEGG_RID:R01231</html:p>
		<html:p>PROTEIN_CLASS:6.3.5.2</html:p>
		<html:p>SUPPORT_LEVEL:Experimental</html:p>
		<html:p>REFERENCES:This study</html:p>
		<html:p>NOTES: </html:p>
	</notes>
	<listOfReactants>
		<speciesReference species="cpd00002_c0" stoichiometry="1"/>
		<speciesReference species="cpd00497_c0" stoichiometry="1"/>
		<speciesReference species="cpd00001_c0" stoichiometry="1"/>
		<speciesReference species="cpd00053_c0" stoichiometry="1"/>
	</listOfReactants>
	<listOfProducts>
		<speciesReference species="cpd00067_c0" stoichiometry="1"/>
		<speciesReference species="cpd00018_c0" stoichiometry="1"/>
		<speciesReference species="cpd00126_c0" stoichiometry="1"/>
		<speciesReference species="cpd00012_c0" stoichiometry="1"/>
		<speciesReference species="cpd00023_c0" stoichiometry="1"/>
	</listOfProducts>
	<kineticLaw>
		<math xmlns="http://www.w3.org/1998/Math/MathML">
			<ci> FLUX_VALUE </ci>
		</math>
		<listOfParameters>
			<parameter id="LOWER_BOUND" value="0" units="mmol_per_gDW_per_hr"/>
			<parameter id="UPPER_BOUND" value="1000" units="mmol_per_gDW_per_hr"/>
			<parameter id="OBJECTIVE_COEFFICIENT" value="0"/>
			<parameter id="FLUX_VALUE" value="0.000000" units="mmol_per_gDW_per_hr"/>
		</listOfParameters>
	</kineticLaw>
</reaction>

<reaction id="rxn09562" name="Guanylate kinase: GMP" reversible="true">
	<notes>
		<html:p>GENE_ASSOCIATION:smc00577</html:p>
		<html:p>PROTEIN_ASSOCIATION:Gmk</html:p>
		<html:p>KEGG_RID:R00332</html:p>
		<html:p>PROTEIN_CLASS:2.7.4.8</html:p>
		<html:p>SUPPORT_LEVEL:Experimental</html:p>
		<html:p>REFERENCES:Liu et al 2015; This study</html:p>
		<html:p>NOTES: </html:p>
	</notes>
	<listOfReactants>
		<speciesReference species="cpd00126_c0" stoichiometry="1"/>
		<speciesReference species="cpd00115_c0" stoichiometry="1"/>
	</listOfReactants>
	<listOfProducts>
		<speciesReference species="cpd00177_c0" stoichiometry="1"/>
		<speciesReference species="cpd00031_c0" stoichiometry="1"/>
	</listOfProducts>
	<kineticLaw>
		<math xmlns="http://www.w3.org/1998/Math/MathML">
			<ci> FLUX_VALUE </ci>
		</math>
		<listOfParameters>
			<parameter id="LOWER_BOUND" value="-1000" units="mmol_per_gDW_per_hr"/>
			<parameter id="UPPER_BOUND" value="1000" units="mmol_per_gDW_per_hr"/>
			<parameter id="OBJECTIVE_COEFFICIENT" value="0"/>
			<parameter id="FLUX_VALUE" value="0.000000" units="mmol_per_gDW_per_hr"/>
		</listOfParameters>
	</kineticLaw>
</reaction>

<reaction id="rxn00237" name="Nucleoside disphosphate kinase: GDP" reversible="true">
	<notes>
		<html:p>GENE_ASSOCIATION:smc00595</html:p>
		<html:p>PROTEIN_ASSOCIATION:Ndk</html:p>
		<html:p>KEGG_RID:R00330</html:p>
		<html:p>PROTEIN_CLASS:2.7.4.6</html:p>
		<html:p>SUPPORT_LEVEL:Experimental</html:p>
		<html:p>REFERENCES:This study</html:p>
		<html:p>NOTES: </html:p>
	</notes>
	<listOfReactants>
		<speciesReference species="cpd00002_c0" stoichiometry="1"/>
		<speciesReference species="cpd00031_c0" stoichiometry="1"/>
	</listOfReactants>
	<listOfProducts>
		<speciesReference species="cpd00038_c0" stoichiometry="1"/>
		<speciesReference species="cpd00008_c0" stoichiometry="1"/>
	</listOfProducts>
	<kineticLaw>
		<math xmlns="http://www.w3.org/1998/Math/MathML">
			<ci> FLUX_VALUE </ci>
		</math>
		<listOfParameters>
			<parameter id="LOWER_BOUND" value="-1000" units="mmol_per_gDW_per_hr"/>
			<parameter id="UPPER_BOUND" value="1000" units="mmol_per_gDW_per_hr"/>
			<parameter id="OBJECTIVE_COEFFICIENT" value="0"/>
			<parameter id="FLUX_VALUE" value="0.000000" units="mmol_per_gDW_per_hr"/>
		</listOfParameters>
	</kineticLaw>
</reaction>

<reaction id="rxn05233" name="Ribonucleotide reductase: GDP" reversible="false">
	<notes>
		<html:p>GENE_ASSOCIATION:smc01237</html:p>
		<html:p>PROTEIN_ASSOCIATION:NrdJ</html:p>
		<html:p>KEGG_RID:R02019</html:p>
		<html:p>PROTEIN_CLASS:1.17.4.1</html:p>
		<html:p>SUPPORT_LEVEL:Experimental</html:p>
		<html:p>REFERENCES:Taga and Walker 2010; Cowie et al 2006; This study</html:p>
		<html:p>NOTES: </html:p>
	</notes>
	<listOfReactants>
		<speciesReference species="cpd00031_c0" stoichiometry="1"/>
		<speciesReference species="cpd11421_c0" stoichiometry="1"/>
	</listOfReactants>
	<listOfProducts>
		<speciesReference species="cpd00001_c0" stoichiometry="1"/>
		<speciesReference species="cpd00295_c0" stoichiometry="1"/>
		<speciesReference species="cpd11420_c0" stoichiometry="1"/>
	</listOfProducts>
	<kineticLaw>
		<math xmlns="http://www.w3.org/1998/Math/MathML">
			<ci> FLUX_VALUE </ci>
		</math>
		<listOfParameters>
			<parameter id="LOWER_BOUND" value="0" units="mmol_per_gDW_per_hr"/>
			<parameter id="UPPER_BOUND" value="1000" units="mmol_per_gDW_per_hr"/>
			<parameter id="OBJECTIVE_COEFFICIENT" value="0"/>
			<parameter id="FLUX_VALUE" value="0.000000" units="mmol_per_gDW_per_hr"/>
		</listOfParameters>
	</kineticLaw>
</reaction>

<reaction id="rxn01353" name="Nucleoside disphosphate kinase: dGDP" reversible="true">
	<notes>
		<html:p>GENE_ASSOCIATION:smc00595</html:p>
		<html:p>PROTEIN_ASSOCIATION:Ndk</html:p>
		<html:p>KEGG_RID:R01857</html:p>
		<html:p>PROTEIN_CLASS:2.7.4.6</html:p>
		<html:p>SUPPORT_LEVEL:Experimental</html:p>
		<html:p>REFERENCES:This study</html:p>
		<html:p>NOTES: </html:p>
	</notes>
	<listOfReactants>
		<speciesReference species="cpd00002_c0" stoichiometry="1"/>
		<speciesReference species="cpd00295_c0" stoichiometry="1"/>
	</listOfReactants>
	<listOfProducts>
		<speciesReference species="cpd00241_c0" stoichiometry="1"/>
		<speciesReference species="cpd00008_c0" stoichiometry="1"/>
	</listOfProducts>
	<kineticLaw>
		<math xmlns="http://www.w3.org/1998/Math/MathML">
			<ci> FLUX_VALUE </ci>
		</math>
		<listOfParameters>
			<parameter id="LOWER_BOUND" value="-1000" units="mmol_per_gDW_per_hr"/>
			<parameter id="UPPER_BOUND" value="1000" units="mmol_per_gDW_per_hr"/>
			<parameter id="OBJECTIVE_COEFFICIENT" value="0"/>
			<parameter id="FLUX_VALUE" value="0.000000" units="mmol_per_gDW_per_hr"/>
		</listOfParameters>
	</kineticLaw>
</reaction>

<reaction id="rxn00838" name="Adenylosuccinate synthetase" reversible="false">
	<notes>
		<html:p>GENE_ASSOCIATION:smc00643</html:p>
		<html:p>PROTEIN_ASSOCIATION:PurA</html:p>
		<html:p>KEGG_RID:R01135</html:p>
		<html:p>PROTEIN_CLASS:6.3.4.4</html:p>
		<html:p>SUPPORT_LEVEL:Experimental</html:p>
		<html:p>REFERENCES:This study</html:p>
		<html:p>NOTES: </html:p>
	</notes>
	<listOfReactants>
		<speciesReference species="cpd00114_c0" stoichiometry="1"/>
		<speciesReference species="cpd00041_c0" stoichiometry="1"/>
		<speciesReference species="cpd00038_c0" stoichiometry="1"/>
	</listOfReactants>
	<listOfProducts>
		<speciesReference species="cpd00067_c0" stoichiometry="2"/>
		<speciesReference species="cpd00009_c0" stoichiometry="1"/>
		<speciesReference species="cpd02375_c0" stoichiometry="1"/>
		<speciesReference species="cpd00031_c0" stoichiometry="1"/>
	</listOfProducts>
	<kineticLaw>
		<math xmlns="http://www.w3.org/1998/Math/MathML">
			<ci> FLUX_VALUE </ci>
		</math>
		<listOfParameters>
			<parameter id="LOWER_BOUND" value="0" units="mmol_per_gDW_per_hr"/>
			<parameter id="UPPER_BOUND" value="1000" units="mmol_per_gDW_per_hr"/>
			<parameter id="OBJECTIVE_COEFFICIENT" value="0"/>
			<parameter id="FLUX_VALUE" value="0.000000" units="mmol_per_gDW_per_hr"/>
		</listOfParameters>
	</kineticLaw>
</reaction>

<reaction id="rxn00800" name="Adenylosuccinate lyase" reversible="true">
	<notes>
		<html:p>GENE_ASSOCIATION:smc00508</html:p>
		<html:p>PROTEIN_ASSOCIATION:PurB</html:p>
		<html:p>KEGG_RID:R01083</html:p>
		<html:p>PROTEIN_CLASS:4.3.2.2</html:p>
		<html:p>SUPPORT_LEVEL:Experimental</html:p>
		<html:p>REFERENCES:This study</html:p>
		<html:p>NOTES: </html:p>
	</notes>
	<listOfReactants>
		<speciesReference species="cpd02375_c0" stoichiometry="1"/>
	</listOfReactants>
	<listOfProducts>
		<speciesReference species="cpd00018_c0" stoichiometry="1"/>
		<speciesReference species="cpd00106_c0" stoichiometry="1"/>
	</listOfProducts>
	<kineticLaw>
		<math xmlns="http://www.w3.org/1998/Math/MathML">
			<ci> FLUX_VALUE </ci>
		</math>
		<listOfParameters>
			<parameter id="LOWER_BOUND" value="-1000" units="mmol_per_gDW_per_hr"/>
			<parameter id="UPPER_BOUND" value="1000" units="mmol_per_gDW_per_hr"/>
			<parameter id="OBJECTIVE_COEFFICIENT" value="0"/>
			<parameter id="FLUX_VALUE" value="0.000000" units="mmol_per_gDW_per_hr"/>
		</listOfParameters>
	</kineticLaw>
</reaction>

<reaction id="rxn01127" name="Adenylate kinase: AMP" reversible="true">
	<notes>
		<html:p>GENE_ASSOCIATION:smc01288</html:p>
		<html:p>PROTEIN_ASSOCIATION:Adk</html:p>
		<html:p>KEGG_RID:R00127</html:p>
		<html:p>PROTEIN_CLASS:2.7.4.3</html:p>
		<html:p>SUPPORT_LEVEL:Experimental</html:p>
		<html:p>REFERENCES:This study</html:p>
		<html:p>NOTES: </html:p>
	</notes>
	<listOfReactants>
		<speciesReference species="cpd00018_c0" stoichiometry="1"/>
		<speciesReference species="cpd00002_c0" stoichiometry="1"/>
	</listOfReactants>
	<listOfProducts>
		<speciesReference species="cpd00008_c0" stoichiometry="2"/>
	</listOfProducts>
	<kineticLaw>
		<math xmlns="http://www.w3.org/1998/Math/MathML">
			<ci> FLUX_VALUE </ci>
		</math>
		<listOfParameters>
			<parameter id="LOWER_BOUND" value="-1000" units="mmol_per_gDW_per_hr"/>
			<parameter id="UPPER_BOUND" value="1000" units="mmol_per_gDW_per_hr"/>
			<parameter id="OBJECTIVE_COEFFICIENT" value="0"/>
			<parameter id="FLUX_VALUE" value="0.000000" units="mmol_per_gDW_per_hr"/>
		</listOfParameters>
	</kineticLaw>
</reaction>

<reaction id="rxn05231" name="Ribonucleotide reductase: ADP" reversible="false">
	<notes>
		<html:p>GENE_ASSOCIATION:smc01237</html:p>
		<html:p>PROTEIN_ASSOCIATION:NrdJ</html:p>
		<html:p>KEGG_RID:R02017</html:p>
		<html:p>PROTEIN_CLASS:1.17.4.1</html:p>
		<html:p>SUPPORT_LEVEL:Experimental</html:p>
		<html:p>REFERENCES:Taga and Walker 2010; Cowie et al 2006; This study</html:p>
		<html:p>NOTES: </html:p>
	</notes>
	<listOfReactants>
		<speciesReference species="cpd00008_c0" stoichiometry="1"/>
		<speciesReference species="cpd11421_c0" stoichiometry="1"/>
	</listOfReactants>
	<listOfProducts>
		<speciesReference species="cpd00001_c0" stoichiometry="1"/>
		<speciesReference species="cpd00177_c0" stoichiometry="1"/>
		<speciesReference species="cpd11420_c0" stoichiometry="1"/>
	</listOfProducts>
	<kineticLaw>
		<math xmlns="http://www.w3.org/1998/Math/MathML">
			<ci> FLUX_VALUE </ci>
		</math>
		<listOfParameters>
			<parameter id="LOWER_BOUND" value="0" units="mmol_per_gDW_per_hr"/>
			<parameter id="UPPER_BOUND" value="1000" units="mmol_per_gDW_per_hr"/>
			<parameter id="OBJECTIVE_COEFFICIENT" value="0"/>
			<parameter id="FLUX_VALUE" value="0.000000" units="mmol_per_gDW_per_hr"/>
		</listOfParameters>
	</kineticLaw>
</reaction>

<reaction id="rxn00839" name="Nucleoside disphosphate kinase: dADP" reversible="true">
	<notes>
		<html:p>GENE_ASSOCIATION:smc00595</html:p>
		<html:p>PROTEIN_ASSOCIATION:Ndk</html:p>
		<html:p>KEGG_RID:R01137</html:p>
		<html:p>PROTEIN_CLASS:2.7.4.6</html:p>
		<html:p>SUPPORT_LEVEL:Experimental</html:p>
		<html:p>REFERENCES:This study</html:p>
		<html:p>NOTES: </html:p>
	</notes>
	<listOfReactants>
		<speciesReference species="cpd00002_c0" stoichiometry="1"/>
		<speciesReference species="cpd00177_c0" stoichiometry="1"/>
	</listOfReactants>
	<listOfProducts>
		<speciesReference species="cpd00115_c0" stoichiometry="1"/>
		<speciesReference species="cpd00008_c0" stoichiometry="1"/>
	</listOfProducts>
	<kineticLaw>
		<math xmlns="http://www.w3.org/1998/Math/MathML">
			<ci> FLUX_VALUE </ci>
		</math>
		<listOfParameters>
			<parameter id="LOWER_BOUND" value="-1000" units="mmol_per_gDW_per_hr"/>
			<parameter id="UPPER_BOUND" value="1000" units="mmol_per_gDW_per_hr"/>
			<parameter id="OBJECTIVE_COEFFICIENT" value="0"/>
			<parameter id="FLUX_VALUE" value="0.000000" units="mmol_per_gDW_per_hr"/>
		</listOfParameters>
	</kineticLaw>
</reaction>

<!--Pyrimidine biosynthesis-->

<reaction id="rxn00414" name="Carbamoyl phosphate synthase" reversible="false">
	<notes>
		<html:p>GENE_ASSOCIATION:(smc01569 and smc01215)</html:p>
		<html:p>PROTEIN_ASSOCIATION:(CarA and CarB)</html:p>
		<html:p>KEGG_RID:R00575</html:p>
		<html:p>PROTEIN_CLASS:6.3.5.5</html:p>
		<html:p>SUPPORT_LEVEL:Experimental</html:p>
		<html:p>REFERENCES:Kerppola and Kahn 1988a; Vineetha et al 2001; This study</html:p>
		<html:p>NOTES: </html:p>
	</notes>
	<listOfReactants>
		<speciesReference species="cpd00002_c0" stoichiometry="2"/>
		<speciesReference species="cpd00001_c0" stoichiometry="1"/>
		<speciesReference species="cpd00053_c0" stoichiometry="1"/>
		<speciesReference species="cpd00242_c0" stoichiometry="1"/>
	</listOfReactants>
	<listOfProducts>
		<speciesReference species="cpd00067_c0" stoichiometry="1"/>
		<speciesReference species="cpd00009_c0" stoichiometry="1"/>
		<speciesReference species="cpd00146_c0" stoichiometry="1"/>
		<speciesReference species="cpd00023_c0" stoichiometry="1"/>
		<speciesReference species="cpd00008_c0" stoichiometry="2"/>
	</listOfProducts>
	<kineticLaw>
		<math xmlns="http://www.w3.org/1998/Math/MathML">
			<ci> FLUX_VALUE </ci>
		</math>
		<listOfParameters>
			<parameter id="LOWER_BOUND" value="0" units="mmol_per_gDW_per_hr"/>
			<parameter id="UPPER_BOUND" value="1000" units="mmol_per_gDW_per_hr"/>
			<parameter id="OBJECTIVE_COEFFICIENT" value="0"/>
			<parameter id="FLUX_VALUE" value="0.000000" units="mmol_per_gDW_per_hr"/>
		</listOfParameters>
	</kineticLaw>
</reaction>

<reaction id="rxn01018" name="Aspartate carbamoyltransferase" reversible="false">
	<notes>
		<html:p>GENE_ASSOCIATION:(smc01360 and smc01361)</html:p>
		<html:p>PROTEIN_ASSOCIATION:(PyrB and PyrX)</html:p>
		<html:p>KEGG_RID:R01397</html:p>
		<html:p>PROTEIN_CLASS:2.1.3.2</html:p>
		<html:p>SUPPORT_LEVEL:Experimental but incomplete</html:p>
		<html:p>REFERENCES:This study</html:p>
		<html:p>NOTES:In some organisms like Pseudomonas putida, the PyrB protein requires an inactive dihydroorotase protein to function.  The Smc01361 protein is encoded downstream of the PyrB protein, is annotated as a dihydroorotase, was essential in this Tn-seq study, and its mutation results in pyrimidine auxotrophy as determined in this study (Figure S14).  We therefore postulate that Smc01361 is an inactive dihydroorotase required for PyrB function.</html:p>
	</notes>
	<listOfReactants>
		<speciesReference species="cpd00041_c0" stoichiometry="1"/>
		<speciesReference species="cpd00146_c0" stoichiometry="1"/>
	</listOfReactants>
	<listOfProducts>
		<speciesReference species="cpd00067_c0" stoichiometry="2"/>
		<speciesReference species="cpd00009_c0" stoichiometry="1"/>
		<speciesReference species="cpd00343_c0" stoichiometry="1"/>
	</listOfProducts>
	<kineticLaw>
		<math xmlns="http://www.w3.org/1998/Math/MathML">
			<ci> FLUX_VALUE </ci>
		</math>
		<listOfParameters>
			<parameter id="LOWER_BOUND" value="0" units="mmol_per_gDW_per_hr"/>
			<parameter id="UPPER_BOUND" value="1000" units="mmol_per_gDW_per_hr"/>
			<parameter id="OBJECTIVE_COEFFICIENT" value="0"/>
			<parameter id="FLUX_VALUE" value="0.000000" units="mmol_per_gDW_per_hr"/>
		</listOfParameters>
	</kineticLaw>
</reaction>

<reaction id="rxn01465" name="Dihydroorotase" reversible="true">
	<notes>
		<html:p>GENE_ASSOCIATION:smc02166</html:p>
		<html:p>PROTEIN_ASSOCIATION:PyrC</html:p>
		<html:p>KEGG_RID:R01993</html:p>
		<html:p>PROTEIN_CLASS:3.5.2.3</html:p>
		<html:p>SUPPORT_LEVEL:Experimental</html:p>
		<html:p>REFERENCES:Vineetha et al 2001; This study</html:p>
		<html:p>NOTES: </html:p>
	</notes>
	<listOfReactants>
		<speciesReference species="cpd00001_c0" stoichiometry="1"/>
		<speciesReference species="cpd00282_c0" stoichiometry="1"/>
	</listOfReactants>
	<listOfProducts>
		<speciesReference species="cpd00067_c0" stoichiometry="1"/>
		<speciesReference species="cpd00343_c0" stoichiometry="1"/>
	</listOfProducts>
	<kineticLaw>
		<math xmlns="http://www.w3.org/1998/Math/MathML">
			<ci> FLUX_VALUE </ci>
		</math>
		<listOfParameters>
			<parameter id="LOWER_BOUND" value="-1000" units="mmol_per_gDW_per_hr"/>
			<parameter id="UPPER_BOUND" value="1000" units="mmol_per_gDW_per_hr"/>
			<parameter id="OBJECTIVE_COEFFICIENT" value="0"/>
			<parameter id="FLUX_VALUE" value="0.000000" units="mmol_per_gDW_per_hr"/>
		</listOfParameters>
	</kineticLaw>
</reaction>

<reaction id="rxn01360" name="Dihydroorotate dehydrogenase" reversible="false">
	<notes>
		<html:p>GENE_ASSOCIATION:smc02245</html:p>
		<html:p>PROTEIN_ASSOCIATION:PyrD</html:p>
		<html:p>KEGG_RID:R01867</html:p>
		<html:p>PROTEIN_CLASS:1.3.99.11</html:p>
		<html:p>SUPPORT_LEVEL:Experimental</html:p>
		<html:p>REFERENCES:This study</html:p>
		<html:p>NOTES: </html:p>
	</notes>
	<listOfReactants>
		<speciesReference species="cpd00282_c0" stoichiometry="1"/>
		<speciesReference species="cpd00007_c0" stoichiometry="1"/>
	</listOfReactants>
	<listOfProducts>
		<speciesReference species="cpd00247_c0" stoichiometry="1"/>
		<speciesReference species="cpd00025_c0" stoichiometry="1"/>
	</listOfProducts>
	<kineticLaw>
		<math xmlns="http://www.w3.org/1998/Math/MathML">
			<ci> FLUX_VALUE </ci>
		</math>
		<listOfParameters>
			<parameter id="LOWER_BOUND" value="0" units="mmol_per_gDW_per_hr"/>
			<parameter id="UPPER_BOUND" value="1000" units="mmol_per_gDW_per_hr"/>
			<parameter id="OBJECTIVE_COEFFICIENT" value="0"/>
			<parameter id="FLUX_VALUE" value="0.000000" units="mmol_per_gDW_per_hr"/>
		</listOfParameters>
	</kineticLaw>
</reaction>

<reaction id="rxn01362" name="Orotate phosphoribosyltransferase" reversible="false">
	<notes>
		<html:p>GENE_ASSOCIATION:smc02165</html:p>
		<html:p>PROTEIN_ASSOCIATION:PyrE</html:p>
		<html:p>KEGG_RID:R01870</html:p>
		<html:p>PROTEIN_CLASS:2.4.2.10</html:p>
		<html:p>SUPPORT_LEVEL:Experimental</html:p>
		<html:p>REFERENCES:This study</html:p>
		<html:p>NOTES: </html:p>
	</notes>
	<listOfReactants>
		<speciesReference species="cpd00247_c0" stoichiometry="1"/>
		<speciesReference species="cpd00103_c0" stoichiometry="1"/>
	</listOfReactants>
	<listOfProducts>
		<speciesReference species="cpd00012_c0" stoichiometry="1"/>
		<speciesReference species="cpd00810_c0" stoichiometry="1"/>
	</listOfProducts>
	<kineticLaw>
		<math xmlns="http://www.w3.org/1998/Math/MathML">
			<ci> FLUX_VALUE </ci>
		</math>
		<listOfParameters>
			<parameter id="LOWER_BOUND" value="0" units="mmol_per_gDW_per_hr"/>
			<parameter id="UPPER_BOUND" value="1000" units="mmol_per_gDW_per_hr"/>
			<parameter id="OBJECTIVE_COEFFICIENT" value="0"/>
			<parameter id="FLUX_VALUE" value="0.000000" units="mmol_per_gDW_per_hr"/>
		</listOfParameters>
	</kineticLaw>
</reaction>

<reaction id="rxn00710" name="Orotidine 51-phosphate decarboxylase" reversible="false">
	<notes>
		<html:p>GENE_ASSOCIATION:smc00412</html:p>
		<html:p>PROTEIN_ASSOCIATION:PyrF</html:p>
		<html:p>KEGG_RID:R00965</html:p>
		<html:p>PROTEIN_CLASS:4.1.1.23</html:p>
		<html:p>SUPPORT_LEVEL:Experimental</html:p>
		<html:p>REFERENCES:This study</html:p>
		<html:p>NOTES: </html:p>
	</notes>
	<listOfReactants>
		<speciesReference species="cpd00067_c0" stoichiometry="1"/>
		<speciesReference species="cpd00810_c0" stoichiometry="1"/>
	</listOfReactants>
	<listOfProducts>
		<speciesReference species="cpd00091_c0" stoichiometry="1"/>
		<speciesReference species="cpd00011_c0" stoichiometry="1"/>
	</listOfProducts>
	<kineticLaw>
		<math xmlns="http://www.w3.org/1998/Math/MathML">
			<ci> FLUX_VALUE </ci>
		</math>
		<listOfParameters>
			<parameter id="LOWER_BOUND" value="0" units="mmol_per_gDW_per_hr"/>
			<parameter id="UPPER_BOUND" value="1000" units="mmol_per_gDW_per_hr"/>
			<parameter id="OBJECTIVE_COEFFICIENT" value="0"/>
			<parameter id="FLUX_VALUE" value="0.000000" units="mmol_per_gDW_per_hr"/>
		</listOfParameters>
	</kineticLaw>
</reaction>

<reaction id="rxn00119" name="Uridylate kinase: UMP" reversible="true">
	<notes>
		<html:p>GENE_ASSOCIATION:smc02099</html:p>
		<html:p>PROTEIN_ASSOCIATION:PyrH</html:p>
		<html:p>KEGG_RID:R00158</html:p>
		<html:p>PROTEIN_CLASS:2.7.4.14</html:p>
		<html:p>SUPPORT_LEVEL:Experimental</html:p>
		<html:p>REFERENCES:This study</html:p>
		<html:p>NOTES: </html:p>
	</notes>
	<listOfReactants>
		<speciesReference species="cpd00091_c0" stoichiometry="1"/>
		<speciesReference species="cpd00002_c0" stoichiometry="1"/>
	</listOfReactants>
	<listOfProducts>
		<speciesReference species="cpd00014_c0" stoichiometry="1"/>
		<speciesReference species="cpd00008_c0" stoichiometry="1"/>
	</listOfProducts>
	<kineticLaw>
		<math xmlns="http://www.w3.org/1998/Math/MathML">
			<ci> FLUX_VALUE </ci>
		</math>
		<listOfParameters>
			<parameter id="LOWER_BOUND" value="-1000" units="mmol_per_gDW_per_hr"/>
			<parameter id="UPPER_BOUND" value="1000" units="mmol_per_gDW_per_hr"/>
			<parameter id="OBJECTIVE_COEFFICIENT" value="0"/>
			<parameter id="FLUX_VALUE" value="0.000000" units="mmol_per_gDW_per_hr"/>
		</listOfParameters>
	</kineticLaw>
</reaction>

<reaction id="rxn00117" name="Nucleoside diphosphate kinase: UDP" reversible="true">
	<notes>
		<html:p>GENE_ASSOCIATION:smc00595</html:p>
		<html:p>PROTEIN_ASSOCIATION:Ndk</html:p>
		<html:p>KEGG_RID:R00156</html:p>
		<html:p>PROTEIN_CLASS:2.7.4.6</html:p>
		<html:p>SUPPORT_LEVEL:Experimental</html:p>
		<html:p>REFERENCES:This study</html:p>
		<html:p>NOTES: </html:p>
	</notes>
	<listOfReactants>
		<speciesReference species="cpd00002_c0" stoichiometry="1"/>
		<speciesReference species="cpd00014_c0" stoichiometry="1"/>
	</listOfReactants>
	<listOfProducts>
		<speciesReference species="cpd00062_c0" stoichiometry="1"/>
		<speciesReference species="cpd00008_c0" stoichiometry="1"/>
	</listOfProducts>
	<kineticLaw>
		<math xmlns="http://www.w3.org/1998/Math/MathML">
			<ci> FLUX_VALUE </ci>
		</math>
		<listOfParameters>
			<parameter id="LOWER_BOUND" value="-1000" units="mmol_per_gDW_per_hr"/>
			<parameter id="UPPER_BOUND" value="1000" units="mmol_per_gDW_per_hr"/>
			<parameter id="OBJECTIVE_COEFFICIENT" value="0"/>
			<parameter id="FLUX_VALUE" value="0.000000" units="mmol_per_gDW_per_hr"/>
		</listOfParameters>
	</kineticLaw>
</reaction>

<reaction id="rxn00412" name="CTP synthetase" reversible="false">
	<notes>
		<html:p>GENE_ASSOCIATION:smc01025</html:p>
		<html:p>PROTEIN_ASSOCIATION:PyrG</html:p>
		<html:p>KEGG_RID:R00573</html:p>
		<html:p>PROTEIN_CLASS:6.3.4.2</html:p>
		<html:p>SUPPORT_LEVEL:Experimental</html:p>
		<html:p>REFERENCES:Cowie et al 2006; This study</html:p>
		<html:p>NOTES: </html:p>
	</notes>
	<listOfReactants>
		<speciesReference species="cpd00002_c0" stoichiometry="1"/>
		<speciesReference species="cpd00001_c0" stoichiometry="1"/>
		<speciesReference species="cpd00062_c0" stoichiometry="1"/>
		<speciesReference species="cpd00053_c0" stoichiometry="1"/>
	</listOfReactants>
	<listOfProducts>
		<speciesReference species="cpd00067_c0" stoichiometry="2"/>
		<speciesReference species="cpd00009_c0" stoichiometry="1"/>
		<speciesReference species="cpd00023_c0" stoichiometry="1"/>
		<speciesReference species="cpd00008_c0" stoichiometry="1"/>
		<speciesReference species="cpd00052_c0" stoichiometry="1"/>
	</listOfProducts>
	<kineticLaw>
		<math xmlns="http://www.w3.org/1998/Math/MathML">
			<ci> FLUX_VALUE </ci>
		</math>
		<listOfParameters>
			<parameter id="LOWER_BOUND" value="0" units="mmol_per_gDW_per_hr"/>
			<parameter id="UPPER_BOUND" value="1000" units="mmol_per_gDW_per_hr"/>
			<parameter id="OBJECTIVE_COEFFICIENT" value="0"/>
			<parameter id="FLUX_VALUE" value="0.000000" units="mmol_per_gDW_per_hr"/>
		</listOfParameters>
	</kineticLaw>
</reaction>

<reaction id="rxn00409" name="Nucleoside diphosphate kinase: CDP" reversible="true">
	<notes>
		<html:p>GENE_ASSOCIATION:smc00595</html:p>
		<html:p>PROTEIN_ASSOCIATION:Ndk</html:p>
		<html:p>KEGG_RID:R00570</html:p>
		<html:p>PROTEIN_CLASS:2.7.4.6</html:p>
		<html:p>SUPPORT_LEVEL:Experimental</html:p>
		<html:p>REFERENCES:This study</html:p>
		<html:p>NOTES: </html:p>
	</notes>
	<listOfReactants>
		<speciesReference species="cpd00002_c0" stoichiometry="1"/>
		<speciesReference species="cpd00096_c0" stoichiometry="1"/>
	</listOfReactants>
	<listOfProducts>
		<speciesReference species="cpd00008_c0" stoichiometry="1"/>
		<speciesReference species="cpd00052_c0" stoichiometry="1"/>
	</listOfProducts>
	<kineticLaw>
		<math xmlns="http://www.w3.org/1998/Math/MathML">
			<ci> FLUX_VALUE </ci>
		</math>
		<listOfParameters>
			<parameter id="LOWER_BOUND" value="-1000" units="mmol_per_gDW_per_hr"/>
			<parameter id="UPPER_BOUND" value="1000" units="mmol_per_gDW_per_hr"/>
			<parameter id="OBJECTIVE_COEFFICIENT" value="0"/>
			<parameter id="FLUX_VALUE" value="0.000000" units="mmol_per_gDW_per_hr"/>
		</listOfParameters>
	</kineticLaw>
</reaction>

<reaction id="rxn06076" name="Ribonucleotide reductase: CDP" reversible="false">
	<notes>
		<html:p>GENE_ASSOCIATION:smc01237</html:p>
		<html:p>PROTEIN_ASSOCIATION:NrdJ</html:p>
		<html:p>KEGG_RID:R02024</html:p>
		<html:p>PROTEIN_CLASS:1.17.4.1</html:p>
		<html:p>SUPPORT_LEVEL:Experimental</html:p>
		<html:p>REFERENCES:Taga and Walker 2010; Cowie et al 2006; This study</html:p>
		<html:p>NOTES: </html:p>
	</notes>
	<listOfReactants>
		<speciesReference species="cpd00096_c0" stoichiometry="1"/>
		<speciesReference species="cpd11421_c0" stoichiometry="1"/>
	</listOfReactants>
	<listOfProducts>
		<speciesReference species="cpd00001_c0" stoichiometry="1"/>
		<speciesReference species="cpd00533_c0" stoichiometry="1"/>
		<speciesReference species="cpd11420_c0" stoichiometry="1"/>
	</listOfProducts>
	<kineticLaw>
		<math xmlns="http://www.w3.org/1998/Math/MathML">
			<ci> FLUX_VALUE </ci>
		</math>
		<listOfParameters>
			<parameter id="LOWER_BOUND" value="0" units="mmol_per_gDW_per_hr"/>
			<parameter id="UPPER_BOUND" value="1000" units="mmol_per_gDW_per_hr"/>
			<parameter id="OBJECTIVE_COEFFICIENT" value="0"/>
			<parameter id="FLUX_VALUE" value="0.000000" units="mmol_per_gDW_per_hr"/>
		</listOfParameters>
	</kineticLaw>
</reaction>

<reaction id="rxn01673" name="Nucleoside diphosphate kinase: dCDP" reversible="true">
	<notes>
		<html:p>GENE_ASSOCIATION:smc00595</html:p>
		<html:p>PROTEIN_ASSOCIATION:Ndk</html:p>
		<html:p>KEGG_RID:R02326</html:p>
		<html:p>PROTEIN_CLASS:2.7.4.6</html:p>
		<html:p>SUPPORT_LEVEL:Experimental</html:p>
		<html:p>REFERENCES:This study</html:p>
		<html:p>NOTES: </html:p>
	</notes>
	<listOfReactants>
		<speciesReference species="cpd00002_c0" stoichiometry="1"/>
		<speciesReference species="cpd00533_c0" stoichiometry="1"/>
	</listOfReactants>
	<listOfProducts>
		<speciesReference species="cpd00356_c0" stoichiometry="1"/>
		<speciesReference species="cpd00008_c0" stoichiometry="1"/>
	</listOfProducts>
	<kineticLaw>
		<math xmlns="http://www.w3.org/1998/Math/MathML">
			<ci> FLUX_VALUE </ci>
		</math>
		<listOfParameters>
			<parameter id="LOWER_BOUND" value="-1000" units="mmol_per_gDW_per_hr"/>
			<parameter id="UPPER_BOUND" value="1000" units="mmol_per_gDW_per_hr"/>
			<parameter id="OBJECTIVE_COEFFICIENT" value="0"/>
			<parameter id="FLUX_VALUE" value="0.000000" units="mmol_per_gDW_per_hr"/>
		</listOfParameters>
	</kineticLaw>
</reaction>

<reaction id="rxn01672" name="dCTP aminohydrolase" reversible="false">
	<notes>
		<html:p>GENE_ASSOCIATION:smc02218</html:p>
		<html:p>PROTEIN_ASSOCIATION:Smc02218</html:p>
		<html:p>KEGG_RID:R02325</html:p>
		<html:p>PROTEIN_CLASS:3.5.4.13</html:p>
		<html:p>SUPPORT_LEVEL:Experimental</html:p>
		<html:p>REFERENCES:This study</html:p>
		<html:p>NOTES: </html:p>
	</notes>
	<listOfReactants>
		<speciesReference species="cpd00067_c0" stoichiometry="1"/>
		<speciesReference species="cpd00001_c0" stoichiometry="1"/>
		<speciesReference species="cpd00356_c0" stoichiometry="1"/>
	</listOfReactants>
	<listOfProducts>
		<speciesReference species="cpd00358_c0" stoichiometry="1"/>
		<speciesReference species="cpd00013_c0" stoichiometry="1"/>
	</listOfProducts>
	<kineticLaw>
		<math xmlns="http://www.w3.org/1998/Math/MathML">
			<ci> FLUX_VALUE </ci>
		</math>
		<listOfParameters>
			<parameter id="LOWER_BOUND" value="0" units="mmol_per_gDW_per_hr"/>
			<parameter id="UPPER_BOUND" value="1000" units="mmol_per_gDW_per_hr"/>
			<parameter id="OBJECTIVE_COEFFICIENT" value="0"/>
			<parameter id="FLUX_VALUE" value="0.000000" units="mmol_per_gDW_per_hr"/>
		</listOfParameters>
	</kineticLaw>
</reaction>

<reaction id="rxn01678" name="Nucleoside diphosphate kinase: dUDP" reversible="true">
	<notes>
		<html:p>GENE_ASSOCIATION:smc00595</html:p>
		<html:p>PROTEIN_ASSOCIATION:Ndk</html:p>
		<html:p>KEGG_RID:R02331</html:p>
		<html:p>PROTEIN_CLASS:2.7.4.6</html:p>
		<html:p>SUPPORT_LEVEL:Experimental</html:p>
		<html:p>REFERENCES:This study</html:p>
		<html:p>NOTES: </html:p>
	</notes>
	<listOfReactants>
		<speciesReference species="cpd00002_c0" stoichiometry="1"/>
		<speciesReference species="cpd00978_c0" stoichiometry="1"/>
	</listOfReactants>
	<listOfProducts>
		<speciesReference species="cpd00358_c0" stoichiometry="1"/>
		<speciesReference species="cpd00008_c0" stoichiometry="1"/>
	</listOfProducts>
	<kineticLaw>
		<math xmlns="http://www.w3.org/1998/Math/MathML">
			<ci> FLUX_VALUE </ci>
		</math>
		<listOfParameters>
			<parameter id="LOWER_BOUND" value="-1000" units="mmol_per_gDW_per_hr"/>
			<parameter id="UPPER_BOUND" value="1000" units="mmol_per_gDW_per_hr"/>
			<parameter id="OBJECTIVE_COEFFICIENT" value="0"/>
			<parameter id="FLUX_VALUE" value="0.000000" units="mmol_per_gDW_per_hr"/>
		</listOfParameters>
	</kineticLaw>
</reaction>

<reaction id="rxn01517" name="Uridylate kinase: dUMP" reversible="true">
	<notes>
		<html:p>GENE_ASSOCIATION:smc01189</html:p>
		<html:p>PROTEIN_ASSOCIATION:Tmk</html:p>
		<html:p>KEGG_RID:R02098</html:p>
		<html:p>PROTEIN_CLASS:2.7.4.9</html:p>
		<html:p>SUPPORT_LEVEL:Experimental</html:p>
		<html:p>REFERENCES:This study</html:p>
		<html:p>NOTES: </html:p>
	</notes>
	<listOfReactants>
		<speciesReference species="cpd00002_c0" stoichiometry="1"/>
		<speciesReference species="cpd00299_c0" stoichiometry="1"/>
	</listOfReactants>
	<listOfProducts>
		<speciesReference species="cpd00978_c0" stoichiometry="1"/>
		<speciesReference species="cpd00008_c0" stoichiometry="1"/>
	</listOfProducts>
	<kineticLaw>
		<math xmlns="http://www.w3.org/1998/Math/MathML">
			<ci> FLUX_VALUE </ci>
		</math>
		<listOfParameters>
			<parameter id="LOWER_BOUND" value="-1000" units="mmol_per_gDW_per_hr"/>
			<parameter id="UPPER_BOUND" value="1000" units="mmol_per_gDW_per_hr"/>
			<parameter id="OBJECTIVE_COEFFICIENT" value="0"/>
			<parameter id="FLUX_VALUE" value="0.000000" units="mmol_per_gDW_per_hr"/>
		</listOfParameters>
	</kineticLaw>
</reaction>

<reaction id="rxn01520" name="Thymidylate synthase" reversible="false">
	<notes>
		<html:p>GENE_ASSOCIATION:smc01444</html:p>
		<html:p>PROTEIN_ASSOCIATION:ThyA</html:p>
		<html:p>KEGG_RID:R02101</html:p>
		<html:p>PROTEIN_CLASS:2.1.1.45</html:p>
		<html:p>SUPPORT_LEVEL:Experimental</html:p>
		<html:p>REFERENCES:Ross et al 1990; O'Flaherty et al 1995; This study</html:p>
		<html:p>NOTES: </html:p>
	</notes>
	<listOfReactants>
		<speciesReference species="cpd00299_c0" stoichiometry="1"/>
		<speciesReference species="cpd00125_c0" stoichiometry="1"/>
	</listOfReactants>
	<listOfProducts>
		<speciesReference species="cpd00330_c0" stoichiometry="1"/>
		<speciesReference species="cpd00298_c0" stoichiometry="1"/>
	</listOfProducts>
	<kineticLaw>
		<math xmlns="http://www.w3.org/1998/Math/MathML">
			<ci> FLUX_VALUE </ci>
		</math>
		<listOfParameters>
			<parameter id="LOWER_BOUND" value="0" units="mmol_per_gDW_per_hr"/>
			<parameter id="UPPER_BOUND" value="1000" units="mmol_per_gDW_per_hr"/>
			<parameter id="OBJECTIVE_COEFFICIENT" value="0"/>
			<parameter id="FLUX_VALUE" value="0.000000" units="mmol_per_gDW_per_hr"/>
		</listOfParameters>
	</kineticLaw>
</reaction>

<reaction id="rxn01513" name="Thymidylate kinase: dTMP" reversible="true">
	<notes>
		<html:p>GENE_ASSOCIATION:smc01189</html:p>
		<html:p>PROTEIN_ASSOCIATION:Tmk</html:p>
		<html:p>KEGG_RID:R02094</html:p>
		<html:p>PROTEIN_CLASS:2.7.4.9</html:p>
		<html:p>SUPPORT_LEVEL:Experimental</html:p>
		<html:p>REFERENCES:This study</html:p>
		<html:p>NOTES: </html:p>
	</notes>
	<listOfReactants>
		<speciesReference species="cpd00002_c0" stoichiometry="1"/>
		<speciesReference species="cpd00298_c0" stoichiometry="1"/>
	</listOfReactants>
	<listOfProducts>
		<speciesReference species="cpd00297_c0" stoichiometry="1"/>
		<speciesReference species="cpd00008_c0" stoichiometry="1"/>
	</listOfProducts>
	<kineticLaw>
		<math xmlns="http://www.w3.org/1998/Math/MathML">
			<ci> FLUX_VALUE </ci>
		</math>
		<listOfParameters>
			<parameter id="LOWER_BOUND" value="-1000" units="mmol_per_gDW_per_hr"/>
			<parameter id="UPPER_BOUND" value="1000" units="mmol_per_gDW_per_hr"/>
			<parameter id="OBJECTIVE_COEFFICIENT" value="0"/>
			<parameter id="FLUX_VALUE" value="0.000000" units="mmol_per_gDW_per_hr"/>
		</listOfParameters>
	</kineticLaw>
</reaction>

<reaction id="rxn01512" name="Nucleoside diphosphate kinase: dTDP" reversible="true">
	<notes>
		<html:p>GENE_ASSOCIATION:smc00595</html:p>
		<html:p>PROTEIN_ASSOCIATION:Ndk</html:p>
		<html:p>KEGG_RID:R02093</html:p>
		<html:p>PROTEIN_CLASS:2.7.4.6</html:p>
		<html:p>SUPPORT_LEVEL:Experimental</html:p>
		<html:p>REFERENCES:This study</html:p>
		<html:p>NOTES: </html:p>
	</notes>
	<listOfReactants>
		<speciesReference species="cpd00002_c0" stoichiometry="1"/>
		<speciesReference species="cpd00297_c0" stoichiometry="1"/>
	</listOfReactants>
	<listOfProducts>
		<speciesReference species="cpd00357_c0" stoichiometry="1"/>
		<speciesReference species="cpd00008_c0" stoichiometry="1"/>
	</listOfProducts>
	<kineticLaw>
		<math xmlns="http://www.w3.org/1998/Math/MathML">
			<ci> FLUX_VALUE </ci>
		</math>
		<listOfParameters>
			<parameter id="LOWER_BOUND" value="-1000" units="mmol_per_gDW_per_hr"/>
			<parameter id="UPPER_BOUND" value="1000" units="mmol_per_gDW_per_hr"/>
			<parameter id="OBJECTIVE_COEFFICIENT" value="0"/>
			<parameter id="FLUX_VALUE" value="0.000000" units="mmol_per_gDW_per_hr"/>
		</listOfParameters>
	</kineticLaw>
</reaction>

<reaction id="rxn00364" name="Cytidylate kinase - CMP" reversible="true">
	<notes>
		<html:p>GENE_ASSOCIATION:smc00334</html:p>
		<html:p>PROTEIN_ASSOCIATION:Cmk</html:p>
		<html:p>KEGG_RID:R00512</html:p>
		<html:p>PROTEIN_CLASS:2.7.4.14</html:p>
		<html:p>SUPPORT_LEVEL:Predicted</html:p>
		<html:p>REFERENCES:</html:p>
		<html:p>NOTES:This gene did not appear essential in this TnSeq data, although less than expected number of insertions were found in this gene during growth in rich medium.  The inclusion of this reaction is not due to a requirement to produce CMP, but due to a requirement to metabolize CMP released during other reactions.  This reaction is presumably dispensible in true cells due to other fates of the CMP.</html:p>
	</notes>
	<listOfReactants>
		<speciesReference species="cpd00002_c0" stoichiometry="1"/>
		<speciesReference species="cpd00046_c0" stoichiometry="1"/>
	</listOfReactants>
	<listOfProducts>
		<speciesReference species="cpd00096_c0" stoichiometry="1"/>
		<speciesReference species="cpd00008_c0" stoichiometry="1"/>
	</listOfProducts>
	<kineticLaw>
		<math xmlns="http://www.w3.org/1998/Math/MathML">
			<ci> FLUX_VALUE </ci>
		</math>
		<listOfParameters>
			<parameter id="LOWER_BOUND" value="-1000" units="mmol_per_gDW_per_hr"/>
			<parameter id="UPPER_BOUND" value="1000" units="mmol_per_gDW_per_hr"/>
			<parameter id="OBJECTIVE_COEFFICIENT" value="0"/>
			<parameter id="FLUX_VALUE" value="0.000000" units="mmol_per_gDW_per_hr"/>
		</listOfParameters>
	</kineticLaw>
</reaction>

<!--DNA biosynthesis-->

<reaction id="rxn05294" name="DNA synthesis and partitioning" reversible="false">
	<notes>
		<html:p>GENE_ASSOCIATION:((smc02789 or NonEssential) and smc01375 and smc02905 and smc01190 and smc00415 and smc00586 and smc02802 and smc00561 and smc01567 and smc02857 and smc01142 and smc01233 and (smc00018 or smc02327 or smc00867) and (smc02850 or NonEssential) and smc01878 and smc01231 and smc02782 and smc01761 and smc01018 and smc01364 and smc00617 and smc01167 and smc02496 and smc02800 and smc02801)</html:p>
		<html:p>PROTEIN_ASSOCIATION:((DnaQ or NonEssential) and DnaE1 and DnaX and Smc01190 and DnaN and Smc00586 and Smc02802 and DnaB and DnaG and DnaK and GrpE and Ssb and (RnhA or RnhA2 or RnhB) and (PolA or NonEssential) and LigA and GyrA and GyrB and ParC and ParE and TopA and Smc00617 and DnaA and PriA and ParA and ParB)</html:p>
		<html:p>KEGG_RID: </html:p>
		<html:p>PROTEIN_CLASS: </html:p>
		<html:p>SUPPORT_LEVEL:Experimental but incomplete</html:p>
		<html:p>REFERENCES:Margolin et al 1995; Nisa-Martínez et al 2016; Frage et al 2016; Cowie et al 2006; This study</html:p>
		<html:p>NOTES:The annotation of many of the proteins are supported by previous work and their mutation appeared lethal in this TnSeq data. However, the role of proteins that either appear non-essential or redundant are not validated.  The Smc00617 protein is included here as it was essential in the TnSeq data and may be an ortholog of the essential Hda protein of E. coli.  There appears to be no theta or psi polymerase subunits in S. meliloti, which both are non-essential in E. coli.  DnaQ also appeared non-essential, although this may simply be due to compensatory mutations.</html:p>
	</notes>
	<listOfReactants>
		<speciesReference species="cpd00002_c0" stoichiometry="100"/>
		<speciesReference species="cpd00115_c0" stoichiometry="18.95"/>
		<speciesReference species="cpd00356_c0" stoichiometry="31.05"/>
		<speciesReference species="cpd00241_c0" stoichiometry="31.05"/>
		<speciesReference species="cpd00357_c0" stoichiometry="18.95"/>
		<speciesReference species="cpd00001_c0" stoichiometry="100"/>
	</listOfReactants>
	<listOfProducts>
		<speciesReference species="cpd11461_c0" stoichiometry="1"/>
		<speciesReference species="cpd00008_c0" stoichiometry="100"/>
		<speciesReference species="cpd00009_c0" stoichiometry="100"/>
		<speciesReference species="cpd00012_c0" stoichiometry="100"/>
		<speciesReference species="cpd00067_c0" stoichiometry="100"/>
	</listOfProducts>
	<kineticLaw>
		<math xmlns="http://www.w3.org/1998/Math/MathML">
			<ci> FLUX_VALUE </ci>
		</math>
		<listOfParameters>
			<parameter id="LOWER_BOUND" value="0" units="mmol_per_gDW_per_hr"/>
			<parameter id="UPPER_BOUND" value="1000" units="mmol_per_gDW_per_hr"/>
			<parameter id="OBJECTIVE_COEFFICIENT" value="0"/>
			<parameter id="FLUX_VALUE" value="0.000000" units="mmol_per_gDW_per_hr"/>
		</listOfParameters>
	</kineticLaw>
</reaction>

<!--RNA biosynthesis-->

<reaction id="rxn13784" name="RNA_transcription_c0" reversible="false">
	<notes>
		<html:p>GENE_ASSOCIATION:(smc01285 and smc01317 and smc01316 and smc02408 and smc01563 and (smc01218 or sma0149) and smc02912 and smc01778 and smc01322 and smc02796 and smc02700)</html:p>
		<html:p>PROTEIN_ASSOCIATION:(RpoA and RpoB and RpoC and RpoZ and RpoD and (GreA or Sma0149) and NusA and NusB and NusG and Rho and Smc02700)</html:p>
		<html:p>KEGG_RID:  </html:p>
		<html:p>PROTEIN_CLASS: </html:p>
		<html:p>SUPPORT_LEVEL:Experimental but incomplete</html:p>
		<html:p>REFERENCES:Neilson and Brown 1985; Peck et al 2002; Wells and Long 2003; Rushing and Long 1995; Cowie et al 2006; This study</html:p>
		<html:p>NOTES:In this TnSeq data, greA was only essential in the absence of pSymA and pSymB, suggesting both that the product of greA has the annotated function and that there is a second copy on pSymA or pSymB, with the most likey candidate being sma0149.</html:p>
	</notes>
	<listOfReactants>
		<speciesReference species="cpd00002_c0" stoichiometry="121.91"/>
		<speciesReference species="cpd00062_c0" stoichiometry="21.91"/>
		<speciesReference species="cpd00052_c0" stoichiometry="28.09"/>
		<speciesReference species="cpd00038_c0" stoichiometry="28.09"/>
		<speciesReference species="cpd00001_c0" stoichiometry="100"/>
	</listOfReactants>
	<listOfProducts>
		<speciesReference species="cpd00008_c0" stoichiometry="100"/>
		<speciesReference species="cpd00009_c0" stoichiometry="100"/>
		<speciesReference species="cpd00012_c0" stoichiometry="100"/>
		<speciesReference species="cpd00067_c0" stoichiometry="100"/>
		<speciesReference species="cpd11613_c0" stoichiometry="1"/>
	</listOfProducts>
	<kineticLaw>
		<math xmlns="http://www.w3.org/1998/Math/MathML">
			<ci> FLUX_VALUE </ci>
		</math>
		<listOfParameters>
			<parameter id="LOWER_BOUND" value="0" units="mmol_per_gDW_per_hr"/>
			<parameter id="UPPER_BOUND" value="1000" units="mmol_per_gDW_per_hr"/>
			<parameter id="OBJECTIVE_COEFFICIENT" value="0"/>
			<parameter id="FLUX_VALUE" value="0.000000" units="mmol_per_gDW_per_hr"/>
		</listOfParameters>
	</kineticLaw>
</reaction>

<!--Saturated fatty acid biosynthesis-->

<reaction id="rxn00792" name="Biotin:CoA ligase" reversible="true">
	<notes>
		<html:p>GENE_ASSOCIATION:smc01928</html:p>
		<html:p>PROTEIN_ASSOCIATION:BirA</html:p>
		<html:p>KEGG_RID:R01074</html:p>
		<html:p>PROTEIN_CLASS:6.3.4.15</html:p>
		<html:p>SUPPORT_LEVEL:Experimental</html:p>
		<html:p>REFERENCES:This study</html:p>
		<html:p>NOTES: </html:p>
	</notes>
	<listOfReactants>
		<speciesReference species="cpd00012_c0" stoichiometry="1"/>
		<speciesReference species="cpd03517_c0" stoichiometry="1"/>
	</listOfReactants>
	<listOfProducts>
		<speciesReference species="cpd00067_c0" stoichiometry="1"/>
		<speciesReference species="cpd00002_c0" stoichiometry="1"/>
		<speciesReference species="cpd00104_c0" stoichiometry="1"/>
	</listOfProducts>
	<kineticLaw>
		<math xmlns="http://www.w3.org/1998/Math/MathML">
			<ci> FLUX_VALUE </ci>
		</math>
		<listOfParameters>
			<parameter id="LOWER_BOUND" value="-1000" units="mmol_per_gDW_per_hr"/>
			<parameter id="UPPER_BOUND" value="1000" units="mmol_per_gDW_per_hr"/>
			<parameter id="OBJECTIVE_COEFFICIENT" value="0"/>
			<parameter id="FLUX_VALUE" value="0.000000" units="mmol_per_gDW_per_hr"/>
		</listOfParameters>
	</kineticLaw>
</reaction>

<reaction id="rxn06864" name="Biotinyl-5'-AMP:apo-[carboxylase] ligase (AMP-forming)" reversible="false">
	<notes>
		<html:p>GENE_ASSOCIATION:smc01928</html:p>
		<html:p>PROTEIN_ASSOCIATION:BirA</html:p>
		<html:p>KEGG_RID:R05145</html:p>
		<html:p>PROTEIN_CLASS:6.3.4.15</html:p>
		<html:p>SUPPORT_LEVEL:Experimental</html:p>
		<html:p>REFERENCES:This study</html:p>
		<html:p>NOTES:</html:p>
	</notes>
	<listOfReactants>
		<speciesReference species="cpd03517_c0" stoichiometry="1"/>
		<speciesReference species="cpd12847_c0" stoichiometry="1"/>
	</listOfReactants>
	<listOfProducts>
		<speciesReference species="cpd00018_c0" stoichiometry="1"/>
		<speciesReference species="cpd12848_c0" stoichiometry="1"/>
	</listOfProducts>
	<kineticLaw>
		<math xmlns="http://www.w3.org/1998/Math/MathML">
			<ci> FLUX_VALUE </ci>
		</math>
		<listOfParameters>
			<parameter id="LOWER_BOUND" value="0" units="mmol_per_gDW_per_hr"/>
			<parameter id="UPPER_BOUND" value="1000" units="mmol_per_gDW_per_hr"/>
			<parameter id="OBJECTIVE_COEFFICIENT" value="0"/>
			<parameter id="FLUX_VALUE" value="0.000000" units="mmol_per_gDW_per_hr"/>
		</listOfParameters>
	</kineticLaw>
</reaction>

<reaction id="rxn06672" name="acetyl-CoA carboxylase / biotin carboxylase reaction 1" reversible="true">
	<notes>
		<html:p>GENE_ASSOCIATION:(smc01345 and smc01344)</html:p>
		<html:p>PROTEIN_ASSOCIATION:(AccC and AccB)</html:p>
		<html:p>KEGG_RID:R04385</html:p>
		<html:p>PROTEIN_CLASS:6.3.4.14</html:p>
		<html:p>SUPPORT_LEVEL:Experimental</html:p>
		<html:p>REFERENCES:Nogales et al 2010; Cowie et al 2006; This study</html:p>
		<html:p>NOTES: </html:p>
	</notes>
	<listOfReactants>
		<speciesReference species="cpd00002_c0" stoichiometry="1"/>
		<speciesReference species="cpd12848_c0" stoichiometry="1"/>
		<speciesReference species="cpd00242_c0" stoichiometry="1"/>
	</listOfReactants>
	<listOfProducts>
		<speciesReference species="cpd00067_c0" stoichiometry="1"/>
		<speciesReference species="cpd00009_c0" stoichiometry="1"/>
		<speciesReference species="cpd12543_c0" stoichiometry="1"/>
		<speciesReference species="cpd00008_c0" stoichiometry="1"/>
	</listOfProducts>
	<kineticLaw>
		<math xmlns="http://www.w3.org/1998/Math/MathML">
			<ci> FLUX_VALUE </ci>
		</math>
		<listOfParameters>
			<parameter id="LOWER_BOUND" value="-1000" units="mmol_per_gDW_per_hr"/>
			<parameter id="UPPER_BOUND" value="1000" units="mmol_per_gDW_per_hr"/>
			<parameter id="OBJECTIVE_COEFFICIENT" value="0"/>
			<parameter id="FLUX_VALUE" value="0.000000" units="mmol_per_gDW_per_hr"/>
		</listOfParameters>
	</kineticLaw>
</reaction>

<reaction id="rxn06673" name="acetyl-CoA carboxylase / biotin carboxylase reaction 2" reversible="false">
	<notes>
		<html:p>GENE_ASSOCIATION:(smc02764 and smc00690)</html:p>
		<html:p>PROTEIN_ASSOCIATION:(AccD and AccA)</html:p>
		<html:p>KEGG_RID:R04386</html:p>
		<html:p>PROTEIN_CLASS:6.4.1.2</html:p>
		<html:p>SUPPORT_LEVEL:Experimental</html:p>
		<html:p>REFERENCES:Nogales et al 2010; This study</html:p>
		<html:p>NOTES: </html:p>
	</notes>
	<listOfReactants>
		<speciesReference species="cpd12543_c0" stoichiometry="1"/>
		<speciesReference species="cpd00022_c0" stoichiometry="1"/>
	</listOfReactants>
	<listOfProducts>
		<speciesReference species="cpd12848_c0" stoichiometry="1"/>
		<speciesReference species="cpd00070_c0" stoichiometry="1"/>
	</listOfProducts>
	<kineticLaw>
		<math xmlns="http://www.w3.org/1998/Math/MathML">
			<ci> FLUX_VALUE </ci>
		</math>
		<listOfParameters>
			<parameter id="LOWER_BOUND" value="0" units="mmol_per_gDW_per_hr"/>
			<parameter id="UPPER_BOUND" value="1000" units="mmol_per_gDW_per_hr"/>
			<parameter id="OBJECTIVE_COEFFICIENT" value="0"/>
			<parameter id="FLUX_VALUE" value="0.000000" units="mmol_per_gDW_per_hr"/>
		</listOfParameters>
	</kineticLaw>
</reaction>

<reaction id="rxn05465" name="malonyl-ACP:[acyl-carrier-protein] transferase" reversible="true">
	<notes>
		<html:p>GENE_ASSOCIATION:(smc00571 and smc00573)</html:p>
		<html:p>PROTEIN_ASSOCIATION:(FabD and AcpP)</html:p>
		<html:p>KEGG_RID:R01626</html:p>
		<html:p>PROTEIN_CLASS:2.3.1.39</html:p>
		<html:p>SUPPORT_LEVEL:Experimental but incomplete</html:p>
		<html:p>REFERENCES:Platt et al 1990; López-Lara and Geiger 2000; This study</html:p>
		<html:p>NOTES:In this TnSeq data, fabD did not appear to be absolutely essential, particularly in strains lacking pSymA and pSymB.  There may therefore be another enzyme encoded by the S. meliloti chromosome capable of performing this reaction, but at a slow rate.  A possible candidate is RkpA.</html:p>
	</notes>
	<listOfReactants>
		<speciesReference species="cpd00070_c0" stoichiometry="1"/>
		<speciesReference species="cpd11493_c0" stoichiometry="1"/>
	</listOfReactants>
	<listOfProducts>
		<speciesReference species="cpd00010_c0" stoichiometry="1"/>
		<speciesReference species="cpd11492_c0" stoichiometry="1"/>
	</listOfProducts>
	<kineticLaw>
		<math xmlns="http://www.w3.org/1998/Math/MathML">
			<ci> FLUX_VALUE </ci>
		</math>
		<listOfParameters>
			<parameter id="LOWER_BOUND" value="-1000" units="mmol_per_gDW_per_hr"/>
			<parameter id="UPPER_BOUND" value="1000" units="mmol_per_gDW_per_hr"/>
			<parameter id="OBJECTIVE_COEFFICIENT" value="0"/>
			<parameter id="FLUX_VALUE" value="0.000000" units="mmol_per_gDW_per_hr"/>
		</listOfParameters>
	</kineticLaw>
</reaction>

<reaction id="rxn08766" name="Acetoacetyl-ACP synthase" reversible="true">
	<notes>
		<html:p>GENE_ASSOCIATION:smc01785</html:p>
		<html:p>PROTEIN_ASSOCIATION:FabH</html:p>
		<html:p>KEGG_RID:R10707</html:p>
		<html:p>PROTEIN_CLASS:2.3.1.180</html:p>
		<html:p>SUPPORT_LEVEL:Experimental</html:p>
		<html:p>REFERENCES:This study</html:p>
		<html:p>NOTES: </html:p>
	</notes>
	<listOfReactants>
		<speciesReference species="cpd00022_c0" stoichiometry="1"/>
		<speciesReference species="cpd00067_c0" stoichiometry="1"/>
		<speciesReference species="cpd11492_c0" stoichiometry="1"/>
	</listOfReactants>
	<listOfProducts>
		<speciesReference species="cpd00010_c0" stoichiometry="1"/>
		<speciesReference species="cpd00011_c0" stoichiometry="1"/>
		<speciesReference species="cpd11488_c0" stoichiometry="1"/>
	</listOfProducts>
	<kineticLaw>
		<math xmlns="http://www.w3.org/1998/Math/MathML">
			<ci> FLUX_VALUE </ci>
		</math>
		<listOfParameters>
			<parameter id="LOWER_BOUND" value="-1000" units="mmol_per_gDW_per_hr"/>
			<parameter id="UPPER_BOUND" value="1000" units="mmol_per_gDW_per_hr"/>
			<parameter id="OBJECTIVE_COEFFICIENT" value="0"/>
			<parameter id="FLUX_VALUE" value="0.000000" units="mmol_per_gDW_per_hr"/>
		</listOfParameters>
	</kineticLaw>
</reaction>

<reaction id="rxn05339" name="Acetoacetyl-ACP dehydrogenase" reversible="true">
	<notes>
		<html:p>GENE_ASSOCIATION:smc00572</html:p>
		<html:p>PROTEIN_ASSOCIATION:FabG</html:p>
		<html:p>KEGG_RID:R02767</html:p>
		<html:p>PROTEIN_CLASS:1.1.1.100</html:p>
		<html:p>SUPPORT_LEVEL:Experimental</html:p>
		<html:p>REFERENCES:Mao et al 2016; This study</html:p>
		<html:p>NOTES: </html:p>
	</notes>
	<listOfReactants>
		<speciesReference species="cpd00006_c0" stoichiometry="1"/>
		<speciesReference species="cpd11478_c0" stoichiometry="1"/>
	</listOfReactants>
	<listOfProducts>
		<speciesReference species="cpd00067_c0" stoichiometry="1"/>
		<speciesReference species="cpd11488_c0" stoichiometry="1"/>
		<speciesReference species="cpd00005_c0" stoichiometry="1"/>
	</listOfProducts>
	<kineticLaw>
		<math xmlns="http://www.w3.org/1998/Math/MathML">
			<ci> FLUX_VALUE </ci>
		</math>
		<listOfParameters>
			<parameter id="LOWER_BOUND" value="-1000" units="mmol_per_gDW_per_hr"/>
			<parameter id="UPPER_BOUND" value="1000" units="mmol_per_gDW_per_hr"/>
			<parameter id="OBJECTIVE_COEFFICIENT" value="0"/>
			<parameter id="FLUX_VALUE" value="0.000000" units="mmol_per_gDW_per_hr"/>
		</listOfParameters>
	</kineticLaw>
</reaction>

<reaction id="rxn05329" name="(R)-3-hydroxy-butanoyl-ACP dehydratase" reversible="true">
	<notes>
		<html:p>GENE_ASSOCIATION:smc02092</html:p>
		<html:p>PROTEIN_ASSOCIATION:FabZ</html:p>
		<html:p>KEGG_RID:R10208</html:p>
		<html:p>PROTEIN_CLASS:4.2.1.59</html:p>
		<html:p>SUPPORT_LEVEL:Experimental but incomplete</html:p>
		<html:p>REFERENCES:This study</html:p>
		<html:p>NOTES:Only FabZ was added to this reaction based on the differences in affinities for the substrate of the E. coli proteins (Heath and Rock 1996), but FabA may also catalyze this reaction</html:p>
	</notes>
	<listOfReactants>
		<speciesReference species="cpd11478_c0" stoichiometry="1"/>
	</listOfReactants>
	<listOfProducts>
		<speciesReference species="cpd00001_c0" stoichiometry="1"/>
		<speciesReference species="cpd11465_c0" stoichiometry="1"/>
	</listOfProducts>
	<kineticLaw>
		<math xmlns="http://www.w3.org/1998/Math/MathML">
			<ci> FLUX_VALUE </ci>
		</math>
		<listOfParameters>
			<parameter id="LOWER_BOUND" value="-1000" units="mmol_per_gDW_per_hr"/>
			<parameter id="UPPER_BOUND" value="1000" units="mmol_per_gDW_per_hr"/>
			<parameter id="OBJECTIVE_COEFFICIENT" value="0"/>
			<parameter id="FLUX_VALUE" value="0.000000" units="mmol_per_gDW_per_hr"/>
		</listOfParameters>
	</kineticLaw>
</reaction>

<reaction id="rxn05322" name="But-2-enoyl-ACP reductase" reversible="false">
	<notes>
		<html:p>GENE_ASSOCIATION:smc00326</html:p>
		<html:p>PROTEIN_ASSOCIATION:FabI2</html:p>
		<html:p>KEGG_RID:R01403</html:p>
		<html:p>PROTEIN_CLASS:1.3.1.9</html:p>
		<html:p>SUPPORT_LEVEL:Experimental but incomplete</html:p>
		<html:p>REFERENCES:Cowie et al; This study</html:p>
		<html:p>NOTES:There are two fabI genes in S. meliloti, and in this TnSeq data, both appeared essential suggesting they likely have separate functions.  As fabI2 is located next to fabB and fabA, we predict that FabI2 functions as the general enzyme associated with this reaction, while FabI1 is involved in very long chain fatty acid biosynthesis.</html:p>
	</notes>
	<listOfReactants>
		<speciesReference species="cpd00067_c0" stoichiometry="1"/>
		<speciesReference species="cpd00004_c0" stoichiometry="1"/>
		<speciesReference species="cpd11465_c0" stoichiometry="1"/>
	</listOfReactants>
	<listOfProducts>
		<speciesReference species="cpd11464_c0" stoichiometry="1"/>
		<speciesReference species="cpd00003_c0" stoichiometry="1"/>
	</listOfProducts>
	<kineticLaw>
		<math xmlns="http://www.w3.org/1998/Math/MathML">
			<ci> FLUX_VALUE </ci>
		</math>
		<listOfParameters>
			<parameter id="LOWER_BOUND" value="0" units="mmol_per_gDW_per_hr"/>
			<parameter id="UPPER_BOUND" value="1000" units="mmol_per_gDW_per_hr"/>
			<parameter id="OBJECTIVE_COEFFICIENT" value="0"/>
			<parameter id="FLUX_VALUE" value="0.000000" units="mmol_per_gDW_per_hr"/>
		</listOfParameters>
	</kineticLaw>
</reaction>

<reaction id="rxn05346" name="3-oxohexanoyl-ACP synthase" reversible="false">
	<notes>
		<html:p>GENE_ASSOCIATION:(smc00574 and smc00327)</html:p>
		<html:p>PROTEIN_ASSOCIATION:(FabF or FabB)</html:p>
		<html:p>KEGG_RID:R02768</html:p>
		<html:p>PROTEIN_CLASS:2.3.1.179 and 2.3.1.41</html:p>
		<html:p>SUPPORT_LEVEL:Experimental but incomplete</html:p>
		<html:p>REFERENCES:This study</html:p>
		<html:p>NOTES:FabF and FabB are annotated as catalyzing the same reaction, but both were essential in this TnSeq data.  Therefore they presumably have distinct, but likely overlapping, substrate specificity.  Therefore, in most cases the reactions are annotated as FabF or FabB since it has not been studies in S. meliloti the substrate specificies of these enzymes.  There are only two reactions where we have put just FabF just FabB, and these are based on the substrate specificities of these enzymes in E. coli (Feng and Cronan 1990, Garwin et al 1980)</html:p>
	</notes>
	<listOfReactants>
		<speciesReference species="cpd11464_c0" stoichiometry="1"/>
		<speciesReference species="cpd00067_c0" stoichiometry="1"/>
		<speciesReference species="cpd11492_c0" stoichiometry="1"/>
	</listOfReactants>
	<listOfProducts>
		<speciesReference species="cpd11493_c0" stoichiometry="1"/>
		<speciesReference species="cpd00011_c0" stoichiometry="1"/>
		<speciesReference species="cpd11486_c0" stoichiometry="1"/>
	</listOfProducts>
	<kineticLaw>
		<math xmlns="http://www.w3.org/1998/Math/MathML">
			<ci> FLUX_VALUE </ci>
		</math>
		<listOfParameters>
			<parameter id="LOWER_BOUND" value="0" units="mmol_per_gDW_per_hr"/>
			<parameter id="UPPER_BOUND" value="1000" units="mmol_per_gDW_per_hr"/>
			<parameter id="OBJECTIVE_COEFFICIENT" value="0"/>
			<parameter id="FLUX_VALUE" value="0.000000" units="mmol_per_gDW_per_hr"/>
		</listOfParameters>
	</kineticLaw>
</reaction>

<reaction id="rxn05337" name="3-oxohexanoyl-ACP dehydrogenase" reversible="true">
	<notes>
		<html:p>GENE_ASSOCIATION:smc00572</html:p>
		<html:p>PROTEIN_ASSOCIATION:FabG</html:p>
		<html:p>KEGG_RID:R02767</html:p>
		<html:p>PROTEIN_CLASS:1.1.1.100</html:p>
		<html:p>SUPPORT_LEVEL:Experimental</html:p>
		<html:p>REFERENCES:Mao et al 2016; This study</html:p>
		<html:p>NOTES: </html:p>
	</notes>
	<listOfReactants>
		<speciesReference species="cpd00006_c0" stoichiometry="1"/>
		<speciesReference species="cpd11479_c0" stoichiometry="1"/>
	</listOfReactants>
	<listOfProducts>
		<speciesReference species="cpd00067_c0" stoichiometry="1"/>
		<speciesReference species="cpd11486_c0" stoichiometry="1"/>
		<speciesReference species="cpd00005_c0" stoichiometry="1"/>
	</listOfProducts>
	<kineticLaw>
		<math xmlns="http://www.w3.org/1998/Math/MathML">
			<ci> FLUX_VALUE </ci>
		</math>
		<listOfParameters>
			<parameter id="LOWER_BOUND" value="-1000" units="mmol_per_gDW_per_hr"/>
			<parameter id="UPPER_BOUND" value="1000" units="mmol_per_gDW_per_hr"/>
			<parameter id="OBJECTIVE_COEFFICIENT" value="0"/>
			<parameter id="FLUX_VALUE" value="0.000000" units="mmol_per_gDW_per_hr"/>
		</listOfParameters>
	</kineticLaw>
</reaction>

<reaction id="rxn05330" name="(R)-3-hydroxy-hexanoyl-ACP dehydratase" reversible="true">
	<notes>
		<html:p>GENE_ASSOCIATION:(smc02092 or smc00328)</html:p>
		<html:p>PROTEIN_ASSOCIATION:(FabZ or FabA)</html:p>
		<html:p>KEGG_RID:R10208</html:p>
		<html:p>PROTEIN_CLASS:4.2.1.59</html:p>
		<html:p>SUPPORT_LEVEL:Experimental but incomplete</html:p>
		<html:p>REFERENCES:This study</html:p>
		<html:p>NOTES:Both FabZ and FabA were added to this reaction based on the differences in affinities for the substrate of the E. coli proteins (Heath and Rock 1996), but this may not be the case in S. meliloti.</html:p>
	</notes>
	<listOfReactants>
		<speciesReference species="cpd11479_c0" stoichiometry="1"/>
	</listOfReactants>
	<listOfProducts>
		<speciesReference species="cpd00001_c0" stoichiometry="1"/>
		<speciesReference species="cpd11473_c0" stoichiometry="1"/>
	</listOfProducts>
	<kineticLaw>
		<math xmlns="http://www.w3.org/1998/Math/MathML">
			<ci> FLUX_VALUE </ci>
		</math>
		<listOfParameters>
			<parameter id="LOWER_BOUND" value="-1000" units="mmol_per_gDW_per_hr"/>
			<parameter id="UPPER_BOUND" value="1000" units="mmol_per_gDW_per_hr"/>
			<parameter id="OBJECTIVE_COEFFICIENT" value="0"/>
			<parameter id="FLUX_VALUE" value="0.000000" units="mmol_per_gDW_per_hr"/>
		</listOfParameters>
	</kineticLaw>
</reaction>

<reaction id="rxn05326" name="trans-Hex-2-enoyl-ACP reductase" reversible="false">
	<notes>
		<html:p>GENE_ASSOCIATION:smc00326</html:p>
		<html:p>PROTEIN_ASSOCIATION:FabI2</html:p>
		<html:p>KEGG_RID:R01403</html:p>
		<html:p>PROTEIN_CLASS:1.3.1.9</html:p>
		<html:p>SUPPORT_LEVEL:Experimental but incomplete</html:p>
		<html:p>REFERENCES:Cowie et al; This study</html:p>
		<html:p>NOTES:There are two fabI genes in S. meliloti, and in this TnSeq data, both appeared essential suggesting they likely have separate functions.  As fabI2 is located next to fabB and fabA, we predict that FabI2 functions as the general enzyme associated with this reaction, while FabI1 is involved in very long chain fatty acid biosynthesis.</html:p>
	</notes>
	<listOfReactants>
		<speciesReference species="cpd00067_c0" stoichiometry="1"/>
		<speciesReference species="cpd00004_c0" stoichiometry="1"/>
		<speciesReference species="cpd11473_c0" stoichiometry="1"/>
	</listOfReactants>
	<listOfProducts>
		<speciesReference species="cpd11472_c0" stoichiometry="1"/>
		<speciesReference species="cpd00003_c0" stoichiometry="1"/>
	</listOfProducts>
	<kineticLaw>
		<math xmlns="http://www.w3.org/1998/Math/MathML">
			<ci> FLUX_VALUE </ci>
		</math>
		<listOfParameters>
			<parameter id="LOWER_BOUND" value="0" units="mmol_per_gDW_per_hr"/>
			<parameter id="UPPER_BOUND" value="1000" units="mmol_per_gDW_per_hr"/>
			<parameter id="OBJECTIVE_COEFFICIENT" value="0"/>
			<parameter id="FLUX_VALUE" value="0.000000" units="mmol_per_gDW_per_hr"/>
		</listOfParameters>
	</kineticLaw>
</reaction>

<reaction id="rxn05350" name="3-oxooctanoyl-ACP synthase" reversible="false">
	<notes>
		<html:p>GENE_ASSOCIATION:(smc00574 and smc00327)</html:p>
		<html:p>PROTEIN_ASSOCIATION:(FabF or FabB)</html:p>
		<html:p>KEGG_RID:R02768</html:p>
		<html:p>PROTEIN_CLASS:2.3.1.179 and 2.3.1.41</html:p>
		<html:p>SUPPORT_LEVEL:Experimental but incomplete</html:p>
		<html:p>REFERENCES:This study</html:p>
		<html:p>NOTES:FabF and FabB are annotated as catalyzing the same reaction, but both were essential in this TnSeq data.  Therefore they presumably have distinct, but likely overlapping, substrate specificity.  Therefore, in most cases the reactions are annotated as FabF or FabB since it has not been studies in S. meliloti the substrate specificies of these enzymes.  There are only two reactions where we have put just FabF just FabB, and these are based on the substrate specificities of these enzymes in E. coli (Feng and Cronan 1990, Garwin et al 1980)</html:p>
	</notes>
	<listOfReactants>
		<speciesReference species="cpd00067_c0" stoichiometry="1"/>
		<speciesReference species="cpd11472_c0" stoichiometry="1"/>
		<speciesReference species="cpd11492_c0" stoichiometry="1"/>
	</listOfReactants>
	<listOfProducts>
		<speciesReference species="cpd11493_c0" stoichiometry="1"/>
		<speciesReference species="cpd00011_c0" stoichiometry="1"/>
		<speciesReference species="cpd11490_c0" stoichiometry="1"/>
	</listOfProducts>
	<kineticLaw>
		<math xmlns="http://www.w3.org/1998/Math/MathML">
			<ci> FLUX_VALUE </ci>
		</math>
		<listOfParameters>
			<parameter id="LOWER_BOUND" value="0" units="mmol_per_gDW_per_hr"/>
			<parameter id="UPPER_BOUND" value="1000" units="mmol_per_gDW_per_hr"/>
			<parameter id="OBJECTIVE_COEFFICIENT" value="0"/>
			<parameter id="FLUX_VALUE" value="0.000000" units="mmol_per_gDW_per_hr"/>
		</listOfParameters>
	</kineticLaw>
</reaction>

<reaction id="rxn05341" name="3-oxooctanoyl-ACP dehydrogenase" reversible="true">
	<notes>
		<html:p>GENE_ASSOCIATION:smc00572</html:p>
		<html:p>PROTEIN_ASSOCIATION:FabG</html:p>
		<html:p>KEGG_RID:R02767</html:p>
		<html:p>PROTEIN_CLASS:1.1.1.100</html:p>
		<html:p>SUPPORT_LEVEL:Experimental</html:p>
		<html:p>REFERENCES:Mao et al 2016; This study</html:p>
		<html:p>NOTES: </html:p>
	</notes>
	<listOfReactants>
		<speciesReference species="cpd11483_c0" stoichiometry="1"/>
		<speciesReference species="cpd00006_c0" stoichiometry="1"/>
	</listOfReactants>
	<listOfProducts>
		<speciesReference species="cpd00067_c0" stoichiometry="1"/>
		<speciesReference species="cpd11490_c0" stoichiometry="1"/>
		<speciesReference species="cpd00005_c0" stoichiometry="1"/>
	</listOfProducts>
	<kineticLaw>
		<math xmlns="http://www.w3.org/1998/Math/MathML">
			<ci> FLUX_VALUE </ci>
		</math>
		<listOfParameters>
			<parameter id="LOWER_BOUND" value="-1000" units="mmol_per_gDW_per_hr"/>
			<parameter id="UPPER_BOUND" value="1000" units="mmol_per_gDW_per_hr"/>
			<parameter id="OBJECTIVE_COEFFICIENT" value="0"/>
			<parameter id="FLUX_VALUE" value="0.000000" units="mmol_per_gDW_per_hr"/>
		</listOfParameters>
	</kineticLaw>
</reaction>

<reaction id="rxn05334" name="(R)-3-hydroxy-octanoyl-ACP dehydratase" reversible="true">
	<notes>
		<html:p>GENE_ASSOCIATION:(smc02092 or smc00328)</html:p>
		<html:p>PROTEIN_ASSOCIATION:(FabZ or FabA)</html:p>
		<html:p>KEGG_RID:R10208</html:p>
		<html:p>PROTEIN_CLASS:4.2.1.59</html:p>
		<html:p>SUPPORT_LEVEL:Experimental but incomplete</html:p>
		<html:p>REFERENCES:This study</html:p>
		<html:p>NOTES:Both FabZ and FabA were added to this reaction based on the differences in affinities for the substrate of the E. coli proteins (Heath and Rock 1996), but this may not be the case in S. meliloti.</html:p>
	</notes>
	<listOfReactants>
		<speciesReference species="cpd11483_c0" stoichiometry="1"/>
	</listOfReactants>
	<listOfProducts>
		<speciesReference species="cpd11471_c0" stoichiometry="1"/>
		<speciesReference species="cpd00001_c0" stoichiometry="1"/>
	</listOfProducts>
	<kineticLaw>
		<math xmlns="http://www.w3.org/1998/Math/MathML">
			<ci> FLUX_VALUE </ci>
		</math>
		<listOfParameters>
			<parameter id="LOWER_BOUND" value="-1000" units="mmol_per_gDW_per_hr"/>
			<parameter id="UPPER_BOUND" value="1000" units="mmol_per_gDW_per_hr"/>
			<parameter id="OBJECTIVE_COEFFICIENT" value="0"/>
			<parameter id="FLUX_VALUE" value="0.000000" units="mmol_per_gDW_per_hr"/>
		</listOfParameters>
	</kineticLaw>
</reaction>

<reaction id="rxn05325" name="trans-Oct-2-enoyl-ACP reductase" reversible="false">
	<notes>
		<html:p>GENE_ASSOCIATION:smc00326</html:p>
		<html:p>PROTEIN_ASSOCIATION:FabI2</html:p>
		<html:p>KEGG_RID:R01403</html:p>
		<html:p>PROTEIN_CLASS:1.3.1.9</html:p>
		<html:p>SUPPORT_LEVEL:Experimental but incomplete</html:p>
		<html:p>REFERENCES:Cowie et al; This study</html:p>
		<html:p>NOTES:There are two fabI genes in S. meliloti, and in this TnSeq data, both appeared essential suggesting they likely have separate functions.  As fabI2 is located next to fabB and fabA, we predict that FabI2 functions as the general enzyme associated with this reaction, while FabI1 is involved in very long chain fatty acid biosynthesis.</html:p>
	</notes>
	<listOfReactants>
		<speciesReference species="cpd11471_c0" stoichiometry="1"/>
		<speciesReference species="cpd00067_c0" stoichiometry="1"/>
		<speciesReference species="cpd00004_c0" stoichiometry="1"/>
	</listOfReactants>
	<listOfProducts>
		<speciesReference species="cpd11470_c0" stoichiometry="1"/>
		<speciesReference species="cpd00003_c0" stoichiometry="1"/>
	</listOfProducts>
	<kineticLaw>
		<math xmlns="http://www.w3.org/1998/Math/MathML">
			<ci> FLUX_VALUE </ci>
		</math>
		<listOfParameters>
			<parameter id="LOWER_BOUND" value="0" units="mmol_per_gDW_per_hr"/>
			<parameter id="UPPER_BOUND" value="1000" units="mmol_per_gDW_per_hr"/>
			<parameter id="OBJECTIVE_COEFFICIENT" value="0"/>
			<parameter id="FLUX_VALUE" value="0.000000" units="mmol_per_gDW_per_hr"/>
		</listOfParameters>
	</kineticLaw>
</reaction>

<reaction id="rxn05343" name="3-oxodecanoyl-ACP synthase" reversible="false">
	<notes>
		<html:p>GENE_ASSOCIATION:(smc00574 and smc00327)</html:p>
		<html:p>PROTEIN_ASSOCIATION:(FabF or FabB)</html:p>
		<html:p>KEGG_RID:R02768</html:p>
		<html:p>PROTEIN_CLASS:2.3.1.179 and 2.3.1.41</html:p>
		<html:p>SUPPORT_LEVEL:Experimental but incomplete</html:p>
		<html:p>REFERENCES:This study</html:p>
		<html:p>NOTES:FabF and FabB are annotated as catalyzing the same reaction, but both were essential in this TnSeq data.  Therefore they presumably have distinct, but likely overlapping, substrate specificity.  Therefore, in most cases the reactions are annotated as FabF or FabB since it has not been studies in S. meliloti the substrate specificies of these enzymes.  There are only two reactions where we have put just FabF just FabB, and these are based on the substrate specificities of these enzymes in E. coli (Feng and Cronan 1990, Garwin et al 1980)</html:p>
	</notes>
	<listOfReactants>
		<speciesReference species="cpd00067_c0" stoichiometry="1"/>
		<speciesReference species="cpd11492_c0" stoichiometry="1"/>
		<speciesReference species="cpd11470_c0" stoichiometry="1"/>
	</listOfReactants>
	<listOfProducts>
		<speciesReference species="cpd11493_c0" stoichiometry="1"/>
		<speciesReference species="cpd00011_c0" stoichiometry="1"/>
		<speciesReference species="cpd11487_c0" stoichiometry="1"/>
	</listOfProducts>
	<kineticLaw>
		<math xmlns="http://www.w3.org/1998/Math/MathML">
			<ci> FLUX_VALUE </ci>
		</math>
		<listOfParameters>
			<parameter id="LOWER_BOUND" value="0" units="mmol_per_gDW_per_hr"/>
			<parameter id="UPPER_BOUND" value="1000" units="mmol_per_gDW_per_hr"/>
			<parameter id="OBJECTIVE_COEFFICIENT" value="0"/>
			<parameter id="FLUX_VALUE" value="0.000000" units="mmol_per_gDW_per_hr"/>
		</listOfParameters>
	</kineticLaw>
</reaction>

<reaction id="rxn05338" name="3-oxydecanoyl-ACP dehydrogenase" reversible="true">
	<notes>
		<html:p>GENE_ASSOCIATION:smc00572</html:p>
		<html:p>PROTEIN_ASSOCIATION:FabG</html:p>
		<html:p>KEGG_RID:R02767</html:p>
		<html:p>PROTEIN_CLASS:1.1.1.100</html:p>
		<html:p>SUPPORT_LEVEL:Experimental</html:p>
		<html:p>REFERENCES:Mao et al 2016; This study</html:p>
		<html:p>NOTES: </html:p>
	</notes>
	<listOfReactants>
		<speciesReference species="cpd11482_c0" stoichiometry="1"/>
		<speciesReference species="cpd00006_c0" stoichiometry="1"/>
	</listOfReactants>
	<listOfProducts>
		<speciesReference species="cpd00067_c0" stoichiometry="1"/>
		<speciesReference species="cpd11487_c0" stoichiometry="1"/>
		<speciesReference species="cpd00005_c0" stoichiometry="1"/>
	</listOfProducts>
	<kineticLaw>
		<math xmlns="http://www.w3.org/1998/Math/MathML">
			<ci> FLUX_VALUE </ci>
		</math>
		<listOfParameters>
			<parameter id="LOWER_BOUND" value="-1000" units="mmol_per_gDW_per_hr"/>
			<parameter id="UPPER_BOUND" value="1000" units="mmol_per_gDW_per_hr"/>
			<parameter id="OBJECTIVE_COEFFICIENT" value="0"/>
			<parameter id="FLUX_VALUE" value="0.000000" units="mmol_per_gDW_per_hr"/>
		</listOfParameters>
	</kineticLaw>
</reaction>

<reaction id="rxn05333" name="(R)-3-hydroxy-decanoyl-ACP dehydratase" reversible="true">
	<notes>
		<html:p>GENE_ASSOCIATION:(smc02092 or smc00328)</html:p>
		<html:p>PROTEIN_ASSOCIATION:(FabZ or FabA)</html:p>
		<html:p>KEGG_RID:R10208</html:p>
		<html:p>PROTEIN_CLASS:4.2.1.59</html:p>
		<html:p>SUPPORT_LEVEL:Experimental but incomplete</html:p>
		<html:p>REFERENCES:This study</html:p>
		<html:p>NOTES:Both FabZ and FabA were added to this reaction based on the differences in affinities for the substrate of the E. coli proteins (Heath and Rock 1996), but this may not be the case in S. meliloti.</html:p>
	</notes>
	<listOfReactants>
		<speciesReference species="cpd11482_c0" stoichiometry="1"/>
	</listOfReactants>
	<listOfProducts>
		<speciesReference species="cpd11475_c0" stoichiometry="1"/>
		<speciesReference species="cpd00001_c0" stoichiometry="1"/>
	</listOfProducts>
	<kineticLaw>
		<math xmlns="http://www.w3.org/1998/Math/MathML">
			<ci> FLUX_VALUE </ci>
		</math>
		<listOfParameters>
			<parameter id="LOWER_BOUND" value="-1000" units="mmol_per_gDW_per_hr"/>
			<parameter id="UPPER_BOUND" value="1000" units="mmol_per_gDW_per_hr"/>
			<parameter id="OBJECTIVE_COEFFICIENT" value="0"/>
			<parameter id="FLUX_VALUE" value="0.000000" units="mmol_per_gDW_per_hr"/>
		</listOfParameters>
	</kineticLaw>
</reaction>

<reaction id="rxn05327" name="trans-Dec-2-enoyl-ACP reductase" reversible="false">
	<notes>
		<html:p>GENE_ASSOCIATION:smc00326</html:p>
		<html:p>PROTEIN_ASSOCIATION:FabI2</html:p>
		<html:p>KEGG_RID:R01403</html:p>
		<html:p>PROTEIN_CLASS:1.3.1.9</html:p>
		<html:p>SUPPORT_LEVEL:Experimental but incomplete</html:p>
		<html:p>REFERENCES:Cowie et al; This study</html:p>
		<html:p>NOTES:There are two fabI genes in S. meliloti, and in this TnSeq data, both appeared essential suggesting they likely have separate functions.  As fabI2 is located next to fabB and fabA, we predict that FabI2 functions as the general enzyme associated with this reaction, while FabI1 is involved in very long chain fatty acid biosynthesis.</html:p>
	</notes>
	<listOfReactants>
		<speciesReference species="cpd11475_c0" stoichiometry="1"/>
		<speciesReference species="cpd00067_c0" stoichiometry="1"/>
		<speciesReference species="cpd00004_c0" stoichiometry="1"/>
	</listOfReactants>
	<listOfProducts>
		<speciesReference species="cpd11474_c0" stoichiometry="1"/>
		<speciesReference species="cpd00003_c0" stoichiometry="1"/>
	</listOfProducts>
	<kineticLaw>
		<math xmlns="http://www.w3.org/1998/Math/MathML">
			<ci> FLUX_VALUE </ci>
		</math>
		<listOfParameters>
			<parameter id="LOWER_BOUND" value="0" units="mmol_per_gDW_per_hr"/>
			<parameter id="UPPER_BOUND" value="1000" units="mmol_per_gDW_per_hr"/>
			<parameter id="OBJECTIVE_COEFFICIENT" value="0"/>
			<parameter id="FLUX_VALUE" value="0.000000" units="mmol_per_gDW_per_hr"/>
		</listOfParameters>
	</kineticLaw>
</reaction>

<reaction id="rxn05348" name="3-oxo-dodecanoyl-ACP synthase" reversible="false">
	<notes>
		<html:p>GENE_ASSOCIATION:(smc00574 and smc00327)</html:p>
		<html:p>PROTEIN_ASSOCIATION:(FabF or FabB)</html:p>
		<html:p>KEGG_RID:R02768</html:p>
		<html:p>PROTEIN_CLASS:2.3.1.179 and 2.3.1.41</html:p>
		<html:p>SUPPORT_LEVEL:Experimental but incomplete</html:p>
		<html:p>REFERENCES:This study</html:p>
		<html:p>NOTES:FabF and FabB are annotated as catalyzing the same reaction, but both were essential in this TnSeq data.  Therefore they presumably have distinct, but likely overlapping, substrate specificity.  Therefore, in most cases the reactions are annotated as FabF or FabB since it has not been studies in S. meliloti the substrate specificies of these enzymes.  There are only two reactions where we have put just FabF just FabB, and these are based on the substrate specificities of these enzymes in E. coli (Feng and Cronan 1990, Garwin et al 1980)</html:p>
	</notes>
	<listOfReactants>
		<speciesReference species="cpd11474_c0" stoichiometry="1"/>
		<speciesReference species="cpd00067_c0" stoichiometry="1"/>
		<speciesReference species="cpd11492_c0" stoichiometry="1"/>
	</listOfReactants>
	<listOfProducts>
		<speciesReference species="cpd11489_c0" stoichiometry="1"/>
		<speciesReference species="cpd11493_c0" stoichiometry="1"/>
		<speciesReference species="cpd00011_c0" stoichiometry="1"/>
	</listOfProducts>
	<kineticLaw>
		<math xmlns="http://www.w3.org/1998/Math/MathML">
			<ci> FLUX_VALUE </ci>
		</math>
		<listOfParameters>
			<parameter id="LOWER_BOUND" value="0" units="mmol_per_gDW_per_hr"/>
			<parameter id="UPPER_BOUND" value="1000" units="mmol_per_gDW_per_hr"/>
			<parameter id="OBJECTIVE_COEFFICIENT" value="0"/>
			<parameter id="FLUX_VALUE" value="0.000000" units="mmol_per_gDW_per_hr"/>
		</listOfParameters>
	</kineticLaw>
</reaction>

<reaction id="rxn05340" name="3-oxo-dodecanoyl-ACP dehydrogenase" reversible="true">
	<notes>
		<html:p>GENE_ASSOCIATION:smc00572</html:p>
		<html:p>PROTEIN_ASSOCIATION:FabG</html:p>
		<html:p>KEGG_RID:R02767</html:p>
		<html:p>PROTEIN_CLASS:1.1.1.100</html:p>
		<html:p>SUPPORT_LEVEL:Experimental</html:p>
		<html:p>REFERENCES:Mao et al 2016; This study</html:p>
		<html:p>NOTES: </html:p>
	</notes>
	<listOfReactants>
		<speciesReference species="cpd00006_c0" stoichiometry="1"/>
		<speciesReference species="cpd11480_c0" stoichiometry="1"/>
	</listOfReactants>
	<listOfProducts>
		<speciesReference species="cpd11489_c0" stoichiometry="1"/>
		<speciesReference species="cpd00067_c0" stoichiometry="1"/>
		<speciesReference species="cpd00005_c0" stoichiometry="1"/>
	</listOfProducts>
	<kineticLaw>
		<math xmlns="http://www.w3.org/1998/Math/MathML">
			<ci> FLUX_VALUE </ci>
		</math>
		<listOfParameters>
			<parameter id="LOWER_BOUND" value="-1000" units="mmol_per_gDW_per_hr"/>
			<parameter id="UPPER_BOUND" value="1000" units="mmol_per_gDW_per_hr"/>
			<parameter id="OBJECTIVE_COEFFICIENT" value="0"/>
			<parameter id="FLUX_VALUE" value="0.000000" units="mmol_per_gDW_per_hr"/>
		</listOfParameters>
	</kineticLaw>
</reaction>

<reaction id="rxn05331" name="(R)-3-hydroxy-dodecanoyl-ACP dehydratase" reversible="true">
	<notes>
		<html:p>GENE_ASSOCIATION:(smc02092 or smc00328)</html:p>
		<html:p>PROTEIN_ASSOCIATION:(FabZ or FabA)</html:p>
		<html:p>KEGG_RID:R10208</html:p>
		<html:p>PROTEIN_CLASS:4.2.1.59</html:p>
		<html:p>SUPPORT_LEVEL:Experimental but incomplete</html:p>
		<html:p>REFERENCES:This study</html:p>
		<html:p>NOTES:Both FabZ and FabA were added to this reaction based on the differences in affinities for the substrate of the E. coli proteins (Heath and Rock 1996), but this may not be the case in S. meliloti.</html:p>
	</notes>
	<listOfReactants>
		<speciesReference species="cpd11480_c0" stoichiometry="1"/>
	</listOfReactants>
	<listOfProducts>
		<speciesReference species="cpd00001_c0" stoichiometry="1"/>
		<speciesReference species="cpd11469_c0" stoichiometry="1"/>
	</listOfProducts>
	<kineticLaw>
		<math xmlns="http://www.w3.org/1998/Math/MathML">
			<ci> FLUX_VALUE </ci>
		</math>
		<listOfParameters>
			<parameter id="LOWER_BOUND" value="-1000" units="mmol_per_gDW_per_hr"/>
			<parameter id="UPPER_BOUND" value="1000" units="mmol_per_gDW_per_hr"/>
			<parameter id="OBJECTIVE_COEFFICIENT" value="0"/>
			<parameter id="FLUX_VALUE" value="0.000000" units="mmol_per_gDW_per_hr"/>
		</listOfParameters>
	</kineticLaw>
</reaction>

<reaction id="rxn05324" name="trans-Dodec-2-enoyl-ACP reductase" reversible="false">
	<notes>
		<html:p>GENE_ASSOCIATION:smc00326</html:p>
		<html:p>PROTEIN_ASSOCIATION:FabI2</html:p>
		<html:p>KEGG_RID:R01403</html:p>
		<html:p>PROTEIN_CLASS:1.3.1.9</html:p>
		<html:p>SUPPORT_LEVEL:Experimental but incomplete</html:p>
		<html:p>REFERENCES:Cowie et al; This study</html:p>
		<html:p>NOTES:There are two fabI genes in S. meliloti, and in this TnSeq data, both appeared essential suggesting they likely have separate functions.  As fabI2 is located next to fabB and fabA, we predict that FabI2 functions as the general enzyme associated with this reaction, while FabI1 is involved in very long chain fatty acid biosynthesis.</html:p>
	</notes>
	<listOfReactants>
		<speciesReference species="cpd00067_c0" stoichiometry="1"/>
		<speciesReference species="cpd11469_c0" stoichiometry="1"/>
		<speciesReference species="cpd00004_c0" stoichiometry="1"/>
	</listOfReactants>
	<listOfProducts>
		<speciesReference species="cpd11468_c0" stoichiometry="1"/>
		<speciesReference species="cpd00003_c0" stoichiometry="1"/>
	</listOfProducts>
	<kineticLaw>
		<math xmlns="http://www.w3.org/1998/Math/MathML">
			<ci> FLUX_VALUE </ci>
		</math>
		<listOfParameters>
			<parameter id="LOWER_BOUND" value="0" units="mmol_per_gDW_per_hr"/>
			<parameter id="UPPER_BOUND" value="1000" units="mmol_per_gDW_per_hr"/>
			<parameter id="OBJECTIVE_COEFFICIENT" value="0"/>
			<parameter id="FLUX_VALUE" value="0.000000" units="mmol_per_gDW_per_hr"/>
		</listOfParameters>
	</kineticLaw>
</reaction>

<reaction id="rxn05345" name="3-oxo-tetradecanoyl-ACP synthase" reversible="true">
	<notes>
		<html:p>GENE_ASSOCIATION:(smc00574 and smc00327)</html:p>
		<html:p>PROTEIN_ASSOCIATION:(FabF or FabB)</html:p>
		<html:p>KEGG_RID:R02768</html:p>
		<html:p>PROTEIN_CLASS:2.3.1.179 and 2.3.1.41</html:p>
		<html:p>SUPPORT_LEVEL:Experimental but incomplete</html:p>
		<html:p>REFERENCES:This study</html:p>
		<html:p>NOTES:FabF and FabB are annotated as catalyzing the same reaction, but both were essential in this TnSeq data.  Therefore they presumably have distinct, but likely overlapping, substrate specificity.  Therefore, in most cases the reactions are annotated as FabF or FabB since it has not been studies in S. meliloti the substrate specificies of these enzymes.  There are only two reactions where we have put just FabF just FabB, and these are based on the substrate specificities of these enzymes in E. coli (Feng and Cronan 1990, Garwin et al 1980)</html:p>
	</notes>
	<listOfReactants>
		<speciesReference species="cpd00067_c0" stoichiometry="1"/>
		<speciesReference species="cpd11492_c0" stoichiometry="1"/>
		<speciesReference species="cpd11468_c0" stoichiometry="1"/>
	</listOfReactants>
	<listOfProducts>
		<speciesReference species="cpd11493_c0" stoichiometry="1"/>
		<speciesReference species="cpd00011_c0" stoichiometry="1"/>
		<speciesReference species="cpd11491_c0" stoichiometry="1"/>
	</listOfProducts>
	<kineticLaw>
		<math xmlns="http://www.w3.org/1998/Math/MathML">
			<ci> FLUX_VALUE </ci>
		</math>
		<listOfParameters>
			<parameter id="LOWER_BOUND" value="-1000" units="mmol_per_gDW_per_hr"/>
			<parameter id="UPPER_BOUND" value="1000" units="mmol_per_gDW_per_hr"/>
			<parameter id="OBJECTIVE_COEFFICIENT" value="0"/>
			<parameter id="FLUX_VALUE" value="0.000000" units="mmol_per_gDW_per_hr"/>
		</listOfParameters>
	</kineticLaw>
</reaction>

<reaction id="rxn05342" name="3-oxo-tetradecanoyl-ACP dehydrogenase" reversible="true">
	<notes>
		<html:p>GENE_ASSOCIATION:smc00572</html:p>
		<html:p>PROTEIN_ASSOCIATION:FabG</html:p>
		<html:p>KEGG_RID:R02767</html:p>
		<html:p>PROTEIN_CLASS:1.1.1.100</html:p>
		<html:p>SUPPORT_LEVEL:Experimental</html:p>
		<html:p>REFERENCES:Mao et al 2016; This study</html:p>
		<html:p>NOTES: </html:p>
	</notes>
	<listOfReactants>
		<speciesReference species="cpd11484_c0" stoichiometry="1"/>
		<speciesReference species="cpd00006_c0" stoichiometry="1"/>
	</listOfReactants>
	<listOfProducts>
		<speciesReference species="cpd00067_c0" stoichiometry="1"/>
		<speciesReference species="cpd11491_c0" stoichiometry="1"/>
		<speciesReference species="cpd00005_c0" stoichiometry="1"/>
	</listOfProducts>
	<kineticLaw>
		<math xmlns="http://www.w3.org/1998/Math/MathML">
			<ci> FLUX_VALUE </ci>
		</math>
		<listOfParameters>
			<parameter id="LOWER_BOUND" value="-1000" units="mmol_per_gDW_per_hr"/>
			<parameter id="UPPER_BOUND" value="1000" units="mmol_per_gDW_per_hr"/>
			<parameter id="OBJECTIVE_COEFFICIENT" value="0"/>
			<parameter id="FLUX_VALUE" value="0.000000" units="mmol_per_gDW_per_hr"/>
		</listOfParameters>
	</kineticLaw>
</reaction>

<reaction id="rxn05335" name="(R)-3-hydroxy-tetradecanoyl-ACP dehydratase" reversible="true">
	<notes>
		<html:p>GENE_ASSOCIATION:(smc02092 or smc00328)</html:p>
		<html:p>PROTEIN_ASSOCIATION:(FabZ or FabA)</html:p>
		<html:p>KEGG_RID:R10208</html:p>
		<html:p>PROTEIN_CLASS:4.2.1.59</html:p>
		<html:p>SUPPORT_LEVEL:Experimental but incomplete</html:p>
		<html:p>REFERENCES:This study</html:p>
		<html:p>NOTES:Both FabZ and FabA were added to this reaction based on the differences in affinities for the substrate of the E. coli proteins (Heath and Rock 1996), but this may not be the case in S. meliloti.</html:p>
	</notes>
	<listOfReactants>
		<speciesReference species="cpd11484_c0" stoichiometry="1"/>
	</listOfReactants>
	<listOfProducts>
		<speciesReference species="cpd11467_c0" stoichiometry="1"/>
		<speciesReference species="cpd00001_c0" stoichiometry="1"/>
	</listOfProducts>
	<kineticLaw>
		<math xmlns="http://www.w3.org/1998/Math/MathML">
			<ci> FLUX_VALUE </ci>
		</math>
		<listOfParameters>
			<parameter id="LOWER_BOUND" value="-1000" units="mmol_per_gDW_per_hr"/>
			<parameter id="UPPER_BOUND" value="1000" units="mmol_per_gDW_per_hr"/>
			<parameter id="OBJECTIVE_COEFFICIENT" value="0"/>
			<parameter id="FLUX_VALUE" value="0.000000" units="mmol_per_gDW_per_hr"/>
		</listOfParameters>
	</kineticLaw>
</reaction>

<reaction id="rxn05323" name="trans-Tetradec-2-enoyl-ACP reductase" reversible="false">
	<notes>
		<html:p>GENE_ASSOCIATION:smc00326</html:p>
		<html:p>PROTEIN_ASSOCIATION:FabI2</html:p>
		<html:p>KEGG_RID:R01403</html:p>
		<html:p>PROTEIN_CLASS:1.3.1.9</html:p>
		<html:p>SUPPORT_LEVEL:Experimental but incomplete</html:p>
		<html:p>REFERENCES:Cowie et al; This study</html:p>
		<html:p>NOTES:There are two fabI genes in S. meliloti, and in this TnSeq data, both appeared essential suggesting they likely have separate functions.  As fabI2 is located next to fabB and fabA, we predict that FabI2 functions as the general enzyme associated with this reaction, while FabI1 is involved in very long chain fatty acid biosynthesis.</html:p>
	</notes>
	<listOfReactants>
		<speciesReference species="cpd00067_c0" stoichiometry="1"/>
		<speciesReference species="cpd11467_c0" stoichiometry="1"/>
		<speciesReference species="cpd00004_c0" stoichiometry="1"/>
	</listOfReactants>
	<listOfProducts>
		<speciesReference species="cpd00003_c0" stoichiometry="1"/>
		<speciesReference species="cpd11466_c0" stoichiometry="1"/>
	</listOfProducts>
	<kineticLaw>
		<math xmlns="http://www.w3.org/1998/Math/MathML">
			<ci> FLUX_VALUE </ci>
		</math>
		<listOfParameters>
			<parameter id="LOWER_BOUND" value="0" units="mmol_per_gDW_per_hr"/>
			<parameter id="UPPER_BOUND" value="1000" units="mmol_per_gDW_per_hr"/>
			<parameter id="OBJECTIVE_COEFFICIENT" value="0"/>
			<parameter id="FLUX_VALUE" value="0.000000" units="mmol_per_gDW_per_hr"/>
		</listOfParameters>
	</kineticLaw>
</reaction>

<reaction id="rxn05344" name="3-oxohexadecanoyl-ACP synthase" reversible="false">
	<notes>
		<html:p>GENE_ASSOCIATION:(smc00574 and smc00327)</html:p>
		<html:p>PROTEIN_ASSOCIATION:(FabF or FabB)</html:p>
		<html:p>KEGG_RID:R02768</html:p>
		<html:p>PROTEIN_CLASS:2.3.1.179 and 2.3.1.41</html:p>
		<html:p>SUPPORT_LEVEL:Experimental but incomplete</html:p>
		<html:p>REFERENCES:This study</html:p>
		<html:p>NOTES:FabF and FabB are annotated as catalyzing the same reaction, but both were essential in this TnSeq data.  Therefore they presumably have distinct, but likely overlapping, substrate specificity.  Therefore, in most cases the reactions are annotated as FabF or FabB since it has not been studies in S. meliloti the substrate specificies of these enzymes.  There are only two reactions where we have put just FabF just FabB, and these are based on the substrate specificities of these enzymes in E. coli (Feng and Cronan 1990, Garwin et al 1980)</html:p>
	</notes>
	<listOfReactants>
		<speciesReference species="cpd00067_c0" stoichiometry="1"/>
		<speciesReference species="cpd11492_c0" stoichiometry="1"/>
		<speciesReference species="cpd11466_c0" stoichiometry="1"/>
	</listOfReactants>
	<listOfProducts>
		<speciesReference species="cpd11493_c0" stoichiometry="1"/>
		<speciesReference species="cpd11485_c0" stoichiometry="1"/>
		<speciesReference species="cpd00011_c0" stoichiometry="1"/>
	</listOfProducts>
	<kineticLaw>
		<math xmlns="http://www.w3.org/1998/Math/MathML">
			<ci> FLUX_VALUE </ci>
		</math>
		<listOfParameters>
			<parameter id="LOWER_BOUND" value="0" units="mmol_per_gDW_per_hr"/>
			<parameter id="UPPER_BOUND" value="1000" units="mmol_per_gDW_per_hr"/>
			<parameter id="OBJECTIVE_COEFFICIENT" value="0"/>
			<parameter id="FLUX_VALUE" value="0.000000" units="mmol_per_gDW_per_hr"/>
		</listOfParameters>
	</kineticLaw>
</reaction>

<reaction id="rxn05336" name="3-oxohexadecanoyl-ACP dehydrogenase" reversible="true">
	<notes>
		<html:p>GENE_ASSOCIATION:smc00572</html:p>
		<html:p>PROTEIN_ASSOCIATION:FabG</html:p>
		<html:p>KEGG_RID:R02767</html:p>
		<html:p>PROTEIN_CLASS:1.1.1.100</html:p>
		<html:p>SUPPORT_LEVEL:Experimental</html:p>
		<html:p>REFERENCES:Mao et al 2016; This study</html:p>
		<html:p>NOTES: </html:p>
	</notes>
	<listOfReactants>
		<speciesReference species="cpd11481_c0" stoichiometry="1"/>
		<speciesReference species="cpd00006_c0" stoichiometry="1"/>
	</listOfReactants>
	<listOfProducts>
		<speciesReference species="cpd11485_c0" stoichiometry="1"/>
		<speciesReference species="cpd00067_c0" stoichiometry="1"/>
		<speciesReference species="cpd00005_c0" stoichiometry="1"/>
	</listOfProducts>
	<kineticLaw>
		<math xmlns="http://www.w3.org/1998/Math/MathML">
			<ci> FLUX_VALUE </ci>
		</math>
		<listOfParameters>
			<parameter id="LOWER_BOUND" value="-1000" units="mmol_per_gDW_per_hr"/>
			<parameter id="UPPER_BOUND" value="1000" units="mmol_per_gDW_per_hr"/>
			<parameter id="OBJECTIVE_COEFFICIENT" value="0"/>
			<parameter id="FLUX_VALUE" value="0.000000" units="mmol_per_gDW_per_hr"/>
		</listOfParameters>
	</kineticLaw>
</reaction>

<reaction id="rxn05332" name="(R)-3-hydroxy-hexadecanoyl-ACP dehydratase" reversible="true">
	<notes>
		<html:p>GENE_ASSOCIATION:(smc02092 or smc00328)</html:p>
		<html:p>PROTEIN_ASSOCIATION:(FabZ or FabA)</html:p>
		<html:p>KEGG_RID:R10208</html:p>
		<html:p>PROTEIN_CLASS:4.2.1.59</html:p>
		<html:p>SUPPORT_LEVEL:Experimental but incomplete</html:p>
		<html:p>REFERENCES:This study</html:p>
		<html:p>NOTES:Both FabZ and FabA were added to this reaction based on the differences in affinities for the substrate of the E. coli proteins (Heath and Rock 1996), but this may not be the case in S. meliloti.</html:p>
	</notes>
	<listOfReactants>
		<speciesReference species="cpd11481_c0" stoichiometry="1"/>
	</listOfReactants>
	<listOfProducts>
		<speciesReference species="cpd00001_c0" stoichiometry="1"/>
		<speciesReference species="cpd11477_c0" stoichiometry="1"/>
	</listOfProducts>
	<kineticLaw>
		<math xmlns="http://www.w3.org/1998/Math/MathML">
			<ci> FLUX_VALUE </ci>
		</math>
		<listOfParameters>
[truncated: 603,394 more chars]
