# Supplementary material for: Robustness encoded across essential and accessory replicons of the ecologically versatile bacterium Sinorhizobium meliloti
Source: PLoS Genet. 2018 Apr 19;14(4):e1007357. doi: 10.1371/journal.pgen.1007357 (PMC5929573; doi:10.1371/journal.pgen.1007357)
Supplement: S1 Dataset — This file contains the output and summary indexes of all Tn-seq experiments, for all three replicons, reported in this study. A legend sheet is included to explain the contents of the file. (XLSX) [file pgen.1007357.s029.xlsx]

## Sheet: Legend
Data set S1. Tn-seq output summary. This file contains the output and summary indexes of all Tn-seq experiments reported in this study. This sheet describes the contents of each column.
There are three sheets in addition to this legend sheet; one for each of the S. meliloti replicons. The type of data provided in each is the same, except that only data for the wild-type strain is provided for pSymA and pSymB.
Locus tag. The locus tag of each chromosomal gene.
Gene. The gene name, where one exists.
Function. The annotated function of each gene as taken from the GenBank RefSeq file.
PID. The protein ID number.
Strand. Indicates if the gene is encoded on the positive or negative strand of the chromosome.
Length. The length in nucleotides of the open reading frame.
Chromosome order. The order of the genes around the chromosome, starting at the first nucleotide.
Tn-seq Normalized Counts. The number of sequencing reads that mapped to the first 95% of the open reading frame (hits to the final 5% of the open reading frame were discareded) plus a pseudocount of one (i.e., a value of 1 was added to all values). Counts were normalized between samples to account for differences in sequencing reads.
Tn-seq Indexes. The calculared Gene Essentiality Indexes for each gene based on the data.
Rich Medium. Data for the samples grown in the BRM broth.
Defined Medium. Data for the samples grown in the VMM broth.
Wild-type. Data for the wild-type strain.
∆pSymAB. Data for the ∆pSymAB strain
Replicate 1. Data for the first of two replicates.
Replicate 2. Data for the second of two replicates.
Gene Essentiality Index (GEI). A measure of the essentiality of a gene to optimal growth in the given condition. The lower the value, the more important the gene. Calculations are described in the Materials and Methods.
Essentiality Category. The fitness category that the gene was classified into based on the clustering analysis.
Essentiality Category Before APcluster. The fitness category that the gene was classified into based on the clustering analysis, prior to the APcluster step.
Processed Synthetic Indexes. Indexes to describe the differences in the GEI scores for a gene between different experiments. Calculations are described in the Materials and Methods.
Fold changes (log2). The log2 value of the fold changes in the GEI score for a gene between the indicated samples.
Between media. Fold change for the same strain between the two growth media.
Between strains. Fold change between strains when grown in the same media.
TSAS Output - Fewer Than Expected (Growth Defective). Contains the statistical output of the TSAS pipeline indicating the likelihood that the gene contains fewer than the expected insertions.
TSAS Output - More Than Expected (Growth Improvement). Contains the statistical output of the TSAS pipeline indicating the likelihood that the gene contains more than the expected insertions.
Bengamini-Hochberg Adjusted P-Values. The adjusted p-values returned by TSAS.
Field Wide Error Rate Bonferroni Correction. The field wide error rate (FWER) returned by TSAS. Numbers should be treated the same as p-values.

## Sheet: Chromosome
								Tn-seq Normalized Counts												Tn-seq Indexes																								TSAS Output - Fewer Than Expected (Growth Defective)
								Rich Medium						Defined Medium						Gene Essentiality Indexes (GEI)						Essentiality Category						Essentiality Category Before APcluster						Fold changes (log2)						Bengamini-Hochberg Adjusted P-Values
Gene Information								Wild-type			∆pSymAB			Wild-type			∆pSymAB			Rich Medium			Defined Medium			Rich Medium			Defined Medium			Rich Medium			Defined Medium			Between media			Between strains			Rich Medium			Defined Medium
Locus Tag	Gene	Function	PID	Strand	Length	Chromosome Order	Blank	Replicate 1	Replicate 2	Blank	Replicate 1	Replicate 2	Blank	Replicate 1	Replicate 2	Blank	Replicate 1	Replicate 2	Blank	Wild-type	∆pSymAB	Blank	Wild-type	∆pSymAB	Blank	Wild-type	∆pSymAB	Blank	Wild-type	∆pSymAB	Blank	Wild-type	∆pSymAB	Blank	Wild-type	∆pSymAB	Blank	Wild-type	∆pSymAB	Blank	Rich Medium	Defined Medium	Blank	Wild-type	∆pSymAB	Blank	Wild-type	∆pSymAB	Blank
smc02793	-	hypothetical protein	15963754	+	822	c0001		1188	1064		730	712		1185	961		1009	958		2.73966	1.75426		2.61071	2.39294		Little to No Effect	Moderate Growth Impairment		Little to No Effect	Little to No Effect		Little to No Effect	Moderate Growth Impairment		Little to No Effect	Little to No Effect		-0.0695568	0.447926		-0.643136	-0.125653		1	1		1	1
smc02792	maf	Maf-like protein	15963755	+	600	c0002		25	18		36	71		32	11		26	33		0.0716667	0.178333		0.0716667	0.0983333		Large Growth Impairment	Large Growth Impairment		Large Growth Impairment	Large Growth Impairment		Large Growth Impairment	Large Growth Impairment		Large Growth Impairment	Large Growth Impairment		0	-0.858824		1.3152	0.456378		1.64357e-07	0.00330195		2.34793e-06	2.34346e-05
smc02791	aroE	shikimate 5-dehydrogenase	15963756	+	861	c0003		11	17		11	12		1	1		18	3		0.0325203	0.0267131		0.00232288	0.0243902		Large Growth Impairment	Large Growth Impairment		Essential	Large Growth Impairment		Large Growth Impairment	Large Growth Impairment		Essential	Large Growth Impairment		-3.80735	-0.131245		-0.283793	3.39232		3.91104e-11	1.09626e-10		8.27023e-11	2.95885e-13
smc02790	coaE	dephospho-CoA kinase	15963757	+	585	c0004		1	1		1	1		3	1		1	1		0.0034188	0.0034188		0.00683761	0.0034188		Essential	Essential		Essential	Essential		Essential	Essential		Large Growth Impairment	Essential		1	0		0	-1		1.36819e-08	4.11675e-09		2.11389e-07	4.34073e-09
smc02789	dnaQ	DNA polymerase III subunit epsilon	15963758	+	729	c0005		181	228		587	516		641	622		621	647		0.561043	1.51303		1.73251	1.73937		Moderate Growth Impairment	Moderate Growth Impairment		Little to No Effect	Moderate Growth Impairment		Moderate Growth Impairment	Moderate Growth Impairment		Little to No Effect	Moderate Growth Impairment		1.62668	0.201122		1.43126	0.00570011		0.0579789	0.328133		1	0.624344
smc02788	secB	preprotein translocase subunit SecB	15963759	-	507	c0006		97	54		18	46		29	29		39	32		0.29783	0.126233		0.114398	0.140039		Large Growth Impairment	Large Growth Impairment		Large Growth Impairment	Large Growth Impairment		Large Growth Impairment	Large Growth Impairment		Large Growth Impairment	Large Growth Impairment		-1.38042	0.149747		-1.2384	0.291766		0.00786135	6.65276e-05		0.000212712	1.10377e-05
smc02787	-	hypothetical protein	15963760	-	576	c0007		647	672		764	821		413	456		598	535		2.28993	2.75174		1.50868	1.96701		Little to No Effect	Little to No Effect		Little to No Effect	Moderate Growth Impairment		Little to No Effect	Little to No Effect		Little to No Effect	Moderate Growth Impairment		-0.602016	-0.484335		0.265038	0.38272		0.900739	0.967038		0.837594	0.450525
smc02786	-	translocase transmembrane protein	15963761	+	702	c0008		703	526		309	321		972	826		197	207		1.75071	0.897436		2.56125	0.575499		Little to No Effect	Moderate Growth Impairment		Little to No Effect	Moderate Growth Impairment		Little to No Effect	Moderate Growth Impairment		Little to No Effect	Moderate Growth Impairment		0.548908	-0.640997		-0.964061	-2.15397		1	0.593524		1	0.142515
smc02785	-	lytic murein transglycosylase A protein	15963762	+	1119	c0009		1210	1310		3909	3701		1041	1113		3133	3066		2.25201	6.80071		1.92493	5.53977		Little to No Effect	Growth Improvement		Little to No Effect	Little to No Effect		Little to No Effect	Growth Improvement		Little to No Effect	Little to No Effect		-0.226405	-0.295861		1.59447	1.52502		1	1		1	1
smc02784	-	hypothetical protein	15963763	+	567	c0010		1417	1132		1621	1719		819	1008		1614	1605		4.49559	5.89065		3.22222	5.67725		Little to No Effect	Little to No Effect		Little to No Effect	Little to No Effect		Little to No Effect	Little to No Effect		Little to No Effect	Little to No Effect		-0.480455	-0.0532355		0.389917	0.817136		1	1		1	1
smc02783	-	hypothetical protein	15963764	+	378	c0011		617	737		622	645		784	589		819	950		3.58201	3.35185		3.63228	4.67989		Little to No Effect	Little to No Effect		Little to No Effect	Little to No Effect		Little to No Effect	Little to No Effect		Little to No Effect	Little to No Effect		0.0201039	0.481518		-0.0958112	0.365602		1	1		1	1
smc02782	gyrB	DNA gyrase subunit B	15963765	+	2436	c0012		1	1		2	1		1	1		1	1		0.000821018	0.00123153		0.000821018	0.000821018		Essential	Essential		Essential	Essential		Essential	Essential		Essential	Essential		0	-0.584963		0.584963	0		3.4654e-35	3.28356e-37		4.15555e-30	6.2826e-37
smc02781	-	oxidoreductase	15963766	-	597	c0013		1082	1059		684	591		758	1091		755	775		3.58626	2.13568		3.09715	2.56281		Little to No Effect	Moderate Growth Impairment		Little to No Effect	Little to No Effect		Little to No Effect	Moderate Growth Impairment		Little to No Effect	Little to No Effect		-0.21154	0.263034		-0.747788	-0.273214		1	1		1	1
smc02780	gabD1	succinate-semialdehyde dehydrogenase [NADP+] protein	15963767	+	1455	c0014		4875	5048		2894	2677		5403	5419		3295	3470		6.81993	3.82887		7.4378	4.64948		Little to No Effect	Little to No Effect		Little to No Effect	Little to No Effect		Little to No Effect	Little to No Effect		Little to No Effect	Little to No Effect		0.125119	0.280154		-0.83284	-0.677805		1	1		1	1
smc02779	TRm19	transposase	15963768	-	966	c0015		3406	3278		1803	1911		3255	3345		1871	1856		6.91925	3.84472		6.8323	3.85818		Little to No Effect	Little to No Effect		Little to No Effect	Little to No Effect		Little to No Effect	Little to No Effect		Little to No Effect	Little to No Effect		-0.0182457	0.005041		-0.847738	-0.824451		1	1		1	1
smc02778	-	hydroxyacid aldolase	15963769	+	801	c0016		1432	1578		3022	2717		1443	1390		2961	3054		3.7578	7.16479		3.53683	7.50936		Little to No Effect	Growth Improvement		Little to No Effect	Little to No Effect		Little to No Effect	Growth Improvement		Little to No Effect	Little to No Effect		-0.0874329	0.0677654		0.931036	1.08623		1	1		1	1
smc02777	-	transcriptional regulator	15963770	-	879	c0017		1491	1368		1425	1385		1577	1544		1109	1164		3.25256	3.19681		3.55063	2.58589		Little to No Effect	Little to No Effect		Little to No Effect	Little to No Effect		Little to No Effect	Little to No Effect		Little to No Effect	Little to No Effect		0.126498	-0.305972		-0.0249405	-0.457411		1	1		1	1
smc02776	-	altronate hydrolase	15963771	+	1506	c0018		2330	2263		3178	3227		2452	2386		3388	3381		3.0498	4.25299		3.21248	4.49469		Little to No Effect	Little to No Effect		Little to No Effect	Little to No Effect		Little to No Effect	Little to No Effect		Little to No Effect	Little to No Effect		0.074974	0.0797441		0.479762	0.484532		1	1		1	1
smc02775	-	L-fucose dehydrogenase (D-threo aldose 1-dehydrogenase) protein	15963772	+	1020	c0019		3533	3598		3164	3299		3848	3748		3369	3247		6.99118	6.33627		7.44706	6.48627		Little to No Effect	Little to No Effect		Little to No Effect	Little to No Effect		Little to No Effect	Little to No Effect		Little to No Effect	Little to No Effect		0.0911355	0.0337552		-0.1419	-0.199281		1	1		1	1
smc02774	-	ABC transporter substrate-binding protein	15963773	+	990	c0020		2302	2100		3370	3352		2159	2326		3068	3223		4.44646	6.7899		4.5303	6.35455		Little to No Effect	Growth Improvement		Little to No Effect	Little to No Effect		Little to No Effect	Growth Improvement		Little to No Effect	Little to No Effect		0.0269488	-0.0956012		0.610731	0.488181		1	1		1	1
smc02773	-	ABC transporter ATP-binding protein	15963774	+	1554	c0021		3588	3119		2080	2018		3316	3278		2210	2281		4.31596	2.63707		4.24324	2.88996		Little to No Effect	Little to No Effect		Little to No Effect	Little to No Effect		Little to No Effect	Little to No Effect		Little to No Effect	Little to No Effect		-0.0245137	0.132117		-0.710748	-0.554117		1	1		1	1
smc02772	-	sugar ABC transporter permease	15963775	+	975	c0022		1981	2319		2085	1828		2037	1866		1789	1958		4.41026	4.01333		4.00308	3.84308		Little to No Effect	Little to No Effect		Little to No Effect	Little to No Effect		Little to No Effect	Little to No Effect		Little to No Effect	Little to No Effect		-0.139753	-0.0625391		-0.136062	-0.0588475		1	1		1	1
smc02771	-	zinc-type alcohol dehydrogenase	15963776	+	1017	c0023		3243	3635		2721	2892		3511	3214		2605	2625		6.76303	5.51917		6.61259	5.14258		Little to No Effect	Little to No Effect		Little to No Effect	Little to No Effect		Little to No Effect	Little to No Effect		Little to No Effect	Little to No Effect		-0.0324548	-0.101961		-0.293217	-0.362723		1	1		1	1
smc02770	-	hypothetical protein	15963777	+	1275	c0024		2605	2740		468	467		2782	2594		1182	1232		4.19216	0.733333		4.21647	1.89333		Little to No Effect	Moderate Growth Impairment		Little to No Effect	Moderate Growth Impairment		Little to No Effect	Moderate Growth Impairment		Little to No Effect	Moderate Growth Impairment		0.00834319	1.36839		-2.51515	-1.15511		1	0.0364392		1	1
smc02769	-	hypothetical protein	15963778	+	426	c0025		450	475		603	637		468	470		657	584		2.17136	2.9108		2.20188	2.91315		Little to No Effect	Little to No Effect		Little to No Effect	Little to No Effect		Little to No Effect	Little to No Effect		Little to No Effect	Little to No Effect		0.0201346	0.00116299		0.422815	0.403843		1	1		1	1
smc02768	-	hypothetical protein	15963779	+	756	c0026		69	68		30	27		244	149		110	189		0.181217	0.0753968		0.519841	0.395503		Large Growth Impairment	Large Growth Impairment		Moderate Growth Impairment	Large Growth Impairment		Large Growth Impairment	Large Growth Impairment		Moderate Growth Impairment	Large Growth Impairment		1.52035	2.39111		-1.26514	-0.394384		6.75e-05	1.17944e-06		0.0308204	0.000253568
smc02767	trpF	N-(5'-phosphoribosyl)anthranilate isomerase	15963780	+	648	c0027		122	133		53	37		9	25		1	1		0.393519	0.138889		0.0524691	0.00308642		Moderate Growth Impairment	Large Growth Impairment		Large Growth Impairment	Essential		Moderate Growth Impairment	Large Growth Impairment		Large Growth Impairment	Essential		-2.90689	-5.49185		-1.5025	-4.08746		0.0153158	0.00283949		6.36923e-07	4.71993e-10
smc02766	trpB	tryptophan synthase subunit beta	15963781	+	1221	c0028		574	833		1144	939		3	2		1	3		1.15233	1.70598		0.004095	0.003276		Moderate Growth Impairment	Moderate Growth Impairment		Essential	Essential		Moderate Growth Impairment	Moderate Growth Impairment		Essential	Essential		-8.13648	-9.02445		0.566041	-0.321928		0.0729675	0.366626		3.04504e-15	1.20936e-18
smc02765	trpA	tryptophan synthase subunit alpha	15963782	+	840	c0029		369	348		534	548		17	13		31	36		0.853571	1.2881		0.0357143	0.0797619		Moderate Growth Impairment	Moderate Growth Impairment		Large Growth Impairment	Large Growth Impairment		Moderate Growth Impairment	Moderate Growth Impairment		Large Growth Impairment	Large Growth Impairment		-4.57894	-4.0134		0.593655	1.1592		0.0999507	1		3.39207e-09	1.69656e-11
smc02764	accD	acetyl-CoA carboxylase subunit beta	15963783	+	915	c0030		15	23		1	1		16	30		1	1		0.0415301	0.00218579		0.0502732	0.00218579		Large Growth Impairment	Essential		Large Growth Impairment	Essential		Large Growth Impairment	Essential		Large Growth Impairment	Essential		0.275634	0		-4.24793	-4.52356		7.22744e-12	4.10183e-14		4.39527e-10	4.68217e-14
smc02763	folC	bifunctional folylpolyglutamate synthase/dihydrofolate synthase	15963784	+	1344	c0031		1	1		1	1		1	1		1	1		0.0014881	0.0014881		0.0014881	0.0014881		Essential	Essential		Essential	Essential		Essential	Essential		Essential	Essential		0	0		0	0		1.67152e-19	1.26389e-20		1.00707e-16	1.71604e-20
smc02762	TRm22	transposase	15963785	+	1164	c0032		2057	2086		1826	1939		1959	1953		1907	1840		3.55928	3.23454		3.36082	3.21907		Little to No Effect	Little to No Effect		Little to No Effect	Little to No Effect		Little to No Effect	Little to No Effect		Little to No Effect	Little to No Effect		-0.0827695	-0.00691389		-0.138026	-0.0621704		1	1		1	1
smc02761	trxA	thioredoxin	15963786	-	324	c0033		1	1		1	1		1	3		1	1		0.00617284	0.00617284		0.0123457	0.00617284		Essential	Essential		Essential	Essential		Essential	Essential		Large Growth Impairment	Essential		1	0		0	-1		8.33115e-05	4.12342e-05		0.000366054	4.13947e-05
smc02760	-	ATP-dependent nuclease/helicase	15963787	-	3570	c0034		1223	1165		2179	2459		1056	1029		2991	2770		0.668908	1.29916		0.584034	1.61373		Moderate Growth Impairment	Moderate Growth Impairment		Moderate Growth Impairment	Moderate Growth Impairment		Moderate Growth Impairment	Moderate Growth Impairment		Moderate Growth Impairment	Moderate Growth Impairment		-0.195755	0.312816		0.9577	1.46627		1.64316e-16	0.132139		3.71391e-20	0.528221
smc02759	-	hypothetical protein	15963788	-	3180	c0035		221	254		1523	1628		202	211		1911	1863		0.149371	0.990881		0.129874	1.18679		Large Growth Impairment	Moderate Growth Impairment		Large Growth Impairment	Moderate Growth Impairment		Large Growth Impairment	Moderate Growth Impairment		Large Growth Impairment	Moderate Growth Impairment		-0.201786	0.260285		2.72981	3.19188		3.24996e-24	0.000117208		5.49879e-24	0.033311
smc02758	-	nucleotidyl transferase	15963789	-	732	c0036		895	699		1545	1580		481	573		2088	1936		2.1776	4.26913		1.43989	5.49727		Little to No Effect	Little to No Effect		Little to No Effect	Little to No Effect		Little to No Effect	Little to No Effect		Little to No Effect	Little to No Effect		-0.596777	0.364774		0.971205	1.93276		1	1		1	1
smc02757	-	hypothetical protein	15963790	-	1515	c0037		452	545		352	331		680	688		672	668		0.658086	0.450825		0.90297	0.884488		Moderate Growth Impairment	Large Growth Impairment		Moderate Growth Impairment	Moderate Growth Impairment		Moderate Growth Impairment	Large Growth Impairment		Moderate Growth Impairment	Moderate Growth Impairment		0.456403	0.972276		-0.545708	-0.0298352		3.43309e-09	3.17402e-05		1.18808e-05	0.00601644
smc02756	-	sensor histidine kinase	15963791	-	2481	c0038		2	1		1	1		1	1		1	1		0.00120919	0.000806127		0.000806127	0.000806127		Essential	Essential		Essential	Essential		Essential	Essential		Essential	Essential		-0.584963	0		-0.584963	0		7.8935e-36	7.0393e-38		1.15924e-30	1.30058e-37
smc02755	ahcY	S-adenosyl-L-homocysteine hydrolase	15963792	-	1401	c0039		296	296		1502	1711		13	14		59	53		0.422555	2.29336		0.0192719	0.0799429		Moderate Growth Impairment	Growth Improvement		Large Growth Impairment	Large Growth Impairment		Moderate Growth Impairment	Growth Improvement		Large Growth Impairment	Large Growth Impairment		-4.45457	-4.84235		2.44025	2.05247		1.06275e-09	0.12593		6.73246e-16	7.19922e-12
smc02754	-	phosphocarrier HPr	15963793	-	291	c0040		584	489		4	14		1149	1125		6	12		3.68729	0.0618557		7.81443	0.0618557		Little to No Effect	Large Growth Impairment		Little to No Effect	Large Growth Impairment		Little to No Effect	Large Growth Impairment		Little to No Effect	Large Growth Impairment		1.08358	0		-5.89751	-6.98109		1	0.00148929		1	0.0014876
smc02753	-	PTS system transporter subunit IIA	15963794	-	402	c0041		4	24		2	1		14	9		2	6		0.0696517	0.00746269		0.0572139	0.0199005		Large Growth Impairment	Essential		Large Growth Impairment	Large Growth Impairment		Large Growth Impairment	Essential		Large Growth Impairment	Large Growth Impairment		-0.283793	1.41504		-3.22239	-1.52356		8.51724e-05	2.62745e-06		0.000471875	2.70941e-06
smc02752	-	hypothetical protein	15963795	-	447	c0042		7	10		1	4		9	9		1	1		0.0380313	0.0111857		0.0402685	0.00447427		Large Growth Impairment	Essential		Large Growth Impairment	Essential		Large Growth Impairment	Large Growth Impairment		Large Growth Impairment	Essential		0.0824622	-1.32193		-1.76553	-3.16993		2.03166e-05	5.26015e-07		0.000139327	5.44369e-07
smc04446	chvG	histidine kinase sensory transmembrane protein	15963796	-	1788	c0043		130	113		221	254		84	94		169	155		0.135906	0.26566		0.0995526	0.181208		Large Growth Impairment	Large Growth Impairment		Large Growth Impairment	Large Growth Impairment		Large Growth Impairment	Large Growth Impairment		Large Growth Impairment	Large Growth Impairment		-0.449079	-0.551934		0.966971	0.864117		2.67799e-20	8.13865e-23		7.13045e-17	1.14728e-22
smc02560	chvI	transcriptional regulator	15963797	-	723	c0044		1	1		1	1		1	1		1	1		0.00276625	0.00276625		0.00276625	0.00276625		Essential	Essential		Essential	Essential		Essential	Essential		Essential	Essential		0	0		0	0		1.38421e-10	3.33968e-11		4.1311e-09	3.58897e-11
smc02562	pckA	phosphoenolpyruvate carboxykinase	15963798	+	1611	c0045		2823	2745		3606	3704		2891	2985		3986	3917		3.45624	4.53755		3.64742	4.90565		Little to No Effect	Little to No Effect		Little to No Effect	Little to No Effect		Little to No Effect	Little to No Effect		Little to No Effect	Little to No Effect		0.0776752	0.112529		0.392712	0.427566		1	1		1	1
smc02563	-	peptidyl-tRNA hydrolase domain-containing protein	15963799	+	435	c0046		896	979		205	196		750	1148		260	256		4.31034	0.921839		4.36322	1.18621		Little to No Effect	Moderate Growth Impairment		Little to No Effect	Moderate Growth Impairment		Little to No Effect	Moderate Growth Impairment		Little to No Effect	Moderate Growth Impairment		0.0175894	0.363769		-2.22522	-1.87904		1	1		1	1
smc02564	-	LysM domain/BON superfamily protein	15963800	+	474	c0047		377	369		815	775		388	259		803	830		1.57384	3.35443		1.36498	3.44515		Moderate Growth Impairment	Little to No Effect		Little to No Effect	Little to No Effect		Moderate Growth Impairment	Little to No Effect		Little to No Effect	Little to No Effect		-0.20541	0.038498		1.09178	1.33569		1	1		1	1
smc02566	alkB	alkylated DNA repair protein	15963801	+	621	c0048		1179	1370		5128	4561		1279	1388		4790	4926		4.10467	15.6023		4.29469	15.6457		Little to No Effect	Growth Improvement		Little to No Effect	Growth Improvement		Little to No Effect	Growth Improvement		Little to No Effect	Growth Improvement		0.0652865	0.00401472		1.92642	1.86514		1	1		1	1
smc02567	coaA	pantothenate kinase	15963802	-	996	c0049		1	3		305	288		3	15		122	146		0.00401606	0.595382		0.0180723	0.269076		Essential	Moderate Growth Impairment		Large Growth Impairment	Large Growth Impairment		Essential	Moderate Growth Impairment		Large Growth Impairment	Large Growth Impairment		2.16993	-1.1458		7.21189	3.89616		1.6226e-14	1.53098e-11		4.85988e-11	9.11921e-14
smc02568	hisE	phosphoribosyl-ATP pyrophosphatase	15963803	-	324	c0050		5	3		8	6		1	1		10	13		0.0246914	0.0432099		0.00617284	0.0709877		Large Growth Impairment	Large Growth Impairment		Essential	Large Growth Impairment		Large Growth Impairment	Large Growth Impairment		Essential	Large Growth Impairment		-2	0.716207		0.807355	3.52356		8.33115e-05	0.00298233		0.000366054	0.000492495
smc02569	hisF	imidazole glycerol phosphate synthase subunit HisF	15963804	-	777	c0051		1	8		7	1		1	1		10	1		0.011583	0.010296		0.002574	0.014157		Essential	Essential		Essential	Essential		Large Growth Impairment	Large Growth Impairment		Essential	Essential		-2.16993	0.459432		-0.169925	2.45943		2.38053e-11	1.28801e-10		9.00405e-10	5.54761e-12
smc02570	hisA	1-(5-phosphoribosyl)-5-[(5-phosphoribosylamino)methylideneamino] imidazole-4-carboxamide isomerase	15963805	-	744	c0052		1	1		2	1		1	1		1	1		0.00268817	0.00403226		0.00268817	0.00268817		Essential	Essential		Essential	Essential		Essential	Essential		Essential	Essential		0	-0.584963		0.584963	0		6.76405e-11	1.58613e-11		2.25223e-09	1.69646e-11
smc02572	hisH	imidazole glycerol phosphate synthase subunit HisH	15963806	-	651	c0053		2	24		9	4		18	2		17	14		0.0399386	0.0199693		0.030722	0.047619		Large Growth Impairment	Essential		Large Growth Impairment	Large Growth Impairment		Large Growth Impairment	Large Growth Impairment		Large Growth Impairment	Large Growth Impairment		-0.378512	1.25376		-1	0.632268		3.40502e-08	9.59219e-09		6.19951e-07	1.02206e-08
smc02573	-	hypothetical protein	15963807	-	474	c0054		218	272		186	236		106	78		75	104		1.03376	0.890295		0.388186	0.377637		Moderate Growth Impairment	Moderate Growth Impairment		Moderate Growth Impairment	Large Growth Impairment		Moderate Growth Impairment	Moderate Growth Impairment		Moderate Growth Impairment	Large Growth Impairment		-1.41308	-1.23728		-0.215539	-0.0397462		1	1		0.0649106	0.107261
smc02574	hisB	imidazoleglycerol-phosphate dehydratase	15963808	-	609	c0055		645	896		4	2		56	57		1	2		2.53038	0.00985222		0.18555	0.00492611		Little to No Effect	Essential		Large Growth Impairment	Essential		Little to No Effect	Large Growth Impairment		Large Growth Impairment	Essential		-3.76947	-1		-8.00469	-5.23522		1	1.7145e-09		9.58759e-05	1.8365e-09
smc02575	hslV	ATP-dependent protease peptidase subunit	15963809	+	558	c0056		2254	2216		1160	1090		3294	3658		1056	1297		8.01075	4.03226		12.4588	4.21685		Little to No Effect	Little to No Effect		Little to No Effect	Little to No Effect		Little to No Effect	Little to No Effect		Moderate Growth Impairment	Little to No Effect		0.637153	0.0645763		-0.99035	-1.56293		1	1		1	1
smc02576	-	acetyltransferase	15963810	+	522	c0057		2329	1988		2612	2532		2069	2151		2609	2231		8.27011	9.85441		8.08429	9.27203		Little to No Effect	Growth Improvement		Little to No Effect	Little to No Effect		Little to No Effect	Growth Improvement		Little to No Effect	Little to No Effect		-0.0327861	-0.0878836		0.252862	0.197764		1	1		1	1
smc02577	hslU	ATP-dependent protease ATP-binding subunit HslU	15963811	+	1308	c0058		3924	3900		2308	2111		6176	5952		2755	2868		5.98165	3.37844		9.27217	4.29893		Little to No Effect	Little to No Effect		Little to No Effect	Little to No Effect		Little to No Effect	Little to No Effect		Little to No Effect	Little to No Effect		0.632363	0.34762		-0.824186	-1.10893		1	1		1	1
smc02578	-	hypothetical protein	15963812	+	951	c0059		949	844		1045	1732		424	531		1496	1365		1.88538	2.92008		1.00421	3.00841		Little to No Effect	Little to No Effect		Moderate Growth Impairment	Little to No Effect		Little to No Effect	Little to No Effect		Moderate Growth Impairment	Little to No Effect		-0.908803	0.0429923		0.631152	1.58295		1	1		1	1
smc02579	-	cytochrome P450 monooxygenase	15963813	+	1401	c0060		3180	3691		2925	2952		2838	3292		2722	2929		4.90435	4.19486		4.37545	4.03355		Little to No Effect	Little to No Effect		Little to No Effect	Little to No Effect		Little to No Effect	Little to No Effect		Little to No Effect	Little to No Effect		-0.164633	-0.0565737		-0.22544	-0.117381		1	1		1	1
smc02580	-	hypothetical protein	15963814	+	2007	c0061		6159	6445		4078	4239		6398	6025		4820	4618		6.28002	4.144		6.18984	4.70254		Little to No Effect	Little to No Effect		Little to No Effect	Little to No Effect		Little to No Effect	Little to No Effect		Little to No Effect	Little to No Effect		-0.0208681	0.182418		-0.599747	-0.396461		1	1		1	1
smc02581	glcB	malate synthase G	15963815	+	2172	c0062		4518	4728		4574	4681		4467	4320		4954	5034		4.25691	4.26105		4.04558	4.59853		Little to No Effect	Little to No Effect		Little to No Effect	Little to No Effect		Little to No Effect	Little to No Effect		Little to No Effect	Little to No Effect		-0.0734587	0.109963		0.00140363	0.184825		1	1		1	1
smc02582	-	hypothetical protein	15963816	-	837	c0063		1215	1324		863	996		948	959		1507	1408		3.03345	2.22103		2.27838	3.48268		Little to No Effect	Growth Improvement		Little to No Effect	Little to No Effect		Little to No Effect	Growth Improvement		Little to No Effect	Little to No Effect		-0.412956	0.648969		-0.449734	0.612191		1	1		1	1
smc02583	-	hypothetical protein	15963817	+	525	c0064		790	719		311	310		471	997		447	464		2.87429	1.18286		2.79619	1.73524		Little to No Effect	Moderate Growth Impairment		Little to No Effect	Moderate Growth Impairment		Little to No Effect	Moderate Growth Impairment		Little to No Effect	Moderate Growth Impairment		-0.0397408	0.552858		-1.28093	-0.688329		0.830583	1		0.910325	1
smc02584	actR	transcriptional regulator	15963818	-	585	c0065		204	194		207	241		411	487		411	447		0.680342	0.765812		1.53504	1.46667		Moderate Growth Impairment	Moderate Growth Impairment		Little to No Effect	Moderate Growth Impairment		Moderate Growth Impairment	Moderate Growth Impairment		Little to No Effect	Moderate Growth Impairment		1.17395	0.937479		0.17073	-0.0657378		0.0491194	0.00460066		1	1
smc02585	actS	sensor histidine kinase transmembrane protein	15963819	-	1302	c0066		919	852		896	964		999	1037		1939	2117		1.36022	1.42857		1.56375	3.11521		Moderate Growth Impairment	Moderate Growth Impairment		Little to No Effect	Little to No Effect		Moderate Growth Impairment	Moderate Growth Impairment		Little to No Effect	Little to No Effect		0.201173	1.12476		0.0707384	0.99432		0.0015369	1		0.577476	1
smc02586	helO	ATP-dependent helicase	15963820	-	2463	c0067		5631	6227		4985	5056		6315	6937		5764	6005		4.81445	4.07674		5.38043	4.77832		Little to No Effect	Little to No Effect		Little to No Effect	Little to No Effect		Little to No Effect	Little to No Effect		Little to No Effect	Little to No Effect		0.160349	0.229089		-0.239958	-0.171218		1	1		1	1
smc02587	-	ABC transporter ATP-binding protein	15963821	-	684	c0068		1691	1757		1781	1881		1504	1723		1819	1794		5.04094	5.3538		4.71784	5.28216		Little to No Effect	Little to No Effect		Little to No Effect	Little to No Effect		Little to No Effect	Little to No Effect		Little to No Effect	Little to No Effect		-0.0955662	-0.0194345		0.086872	0.163004		1	1		1	1
smc02588	-	ABC transporter permease	15963822	-	1689	c0069		2772	2798		3830	3625		2747	3254		3569	3498		3.29781	4.41385		3.55299	4.18413		Little to No Effect	Little to No Effect		Little to No Effect	Little to No Effect		Little to No Effect	Little to No Effect		Little to No Effect	Little to No Effect		0.107526	-0.0771104		0.420531	0.235895		1	1		1	1
smc02589	-	ABC transporter substrate-binding protein	15963823	-	1227	c0070		2174	2425		3277	3397		2293	2062		2774	2733		3.74817	5.43928		3.54931	4.48818		Little to No Effect	Little to No Effect		Little to No Effect	Little to No Effect		Little to No Effect	Little to No Effect		Little to No Effect	Little to No Effect		-0.0786475	-0.277285		0.537231	0.338594		1	1		1	1
smc02590	-	hypothetical protein	15963824	+	1305	c0071		2213	1869		1739	1694		1937	2104		1803	1957		3.12797	2.63065		3.09655	2.88123		Little to No Effect	Little to No Effect		Little to No Effect	Little to No Effect		Little to No Effect	Little to No Effect		Little to No Effect	Little to No Effect		-0.0145638	0.131263		-0.249806	-0.10398		1	1		1	1
smc02591	-	hypothetical protein	15963825	-	540	c0072		982	1192		1013	976		1095	764		970	976		4.02593	3.68333		3.44259	3.6037		Little to No Effect	Little to No Effect		Little to No Effect	Little to No Effect		Little to No Effect	Little to No Effect		Little to No Effect	Little to No Effect		-0.225825	-0.0315316		-0.128309	0.0659849		1	1		1	1
smc02592	-	hypothetical protein	15963826	-	594	c0073		2699	2423		2152	2075		2199	2370		2202	2352		8.6229	7.11616		7.69192	7.66667		Little to No Effect	Growth Improvement		Little to No Effect	Little to No Effect		Little to No Effect	Growth Improvement		Little to No Effect	Little to No Effect		-0.164829	0.1075		-0.277073	-0.00474415		1	1		1	1
smc02593	-	hypothetical protein	15963827	-	633	c0074		431	494		893	970		384	532		980	897		1.4613	2.94313		1.44708	2.96524		Moderate Growth Impairment	Little to No Effect		Little to No Effect	Little to No Effect		Moderate Growth Impairment	Little to No Effect		Little to No Effect	Little to No Effect		-0.0141058	0.010801		1.0101	1.03501		0.774281	1		0.917496	1
smc02594	-	hypothetical protein	15963828	-	669	c0075		1259	1249		709	649		1006	969		641	710		3.74888	2.0299		2.95217	2.01943		Little to No Effect	Moderate Growth Impairment		Little to No Effect	Moderate Growth Impairment		Little to No Effect	Moderate Growth Impairment		Little to No Effect	Moderate Growth Impairment		-0.344685	-0.0074558		-0.885054	-0.547825		1	1		1	1
smc02595	metB	cystathionine gamma-synthase	15963829	-	1227	c0076		1581	1221		1169	1212		972	1154		1200	1252		2.28362	1.94051		1.73268	1.99837		Little to No Effect	Moderate Growth Impairment		Little to No Effect	Moderate Growth Impairment		Little to No Effect	Moderate Growth Impairment		Little to No Effect	Moderate Growth Impairment		-0.398315	0.0423914		-0.234889	0.205817		1	1		1	1
smc02596	-	transcriptional regulator	15963830	+	852	c0077		1107	1271		798	791		1046	1029		839	854		2.79108	1.86502		2.43545	1.98709		Little to No Effect	Moderate Growth Impairment		Little to No Effect	Moderate Growth Impairment		Little to No Effect	Moderate Growth Impairment		Little to No Effect	Moderate Growth Impairment		-0.196637	0.0914628		-0.58163	-0.293529		1	1		1	1
smc04463	-	hypothetical protein	15963831	+	357	c0078		150	42		104	130		83	25		140	167		0.537815	0.655462		0.302521	0.859944		Moderate Growth Impairment	Moderate Growth Impairment		Moderate Growth Impairment	Moderate Growth Impairment		Moderate Growth Impairment	Moderate Growth Impairment		Moderate Growth Impairment	Moderate Growth Impairment		-0.830075	0.39173		0.285402	1.50721		0.17013	1		0.20273	1
smc02600	-	hypothetical protein	15963832	-	1149	c0079		1606	1568		844	837		2194	1505		1293	1186		2.7624	1.46301		3.21932	2.15753		Little to No Effect	Moderate Growth Impairment		Little to No Effect	Little to No Effect		Little to No Effect	Moderate Growth Impairment		Little to No Effect	Little to No Effect		0.220833	0.560439		-0.916982	-0.577377		1	1		1	1
smc02602	-	hypothetical protein	15963833	+	297	c0080		598	621		403	502		447	483		264	275		4.10438	3.04714		3.13131	1.81481		Little to No Effect	Little to No Effect		Little to No Effect	Moderate Growth Impairment		Little to No Effect	Little to No Effect		Little to No Effect	Moderate Growth Impairment		-0.390396	-0.747633		-0.429708	-0.786945		1	1		1	1
smc02604	folD1	bifunctional 5,10-methylene-tetrahydrofolate dehydrogenase/ 5,10-methylene-tetrahydrofolate cyclohydrolase	15963834	-	921	c0081		1041	902		899	984		662	804		1074	1077		2.10966	2.04452		1.59175	2.3355		Little to No Effect	Moderate Growth Impairment		Little to No Effect	Little to No Effect		Little to No Effect	Moderate Growth Impairment		Little to No Effect	Little to No Effect		-0.406401	0.191975		-0.0452529	0.553122		1	1		1	1
smc02605	soxG	sarcosine oxidase subunit gamma	15963835	-	534	c0082		760	658		1351	1340		505	617		1221	1185		2.65543	5.03933		2.10112	4.50562		Little to No Effect	Little to No Effect		Little to No Effect	Little to No Effect		Little to No Effect	Little to No Effect		Little to No Effect	Little to No Effect		-0.337785	-0.161506		0.924285	1.10056		1	1		1	1
smc02606	soxA1	sarcosine oxidase subunit alpha	15963836	-	2964	c0083		5552	5907		5947	6227		5505	5150		6768	6581		3.86606	4.10729		3.5948	4.50371		Little to No Effect	Little to No Effect		Little to No Effect	Little to No Effect		Little to No Effect	Little to No Effect		Little to No Effect	Little to No Effect		-0.104951	0.132928		0.0873221	0.325201		1	1		1	1
smc02607	soxD	sarcosine oxidase subunit delta	15963837	-	279	c0084		795	749		505	560		734	895		557	487		5.53405	3.8172		5.83871	3.74194		Little to No Effect	Little to No Effect		Little to No Effect	Little to No Effect		Little to No Effect	Little to No Effect		Little to No Effect	Little to No Effect		0.0773139	-0.0287317		-0.535819	-0.641865		1	1		1	1
smc02608	soxB	sarcosine oxidase subunit beta	15963838	-	1251	c0085		2444	2451		4063	3937		2619	2301		3825	3660		3.91287	6.39488		3.93285	5.98321		Little to No Effect	Little to No Effect		Little to No Effect	Little to No Effect		Little to No Effect	Little to No Effect		Little to No Effect	Little to No Effect		0.00734946	-0.0959977		0.708691	0.605344		1	1		1	1
smc02609	glxA	transcriptional regulator	15963839	+	975	c0086		1439	1375		1302	1136		1061	1144		1386	1330		2.88615	2.50051		2.26154	2.78564		Little to No Effect	Little to No Effect		Little to No Effect	Little to No Effect		Little to No Effect	Little to No Effect		Little to No Effect	Little to No Effect		-0.351844	0.155785		-0.206924	0.300705		1	1		1	1
smc02610	glxB	amidotransferase	15963840	+	963	c0087		1930	2180		3362	3177		2787	2479		2900	2923		4.26791	6.79024		5.46833	6.04673		Little to No Effect	Growth Improvement		Little to No Effect	Little to No Effect		Little to No Effect	Growth Improvement		Little to No Effect	Little to No Effect		0.357569	-0.167307		0.669932	0.145055		1	1		1	1
smc02611	glxC	oxidoreductase	15963841	+	687	c0088		666	758		693	645		758	961		667	723		2.07278	1.9476		2.50218	2.02329		Little to No Effect	Moderate Growth Impairment		Little to No Effect	Moderate Growth Impairment		Little to No Effect	Moderate Growth Impairment		Little to No Effect	Moderate Growth Impairment		0.27162	0.0550068		-0.089871	-0.306485		1	1		1	1
smc02612	glxD	oxidoreductase	15963842	+	1329	c0089		1747	2095		1593	1439		1834	1528		1672	1780		2.8909	2.28141		2.52972	2.59744		Little to No Effect	Growth Improvement		Little to No Effect	Little to No Effect		Little to No Effect	Growth Improvement		Little to No Effect	Little to No Effect		-0.192538	0.187163		-0.341588	0.0381127		1	1		1	1
smc02613	glnT	glutamine synthetase	15963843	+	1308	c0090		1656	1342		2882	2792		1388	1270		2484	2540		2.29205	4.33792		2.03211	3.84098		Little to No Effect	Little to No Effect		Little to No Effect	Little to No Effect		Little to No Effect	Little to No Effect		Little to No Effect	Little to No Effect		-0.173659	-0.17553		0.920366	0.918495		1	1		1	1
smc02614	-	hypothetical protein	15963844	-	264	c0091		76	98		800	825		159	125		726	644		0.659091	6.1553		1.07576	5.18939		Moderate Growth Impairment	Little to No Effect		Moderate Growth Impairment	Little to No Effect		Moderate Growth Impairment	Little to No Effect		Moderate Growth Impairment	Little to No Effect		0.706804	-0.246264		3.22328	2.27021		0.885791	1		1	1
smc02615	-	signal peptide protein	15963845	-	744	c0092		859	910		574	563		718	616		803	773		2.37769	1.52823		1.79301	2.11828		Little to No Effect	Moderate Growth Impairment		Little to No Effect	Little to No Effect		Little to No Effect	Moderate Growth Impairment		Little to No Effect	Little to No Effect		-0.407175	0.471035		-0.637702	0.240509		1	1		1	1
smc02616	-	permease transmembrane protein	15963846	-	1398	c0093		3439	3762		3643	3553		3211	3696		3629	3761		5.15093	5.14735		4.94063	5.28612		Little to No Effect	Little to No Effect		Little to No Effect	Little to No Effect		Little to No Effect	Little to No Effect		Little to No Effect	Little to No Effect		-0.060138	0.0383792		-0.00100208	0.0975151		1	1		1	1
smc02617	-	hypothetical protein	15963847	-	162	c0094		191	226		488	377		221	271		692	572		2.57407	5.33951		3.03704	7.80247		Little to No Effect	Little to No Effect		Little to No Effect	Little to No Effect		Little to No Effect	Little to No Effect		Little to No Effect	Little to No Effect		0.238611	0.547224		1.05265	1.36127		1	1		1	1
smc02618	-	hypothetical protein	15963848	-	384	c0095		780	770		1066	1014		656	721		1029	972		4.03646	5.41667		3.58594	5.21094		Little to No Effect	Little to No Effect		Little to No Effect	Little to No Effect		Little to No Effect	Little to No Effect		Little to No Effect	Little to No Effect		-0.17074	-0.0558624		0.424315	0.539193		1	1		1	1
smc02619	-	hypothetical protein	15963849	-	318	c0096		307	358		1324	1217		330	293		946	784		2.09119	7.99057		1.95912	5.44025		Little to No Effect	Growth Improvement		Little to No Effect	Little to No Effect		Little to No Effect	Growth Improvement		Little to No Effect	Little to No Effect		-0.0941222	-0.554624		1.93397	1.47347		1	1		1	1
smc02620	-	hypothetical protein	15963850	+	732	c0097		946	1013		665	665		839	799		1320	1392		2.67623	1.81694		2.2377	3.70492		Little to No Effect	Moderate Growth Impairment		Little to No Effect	Little to No Effect		Little to No Effect	Moderate Growth Impairment		Little to No Effect	Little to No Effect		-0.258182	1.02793		-0.558691	0.727422		1	1		1	1
smc04154	purU	formyltetrahydrofolate deformylase	195970220	+	891	c0098		1514	1544		1727	1669		1735	1659		1970	2208		3.4321	3.81145		3.8092	4.68911		Little to No Effect	Little to No Effect		Little to No Effect	Little to No Effect		Little to No Effect	Little to No Effect		Little to No Effect	Little to No Effect		0.150398	0.298976		0.151248	0.299826		1	1		1	1
smc04153	-	aminomethyltransferase	15963852	+	1056	c0099		912	996		766	788		696	817		871	801		1.80682	1.47159		1.43277	1.58333		Little to No Effect	Moderate Growth Impairment		Little to No Effect	Moderate Growth Impairment		Little to No Effect	Moderate Growth Impairment		Little to No Effect	Moderate Growth Impairment		-0.334649	0.105588		-0.296075	0.144163		1	1		1	1
smc04152	-	hypothetical protein	15963853	+	606	c0100		1737	1820		590	512		1704	1523		863	765		5.86964	1.81848		5.32508	2.68647		Little to No Effect	Moderate Growth Impairment		Little to No Effect	Little to No Effect		Little to No Effect	Moderate Growth Impairment		Little to No Effect	Little to No Effect		-0.140467	0.562976		-1.69054	-0.987093		1	1		1	1
smc04151	-	ferredoxin protein	195970219	+	966	c0101		878	963		754	698		1037	843		686	756		1.9058	1.50311		1.94617	1.49275		Little to No Effect	Moderate Growth Impairment		Little to No Effect	Moderate Growth Impairment		Little to No Effect	Moderate Growth Impairment		Little to No Effect	Moderate Growth Impairment		0.030243	-0.00997029		-0.342448	-0.382661		1	1		1	1
smc04150	-	hypothetical protein	15963855	+	1041	c0102		1622	1454		2665	2582		1343	1597		2368	2095		2.95485	5.04035		2.82421	4.28722		Little to No Effect	Little to No Effect		Little to No Effect	Little to No Effect		Little to No Effect	Little to No Effect		Little to No Effect	Little to No Effect		-0.0652393	-0.233479		0.770437	0.602198		1	1		1	1
smc04149	-	oxidoreductase	15963856	+	1338	c0103		1552	1630		1603	1714		1475	1508		1541	1564		2.37818	2.47907		2.22945	2.32063		Little to No Effect	Little to No Effect		Little to No Effect	Little to No Effect		Little to No Effect	Little to No Effect		Little to No Effect	Little to No Effect		-0.0931699	-0.0952857		0.0599452	0.0578293		1	1		1	1
smc04148	-	aminomethyltransferase	15963857	-	2370	c0104		4305	4915		4405	4388		4338	4063		4213	4394		3.8903	3.71013		3.54473	3.63165		Little to No Effect	Little to No Effect		Little to No Effect	Little to No Effect		Little to No Effect	Little to No Effect		Little to No Effect	Little to No Effect		-0.134206	-0.030845		-0.0684113	0.0349494		1	1		1	1
smc04147	-	permease	15963858	+	1785	c0105		3433	3390		2201	2022		2968	2708		2192	2258		3.82241	2.36583		3.17983	2.493		Little to No Effect	Growth Improvement		Little to No Effect	Little to No Effect		Little to No Effect	Growth Improvement		Little to No Effect	Little to No Effect		-0.265532	0.0755371		-0.692138	-0.351069		1	1		1	1
smc04146	-	phosphoketolase	195970218	-	2454	c0106		3924	4229		5871	5820		3633	3694		5126	5547		3.32233	4.76406		2.98574	4.34923		Little to No Effect	Little to No Effect		Little to No Effect	Little to No Effect		Little to No Effect	Little to No Effect		Little to No Effect	Little to No Effect		-0.154108	-0.131433		0.519995	0.542671		1	1		1	1
smc04145	-	hypothetical protein	15963860	-	786	c0107		1016	1133		1063	1166		959	839		919	919		2.7341	2.83588		2.28753	2.33842		Little to No Effect	Little to No Effect		Little to No Effect	Little to No Effect		Little to No Effect	Little to No Effect		Little to No Effect	Little to No Effect		-0.257272	-0.27826		0.0527311	0.0317437		1	1		1	1
smc04144	ilvD3	dihydroxy-acid dehydratase	15963861	-	1725	c0108		5222	4683		3083	3327		5051	4995		3370	3362		5.74203	3.71594		5.82377	3.90261		Little to No Effect	Little to No Effect		Little to No Effect	Little to No Effect		Little to No Effect	Little to No Effect		Little to No Effect	Little to No Effect		0.0203923	0.0707108		-0.627833	-0.577514		1	1		1	1
smc04143	-	transcriptional regulator	15963862	+	723	c0109		513	494		647	611		489	500		577	547		1.39281	1.73997		1.36791	1.55463		Moderate Growth Impairment	Moderate Growth Impairment		Little to No Effect	Moderate Growth Impairment		Moderate Growth Impairment	Moderate Growth Impairment		Little to No Effect	Moderate Growth Impairment		-0.0260213	-0.16249		0.321068	0.1846		0.935684	0.960698		1	1
smc04142	-	hypothetical protein	15963863	+	885	c0110		2529	2543		2444	2291		2789	2670		2454	2153		5.73107	5.35028		6.16836	5.20565		Little to No Effect	Little to No Effect		Little to No Effect	Little to No Effect		Little to No Effect	Little to No Effect		Little to No Effect	Little to No Effect		0.106082	-0.0395368		-0.0991903	-0.244809		1	1		1	1
smc04141	gst9	glutathione S-transferase	15963864	-	642	c0111		1004	1117		1368	1346		978	1118		1294	1224		3.30374	4.22741		3.2648	3.92212		Little to No Effect	Little to No Effect		Little to No Effect	Little to No Effect		Little to No Effect	Little to No Effect		Little to No Effect	Little to No Effect		-0.0171059	-0.108142		0.355676	0.26464		1	1		1	1
smc04140	-	ABC transporter ATP-binding protein	15963865	-	1083	c0112		3690	4125		1993	1889		3730	3261		2163	2172		7.21607	3.58449		6.45522	4.00277		Little to No Effect	Little to No Effect		Little to No Effect	Little to No Effect		Little to No Effect	Little to No Effect		Little to No Effect	Little to No Effect		-0.160747	0.159232		-1.00945	-0.689467		1	1		1	1
smc04139	-	oxidoreductase	15963866	-	1074	c0113		2473	2508		2746	2510		2680	1815		2624	2622		4.6378	4.89385		4.18529	4.88454		Little to No Effect	Little to No Effect		Little to No Effect	Little to No Effect		Little to No Effect	Little to No Effect		Little to No Effect	Little to No Effect		-0.148114	-0.00274747		0.0775299	0.222897		1	1		1	1
smc04138	-	oxidoreductase	15963867	-	1017	c0114		3510	3320		956	846		3433	3012		1191	1389		6.71583	1.77188		6.33727	2.53687		Little to No Effect	Moderate Growth Impairment		Little to No Effect	Little to No Effect		Little to No Effect	Moderate Growth Impairment		Little to No Effect	Little to No Effect		-0.0837052	0.517772		-1.92229	-1.32081		1	1		1	1
smc04137	-	ABC transporter permease	15963868	-	888	c0115		1022	1171		1089	1137		996	885		1188	1166		2.46959	2.50676		2.11824	2.6509		Little to No Effect	Little to No Effect		Little to No Effect	Little to No Effect		Little to No Effect	Little to No Effect		Little to No Effect	Little to No Effect		-0.221406	0.0806607		0.0215478	0.323614		1	1		1	1
smc04136	-	ABC transporter permease	15963869	-	948	c0116		2434	2340		2522	2488		1918	1894		2856	2826		5.03586	5.28481		4.0211	5.99367		Little to No Effect	Little to No Effect		Little to No Effect	Little to No Effect		Little to No Effect	Little to No Effect		Little to No Effect	Little to No Effect		-0.32465	0.181588		0.069612	0.575851		1	1		1	1
smc04135	-	periplasmic binding ABC transporter protein	15963870	-	1284	c0117		2427	2390		2354	2297		2232	2162		2578	2494		3.75156	3.62227		3.42212	3.95016		Little to No Effect	Little to No Effect		Little to No Effect	Little to No Effect		Little to No Effect	Little to No Effect		Little to No Effect	Little to No Effect		-0.1326	0.125014		-0.050594	0.20702		1	1		1	1
smc04134	-	transcriptional regulator	15963871	+	678	c0118		279	212		1267	1301		279	341		844	720		0.724189	3.78761		0.914454	2.30678		Moderate Growth Impairment	Little to No Effect		Moderate Growth Impairment	Little to No Effect		Moderate Growth Impairment	Little to No Effect		Moderate Growth Impairment	Little to No Effect		0.336545	-0.715405		2.38685	1.3349		0.409678	1		0.380374	1
smc04133	-	oxidoreductase	15963872	+	1149	c0119		2422	2351		2140	2101		2415	2194		2161	2029		4.15405	3.69104		4.01131	3.64665		Little to No Effect	Little to No Effect		Little to No Effect	Little to No Effect		Little to No Effect	Little to No Effect		Little to No Effect	Little to No Effect		-0.0504426	-0.0174542		-0.170492	-0.137504		1	1		1	1
smc04132	-	hypothetical protein	15963873	+	1164	c0120		2508	2903		2010	2073		2402	2624		2381	2304		4.64863	3.50773		4.31787	4.02491		Little to No Effect	Little to No Effect		Little to No Effect	Little to No Effect		Little to No Effect	Little to No Effect		Little to No Effect	Little to No Effect		-0.106485	0.198419		-0.406266	-0.101362		1	1		1	1
smc04131	-	hypothetical protein	15963874	+	1416	c0121		4163	4232		5434	5712		4189	4332		5773	5653		5.92867	7.87147		6.01766	8.06921		Little to No Effect	Growth Improvement		Little to No Effect	Little to No Effect		Little to No Effect	Growth Improvement		Little to No Effect	Little to No Effect		0.0214924	0.0357944		0.408924	0.423226		1	1		1	1
smc04130	-	hypothetical protein	15963875	+	825	c0122		3398	3851		2024	1920		4308	3511		2102	2310		8.78667	4.78061		9.47758	5.34788		Little to No Effect	Little to No Effect		Little to No Effect	Little to No Effect		Little to No Effect	Little to No Effect		Little to No Effect	Little to No Effect		0.109202	0.161773		-0.878122	-0.825551		1	1		1	1
smc04129	-	oxidoreductase	15963876	+	1302	c0123		2495	2340		3071	2828		2442	2286		2925	3009		3.71352	4.53072		3.63134	4.5576		Little to No Effect	Little to No Effect		Little to No Effect	Little to No Effect		Little to No Effect	Little to No Effect		Little to No Effect	Little to No Effect		-0.0322859	0.00853452		0.286955	0.327775		1	1		1	1
smc04128	-	heavy metal transporting ATPase	15963877	+	2232	c0124		6188	5178		5632	5104		6111	5559		6755	6373		5.09229	4.81004		5.22849	5.88172		Little to No Effect	Little to No Effect		Little to No Effect	Little to No Effect		Little to No Effect	Little to No Effect		Little to No Effect	Little to No Effect		0.0380799	0.290191		-0.082268	0.169843		1	1		1	1
smc04127	-	ABC transporter ATP-binding protein	15963878	+	1536	c0125		3244	3309		2834	2703		3067	3325		2827	2957		4.26628	3.60482		4.16146	3.76562		Little to No Effect	Little to No Effect		Little to No Effect	Little to No Effect		Little to No Effect	Little to No Effect		Little to No Effect	Little to No Effect		-0.0358881	0.062963		-0.243051	-0.1442		1	1		1	1
smc04126	-	ABC transporter permease	15963879	+	1134	c0126		2292	2352		2440	2403		2090	2258		2675	2837		4.09524	4.27072		3.83422	4.86067		Little to No Effect	Little to No Effect		Little to No Effect	Little to No Effect		Little to No Effect	Little to No Effect		Little to No Effect	Little to No Effect		-0.095016	0.186675		0.060533	0.342224		1	1		1	1
smc04125	-	ABC transporter permease	15963880	+	972	c0127		2211	1990		2207	2157		2001	2016		2209	2316		4.32202	4.48971		4.13272	4.65535		Little to No Effect	Little to No Effect		Little to No Effect	Little to No Effect		Little to No Effect	Little to No Effect		Little to No Effect	Little to No Effect		-0.0646143	0.0522667		0.0549183	0.171799		1	1		1	1
smc04124	cdd	cytidine deaminase	15963881	+	459	c0128		589	485		569	611		317	551		574	539		2.33987	2.57081		1.89107	2.42484		Little to No Effect	Little to No Effect		Little to No Effect	Little to No Effect		Little to No Effect	Little to No Effect		Little to No Effect	Little to No Effect		-0.307227	-0.0843333		0.135793	0.358687		1	1		0.661413	1
smc04123	deoD	purine nucleoside phosphorylase	15963882	+	798	c0129		937	1214		2786	2743		1208	1393		2619	2376		2.69549	6.92857		3.2594	6.2594		Little to No Effect	Growth Improvement		Little to No Effect	Little to No Effect		Little to No Effect	Growth Improvement		Little to No Effect	Little to No Effect		0.274059	-0.146534		1.36201	0.941418		1	1		1	1
smc04122	deoA	thymidine phosphorylase	15963883	+	1323	c0130		1999	2183		3169	3413		2336	2139		3123	3522		3.161	4.97506		3.38246	5.02268		Little to No Effect	Little to No Effect		Little to No Effect	Little to No Effect		Little to No Effect	Little to No Effect		Little to No Effect	Little to No Effect		0.0976946	0.0137432		0.654333	0.570382		1	1		1	1
smc04121	upp	uracil phosphoribosyltransferase	15963884	-	630	c0131		481	506		505	509		521	588		4530	4704		1.56667	1.60952		1.76032	14.6571		Moderate Growth Impairment	Moderate Growth Impairment		Little to No Effect	Growth Improvement		Moderate Growth Impairment	Moderate Growth Impairment		Little to No Effect	Growth Improvement		0.168137	3.1869		0.0389357	3.0577		1	1		1	1
smc04120	add	adenosine deaminase	15963885	-	975	c0132		1783	1567		2099	2179		1512	1360		1874	2003		3.4359	4.38769		2.94564	3.97641		Little to No Effect	Little to No Effect		Little to No Effect	Little to No Effect		Little to No Effect	Little to No Effect		Little to No Effect	Little to No Effect		-0.222105	-0.141996		0.352775	0.432885		1	1		1	1
smc04119	deoB	phosphopentomutase	15963886	-	1221	c0133		3929	3671		5311	5265		3151	2825		5274	5312		6.22441	8.66175		4.89435	8.66994		Little to No Effect	Growth Improvement		Little to No Effect	Little to No Effect		Little to No Effect	Growth Improvement		Little to No Effect	Little to No Effect		-0.346819	0.00136348		0.476723	0.824906		1	1		1	1
smc04118	-	hypothetical protein	15963887	-	585	c0134		1617	1757		1403	1331		1519	1600		1440	1502		5.76752	4.6735		5.33162	5.02906		Little to No Effect	Little to No Effect		Little to No Effect	Little to No Effect		Little to No Effect	Little to No Effect		Little to No Effect	Little to No Effect		-0.113376	0.105784		-0.303447	-0.0842863		1	1		1	1
smc04117	-	hypothetical protein	15963888	-	615	c0135		702	764		694	741		824	658		745	780		2.38374	2.33333		2.40976	2.47967		Little to No Effect	Growth Improvement		Little to No Effect	Little to No Effect		Little to No Effect	Growth Improvement		Little to No Effect	Little to No Effect		0.0156603	0.0877585		-0.0308344	0.0412638		1	1		1	1
smc04116	TRm22	transposase	15963889	-	1164	c0136		2241	2302		2049	2076		1992	2016		2088	2051		3.90292	3.54381		3.4433	3.55584		Little to No Effect	Little to No Effect		Little to No Effect	Little to No Effect		Little to No Effect	Little to No Effect		Little to No Effect	Little to No Effect		-0.180763	0.00488813		-0.139251	0.0463997		1	1		1	1
smc04115	-	hypothetical protein	15963890	-	417	c0137		423	625		483	482		470	575		544	524		2.51319	2.31415		2.506	2.56115		Little to No Effect	Growth Improvement		Little to No Effect	Little to No Effect		Little to No Effect	Growth Improvement		Little to No Effect	Little to No Effect		-0.00413577	0.146311		-0.119038	0.0314087		1	1		1	1
smc04114	pilA1	pilin subunit protein	15963891	+	183	c0138		133	100		81	83		55	50		89	81		1.27322	0.896175		0.57377	0.928962		Moderate Growth Impairment	Moderate Growth Impairment		Moderate Growth Impairment	Moderate Growth Impairment		Moderate Growth Impairment	Moderate Growth Impairment		Moderate Growth Impairment	Moderate Growth Impairment		-1.14994	0.0518389		-0.506634	0.695145		1	1		1	1
smc04113	cpaA1	pilus assembly transmembrane protein	15963892	+	525	c0139		627	575		438	429		387	491		430	464		2.28952	1.65143		1.67238	1.70286		Little to No Effect	Moderate Growth Impairment		Little to No Effect	Moderate Growth Impairment		Little to No Effect	Moderate Growth Impairment		Little to No Effect	Moderate Growth Impairment		-0.453144	0.0442428		-0.471333	0.0260539		1	1		1	1
smc04112	cpaB1	pilus assembly signal peptide protein	15963893	+	810	c0140		1948	2080		1705	1623		1710	1650		1990	1812		4.97284	4.10864		4.14815	4.69383		Little to No Effect	Little to No Effect		Little to No Effect	Little to No Effect		Little to No Effect	Little to No Effect		Little to No Effect	Little to No Effect		-0.261602	0.192103		-0.275408	0.178297		1	1		1	1
smc04111	cpaC1	pilus assembly transmembrane protein	15963894	+	1536	c0141		3288	3280		2838	2952		3217	3078		2793	3110		4.27604	3.76953		4.09831	3.8431		Little to No Effect	Little to No Effect		Little to No Effect	Little to No Effect		Little to No Effect	Little to No Effect		Little to No Effect	Little to No Effect		-0.0612477	0.027885		-0.181891	-0.092758		1	1		1	1
smc04110	-	hypothetical protein	15963895	+	681	c0142		1363	1060		1705	1691		1194	1314		1873	1818		3.558	4.98678		3.68282	5.41997		Little to No Effect	Little to No Effect		Little to No Effect	Little to No Effect		Little to No Effect	Little to No Effect		Little to No Effect	Little to No Effect		0.0497429	0.120175		0.487042	0.557474		1	1		1	1
smc04109	cpaE1	response regulator protein	15963896	+	1287	c0143		1833	1812		2497	2304		1630	1668		2161	2175		2.83217	3.73038		2.56255	3.36908		Little to No Effect	Little to No Effect		Little to No Effect	Little to No Effect		Little to No Effect	Little to No Effect		Little to No Effect	Little to No Effect		-0.144327	-0.14697		0.397416	0.394773		1	1		1	1
smc02820	cpaF1	pilus assembly protein	15963897	+	1401	c0144		2687	2385		2259	2244		2644	3155		2571	2619		3.62027	3.21413		4.13919	3.7045		Little to No Effect	Little to No Effect		Little to No Effect	Little to No Effect		Little to No Effect	Little to No Effect		Little to No Effect	Little to No Effect		0.193249	0.204848		-0.171668	-0.16007		1	1		1	1
smc02821	-	hypothetical protein	15963898	+	1011	c0145		1997	2205		1742	2003		2100	2777		1928	2069		4.15628	3.70425		4.82394	3.95351		Little to No Effect	Little to No Effect		Little to No Effect	Little to No Effect		Little to No Effect	Little to No Effect		Little to No Effect	Little to No Effect		0.214918	0.0939519		-0.16611	-0.287076		1	1		1	1
smc02822	-	hypothetical protein	15963899	+	984	c0146		2182	2405		1967	1860		2354	2376		2261	2202		4.66159	3.88923		4.80691	4.53557		Little to No Effect	Little to No Effect		Little to No Effect	Little to No Effect		Little to No Effect	Little to No Effect		Little to No Effect	Little to No Effect		0.0442893	0.2218		-0.261337	-0.0838264		1	1		1	1
smc02823	TRm22	transposase	15963900	+	1164	c0147		2049	2152		1831	1902		1938	1931		1948	1829		3.60911	3.20704		3.32388	3.24485		Little to No Effect	Little to No Effect		Little to No Effect	Little to No Effect		Little to No Effect	Little to No Effect		Little to No Effect	Little to No Effect		-0.118772	0.0169053		-0.170397	-0.0347199		1	1		1	1
smc02824	-	hypothetical protein	15963901	-	810	c0148		1718	1960		2295	2187		1662	1413		2692	2722		4.54074	5.53333		3.7963	6.68395		Little to No Effect	Little to No Effect		Little to No Effect	Little to No Effect		Little to No Effect	Little to No Effect		Little to No Effect	Little to No Effect		-0.258335	0.272552		0.285221	0.816108		1	1		1	1
smc02825	-	aminopeptidase	15963902	+	1392	c0149		1954	1996		2426	2528		2711	2753		2758	2729		2.83764	3.55891		3.92529	3.94181		Little to No Effect	Little to No Effect		Little to No Effect	Little to No Effect		Little to No Effect	Little to No Effect		Little to No Effect	Little to No Effect		0.468105	0.147424		0.326741	0.00606009		1	1		1	1
smc02826	-	transcriptional regulator	15963903	+	345	c0150		187	234		526	439		164	187		340	281		1.22029	2.7971		1.01739	1.8		Moderate Growth Impairment	Little to No Effect		Moderate Growth Impairment	Moderate Growth Impairment		Moderate Growth Impairment	Little to No Effect		Moderate Growth Impairment	Moderate Growth Impairment		-0.262349	-0.635936		1.19671	0.823122		0.978853	0.920462		0.894253	1
smc02827	-	hypothetical protein	15963904	+	855	c0151		822	849		2452	2789		607	475		2847	2748		1.95439	6.12982		1.2655	6.54386		Little to No Effect	Little to No Effect		Little to No Effect	Little to No Effect		Little to No Effect	Little to No Effect		Little to No Effect	Little to No Effect		-0.627011	0.094296		1.64913	2.37044		1	1		1	1
smc02828	-	hydroxyacid dehydrogenase	15963905	-	960	c0152		3344	3550		2641	2551		3462	3555		2872	2921		7.18125	5.40833		7.30938	6.03437		Little to No Effect	Little to No Effect		Little to No Effect	Little to No Effect		Little to No Effect	Little to No Effect		Little to No Effect	Little to No Effect		0.0255131	0.15802		-0.409051	-0.276544		1	1		1	1
smc02829	-	ABC transporter ATP-binding protein	195970217	-	1629	c0153		2475	2698		357	366		3347	3281		141	194		3.17557	0.443831		4.06875	0.205648		Little to No Effect	Large Growth Impairment		Little to No Effect	Large Growth Impairment		Little to No Effect	Large Growth Impairment		Little to No Effect	Large Growth Impairment		0.357572	-1.10983		-2.83893	-4.30634		1	5.18712e-07		1	1.10351e-08
smc02830	-	ABC transporter permease	15963907	-	1134	c0154		1127	1102		88	114		1074	1182		82	63		1.96561	0.178131		1.98942	0.127866		Little to No Effect	Large Growth Impairment		Little to No Effect	Large Growth Impairment		Little to No Effect	Large Growth Impairment		Little to No Effect	Large Growth Impairment		0.0173705	-0.478302		-3.46397	-3.95964		1	0.000243629		1	2.05776e-07
smc02831	-	ABC transporter permease	15963908	-	1083	c0155		741	615		70	106		819	738		36	47		1.25208	0.162512		1.43767	0.076639		Moderate Growth Impairment	Large Growth Impairment		Little to No Effect	Large Growth Impairment		Moderate Growth Impairment	Large Growth Impairment		Little to No Effect	Large Growth Impairment		0.199412	-1.08439		-2.94571	-4.22951		0.157036	6.52835e-07		0.565732	7.33971e-11
smc02832	-	periplasmic binding protein	15963909	-	1860	c0156		3107	2985		423	429		2705	2504		263	265		3.27527	0.458065		2.80054	0.283871		Little to No Effect	Large Growth Impairment		Little to No Effect	Large Growth Impairment		Little to No Effect	Large Growth Impairment		Little to No Effect	Large Growth Impairment		-0.22591	-0.690316		-2.83799	-3.3024		1	1.68444e-05		1	3.56222e-09
smc02833	mepA	penicillin-insensitive murein endopeptidase	15963910	+	1068	c0157		2443	2120		325	284		2005	1931		760	883		4.27247	0.570225		3.68539	1.53839		Little to No Effect	Moderate Growth Impairment		Little to No Effect	Moderate Growth Impairment		Little to No Effect	Moderate Growth Impairment		Little to No Effect	Moderate Growth Impairment		-0.213252	1.43182		-2.90547	-1.2604		1	0.464696		1	1
smc02834	mgsA	methylglyoxal synthase	15963911	+	381	c0158		845	821		1390	1430		838	883		1052	1032		4.3727	7.40157		4.51706	5.46982		Little to No Effect	Growth Improvement		Little to No Effect	Little to No Effect		Little to No Effect	Growth Improvement		Little to No Effect	Little to No Effect		0.0468587	-0.43634		0.759307	0.276108		1	1		1	1
smc02835	glk	glucokinase	15963912	+	1020	c0159		1325	1340		185	164		319	370		72	79		2.61275	0.342157		0.67549	0.148039		Little to No Effect	Large Growth Impairment		Moderate Growth Impairment	Large Growth Impairment		Little to No Effect	Large Growth Impairment		Moderate Growth Impairment	Large Growth Impairment		-1.95156	-1.20868		-2.93284	-2.18996		1	0.0726519		0.149614	3.72739e-06
smc02836	-	ABC transporter ATP-binding protein	15963913	+	1806	c0160		153	37		2	1		51	47		1	1		0.105205	0.00166113		0.0542636	0.00110742		Large Growth Impairment	Essential		Large Growth Impairment	Essential		Large Growth Impairment	Essential		Large Growth Impairment	Essential		-0.955146	-0.584963		-5.98489	-5.61471		2.14038e-24	1.36727e-27		1.12267e-20	2.02355e-27
smc02837	dapB	dihydrodipicolinate reductase	15963914	+	819	c0161		1	1		1	2		1	1		1	1		0.002442	0.003663		0.002442	0.002442		Essential	Essential		Essential	Essential		Essential	Essential		Essential	Essential		0	-0.584963		0.584963	0		6.00203e-12	1.19035e-12		2.7532e-10	1.29492e-12
smc02838	gpmA	phosphoglyceromutase	15963915	+	636	c0162		910	767		487	491		200	100		74	77		2.63679	1.53774		0.471698	0.237421		Little to No Effect	Moderate Growth Impairment		Moderate Growth Impairment	Large Growth Impairment		Little to No Effect	Moderate Growth Impairment		Moderate Growth Impairment	Large Growth Impairment		-2.48285	-2.69529		-0.777976	-0.990414		1	0.962		0.00307435	1.44081e-06
smc02937	TRm5C	partial transposase for insertion sequence element ISRM5	15963916	-	300	c0163		218	233		333	305		222	236		279	255		1.50333	2.12667		1.52667	1.78		Moderate Growth Impairment	Moderate Growth Impairment		Little to No Effect	Moderate Growth Impairment		Moderate Growth Impairment	Moderate Growth Impairment		Little to No Effect	Moderate Growth Impairment		0.0222202	-0.256717		0.500429	0.221492		1	1		1	1
smc02839	TRm3	transposase ISRM3	15963917	+	1203	c0164		3447	3147		1523	1551		3007	2958		1422	1384		5.4813	2.55528		4.95844	2.3325		Little to No Effect	Little to No Effect		Little to No Effect	Little to No Effect		Little to No Effect	Little to No Effect		Little to No Effect	Little to No Effect		-0.144632	-0.131602		-1.10104	-1.08801		1	1		1	1
smc02840	TRm5N	partial transposase for insertion sequence element ISRM5	15963918	-	951	c0165		1356	1337		1365	1329		1473	1450		1332	1232		2.83176	2.83281		3.07361	2.69611		Little to No Effect	Little to No Effect		Little to No Effect	Little to No Effect		Little to No Effect	Little to No Effect		Little to No Effect	Little to No Effect		0.118236	-0.0713536		0.000535621	-0.189054		1	1		1	1
smc02841	-	methylated-DNA--protein-cysteine methyltransferase transcription regulator	15963919	-	873	c0166		1620	2064		2025	2181		2070	2018		2063	2069		4.21993	4.81787		4.6827	4.7331		Little to No Effect	Little to No Effect		Little to No Effect	Little to No Effect		Little to No Effect	Little to No Effect		Little to No Effect	Little to No Effect		0.150122	-0.0256086		0.191176	0.0154451		1	1		1	1
smc02842	-	hypothetical protein	15963920	-	498	c0167		492	368		416	341		401	556		311	411		1.72691	1.52008		1.92169	1.4498		Little to No Effect	Moderate Growth Impairment		Little to No Effect	Moderate Growth Impairment		Little to No Effect	Moderate Growth Impairment		Little to No Effect	Moderate Growth Impairment		0.154182	-0.0682945		-0.184043	-0.40652		0.460374	1		0.860352	1
smc02843	nth	endonuclease III protein	15963921	+	792	c0168		2061	1786		1224	1347		1846	1769		1413	1298		4.85732	3.24621		4.56439	3.42298		Little to No Effect	Little to No Effect		Little to No Effect	Little to No Effect		Little to No Effect	Little to No Effect		Little to No Effect	Little to No Effect		-0.0897382	0.0764955		-0.581404	-0.415171		1	1		1	1
smc02844	-	transcriptional regulator	15963922	-	594	c0169		623	629		770	649		852	618		771	738		2.10774	2.38889		2.47475	2.5404		Little to No Effect	Growth Improvement		Little to No Effect	Little to No Effect		Little to No Effect	Growth Improvement		Little to No Effect	Little to No Effect		0.231582	0.0887182		0.18064	0.0377767		0.969028	1		1	1
smc02845	-	antibiotic resistance protein	15963923	+	426	c0170		580	589		409	428		418	519		449	506		2.74413	1.96479		2.19953	2.24178		Little to No Effect	Moderate Growth Impairment		Little to No Effect	Little to No Effect		Little to No Effect	Moderate Growth Impairment		Little to No Effect	Little to No Effect		-0.319154	0.190273		-0.481975	0.0274517		1	1		1	1
smc02846	-	sugar kinase	15963924	+	993	c0171		1068	1366		1399	1384		727	858		1354	1289		2.45116	2.80262		1.59617	2.66163		Little to No Effect	Little to No Effect		Little to No Effect	Little to No Effect		Little to No Effect	Little to No Effect		Little to No Effect	Little to No Effect		-0.618846	-0.0744645		0.193312	0.737694		0.82722	1		0.19518	1
smc02847	-	hypothetical protein	15963925	+	369	c0172		581	705		940	875		777	649		906	899		3.48509	4.9187		3.8645	4.8916		Little to No Effect	Little to No Effect		Little to No Effect	Little to No Effect		Little to No Effect	Little to No Effect		Little to No Effect	Little to No Effect		0.149083	-0.00797071		0.497079	0.340025		1	1		1	1
smc02848	-	hypothetical protein	195970216	-	672	c0173		74	81		116	135		32	50		141	134		0.230655	0.373512		0.122024	0.409226		Large Growth Impairment	Large Growth Impairment		Large Growth Impairment	Large Growth Impairment		Large Growth Impairment	Large Growth Impairment		Large Growth Impairment	Large Growth Impairment		-0.918572	0.131744		0.695419	1.74574		3.97028e-05	5.62183e-05		0.000108348	1.44141e-05
smc02849	-	2-hydroxyacid dehydrogenase	15963927	+	1005	c0174		2675	3092		1640	1667		3172	3678		1907	1991		5.73831	3.29055		6.81592	3.87861		Little to No Effect	Little to No Effect		Little to No Effect	Little to No Effect		Little to No Effect	Little to No Effect		Little to No Effect	Little to No Effect		0.248283	0.237211		-0.802298	-0.81337		1	1		1	1
smc02850	polA	DNA polymerase I	15963928	-	3015	c0175		163	116		188	192		240	237		467	451		0.0925373	0.126036		0.158209	0.304478		Large Growth Impairment	Large Growth Impairment		Large Growth Impairment	Large Growth Impairment		Large Growth Impairment	Large Growth Impairment		Large Growth Impairment	Large Growth Impairment		0.773724	1.27249		0.445734	0.944505		1.76549e-33	3.12379e-27		1.26553e-26	7.5802e-18
smc02851	-	transcriptional regulator	15963929	+	444	c0176		526	408		384	453		315	361		380	324		2.1036	1.88514		1.52252	1.58559		Little to No Effect	Moderate Growth Impairment		Little to No Effect	Moderate Growth Impairment		Little to No Effect	Moderate Growth Impairment		Little to No Effect	Moderate Growth Impairment		-0.466399	-0.249652		-0.158195	0.0585522		1	1		1	1
smc02852	-	hypothetical protein	15963930	+	1395	c0177		2375	2353		2500	2477		2242	2527		2281	2304		3.38925	3.56774		3.41864	3.28674		Little to No Effect	Little to No Effect		Little to No Effect	Little to No Effect		Little to No Effect	Little to No Effect		Little to No Effect	Little to No Effect		0.0124567	-0.118355		0.0740464	-0.056765		1	1		1	1
smc02853	-	hypothetical protein	15963931	+	948	c0178		1687	1463		1698	1489		1806	1894		1253	1320		3.32278	3.36181		3.90295	2.71414		Little to No Effect	Little to No Effect		Little to No Effect	Little to No Effect		Little to No Effect	Little to No Effect		Little to No Effect	Little to No Effect		0.232173	-0.308748		0.0168472	-0.524074		1	1		1	1
smc02854	-	signal peptide protein	15963932	-	492	c0179		660	663		1516	1633		710	531		1181	1143		2.68902	6.40041		2.52236	4.72358		Little to No Effect	Little to No Effect		Little to No Effect	Little to No Effect		Little to No Effect	Little to No Effect		Little to No Effect	Little to No Effect		-0.0923099	-0.438284		1.25108	0.905107		1	1		1	1
smc02855	-	hypothetical protein	15963933	-	924	c0180		2221	1682		685	714		2141	1983		1061	981		4.22403	1.51407		4.4632	2.20996		Little to No Effect	Moderate Growth Impairment		Little to No Effect	Little to No Effect		Little to No Effect	Moderate Growth Impairment		Little to No Effect	Little to No Effect		0.0794609	0.545587		-1.48019	-1.01406		1	1		1	1
smc02856	-	penicillin-binding protein	15963934	+	2304	c0181		3637	3179		340	315		3636	4076		795	948		2.95833	0.284288		3.34722	0.75651		Little to No Effect	Large Growth Impairment		Little to No Effect	Moderate Growth Impairment		Little to No Effect	Large Growth Impairment		Little to No Effect	Moderate Growth Impairment		0.17818	1.41201		-3.37936	-2.14553		1	6.17102e-17		1	0.00039572
smc02857	dnaK	molecular chaperone DnaK	15963935	+	1926	c0182		1	1		1	1		47	49		1	1		0.00103842	0.00103842		0.0498442	0.00103842		Essential	Essential		Large Growth Impairment	Essential		Essential	Essential		Large Growth Impairment	Essential		5.58496	0		0	-5.58496		7.1192e-28	1.91102e-29		4.01423e-22	3.20097e-29
smc02858	dnaJ	chaperone protein DnaJ	15963936	+	1140	c0183		9	19		29	23		38	93		43	20		0.0245614	0.045614		0.114912	0.0552632		Large Growth Impairment	Large Growth Impairment		Large Growth Impairment	Large Growth Impairment		Large Growth Impairment	Large Growth Impairment		Large Growth Impairment	Large Growth Impairment		2.22607	0.27684		0.893085	-1.05614		4.78918e-15	5.88402e-16		1.40516e-11	7.13024e-16
smc02859	-	hypothetical protein	15963937	-	885	c0184		1261	1178		2215	2250		1199	1036		1947	1803		2.75593	5.0452		2.52542	4.23729		Little to No Effect	Little to No Effect		Little to No Effect	Little to No Effect		Little to No Effect	Little to No Effect		Little to No Effect	Little to No Effect		-0.126015	-0.25177		0.87237	0.746616		0.497278	1		0.35792	1
smc02860	-	hypothetical protein	15963938	-	636	c0185		756	964		630	692		914	916		728	769		2.7044	2.07862		2.87736	2.35377		Little to No Effect	Moderate Growth Impairment		Little to No Effect	Little to No Effect		Little to No Effect	Moderate Growth Impairment		Little to No Effect	Little to No Effect		0.0894351	0.179352		-0.379686	-0.289769		1	1		1	1
smc02861	pit	phosphate transporter	15963939	-	1005	c0186		1347	1095		1339	1450		1302	1410		1566	1438		2.42985	2.77512		2.69851	2.98905		Little to No Effect	Little to No Effect		Little to No Effect	Little to No Effect		Little to No Effect	Little to No Effect		Little to No Effect	Little to No Effect		0.151294	0.107137		0.191685	0.147528		1	1		1	1
smc02862	-	Pit accessory protein	15963940	-	645	c0187		393	285		1224	1241		360	338		1142	1186		1.05116	3.82171		1.08217	3.6093		Moderate Growth Impairment	Little to No Effect		Moderate Growth Impairment	Little to No Effect		Moderate Growth Impairment	Little to No Effect		Moderate Growth Impairment	Little to No Effect		0.0419418	-0.0824966		1.86223	1.73779		0.282612	1		0.673781	1
smc02863	recF	recombination protein F	15963941	+	1125	c0188		1758	1884		1170	1145		1114	1483		1375	1556		3.23733	2.05778		2.30844	2.60533		Little to No Effect	Moderate Growth Impairment		Little to No Effect	Little to No Effect		Little to No Effect	Moderate Growth Impairment		Little to No Effect	Little to No Effect		-0.487885	0.340381		-0.653719	0.174547		1	1		1	1
smc02864	thiF	molybdopterin biosynthesis protein MoeB	15963942	+	765	c0189		2523	2691		1901	2073		2953	2954		2464	2445		6.81569	5.19477		7.72157	6.41699		Little to No Effect	Little to No Effect		Little to No Effect	Little to No Effect		Little to No Effect	Little to No Effect		Little to No Effect	Little to No Effect		0.180035	0.304837		-0.391799	-0.266996		1	1		1	1
smc02865	-	acetyltransferase	15963943	+	471	c0190		461	696		1084	1165		445	635		1182	1117		2.45648	4.77495		2.29299	4.8811		Little to No Effect	Little to No Effect		Little to No Effect	Little to No Effect		Little to No Effect	Little to No Effect		Little to No Effect	Little to No Effect		-0.0993576	0.0317228		0.958895	1.08998		0.792183	1		0.4058	1
smc02866	-	transcriptional regulator	15963944	-	651	c0191		791	872		482	523		861	940		513	486		2.55453	1.54378		2.76651	1.53456		Little to No Effect	Moderate Growth Impairment		Little to No Effect	Moderate Growth Impairment		Little to No Effect	Moderate Growth Impairment		Little to No Effect	Moderate Growth Impairment		0.11501	-0.00863892		-0.726593	-0.850242		1	1		1	1
smc02867	-	multidrug-efflux system transmembrane protein	15963945	-	3147	c0192		5575	5994		5191	4916		6725	5756		5958	6383		3.6762	3.21163		3.966	3.92151		Little to No Effect	Little to No Effect		Little to No Effect	Little to No Effect		Little to No Effect	Little to No Effect		Little to No Effect	Little to No Effect		0.109469	0.288104		-0.194909	-0.0162742		1	1		1	1
smc02868	-	multidrug efflux system protein	15963946	-	1224	c0193		2596	2627		1842	1696		2543	2200		2425	2187		4.26716	2.89052		3.875	3.76797		Little to No Effect	Little to No Effect		Little to No Effect	Little to No Effect		Little to No Effect	Little to No Effect		Little to No Effect	Little to No Effect		-0.139079	0.382458		-0.561945	-0.0404074		1	1		1	1
smc02869	-	ABC transporter ATP-binding protein	195970215	-	1059	c0194		3549	3686		2970	2790		3868	3343		2623	2740		6.83192	5.43909		6.80925	5.06421		Little to No Effect	Little to No Effect		Little to No Effect	Little to No Effect		Little to No Effect	Little to No Effect		Little to No Effect	Little to No Effect		-0.00479367	-0.103029		-0.328924	-0.427159		1	1		1	1
smc02870	-	oxidoreductase	15963948	-	1065	c0195		2118	2169		2086	1989		7999	8169		2085	2072		4.02535	3.82629		15.1812	3.90329		Little to No Effect	Little to No Effect		Growth Improvement	Little to No Effect		Little to No Effect	Little to No Effect		Growth Improvement	Little to No Effect		1.9151	0.0287427		-0.0731684	-1.95953		1	1		1	1
smc02871	-	ABC transporter permease	15963949	-	840	c0196		1315	1457		1104	1018		1244	1283		1205	1170		3.3	2.52619		3.00833	2.82738		Little to No Effect	Little to No Effect		Little to No Effect	Little to No Effect		Little to No Effect	Little to No Effect		Little to No Effect	Little to No Effect		-0.133502	0.162503		-0.385503	-0.0894982		1	1		1	1
smc02872	-	ABC transporter permease	15963950	-	948	c0197		1107	1140		1526	1489		1072	986		1593	1522		2.37025	3.18038		2.17089	3.28586		Little to No Effect	Little to No Effect		Little to No Effect	Little to No Effect		Little to No Effect	Little to No Effect		Little to No Effect	Little to No Effect		-0.126757	0.0470742		0.424158	0.597989		1	1		1	1
smc02873	-	periplasmic binding (signal peptide) ABC transporter protein	15963951	-	1260	c0198		736	691		950	917		534	598		1284	1301		1.13254	1.48175		0.898413	2.05159		Moderate Growth Impairment	Moderate Growth Impairment		Moderate Growth Impairment	Moderate Growth Impairment		Moderate Growth Impairment	Moderate Growth Impairment		Moderate Growth Impairment	Moderate Growth Impairment		-0.334111	0.469442		0.387737	1.19129		0.433109	1		0.595916	1
smc02874	murQ	N-acetylmuramic acid 6-phosphate etherase	15963952	-	897	c0199		1737	1597		1286	1190		1712	1632		1572	1651		3.71683	2.76031		3.72798	3.59309		Little to No Effect	Little to No Effect		Little to No Effect	Little to No Effect		Little to No Effect	Little to No Effect		Little to No Effect	Little to No Effect		0.00432074	0.380393		-0.429243	-0.0531707		1	1		1	1
smc02875	-	hypothetical protein	15963953	+	885	c0200		1378	1444		1849	1837		2140	2083		4387	4084		3.1887	4.16497		4.77175	9.57175		Little to No Effect	Little to No Effect		Little to No Effect	Little to No Effect		Little to No Effect	Little to No Effect		Little to No Effect	Little to No Effect		0.58155	1.20048		0.385338	1.00426		1	1		1	1
smc02876	-	transcriptional regulator	15963954	+	765	c0201		806	956		1878	2203		916	728		880	843		2.30327	5.33464		2.14902	2.25229		Little to No Effect	Little to No Effect		Little to No Effect	Little to No Effect		Little to No Effect	Little to No Effect		Little to No Effect	Little to No Effect		-0.100004	-1.244		1.21171	0.0677124		1	1		1	1
smc02877	-	hypothetical protein	15963955	+	1023	c0202		1385	1648		529	469		2624	2343		1330	1521		2.96481	0.975562		4.85533	2.7869		Little to No Effect	Moderate Growth Impairment		Little to No Effect	Little to No Effect		Little to No Effect	Moderate Growth Impairment		Little to No Effect	Little to No Effect		0.711629	1.51436		-1.60363	-0.800907		1	0.525988		1	1
smc02878	nagA	N-acetylglucosamine-6-phosphate deacetylase	15963956	+	1161	c0203		80	115		26	36		1489	1755		714	800		0.167959	0.0534022		2.79414	1.30405		Large Growth Impairment	Large Growth Impairment		Little to No Effect	Moderate Growth Impairment		Large Growth Impairment	Large Growth Impairment		Little to No Effect	Moderate Growth Impairment		4.05623	4.60995		-1.65313	-1.09941		4.11178e-11	5.8813e-12		0.0790856	0.215003
smc02879	-	hypothetical protein	15963957	-	738	c0204		1163	964		1397	1187		1329	1016		1774	1774		2.88211	3.50136		3.17751	4.80759		Little to No Effect	Little to No Effect		Little to No Effect	Little to No Effect		Little to No Effect	Little to No Effect		Little to No Effect	Little to No Effect		0.140768	0.4574		0.280786	0.597418		1	1		1	1
smc02880	-	hypothetical protein	15963958	-	912	c0205		1443	1774		637	650		1743	2229		1131	1183		3.52741	1.41118		4.35526	2.53728		Little to No Effect	Moderate Growth Impairment		Little to No Effect	Little to No Effect		Little to No Effect	Moderate Growth Impairment		Little to No Effect	Little to No Effect		0.30415	0.846377		-1.3217	-0.779477		1	1		1	1
smc02881	-	hypothetical protein	15963959	-	1362	c0206		5340	5378		4054	3895		5165	6236		4324	4513		7.86931	5.83627		8.37078	6.48825		Little to No Effect	Little to No Effect		Little to No Effect	Little to No Effect		Little to No Effect	Little to No Effect		Little to No Effect	Little to No Effect		0.0891246	0.152783		-0.43119	-0.367532		1	1		1	1
smc02882	-	CysZ-like protein	15963960	+	735	c0207		1266	1244		2075	1920		973	1113		1976	1766		3.41497	5.43537		2.8381	5.09116		Little to No Effect	Little to No Effect		Little to No Effect	Little to No Effect		Little to No Effect	Little to No Effect		Little to No Effect	Little to No Effect		-0.266948	-0.0943859		0.670508	0.84307		1	1		1	1
smc02883	-	hypothetical protein	15963961	+	213	c0208		119	156		81	78		153	176		88	111		1.29108	0.746479		1.5446	0.934272		Moderate Growth Impairment	Moderate Growth Impairment		Little to No Effect	Moderate Growth Impairment		Moderate Growth Impairment	Moderate Growth Impairment		Little to No Effect	Moderate Growth Impairment		0.258656	0.323742		-0.790405	-0.725319		1	1		0.75822	1
smc02884	-	lipoprotein	15963962	-	993	c0209		915	872		1105	1085		902	764		882	816		1.7996	2.20544		1.67774	1.70997		Little to No Effect	Growth Improvement		Little to No Effect	Moderate Growth Impairment		Little to No Effect	Growth Improvement		Little to No Effect	Moderate Growth Impairment		-0.101151	-0.367094		0.293391	0.0274481		1	1		1	1
smc02885	msrA1	methionine sulfoxide reductase A	15963963	-	654	c0210		908	684		1689	1515		808	881		1533	1359		2.43425	4.89908		2.58257	4.42202		Little to No Effect	Little to No Effect		Little to No Effect	Little to No Effect		Little to No Effect	Little to No Effect		Little to No Effect	Little to No Effect		0.085329	-0.147807		1.00903	0.775898		1	1		1	1
smc02886	-	signal peptide protein	15963964	-	318	c0211		680	411		687	581		565	527		633	526		3.43082	3.98742		3.43396	3.64465		Little to No Effect	Little to No Effect		Little to No Effect	Little to No Effect		Little to No Effect	Little to No Effect		Little to No Effect	Little to No Effect		0.00132175	-0.129674		0.216904	0.0859077		1	1		1	1
smc02887	-	hypothetical protein	15963965	-	165	c0212		85	38		61	51		58	86		34	59		0.745455	0.678788		0.872727	0.563636		Moderate Growth Impairment	Moderate Growth Impairment		Moderate Growth Impairment	Moderate Growth Impairment		Moderate Growth Impairment	Moderate Growth Impairment		Moderate Growth Impairment	Moderate Growth Impairment		0.22741	-0.268196		-0.13516	-0.630766		0.915802	0.531779		0.456204	0.529484
smc05001	-	hypothetical protein	195970226	-	291	c0213		82	69		68	64		103	123		66	77		0.5189	0.453608		0.776632	0.491409		Moderate Growth Impairment	Large Growth Impairment		Moderate Growth Impairment	Moderate Growth Impairment		Moderate Growth Impairment	Large Growth Impairment		Moderate Growth Impairment	Moderate Growth Impairment		0.581774	0.115477		-0.194011	-0.660308		0.45929	0.202758		0.280431	0.379522
smc02888	-	transcriptional regulator	15963966	-	1023	c0214		1521	1448		1701	1629		1444	1327		1595	1702		2.90225	3.25513		2.7087	3.22287		Little to No Effect	Little to No Effect		Little to No Effect	Little to No Effect		Little to No Effect	Little to No Effect		Little to No Effect	Little to No Effect		-0.0995704	-0.0143683		0.165545	0.250747		1	1		1	1
smc02889	-	transporter	15963967	+	1266	c0215		2735	2832		2112	2242		2635	2403		2303	2192		4.39731	3.43918		3.97946	3.55055		Little to No Effect	Little to No Effect		Little to No Effect	Little to No Effect		Little to No Effect	Little to No Effect		Little to No Effect	Little to No Effect		-0.144049	0.0459797		-0.354559	-0.16453		1	1		1	1
smc02890	-	outer membrane receptor protein	15963968	+	2001	c0216		2722	2983		2894	2888		2673	2902		2876	2924		2.85107	2.88956		2.78611	2.89855		Little to No Effect	Little to No Effect		Little to No Effect	Little to No Effect		Little to No Effect	Little to No Effect		Little to No Effect	Little to No Effect		-0.0332551	0.00448429		0.0193417	0.0570811		1	1		1	1
smc02891	-	oxidoreductase transmembrane protein	15963969	+	1161	c0217		1617	1515		1422	1577		1285	1498		1587	1485		2.69767	2.58312		2.39707	2.64599		Little to No Effect	Little to No Effect		Little to No Effect	Little to No Effect		Little to No Effect	Little to No Effect		Little to No Effect	Little to No Effect		-0.170443	0.0346967		-0.0626027	0.142537		1	1		1	1
smc02892	-	transporter	15963970	-	1479	c0218		4091	4273		5036	4528		4460	4349		5236	5511		5.65517	6.46653		5.95605	7.2664		Little to No Effect	Little to No Effect		Little to No Effect	Little to No Effect		Little to No Effect	Little to No Effect		Little to No Effect	Little to No Effect		0.0747852	0.168248		0.193421	0.286884		1	1		1	1
smc02893	-	transcriptional regulator	15963971	+	927	c0219		2249	2225		1687	1548		2113	2028		1941	1914		4.82632	3.48975		4.4671	4.15858		Little to No Effect	Little to No Effect		Little to No Effect	Little to No Effect		Little to No Effect	Little to No Effect		Little to No Effect	Little to No Effect		-0.111586	0.252965		-0.4678	-0.103248		1	1		1	1
smc02894	-	hypothetical protein	15963972	-	270	c0220		936	623		649	730		707	862		651	691		5.77407	5.10741		5.81111	4.97037		Little to No Effect	Little to No Effect		Little to No Effect	Little to No Effect		Little to No Effect	Little to No Effect		Little to No Effect	Little to No Effect		0.00922442	-0.0392378		-0.176998	-0.225461		1	1		1	1
smc02895	-	hypothetical protein	15963973	+	945	c0221		914	849		1868	2054		643	580		2061	1991		1.86561	4.15026		1.29418	4.28783		Little to No Effect	Little to No Effect		Little to No Effect	Little to No Effect		Little to No Effect	Little to No Effect		Little to No Effect	Little to No Effect		-0.527608	0.0470446		1.15356	1.72821		1	1		1	1
smc02896	ilvE1	branched-chain amino acid aminotransferase	15963974	-	1098	c0222		1848	1766		1887	1826		1321	1242		2613	2670		3.29144	3.3816		2.33424	4.81148		Little to No Effect	Little to No Effect		Little to No Effect	Little to No Effect		Little to No Effect	Little to No Effect		Little to No Effect	Little to No Effect		-0.495763	0.508772		0.0389888	1.04352		1	1		1	1
smc02897	-	cytochrome C transmembrane protein	15963975	-	780	c0223		225	177		86	63		241	138		82	65		0.515385	0.191026		0.485897	0.188462		Moderate Growth Impairment	Large Growth Impairment		Moderate Growth Impairment	Large Growth Impairment		Moderate Growth Impairment	Large Growth Impairment		Moderate Growth Impairment	Large Growth Impairment		-0.0849977	-0.0194962		-1.43188	-1.36638		0.000380461	0.00241464		0.000150286	0.000140398
smc02898	kdsB	3-deoxy-manno-octulosonate cytidylyltransferase	15963976	+	753	c0224		1	10		14	7		7	10		6	5		0.0146082	0.0278884		0.0225764	0.0146082		Essential	Large Growth Impairment		Large Growth Impairment	Essential		Large Growth Impairment	Large Growth Impairment		Large Growth Impairment	Essential		0.628031	-0.932886		0.932886	-0.628031		5.28344e-11	2.94194e-10		3.76424e-08	3.26104e-10
smc02899	pheA	prephenate dehydratase	15963977	+	855	c0225		3742	3706		3003	2862		13	30		12	25		8.71111	6.85965		0.0502924	0.0432749		Little to No Effect	Growth Improvement		Large Growth Impairment	Large Growth Impairment		Little to No Effect	Growth Improvement		Large Growth Impairment	Large Growth Impairment		-7.43637	-7.30846		-0.344722	-0.216811		1	1		2.77093e-08	1.52773e-10
smc02900	-	hypothetical protein	15963978	+	138	c0226		4	14		46	71		17	14		75	79		0.130435	0.847826		0.224638	1.11594		Large Growth Impairment	Moderate Growth Impairment		Large Growth Impairment	Moderate Growth Impairment		Large Growth Impairment	Moderate Growth Impairment		Large Growth Impairment	Moderate Growth Impairment		0.784271	0.396422		2.70044	2.31259		0.204494	0.836831		0.32732	1
smc02901	-	hypothetical protein	15963979	-	369	c0227		286	208		599	619		271	263		549	533		1.33875	3.30081		1.44715	2.93225		Moderate Growth Impairment	Little to No Effect		Little to No Effect	Little to No Effect		Moderate Growth Impairment	Little to No Effect		Little to No Effect	Little to No Effect		0.112329	-0.170814		1.30193	1.01879		0.608031	1		1	1
smc02902	-	transcriptional regulator	15963980	-	693	c0228		913	959		908	810		970	839		1195	1053		2.7013	2.47908		2.61039	3.24387		Little to No Effect	Little to No Effect		Little to No Effect	Little to No Effect		Little to No Effect	Little to No Effect		Little to No Effect	Little to No Effect		-0.049388	0.387912		-0.12385	0.31345		1	1		1	1
smc02903	-	hypothetical protein	15963981	-	981	c0229		2423	1691		1933	2101		1620	1362		2910	2854		4.19368	4.11213		3.03976	5.87564		Little to No Effect	Little to No Effect		Little to No Effect	Little to No Effect		Little to No Effect	Little to No Effect		Little to No Effect	Little to No Effect		-0.464262	0.514859		-0.0283307	0.95079		1	1		1	1
smc02904	-	hypothetical protein	195970214	-	726	c0230		701	815		596	579		778	851		207	190		2.08815	1.61846		2.2438	0.546832		Little to No Effect	Moderate Growth Impairment		Little to No Effect	Moderate Growth Impairment		Little to No Effect	Moderate Growth Impairment		Little to No Effect	Moderate Growth Impairment		0.103717	-1.56545		-0.367609	-2.03678		1	1		1	0.0583562
smc02905	dnaX	DNA polymerase III subunits gamma and tau	15963983	+	1881	c0231		1	1		1	1		1	1		3	4		0.00106326	0.00106326		0.00106326	0.00372142		Essential	Essential		Essential	Essential		Essential	Essential		Essential	Essential		0	1.80735		0	1.80735		3.24719e-27	9.88676e-29		2.96765e-23	1.55232e-28
smc02906	-	hypothetical protein	15963984	+	324	c0232		432	424		1099	1223		507	437		772	860		2.64198	7.16667		2.91358	5.03704		Little to No Effect	Growth Improvement		Little to No Effect	Little to No Effect		Little to No Effect	Growth Improvement		Little to No Effect	Little to No Effect		0.141176	-0.508727		1.43969	0.789782		1	1		1	1
smc02907	-	amino acid efflux transmembrane protein	15963985	+	612	c0233		947	940		1021	1078		996	779		1057	956		3.08333	3.42974		2.90033	3.28922		Little to No Effect	Little to No Effect		Little to No Effect	Little to No Effect		Little to No Effect	Little to No Effect		Little to No Effect	Little to No Effect		-0.0882754	-0.060355		0.153608	0.181528		1	1		1	1
smc02908	recR	recombination protein RecR	15963986	+	606	c0234		1171	1298		1228	1239		914	1005		1471	1588		4.07426	4.07096		3.16667	5.04785		Little to No Effect	Little to No Effect		Little to No Effect	Little to No Effect		Little to No Effect	Little to No Effect		Little to No Effect	Little to No Effect		-0.363572	0.310302		-0.00116912	0.672705		1	1		1	1
smc02909	-	transglycosylase transmembrane protein	15963987	+	1239	c0235		2170	1726		4319	4338		2386	2043		3805	3537		3.14447	6.98709		3.57466	5.92575		Little to No Effect	Growth Improvement		Little to No Effect	Little to No Effect		Little to No Effect	Growth Improvement		Little to No Effect	Little to No Effect		0.184987	-0.237694		1.15187	0.729192		1	1		1	1
smc02910	-	transport transmembrane protein	15963988	-	1656	c0236		2923	2750		6269	6024		2988	3102		6111	5919		3.42572	7.42331		3.67754	7.26449		Little to No Effect	Growth Improvement		Little to No Effect	Little to No Effect		Little to No Effect	Growth Improvement		Little to No Effect	Little to No Effect		0.10233	-0.0312004		1.11565	0.982123		1	1		1	1
smc02911	-	hypothetical protein	15963989	+	618	c0237		12	23		1	1		134	252		5	1		0.0566343	0.00323625		0.624595	0.00970874		Large Growth Impairment	Essential		Moderate Growth Impairment	Essential		Large Growth Impairment	Essential		Moderate Growth Impairment	Essential		3.46317	1.58496		-4.12928	-6.00749		9.71795e-07	1.31846e-09		0.00139312	1.40339e-09
smc02912	nusA	transcription elongation factor NusA	15963990	+	1629	c0238		13	1		1	3		5	1		1	2		0.00859423	0.00245549		0.00368324	0.00184162		Essential	Essential		Essential	Essential		Essential	Essential		Essential	Essential		-1.22239	-0.415037		-1.80735	-1		1.4214e-23	6.85722e-25		3.78117e-20	9.78417e-25
smc02913	-	hypothetical protein	15963991	+	693	c0239		47	19		3	13		1	30		5	19		0.0952381	0.023088		0.044733	0.034632		Large Growth Impairment	Large Growth Impairment		Large Growth Impairment	Large Growth Impairment		Large Growth Impairment	Large Growth Impairment		Large Growth Impairment	Large Growth Impairment		-1.0902	0.584963		-2.04439	-0.369234		8.7679e-09	2.78009e-08		9.97105e-09	2.4566e-09
smc02914	infB	translation initiation factor IF-2	15963992	+	2670	c0240		1	1		1	1		1	1		1	1		0.000749064	0.000749064		0.000749064	0.000749064		Essential	Essential		Essential	Essential		Essential	Essential		Essential	Essential		0	0		0	0		1.71645e-38	1.00579e-40		6.47947e-33	2.0977e-40
smc00320	rbfA	ribosome-binding factor A	15963993	+	408	c0241		66	70		25	56		212	226		37	73		0.333333	0.198529		1.07353	0.269608		Large Growth Impairment	Large Growth Impairment		Moderate Growth Impairment	Large Growth Impairment		Large Growth Impairment	Large Growth Impairment		Moderate Growth Impairment	Large Growth Impairment		1.68732	0.44151		-0.747613	-1.99343		0.00241996	0.0144107		0.182828	0.0147371
smc00321	truB	tRNA pseudouridine synthase B	15963994	+	936	c0242		2329	2781		257	236		4117	4273		346	300		5.4594	0.526709		8.96368	0.690171		Little to No Effect	Large Growth Impairment		Little to No Effect	Moderate Growth Impairment		Little to No Effect	Large Growth Impairment		Little to No Effect	Moderate Growth Impairment		0.715348	0.389947		-3.37366	-3.69906		1	0.00118279		1	0.00565951
smc00322	-	hypothetical protein	15963995	+	1719	c0243		3369	3775		4347	4127		4715	4209		4531	4684		4.1559	4.92961		5.19139	5.36067		Little to No Effect	Little to No Effect		Little to No Effect	Little to No Effect		Little to No Effect	Little to No Effect		Little to No Effect	Little to No Effect		0.320958	0.120941		0.246311	0.0462937		1	1		1	1
smc00323	rpsO	30S ribosomal protein S15	15963996	+	270	c0244		1	1		1	1		1	1		1	1		0.00740741	0.00740741		0.00740741	0.00740741		Essential	Essential		Essential	Essential		Essential	Essential		Essential	Essential		0	0		0	0		0.000534858	0.000291766		0.00178586	0.000290692
smc00324	pnp	polynucleotide phosphorylase/polyadenylase	15963997	+	2154	c0245		1	1		1	3		1	1		11	3		0.000928505	0.00185701		0.000928505	0.00649954		Essential	Essential		Essential	Essential		Essential	Essential		Essential	Essential		0	1.80735		1	2.80735		4.03982e-31	6.68022e-33		1.30519e-26	8.42201e-31
smc00325	-	hypothetical protein	15963998	+	1017	c0246		1144	1262		720	663		1358	1214		566	633		2.36578	1.35988		2.52901	1.17896		Little to No Effect	Moderate Growth Impairment		Little to No Effect	Moderate Growth Impairment		Little to No Effect	Moderate Growth Impairment		Little to No Effect	Moderate Growth Impairment		0.096254	-0.205969		-0.798835	-1.10106		0.3813	0.685817		0.671704	0.248204
smc00326	fabI2	enoyl-ACP reductase	15963999	-	807	c0247		1	1		1	1		1	1		1	1		0.00247831	0.00247831		0.00247831	0.00247831		Essential	Essential		Essential	Essential		Essential	Essential		Essential	Essential		0	0		0	0		8.53503e-12	1.73393e-12		3.70532e-10	1.88289e-12
smc00327	fabB	3-oxoacyl-ACP synthase	15964000	-	1221	c0248		1	1		1	1		1	1		1	1		0.001638	0.001638		0.001638	0.001638		Essential	Essential		Essential	Essential		Essential	Essential		Essential	Essential		0	0		0	0		9.25838e-18	9.35178e-19		3.04504e-15	1.20936e-18
smc00328	fabA	3-hydroxydecanoyl-ACP dehydratase	15964001	-	516	c0249		1	1		1	1		1	1		1	1		0.00387597	0.00387597		0.00387597	0.00387597		Essential	Essential		Essential	Essential		Essential	Essential		Essential	Essential		0	0		0	0		1.39264e-07	4.78192e-08		1.54974e-06	4.99372e-08
smc00329	irr	iron response regulator protein	15964002	+	423	c0250		454	280		238	268		324	359		341	358		1.73522	1.19622		1.61466	1.65248		Little to No Effect	Moderate Growth Impairment		Little to No Effect	Moderate Growth Impairment		Little to No Effect	Moderate Growth Impairment		Little to No Effect	Moderate Growth Impairment		-0.103894	0.466155		-0.536643	0.0334069		0.685294	1		1	1
smc00330	-	transmembrane protein	15964003	-	636	c0251		1107	992		1992	1729		1359	1453		1997	2124		3.30031	5.85063		4.42138	6.47956		Little to No Effect	Little to No Effect		Little to No Effect	Little to No Effect		Little to No Effect	Little to No Effect		Little to No Effect	Little to No Effect		0.421894	0.147304		0.825988	0.551398		1	1		1	1
smc00331	-	hypothetical protein	15964004	-	1008	c0252		1723	1384		2494	2720		1854	1688		1934	1765		3.08234	5.17262		3.51389	3.66964		Little to No Effect	Little to No Effect		Little to No Effect	Little to No Effect		Little to No Effect	Little to No Effect		Little to No Effect	Little to No Effect		0.189042	-0.495255		0.746868	0.0625711		1	1		1	1
smc00332	-	hypothetical protein	15964005	-	390	c0253		6	14		1	1		8	2		5	2		0.0512821	0.00512821		0.025641	0.0179487		Large Growth Impairment	Essential		Large Growth Impairment	Large Growth Impairment		Large Growth Impairment	Essential		Large Growth Impairment	Large Growth Impairment		-1	1.80735		-3.32193	-0.514573		0.000129594	4.19053e-06		5.76728e-05	4.31841e-06
smc00333	aroA	3-phosphoshikimate 1-carboxyvinyltransferase	15964006	+	1368	c0254		1	1		2	1		1	1		1	1		0.00146199	0.00219298		0.00146199	0.00146199		Essential	Essential		Essential	Essential		Essential	Essential		Essential	Essential		0	-0.584963		0.584963	0		7.61786e-20	5.5551e-21		5.15984e-17	7.43993e-21
smc00334	cmk	cytidylate kinase	15964007	+	639	c0255		177	184		168	134		478	396		423	333		0.564945	0.472613		1.36776	1.1831		Moderate Growth Impairment	Large Growth Impairment		Little to No Effect	Moderate Growth Impairment		Moderate Growth Impairment	Large Growth Impairment		Little to No Effect	Moderate Growth Impairment		1.27563	1.32384		-0.25745	-0.209247		0.00809116	0.00847627		0.378564	0.211175
smc00335	rpsA	30S ribosomal protein S1	15964008	+	1707	c0256		9	1		24	9		44	18		47	36		0.00585823	0.0193322		0.036321	0.0486233		Essential	Essential		Large Growth Impairment	Large Growth Impairment		Essential	Large Growth Impairment		Large Growth Impairment	Large Growth Impairment		2.63227	1.33065		1.72247	0.420843		1.03336e-24	2.45744e-24		3.53165e-18	3.54067e-24
smc00336	-	hypothetical protein	15964009	-	1581	c0257		2939	3172		3177	3316		3052	2925		3054	2963		3.86528	4.10689		3.78052	3.80582		Little to No Effect	Little to No Effect		Little to No Effect	Little to No Effect		Little to No Effect	Little to No Effect		Little to No Effect	Little to No Effect		-0.0319869	-0.109841		0.0874767	0.00962281		1	1		1	1
smc00337	-	hypothetical protein	15964010	+	333	c0258		589	688		433	355		716	477		583	463		3.83483	2.36637		3.58258	3.14114		Little to No Effect	Growth Improvement		Little to No Effect	Little to No Effect		Little to No Effect	Growth Improvement		Little to No Effect	Little to No Effect		-0.0981645	0.408615		-0.696491	-0.189711		1	1		1	1
smc00338	-	hypothetical protein	15964011	-	528	c0259		258	268		364	344		212	224		363	436		0.996212	1.34091		0.825758	1.51326		Moderate Growth Impairment	Moderate Growth Impairment		Moderate Growth Impairment	Moderate Growth Impairment		Moderate Growth Impairment	Moderate Growth Impairment		Moderate Growth Impairment	Moderate Growth Impairment		-0.270735	0.174446		0.428687	0.873867		0.642306	0.708296		0.693355	0.713187
smc00339	cyaA	adenylate cyclase	15964012	-	1998	c0260		3343	3231		3708	3624		3166	3750		3658	3808		3.29029	3.66967		3.46146	3.73674		Little to No Effect	Little to No Effect		Little to No Effect	Little to No Effect		Little to No Effect	Little to No Effect		Little to No Effect	Little to No Effect		0.0731664	0.0261287		0.157435	0.110398		1	1		1	1
smc00340	-	oxidoreductase	15964013	-	1047	c0261		2116	2164		2895	2614		1748	1973		2741	2812		4.08787	5.2617		3.55396	5.30372		Little to No Effect	Little to No Effect		Little to No Effect	Little to No Effect		Little to No Effect	Little to No Effect		Little to No Effect	Little to No Effect		-0.20192	0.0114769		0.36418	0.577577		1	1		1	1
smc00341	-	hypothetical protein	15964014	-	330	c0262		184	190		526	563		194	264		549	546		1.13333	3.3		1.38788	3.31818		Moderate Growth Impairment	Little to No Effect		Little to No Effect	Little to No Effect		Moderate Growth Impairment	Little to No Effect		Little to No Effect	Little to No Effect		0.292309	0.00792692		1.54189	1.25751		1	1		1	1
smc00342	-	hypothetical protein	195970213	+	627	c0263		1	1		1	1		1	1		1	1		0.00318979	0.00318979		0.00318979	0.00318979		Essential	Essential		Essential	Essential		Essential	Essential		Essential	Essential		0	0		0	0		3.36788e-09	9.24104e-10		6.30255e-08	9.91807e-10
smc00343	TRm20	transposase	15964016	+	1173	c0264		1569	1501		1990	2036		1431	1416		1923	1827		2.61722	3.43223		2.42711	3.19693		Little to No Effect	Little to No Effect		Little to No Effect	Little to No Effect		Little to No Effect	Little to No Effect		Little to No Effect	Little to No Effect		-0.108796	-0.102457		0.391109	0.397448		1	1		1	1
smc00344	-	hypothetical protein	15964017	+	291	c0265		354	185		199	232		117	201		236	208		1.85223	1.4811		1.09278	1.52577		Little to No Effect	Moderate Growth Impairment		Moderate Growth Impairment	Moderate Growth Impairment		Little to No Effect	Moderate Growth Impairment		Moderate Growth Impairment	Moderate Growth Impairment		-0.761259	0.0428718		-0.322597	0.481533		1	1		1	1
smc00345	-	hypothetical protein	15964018	-	282	c0266		247	428		888	872		382	247		780	768		2.39362	6.24113		2.2305	5.48936		Little to No Effect	Little to No Effect		Little to No Effect	Little to No Effect		Little to No Effect	Little to No Effect		Little to No Effect	Little to No Effect		-0.101827	-0.18517		1.38262	1.29927		1	1		1	1
smc00346	-	hypothetical protein	15964019	+	453	c0267		97	100		231	300		99	67		214	185		0.434879	1.17219		0.366446	0.880795		Moderate Growth Impairment	Moderate Growth Impairment		Moderate Growth Impairment	Moderate Growth Impairment		Moderate Growth Impairment	Moderate Growth Impairment		Moderate Growth Impairment	Moderate Growth Impairment		-0.247012	-0.412323		1.43052	1.26521		0.0620354	0.409112		0.0921586	1
smc00347	rnk	nucleoside diphosphate kinase regulator	15964020	-	408	c0268		1189	1220		772	725		972	995		705	753		5.90441	3.66912		4.82108	3.57353		Little to No Effect	Little to No Effect		Little to No Effect	Little to No Effect		Little to No Effect	Little to No Effect		Little to No Effect	Little to No Effect		-0.292437	-0.0380835		-0.68636	-0.432006		1	1		1	1
smc00348	-	hypothetical protein	195970212	-	276	c0269		53	25		280	265		39	41		219	268		0.282609	1.97464		0.289855	1.76449		Large Growth Impairment	Moderate Growth Impairment		Moderate Growth Impairment	Moderate Growth Impairment		Large Growth Impairment	Moderate Growth Impairment		Moderate Growth Impairment	Moderate Growth Impairment		0.0365259	-0.162334		2.80471	2.60585		0.0702074	1		0.0554261	1
smc00349	lepA	GTP-binding protein LepA	15964022	-	1827	c0270		239	334		47	62		694	593		114	99		0.313629	0.0596606		0.704433	0.116585		Large Growth Impairment	Large Growth Impairment		Moderate Growth Impairment	Large Growth Impairment		Large Growth Impairment	Large Growth Impairment		Moderate Growth Impairment	Large Growth Impairment		1.16741	0.966525		-2.39421	-2.59509		7.26414e-09	2.69994e-18		0.00770502	1.09428e-13
smc00350	-	transport transmembrane protein	15964023	-	1266	c0271		3534	3443		2570	2379		3506	3430		2631	2781		5.51106	3.90916		5.47867	4.27488		Little to No Effect	Little to No Effect		Little to No Effect	Little to No Effect		Little to No Effect	Little to No Effect		Little to No Effect	Little to No Effect		-0.00850294	0.129025		-0.49547	-0.357942		1	1		1	1
smc00351	-	hypothetical protein	15964024	+	594	c0272		764	1045		1777	1717		806	953		1671	1784		3.04545	5.88215		2.96128	5.8165		Little to No Effect	Little to No Effect		Little to No Effect	Little to No Effect		Little to No Effect	Little to No Effect		Little to No Effect	Little to No Effect		-0.0404369	-0.0161939		0.949687	0.97393		1	1		1	1
smc00352	-	acetyltransferase	15964025	+	528	c0273		1636	1617		2559	2535		1932	2233		2678	2826		6.16098	9.64773		7.88826	10.4242		Little to No Effect	Growth Improvement		Little to No Effect	Little to No Effect		Little to No Effect	Growth Improvement		Little to No Effect	Little to No Effect		0.356546	0.111682		0.647028	0.402164		1	1		1	1
smc00353	exoD	transmembrane protein	15964026	-	723	c0274		661	487		418	380		790	703		393	398		1.58783	1.10373		2.06501	1.09405		Moderate Growth Impairment	Moderate Growth Impairment		Little to No Effect	Moderate Growth Impairment		Little to No Effect	Moderate Growth Impairment		Little to No Effect	Moderate Growth Impairment		0.379092	-0.0127111		-0.524662	-0.916465		0.788494	1		1	1
smc00354	-	hypothetical protein	15964027	+	666	c0275		933	776		884	836		377	308		1319	1146		2.56607	2.58258		1.02853	3.7012		Little to No Effect	Little to No Effect		Moderate Growth Impairment	Little to No Effect		Little to No Effect	Little to No Effect		Moderate Growth Impairment	Little to No Effect		-1.31898	0.519179		0.00925617	1.84741		1	1		0.924611	1
smc00355	-	hypothetical protein	15964028	-	1053	c0276		1379	1519		891	913		1208	1212		1229	1357		2.75214	1.7132		2.2982	2.45584		Little to No Effect	Moderate Growth Impairment		Little to No Effect	Little to No Effect		Little to No Effect	Moderate Growth Impairment		Little to No Effect	Little to No Effect		-0.260051	0.519523		-0.683858	0.0957152		1	1		1	1
smc00356	genX	lysyl-tRNA synthetase	15964029	-	1053	c0277		1518	1641		1228	1321		865	876		1260	1245		3	2.4207		1.65337	2.37892		Little to No Effect	Growth Improvement		Little to No Effect	Little to No Effect		Little to No Effect	Growth Improvement		Little to No Effect	Little to No Effect		-0.859552	-0.0251208		-0.309537	0.524894		1	1		1	1
smc00357	efp	elongation factor P	15964030	+	570	c0278		27	26		24	55		26	12		70	100		0.0929825	0.138596		0.0666667	0.298246		Large Growth Impairment	Large Growth Impairment		Large Growth Impairment	Large Growth Impairment		Large Growth Impairment	Large Growth Impairment		Large Growth Impairment	Large Growth Impairment		-0.479993	1.10561		0.57586	2.16146		4.29853e-06	0.00249305		4.55474e-05	0.0726488
smc00358	cfa1	cyclopropane-fatty-acyl-phospholipid synthase	15964031	+	1242	c0279		2613	2193		1396	1441		3264	3129		1519	1504		3.86957	2.28422		5.14734	2.43398		Little to No Effect	Growth Improvement		Little to No Effect	Little to No Effect		Little to No Effect	Growth Improvement		Little to No Effect	Little to No Effect		0.411656	0.0916148		-0.76047	-1.08051		1	1		1	1
smc00359	-	hypothetical protein	15964032	+	984	c0280		2116	2183		921	862		1657	1669		846	800		4.3689	1.81199		3.38008	1.67276		Little to No Effect	Moderate Growth Impairment		Little to No Effect	Moderate Growth Impairment		Little to No Effect	Moderate Growth Impairment		Little to No Effect	Moderate Growth Impairment		-0.370213	-0.115342		-1.26969	-1.01482		1	1		1	1
smc00360	-	hypothetical protein	195970211	-	621	c0281		1752	1537		2250	2232		1448	1456		2165	2121		5.2963	7.21739		4.67633	6.90177		Little to No Effect	Growth Improvement		Little to No Effect	Little to No Effect		Little to No Effect	Growth Improvement		Little to No Effect	Little to No Effect		-0.179608	-0.0645108		0.446494	0.56159		1	1		1	1
smc00361	-	hypothetical protein	15964034	-	843	c0282		1052	981		1361	1269		490	402		1710	1599		2.41163	3.11981		1.05813	3.92527		Little to No Effect	Little to No Effect		Moderate Growth Impairment	Little to No Effect		Little to No Effect	Little to No Effect		Moderate Growth Impairment	Little to No Effect		-1.18849	0.331332		0.371453	1.89128		1	1		1	1
smc00362	infC	translation initiation factor IF-3	15964035	+	432	c0283		1	1		1	1		3	8		1	1		0.00462963	0.00462963		0.025463	0.00462963		Essential	Essential		Large Growth Impairment	Essential		Essential	Essential		Large Growth Impairment	Essential		2.45943	0		0	-2.45943		2.35313e-06	9.48222e-07		1.73051e-05	9.78194e-07
smc00363	rpmI	50S ribosomal protein L35	15964036	+	204	c0284		1	1		1	1		1	1		1	1		0.00980392	0.00980392		0.00980392	0.00980392		Essential	Essential		Essential	Essential		Essential	Essential		Essential	Essential		0	0		0	0		0.00453661	0.00278791		0.0112727	0.00275213
smc00364	rplT	50S ribosomal protein L20	15964037	+	405	c0285		38	11		32	39		19	12		31	49		0.120988	0.175309		0.0765432	0.197531		Large Growth Impairment	Large Growth Impairment		Large Growth Impairment	Large Growth Impairment		Large Growth Impairment	Large Growth Impairment		Large Growth Impairment	Large Growth Impairment		-0.660514	0.172181		0.535037	1.36773		7.70368e-05	0.00131842		0.000431991	0.00133135
smc00365	pheS	phenylalanyl-tRNA synthetase subunit alpha	15964038	+	1083	c0286		1	1		1	1		1	1		3	2		0.00184672	0.00184672		0.00184672	0.00461681		Essential	Essential		Essential	Essential		Essential	Essential		Essential	Essential		0	1.32193		0	1.32193		8.8879e-16	1.15082e-16		1.50974e-13	1.43073e-16
smc00366	pheT	phenylalanyl-tRNA synthetase subunit beta	15964039	+	2427	c0287		93	52		1	1		54	35		1	1		0.0597445	0.000824063		0.0366708	0.000824063		Large Growth Impairment	Essential		Large Growth Impairment	Essential		Large Growth Impairment	Essential		Large Growth Impairment	Essential		-0.704176	0		-6.17991	-5.47573		1.19673e-31	4.19985e-37		1.08007e-26	8.03851e-37
smc00367	-	hypothetical protein	15964040	-	360	c0288		538	578		665	591		390	762		805	781		3.1	3.48889		3.2	4.40556		Little to No Effect	Little to No Effect		Little to No Effect	Little to No Effect		Little to No Effect	Little to No Effect		Little to No Effect	Little to No Effect		0.0458037	0.336556		0.170499	0.461252		1	1		1	1
smc00368	-	oxidoreductase	15964041	-	759	c0289		3070	3018		1692	1953		2831	3302		2315	2398		8.02108	4.80237		8.08037	6.20949		Little to No Effect	Little to No Effect		Little to No Effect	Little to No Effect		Little to No Effect	Little to No Effect		Little to No Effect	Little to No Effect		0.0106246	0.370727		-0.74005	-0.379947		1	1		1	1
smc00369	-	oxidoreductase	15964042	-	204	c0290		172	103		422	432		140	139		391	296		1.34804	4.18627		1.36765	3.36765		Moderate Growth Impairment	Little to No Effect		Little to No Effect	Little to No Effect		Moderate Growth Impairment	Little to No Effect		Little to No Effect	Little to No Effect		0.0208335	-0.313926		1.6348	1.30004		0.853186	1		0.494355	1
smc00370	-	transcriptional regulator	15964043	+	891	c0291		1379	889		723	704		730	837		912	986		2.54545	1.60157		1.7587	2.13019		Little to No Effect	Moderate Growth Impairment		Little to No Effect	Little to No Effect		Little to No Effect	Moderate Growth Impairment		Little to No Effect	Little to No Effect		-0.533415	0.411495		-0.668435	0.276475		0.992631	0.716986		1	1
smc00371	-	hypothetical protein	15964044	-	492	c0292		586	572		1210	1360		728	582		993	1057		2.35366	5.22358		2.6626	4.16667		Little to No Effect	Little to No Effect		Little to No Effect	Little to No Effect		Little to No Effect	Little to No Effect		Little to No Effect	Little to No Effect		0.177932	-0.326144		1.15013	0.646057		1	1		1	1
smc00372	-	short chain dehydrogenase	15964045	+	771	c0293		1199	934		2555	2557		840	800		2583	2417		2.76654	6.63035		2.12711	6.48508		Little to No Effect	Growth Improvement		Little to No Effect	Little to No Effect		Little to No Effect	Growth Improvement		Little to No Effect	Little to No Effect		-0.379188	-0.0319597		1.261	1.60823		1	1		1	1
smc00373	-	hypothetical protein	15964046	+	675	c0294		1209	1063		685	741		1017	857		726	639		3.36593	2.11259		2.7763	2.02222		Little to No Effect	Moderate Growth Impairment		Little to No Effect	Moderate Growth Impairment		Little to No Effect	Moderate Growth Impairment		Little to No Effect	Moderate Growth Impairment		-0.277842	-0.063073		-0.671989	-0.45722		1	1		1	1
smc00374	-	oxidoreductase transmembrane protein	195970210	-	951	c0295		1071	1205		1358	1263		1173	1270		1237	1272		2.39327	2.75605		2.56887	2.63828		Little to No Effect	Little to No Effect		Little to No Effect	Little to No Effect		Little to No Effect	Little to No Effect		Little to No Effect	Little to No Effect		0.102153	-0.0630049		0.203617	0.0384586		1	1		1	1
smc00375	-	oxidoreductase	15964048	+	987	c0296		2467	2683		1394	1432		2492	2358		1583	1471		5.21783	2.86322		4.91388	3.09422		Little to No Effect	Little to No Effect		Little to No Effect	Little to No Effect		Little to No Effect	Little to No Effect		Little to No Effect	Little to No Effect		-0.0865877	0.111939		-0.865811	-0.667285		1	1		1	1
smc00376	-	hypothetical protein	15964049	-	411	c0297		624	535		537	480		463	382		465	537		2.81995	2.47445		2.05596	2.43796		Little to No Effect	Little to No Effect		Little to No Effect	Little to No Effect		Little to No Effect	Little to No Effect		Little to No Effect	Little to No Effect		-0.455857	-0.0214372		-0.188561	0.245859		1	1		1	1
smc00377	-	hypothetical protein	15964050	+	792	c0298		1314	1053		1522	1688		820	981		1537	1478		2.98864	4.05303		2.27399	3.80682		Little to No Effect	Little to No Effect		Little to No Effect	Little to No Effect		Little to No Effect	Little to No Effect		Little to No Effect	Little to No Effect		-0.394262	-0.0904153		0.439514	0.74336		1	1		1	1
smc00378	xseA	exodeoxyribonuclease VII large subunit	15964051	+	1581	c0299		2409	2396		93	122		3270	3057		368	389		3.03922	0.13599		4.0019	0.478811		Little to No Effect	Large Growth Impairment		Little to No Effect	Large Growth Impairment		Little to No Effect	Large Growth Impairment		Little to No Effect	Large Growth Impairment		0.396985	1.81596		-4.48213	-3.06316		1	3.03184e-14		1	4.32534e-06
smc00379	-	oxidoreductase	15964052	+	591	c0300		548	456		329	264		478	351		312	302		1.69882	1.00338		1.40271	1.03892		Little to No Effect	Moderate Growth Impairment		Little to No Effect	Moderate Growth Impairment		Little to No Effect	Moderate Growth Impairment		Little to No Effect	Moderate Growth Impairment		-0.276315	0.0502066		-0.759655	-0.433133		1	1		1	1
smc00380	-	transcriptional regulator	15964053	-	495	c0301		778	590		884	873		901	722		849	884		2.76364	3.54949		3.27879	3.50101		Little to No Effect	Little to No Effect		Little to No Effect	Little to No Effect		Little to No Effect	Little to No Effect		Little to No Effect	Little to No Effect		0.246595	-0.0198425		0.361046	0.0946087		1	1		1	1
smc00381	-	hypothetical protein	15964054	+	873	c0302		1024	1029		1098	961		1235	1197		1111	1176		2.35166	2.35853		2.7858	2.6197		Little to No Effect	Growth Improvement		Little to No Effect	Little to No Effect		Little to No Effect	Growth Improvement		Little to No Effect	Little to No Effect		0.24441	0.151513		0.0042102	-0.0886869		1	1		1	1
smc00382	-	aminopeptidase	15964055	-	1257	c0303		3150	3322		1844	1739		3011	2811		1735	1895		5.14877	2.85044		4.63166	2.88783		Little to No Effect	Little to No Effect		Little to No Effect	Little to No Effect		Little to No Effect	Little to No Effect		Little to No Effect	Little to No Effect		-0.152697	0.0188015		-0.853044	-0.681545		1	1		1	1
smc00383	gst3	glutathione S-transferase	15964056	-	687	c0304		1077	968		1747	1668		1136	1050		1611	1437		2.97671	4.97089		3.18195	4.43668		Little to No Effect	Little to No Effect		Little to No Effect	Little to No Effect		Little to No Effect	Little to No Effect		Little to No Effect	Little to No Effect		0.0961926	-0.164023		0.739785	0.47957		1	1		1	1
smc00384	-	transcriptional regulation protein	15964057	+	510	c0305		737	571		858	841		560	565		699	703		2.56471	3.33137		2.20588	2.74902		Little to No Effect	Little to No Effect		Little to No Effect	Little to No Effect		Little to No Effect	Little to No Effect		Little to No Effect	Little to No Effect		-0.217438	-0.2772		0.377323	0.317561		0.56856	1		1	1
smc00385	-	hypothetical protein	15964058	-	474	c0306		847	909		967	888		989	958		1067	890		3.70464	3.9135		4.10759	4.12869		Little to No Effect	Little to No Effect		Little to No Effect	Little to No Effect		Little to No Effect	Little to No Effect		Little to No Effect	Little to No Effect		0.14896	0.0772246		0.0791263	0.00739087		1	1		1	1
smc00386	-	hypothetical protein	15964059	-	351	c0307		1049	1054		504	446		842	877		422	363		5.99145	2.70655		4.89744	2.23647		Little to No Effect	Little to No Effect		Little to No Effect	Little to No Effect		Little to No Effect	Little to No Effect		Little to No Effect	Little to No Effect		-0.290879	-0.275235		-1.14645	-1.1308		1	1		1	1
smc00387	tatA	aromatic amino acid aminotransferase	15964060	-	1170	c0308		2283	2036		1158	1270		1917	1877		1443	1360		3.69145	2.07521		3.24274	2.39573		Little to No Effect	Moderate Growth Impairment		Little to No Effect	Little to No Effect		Little to No Effect	Moderate Growth Impairment		Little to No Effect	Little to No Effect		-0.186978	0.207203		-0.830929	-0.436748		1	1		1	1
smc00388	-	hypothetical protein	15964061	-	1062	c0309		1731	1539		1744	1917		1395	1597		1737	1820		3.0791	3.44727		2.81733	3.34934		Little to No Effect	Little to No Effect		Little to No Effect	Little to No Effect		Little to No Effect	Little to No Effect		Little to No Effect	Little to No Effect		-0.12818	-0.0415768		0.162947	0.249551		1	1		1	1
smc00389	-	hypothetical protein	15964062	-	588	c0310		988	873		369	474		923	833		537	514		3.16497	1.43367		2.98639	1.78741		Little to No Effect	Moderate Growth Impairment		Little to No Effect	Moderate Growth Impairment		Little to No Effect	Moderate Growth Impairment		Little to No Effect	Moderate Growth Impairment		-0.0837852	0.318158		-1.14247	-0.74053		1	1		1	1
smc00390	-	hypothetical protein	15964063	-	330	c0311		123	209		120	136		95	180		157	149		1.00606	0.775758		0.833333	0.927273		Moderate Growth Impairment	Moderate Growth Impairment		Moderate Growth Impairment	Moderate Growth Impairment		Moderate Growth Impairment	Moderate Growth Impairment		Moderate Growth Impairment	Moderate Growth Impairment		-0.271752	0.257388		-0.375039	0.1541		0.659258	0.567372		0.502236	0.815732
smc00391	-	hypothetical protein	15964064	+	195	c0312		156	105		118	129		38	108		113	89		1.33846	1.26667		0.748718	1.0359		Moderate Growth Impairment	Moderate Growth Impairment		Moderate Growth Impairment	Moderate Growth Impairment		Moderate Growth Impairment	Moderate Growth Impairment		Moderate Growth Impairment	Moderate Growth Impairment		-0.838081	-0.290156		-0.0795388	0.468387		1	1		1	0.586556
smc00392	-	hypothetical protein	15964065	+	243	c0313		251	287		6	22		303	174		16	26		2.21399	0.115226		1.96296	0.17284		Little to No Effect	Large Growth Impairment		Little to No Effect	Large Growth Impairment		Little to No Effect	Large Growth Impairment		Little to No Effect	Large Growth Impairment		-0.173617	0.584963		-4.26411	-3.50553		0.301286	0.00651878		0.282376	0.0314865
smc00393	-	hypothetical protein	15964066	+	426	c0314		505	464		588	601		494	447		761	715		2.27465	2.79108		2.20892	3.46479		Little to No Effect	Little to No Effect		Little to No Effect	Little to No Effect		Little to No Effect	Little to No Effect		Little to No Effect	Little to No Effect		-0.0423019	0.311944		0.29518	0.649426		0.858994	1		1	1
smc00394	guaA	GMP synthase	15964067	-	1563	c0315		1	1		4	16		1	1		4	3		0.00127959	0.0127959		0.00127959	0.00447857		Essential	Essential		Essential	Essential		Essential	Large Growth Impairment		Essential	Essential		0	-1.51457		3.32193	1.80735		1.285e-22	3.18691e-22		2.40136e-19	9.65061e-24
smc00395	pfs	5'-methylthioadenosine/S-adenosylhomocysteine nucleosidase	15964068	-	639	c0316		1686	2139		1413	1474		1664	1762		1703	1797		5.98592	4.518		5.3615	5.47731		Little to No Effect	Little to No Effect		Little to No Effect	Little to No Effect		Little to No Effect	Little to No Effect		Little to No Effect	Little to No Effect		-0.158935	0.277784		-0.405889	0.0308298		1	1		1	1
smc00396	-	hypothetical protein	15964069	-	453	c0317		669	796		1363	1390		691	622		1348	1261		3.234	6.07726		2.89845	5.75938		Little to No Effect	Little to No Effect		Little to No Effect	Little to No Effect		Little to No Effect	Little to No Effect		Little to No Effect	Little to No Effect		-0.158034	-0.0775077		0.910104	0.99063		1	1		1	1
smc00397	-	hypothetical protein	195970209	+	561	c0318		785	994		1205	1166		965	915		1248	1114		3.17112	4.22638		3.35116	4.21034		Little to No Effect	Little to No Effect		Little to No Effect	Little to No Effect		Little to No Effect	Little to No Effect		Little to No Effect	Little to No Effect		0.0796662	-0.0054867		0.414429	0.329276		1	1		1	1
smc00460	-	hypothetical protein	15964071	-	1134	c0319		2172	2061		1198	1308		2197	2024		1578	1712		3.7328	2.20988		3.72222	2.90123		Little to No Effect	Growth Improvement		Little to No Effect	Little to No Effect		Little to No Effect	Growth Improvement		Little to No Effect	Little to No Effect		-0.00409566	0.392701		-0.756294	-0.359497		1	1		1	1
smc00399	corA1	magnesium/cobalt transporter CorA	15964072	-	990	c0320		1192	1552		958	994		1331	1164		954	1088		2.77172	1.97172		2.5202	2.06263		Little to No Effect	Moderate Growth Impairment		Little to No Effect	Moderate Growth Impairment		Little to No Effect	Moderate Growth Impairment		Little to No Effect	Moderate Growth Impairment		-0.137241	0.0650298		-0.491327	-0.289057		1	1		1	1
smc00400	-	signal peptide protein	15964073	-	1128	c0321		1616	1647		1160	1179		1846	1439		1518	1456		2.89273	2.07358		2.91223	2.63652		Little to No Effect	Moderate Growth Impairment		Little to No Effect	Little to No Effect		Little to No Effect	Moderate Growth Impairment		Little to No Effect	Little to No Effect		0.00969438	0.346513		-0.480307	-0.143489		1	1		1	1
smc00401	-	hypothetical protein	195970208	-	1551	c0322		3968	3739		4662	4703		4389	3899		5012	4970		4.96905	6.03804		5.34365	6.43585		Little to No Effect	Little to No Effect		Little to No Effect	Little to No Effect		Little to No Effect	Little to No Effect		Little to No Effect	Little to No Effect		0.104855	0.0920499		0.28111	0.268305		1	1		1	1
smc00402	-	signal peptide protein	15964075	-	1281	c0323		2609	2837		2348	2339		2842	2499		2430	2566		4.25137	3.65886		4.1694	3.90008		Little to No Effect	Little to No Effect		Little to No Effect	Little to No Effect		Little to No Effect	Little to No Effect		Little to No Effect	Little to No Effect		-0.0280871	0.0921087		-0.216532	-0.0963364		1	1		1	1
smc00403	-	NOL1/NOP2/SUN family signature protein	15964076	-	1290	c0324		2124	1971		2267	2020		1359	1474		2348	2093		3.17442	3.32326		2.19612	3.44264		Little to No Effect	Little to No Effect		Little to No Effect	Little to No Effect		Little to No Effect	Little to No Effect		Little to No Effect	Little to No Effect		-0.531533	0.0509162		0.066105	0.648554		1	1		1	1
smc00404	-	hypothetical protein	15964077	-	375	c0325		422	416		163	83		150	173		255	224		2.23467	0.656		0.861333	1.27733		Little to No Effect	Moderate Growth Impairment		Moderate Growth Impairment	Moderate Growth Impairment		Little to No Effect	Moderate Growth Impairment		Moderate Growth Impairment	Moderate Growth Impairment		-1.37542	0.961367		-1.76829	0.568491		1	0.927431		0.707747	1
smc00405	-	hypothetical protein	15964078	-	876	c0326		655	561		1490	1581		284	278		82	73		1.38813	3.50571		0.641553	0.176941		Moderate Growth Impairment	Little to No Effect		Moderate Growth Impairment	Large Growth Impairment		Moderate Growth Impairment	Little to No Effect		Moderate Growth Impairment	Large Growth Impairment		-1.1135	-4.30837		1.33657	-1.8583		1	1		0.0387237	0.000122445
smc00406	-	4Fe-4S ferredoxin	15964079	-	1101	c0327		1555	1667		1865	1776		1313	1424		2173	2022		2.92643	3.30699		2.48592	3.81017		Little to No Effect	Little to No Effect		Little to No Effect	Little to No Effect		Little to No Effect	Little to No Effect		Little to No Effect	Little to No Effect		-0.235361	0.204336		0.176378	0.616075		1	1		1	1
smc00407	gst4	glutathione S-transferase	15964080	-	693	c0328		1	1		1	1		1	1		1	1		0.002886	0.002886		0.002886	0.002886		Essential	Essential		Essential	Essential		Essential	Essential		Essential	Essential		0	0		0	0		3.88722e-10	9.62893e-11		9.97105e-09	1.04747e-10
smc00408	uppP	UDP pyrophosphate phosphatase	15964081	+	807	c0329		1	1		1	1		1	1		1	1		0.00247831	0.00247831		0.00247831	0.00247831		Essential	Essential		Essential	Essential		Essential	Essential		Essential	Essential		0	0		0	0		8.53503e-12	1.73393e-12		3.70532e-10	1.88289e-12
smc00409	-	signal peptide protein	15964082	-	162	c0330		158	214		101	129		179	337		171	127		2.2963	1.41975		3.18519	1.83951		Little to No Effect	Moderate Growth Impairment		Little to No Effect	Moderate Growth Impairment		Little to No Effect	Moderate Growth Impairment		Little to No Effect	Moderate Growth Impairment		0.472068	0.373678		-0.693669	-0.792059		0.618627	1		0.854575	1
smc00410	-	oxidoreductase	15964083	-	981	c0331		783	712		1420	1556		751	834		1441	1536		1.52396	3.03364		1.6157	3.03466		Moderate Growth Impairment	Little to No Effect		Little to No Effect	Little to No Effect		Moderate Growth Impairment	Little to No Effect		Little to No Effect	Little to No Effect		0.0843374	0.000484695		0.993229	0.909376		0.0645112	1		0.401753	1
smc00411	-	hypothetical protein	15964084	-	288	c0332		552	491		345	326		511	401		446	431		3.62153	2.32986		3.16667	3.04514		Little to No Effect	Growth Improvement		Little to No Effect	Little to No Effect		Little to No Effect	Growth Improvement		Little to No Effect	Little to No Effect		-0.193633	0.386264		-0.636354	-0.056457		1	1		1	1
smc00412	pyrF	orotidine 5'-phosphate decarboxylase	15964085	-	705	c0333		104	124		1731	1763		1	2		7	1		0.323404	4.95603		0.00425532	0.0113475		Large Growth Impairment	Little to No Effect		Essential	Essential		Large Growth Impairment	Little to No Effect		Essential	Essential		-6.24793	-8.77066		3.93777	1.41504		0.00201034	1		6.88299e-09	1.57661e-09
smc00413	-	hypothetical protein	15964086	-	582	c0334		642	655		463	468		464	501		512	495		2.22852	1.59966		1.65808	1.73024		Little to No Effect	Moderate Growth Impairment		Little to No Effect	Moderate Growth Impairment		Little to No Effect	Moderate Growth Impairment		Little to No Effect	Moderate Growth Impairment		-0.426578	0.113211		-0.478325	0.0614628		1	1		1	1
smc00414	-	hypothetical protein	15964087	-	603	c0335		277	258		31	33		61	9		4	11		0.887231	0.106136		0.116086	0.0248756		Moderate Growth Impairment	Large Growth Impairment		Large Growth Impairment	Large Growth Impairment		Moderate Growth Impairment	Large Growth Impairment		Large Growth Impairment	Large Growth Impairment		-2.93411	-2.09311		-3.0634	-2.22239		0.440223	3.63194e-06		1.89012e-05	4.86576e-08
smc00415	dnaN	DNA polymerase III subunit beta	15964088	-	1119	c0336		1	2		1	1		1	1		1	1		0.00268097	0.00178731		0.00178731	0.00178731		Essential	Essential		Essential	Essential		Essential	Essential		Essential	Essential		-0.584963	0		-0.584963	0		2.64706e-16	3.30834e-17		5.48447e-14	4.11596e-17
smc00416	-	hypothetical protein	15964089	+	930	c0337		4392	4110		4721	4884		1555	1352		4350	4346		9.14194	10.328		3.12581	9.35054		Little to No Effect	Growth Improvement		Little to No Effect	Little to No Effect		Little to No Effect	Growth Improvement		Little to No Effect	Little to No Effect		-1.54827	-0.143434		0.175983	1.58082		1	1		1	1
smc00418	-	hypothetical protein	15964090	+	369	c0338		1146	1061		2970	2957		954	1130		2812	2807		5.98103	16.0623		5.6477	15.2276		Little to No Effect	Growth Improvement		Little to No Effect	Growth Improvement		Little to No Effect	Growth Improvement		Little to No Effect	Growth Improvement		-0.0827314	-0.0769887		1.42522	1.43096		1	1		1	1
smc00419	gshB1	glutathione synthetase	15964091	+	948	c0339		108	98		10	27		481	551		1	1		0.2173	0.0390295		1.08861	0.0021097		Large Growth Impairment	Large Growth Impairment		Moderate Growth Impairment	Essential		Large Growth Impairment	Large Growth Impairment		Moderate Growth Impairment	Essential		2.32473	-4.20945		-2.47705	-9.01123		9.92049e-08	6.35231e-12		0.509346	1.43414e-14
smc00420	-	hypothetical protein	15964092	+	1533	c0340		2593	2264		1343	1258		2443	2155		1503	1448		3.1683	1.69667		2.99935	1.92498		Little to No Effect	Moderate Growth Impairment		Little to No Effect	Moderate Growth Impairment		Little to No Effect	Moderate Growth Impairment		Little to No Effect	Moderate Growth Impairment		-0.079059	0.182138		-0.900999	-0.639803		1	1		1	1
smc00421	cysK1	O-acetylserine sulfhydrylase A	15964093	-	969	c0341		1490	1414		1262	1202		1292	1490		576	622		2.9969	2.54283		2.871	1.23633		Little to No Effect	Little to No Effect		Little to No Effect	Moderate Growth Impairment		Little to No Effect	Little to No Effect		Little to No Effect	Moderate Growth Impairment		-0.061919	-1.04037		-0.237039	-1.21549		1	1		1	0.642116
smc00422	-	amino acid efflux protein	15964094	-	618	c0342		785	818		1362	1308		786	962		1429	1480		2.59385	4.32039		2.82848	4.70712		Little to No Effect	Little to No Effect		Little to No Effect	Little to No Effect		Little to No Effect	Little to No Effect		Little to No Effect	Little to No Effect		0.124931	0.123684		0.736065	0.734818		1	1		1	1
smc00423	-	amino acid efflux protein	15964095	+	633	c0343		1036	989		1673	1585		900	960		2078	2027		3.19905	5.14692		2.93839	6.48499		Little to No Effect	Little to No Effect		Little to No Effect	Little to No Effect		Little to No Effect	Little to No Effect		Little to No Effect	Little to No Effect		-0.122619	0.333396		0.686065	1.14208		1	1		1	1
smc00424	-	hypothetical protein	15964096	-	915	c0344		3039	3164		1619	1504		2642	2362		1772	1622		6.77923	3.41311		5.46885	3.70929		Little to No Effect	Little to No Effect		Little to No Effect	Little to No Effect		Little to No Effect	Little to No Effect		Little to No Effect	Little to No Effect		-0.309884	0.120054		-0.990034	-0.560095		1	1		1	1
smc00425	-	transcriptional regulator	15964097	+	438	c0345		306	297		367	371		345	266		354	368		1.37671	1.68493		1.39498	1.6484		Moderate Growth Impairment	Moderate Growth Impairment		Little to No Effect	Moderate Growth Impairment		Moderate Growth Impairment	Moderate Growth Impairment		Little to No Effect	Moderate Growth Impairment		0.0190144	-0.031622		0.291463	0.240826		0.976764	1		0.781815	1
smc00461	dut	deoxyuridine 5'-triphosphate nucleotidohydrolase	15964098	-	483	c0346		443	464		2381	2401		847	914		2375	2259		1.87785	9.90062		3.64596	9.5942		Little to No Effect	Growth Improvement		Little to No Effect	Little to No Effect		Little to No Effect	Growth Improvement		Little to No Effect	Little to No Effect		0.95722	-0.0453561		2.39844	1.39586		1	1		1	1
smc00427	prfC	peptide chain release factor RF-3 protein	15964099	+	1584	c0347		1	1		32	14		1	1		187	181		0.00126263	0.0290404		0.00126263	0.232323		Essential	Large Growth Impairment		Essential	Large Growth Impairment		Essential	Large Growth Impairment		Essential	Large Growth Impairment		0	3		4.52356	7.52356		6.43106e-23	8.55803e-17		1.32686e-19	9.28451e-08
smc00428	-	transmembrane protein	15964100	-	897	c0348		2093	1730		1525	1421		1850	2379		1937	1714		4.26198	3.28428		4.7146	4.07023		Little to No Effect	Little to No Effect		Little to No Effect	Little to No Effect		Little to No Effect	Little to No Effect		Little to No Effect	Little to No Effect		0.145611	0.309534		-0.375948	-0.212025		1	1		1	1
smc00429	-	transcriptional regulator	15964101	-	810	c0349		3470	3727		2300	2070		3349	3389		2404	2486		8.88519	5.39506		8.31852	6.03704		Little to No Effect	Little to No Effect		Little to No Effect	Little to No Effect		Little to No Effect	Little to No Effect		Little to No Effect	Little to No Effect		-0.0950752	0.162201		-0.719762	-0.462486		1	1		1	1
smc00430	-	oxidoreductase	15964102	+	984	c0350		1727	1993		1174	1245		2219	1879		1344	1256		3.78049	2.45833		4.16463	2.64228		Little to No Effect	Growth Improvement		Little to No Effect	Little to No Effect		Little to No Effect	Growth Improvement		Little to No Effect	Little to No Effect		0.139617	0.104101		-0.620892	-0.656408		1	1		1	1
smc00431	-	hypothetical protein	15964103	-	405	c0351		939	941		1214	1127		668	876		925	1020		4.64198	5.78025		3.81235	4.80247		Little to No Effect	Little to No Effect		Little to No Effect	Little to No Effect		Little to No Effect	Little to No Effect		Little to No Effect	Little to No Effect		-0.28406	-0.267355		0.316392	0.333097		1	1		1	1
smc00432	iolB	myo-inositol catabolism protein	15964104	-	801	c0352		1866	1751		1436	1350		1770	1594		1384	1269		4.51561	3.47815		4.19975	3.31211		Little to No Effect	Little to No Effect		Little to No Effect	Little to No Effect		Little to No Effect	Little to No Effect		Little to No Effect	Little to No Effect		-0.104616	-0.0705706		-0.376598	-0.342553		1	1		1	1
smc00433	iolE	myo-inositol catabolism protein	15964105	-	903	c0353		834	729		698	688		691	653		759	698		1.7309	1.53488		1.48837	1.61351		Little to No Effect	Moderate Growth Impairment		Little to No Effect	Moderate Growth Impairment		Little to No Effect	Moderate Growth Impairment		Little to No Effect	Moderate Growth Impairment		-0.217785	0.0720736		-0.173391	0.116468		0.812365	1		0.836167	1
smc01166	iolD	malonic semialdehyde oxidative decarboxylase	15964106	-	1854	c0354		3481	3464		4183	4184		3362	3424		4169	4391		3.74595	4.51294		3.66019	4.61704		Little to No Effect	Little to No Effect		Little to No Effect	Little to No Effect		Little to No Effect	Little to No Effect		Little to No Effect	Little to No Effect		-0.0334133	0.0329004		0.268736	0.335049		1	1		1	1
smc01165	iolC	sugar kinase	15964107	-	1953	c0355		4685	4786		3966	3912		4868	4972		4312	3992		4.84946	4.03379		5.0384	4.25192		Little to No Effect	Little to No Effect		Little to No Effect	Little to No Effect		Little to No Effect	Little to No Effect		Little to No Effect	Little to No Effect		0.0551416	0.075977		-0.265687	-0.244852		1	1		1	1
smc01164	-	hypothetical protein	15964108	-	855	c0356		990	1114		2192	1973		1002	1624		2272	2357		2.46082	4.87135		3.07135	5.41404		Little to No Effect	Little to No Effect		Little to No Effect	Little to No Effect		Little to No Effect	Little to No Effect		Little to No Effect	Little to No Effect		0.319732	0.152384		0.985182	0.817834		1	1		1	1
smc01163	-	oxidoreductase	15964109	-	1131	c0357		2243	2209		1391	1294		2077	2070		1404	1477		3.93634	2.37401		3.66667	2.5473		Little to No Effect	Growth Improvement		Little to No Effect	Little to No Effect		Little to No Effect	Growth Improvement		Little to No Effect	Little to No Effect		-0.102386	0.101648		-0.729532	-0.525498		1	1		1	1
smc01162	-	hypothetical protein	15964110	+	816	c0358		1420	1469		1829	1637		1386	1390		1731	1570		3.54044	4.24755		3.40196	4.04534		Little to No Effect	Little to No Effect		Little to No Effect	Little to No Effect		Little to No Effect	Little to No Effect		Little to No Effect	Little to No Effect		-0.0575626	-0.0703685		0.262701	0.249896		1	1		1	1
smc01161	dfp	bifunctional phosphopantothenoylcysteine decarboxylase/phosphopantothenate synthase	15964111	-	1206	c0359		1	1		1	1		1	1		1	1		0.00165837	0.00165837		0.00165837	0.00165837		Essential	Essential		Essential	Essential		Essential	Essential		Essential	Essential		0	0		0	0		1.46966e-17	1.54613e-18		4.50753e-15	1.96368e-18
smc01160	-	hypothetical protein	15964112	+	459	c0360		710	619		694	616		896	569		785	829		2.89542	2.85403		3.19172	3.51634		Little to No Effect	Little to No Effect		Little to No Effect	Little to No Effect		Little to No Effect	Little to No Effect		Little to No Effect	Little to No Effect		0.14056	0.301074		-0.0207743	0.13974		0.484621	1		0.661413	1
smc01159	-	oxidoreductase	15964113	+	906	c0361		3372	3535		1188	1281		3025	3220		1521	1436		7.62362	2.72517		6.89294	3.2638		Little to No Effect	Little to No Effect		Little to No Effect	Little to No Effect		Little to No Effect	Little to No Effect		Little to No Effect	Little to No Effect		-0.145358	0.260207		-1.48413	-1.07857		1	1		1	1
smc01158	-	hypothetical protein	15964114	-	606	c0362		2540	2859		1778	2009		2397	2333		2451	2408		8.90924	6.24917		7.80528	8.01815		Little to No Effect	Little to No Effect		Little to No Effect	Little to No Effect		Little to No Effect	Little to No Effect		Little to No Effect	Little to No Effect		-0.190852	0.359604		-0.511637	0.0388192		1	1		1	1
smc01157	-	oxidoreductase	15964115	-	780	c0363		1498	1816		1738	1613		1485	1623		1735	1532		4.24872	4.29615		3.98462	4.18846		Little to No Effect	Little to No Effect		Little to No Effect	Little to No Effect		Little to No Effect	Little to No Effect		Little to No Effect	Little to No Effect		-0.0925871	-0.0366252		0.0160181	0.07198		1	1		1	1
smc01156	aarF	ubiquinone biosynthesis protein	15964116	-	1575	c0364		1	1		1	1		1	1		1	1		0.00126984	0.00126984		0.00126984	0.00126984		Essential	Essential		Essential	Essential		Essential	Essential		Essential	Essential		0	0		0	0		8.97485e-23	4.8746e-24		1.7659e-19	6.74155e-24
smc01155	ubiE	ubiquinone/menaquinone biosynthesis methyltransferase	15964117	-	813	c0365		1	1		100	80		1	1		68	102		0.00246002	0.221402		0.00246002	0.209102		Essential	Large Growth Impairment		Essential	Large Growth Impairment		Essential	Large Growth Impairment		Essential	Large Growth Impairment		0	-0.0824622		6.49185	6.40939		7.47874e-12	4.01385e-11		3.30606e-10	4.41215e-11
smc01154	fpg	formamidopyrimidine-DNA glycosylase	15964118	+	906	c0366		2091	2037		1482	1472		2437	2260		1413	1417		4.55629	3.26049		5.18433	3.12362		Little to No Effect	Little to No Effect		Little to No Effect	Little to No Effect		Little to No Effect	Little to No Effect		Little to No Effect	Little to No Effect		0.186297	-0.0618678		-0.482773	-0.730938		1	1		1	1
smc01153	-	enoyl-CoA hydratase	15964119	+	774	c0367		880	891		1074	987		2425	2174		1384	1393		2.28811	2.66279		5.94186	3.58786		Little to No Effect	Little to No Effect		Little to No Effect	Little to No Effect		Little to No Effect	Little to No Effect		Little to No Effect	Little to No Effect		1.37676	0.430183		0.21878	-0.727793		0.977401	1		1	1
smc01152	rpsT	30S ribosomal protein S20	15964120	+	267	c0368		1	1		1	1		1	1		1	1		0.00749064	0.00749064		0.00749064	0.00749064		Essential	Essential		Essential	Essential		Essential	Essential		Essential	Essential		0	0		0	0		0.000553931	0.000302899		0.00184019	0.000301329
smc01167	dnaA	chromosomal replication initiation protein	15964121	+	1524	c0369		1	1		1	1		1	1		1	1		0.00131234	0.00131234		0.00131234	0.00131234		Essential	Essential		Essential	Essential		Essential	Essential		Essential	Essential		0	0		0	0		4.59073e-22	2.74183e-23		7.07072e-19	3.70734e-23
smc01151	-	hypothetical protein	15964122	+	375	c0370		464	473		1089	1060		551	488		966	1111		2.49867	5.73067		2.77067	5.53867		Little to No Effect	Little to No Effect		Little to No Effect	Little to No Effect		Little to No Effect	Little to No Effect		Little to No Effect	Little to No Effect		0.149075	-0.0491643		1.19754	0.999306		1	1		1	1
smc01150	-	hypothetical protein	15964123	+	1272	c0371		2582	2402		1489	1287		2433	2088		1506	1405		3.91824	2.18239		3.55425	2.28852		Little to No Effect	Moderate Growth Impairment		Little to No Effect	Little to No Effect		Little to No Effect	Moderate Growth Impairment		Little to No Effect	Little to No Effect		-0.140662	0.0685073		-0.844297	-0.635127		1	1		1	1
smc01149	-	hypothetical protein	15964124	+	483	c0372		1407	1227		2061	2119		1363	1370		1560	1475		5.45342	8.65424		5.65839	6.28364		Little to No Effect	Growth Improvement		Little to No Effect	Little to No Effect		Little to No Effect	Growth Improvement		Little to No Effect	Little to No Effect		0.0532301	-0.461806		0.666248	0.151211		1	1		1	1
smc01148	-	hypothetical protein	15964125	+	867	c0373		1109	1091		1350	1362		1142	1225		1464	1494		2.53749	3.12803		2.7301	3.41176		Little to No Effect	Little to No Effect		Little to No Effect	Little to No Effect		Little to No Effect	Little to No Effect		Little to No Effect	Little to No Effect		0.105556	0.125265		0.301854	0.321562		1	1		1	1
smc01147	-	coproporphyrinogen III oxidase	15964126	-	1182	c0374		284	224		3	4		666	878		15	10		0.42978	0.00592217		1.30626	0.0211506		Moderate Growth Impairment	Essential		Little to No Effect	Large Growth Impairment		Moderate Growth Impairment	Essential		Little to No Effect	Large Growth Impairment		1.60377	1.8365		-6.18133	-5.9486		0.000740455	1.38264e-16		0.483769	3.26161e-15
smc01146	-	deoxyribonucleotide triphosphate pyrophosphatase	15964127	-	645	c0375		1579	1443		1028	886		1961	2035		773	890		4.68527	2.96744		6.19535	2.57829		Little to No Effect	Little to No Effect		Little to No Effect	Little to No Effect		Little to No Effect	Little to No Effect		Little to No Effect	Little to No Effect		0.403053	-0.202803		-0.658913	-1.26477		1	1		1	1
smc01145	-	hypothetical protein	15964128	-	414	c0376		681	743		1160	1231		899	832		1092	950		3.43961	5.77536		4.18116	4.93237		Little to No Effect	Little to No Effect		Little to No Effect	Little to No Effect		Little to No Effect	Little to No Effect		Little to No Effect	Little to No Effect		0.281657	-0.227631		0.747665	0.238377		1	1		1	1
smc01144	rph	ribonuclease PH	15964129	-	720	c0377		271	398		62	82		1239	1121		382	432		0.929167	0.2		3.27778	1.13056		Moderate Growth Impairment	Large Growth Impairment		Little to No Effect	Moderate Growth Impairment		Moderate Growth Impairment	Large Growth Impairment		Little to No Effect	Moderate Growth Impairment		1.81871	2.49896		-2.21594	-1.53569		0.184178	0.001489		1	1
smc01143	hrcA	heat-inducible transcription repressor	15964130	+	1080	c0378		1342	1352		838	945		957	924		1074	1091		2.49444	1.65093		1.74167	2.00463		Little to No Effect	Moderate Growth Impairment		Little to No Effect	Moderate Growth Impairment		Little to No Effect	Moderate Growth Impairment		Little to No Effect	Moderate Growth Impairment		-0.51825	0.28006		-0.595443	0.202867		1	1		1	1
smc01142	grpE	heat shock protein GrpE	15964131	+	627	c0379		64	53		13	14		85	69		34	30		0.186603	0.0430622		0.245614	0.102073		Large Growth Impairment	Large Growth Impairment		Large Growth Impairment	Large Growth Impairment		Large Growth Impairment	Large Growth Impairment		Moderate Growth Impairment	Large Growth Impairment		0.396422	1.24511		-2.11548	-1.26679		5.15449e-06	2.27645e-07		6.23543e-05	1.82761e-06
smc01141	ptsN	nitrogen regulatory IIA protein	15964132	-	465	c0380		7	6		1	1		108	48		5	2		0.027957	0.00430108		0.335484	0.0150538		Large Growth Impairment	Essential		Moderate Growth Impairment	Essential		Large Growth Impairment	Essential		Moderate Growth Impairment	Essential		3.58496	1.80735		-2.70044	-4.47805		7.37979e-07	2.83077e-07		0.0028963	2.91088e-07
smc01140	-	SIGMA54 modulation protein	15964133	-	573	c0381		303	138		196	238		100	153		144	186		0.769634	0.757417		0.441536	0.575916		Moderate Growth Impairment	Moderate Growth Impairment		Moderate Growth Impairment	Moderate Growth Impairment		Moderate Growth Impairment	Moderate Growth Impairment		Moderate Growth Impairment	Moderate Growth Impairment		-0.801641	-0.395229		-0.0230836	0.383329		0.0300902	0.0660914		0.027364	0.0341123
smc01139	rpoN	RNA polymerase factor sigma-54	15964134	-	1545	c0382		1927	2109		2490	2155		44	105		1505	1548		2.6123	3.00647		0.0964401	1.97605		Little to No Effect	Little to No Effect		Large Growth Impairment	Moderate Growth Impairment		Little to No Effect	Little to No Effect		Large Growth Impairment	Moderate Growth Impairment		-4.75954	-0.605451		0.202752	4.35684		0.35571	1		3.42907e-15	0.341046
smc01138	-	ABC transporter ATP-binding protein	15964135	-	813	c0383		1	1		1	1		1	1		1	1		0.00246002	0.00246002		0.00246002	0.00246002		Essential	Essential		Essential	Essential		Essential	Essential		Essential	Essential		0	0		0	0		7.47874e-12	1.49351e-12		3.30606e-10	1.62089e-12
smc01137	-	hypothetical protein	15964136	-	561	c0384		55	18		9	14		19	11		5	17		0.130125	0.0409982		0.0534759	0.0392157		Large Growth Impairment	Large Growth Impairment		Large Growth Impairment	Large Growth Impairment		Large Growth Impairment	Large Growth Impairment		Large Growth Impairment	Large Growth Impairment		-1.28293	-0.0641303		-1.66626	-0.447459		5.65982e-07	1.91462e-07		6.69976e-06	2.00731e-07
smc01136	-	hypothetical protein	15964137	-	669	c0385		162	161		1	1		407	743		1	1		0.48281	0.00298954		1.71898	0.00298954		Moderate Growth Impairment	Essential		Little to No Effect	Essential		Moderate Growth Impairment	Essential		Little to No Effect	Essential		1.83203	0		-7.33539	-9.16742		1.77933e-08	2.07918e-10		3.58126e-07	2.26755e-10
smc01135	-	protease IV transmembrane protein	15964138	+	960	c0386		2514	2685		2246	2369		3745	4428		1990	1936		5.41563	4.80729		8.51354	4.08958		Little to No Effect	Little to No Effect		Little to No Effect	Little to No Effect		Little to No Effect	Little to No Effect		Little to No Effect	Little to No Effect		0.652632	-0.23327		-0.171904	-1.05781		1	1		1	1
smc01134	ihfB	integration host factor subunit beta	15964139	+	312	c0387		88	27		7	23		37	55		18	20		0.36859	0.0961538		0.294872	0.121795		Moderate Growth Impairment	Large Growth Impairment		Moderate Growth Impairment	Large Growth Impairment		Moderate Growth Impairment	Large Growth Impairment		Moderate Growth Impairment	Large Growth Impairment		-0.321928	0.341037		-1.9386	-1.27563		0.029955	0.00444202		0.0814395	0.000761387
smc01133	-	hypothetical protein	15964140	+	345	c0388		331	388		259	278		367	230		353	353		2.08406	1.55652		1.73043	2.04638		Little to No Effect	Moderate Growth Impairment		Little to No Effect	Moderate Growth Impairment		Little to No Effect	Moderate Growth Impairment		Little to No Effect	Moderate Growth Impairment		-0.268261	0.394746		-0.42107	0.241937		1	1		1	1
smc01132	-	hypothetical protein	15964141	-	459	c0389		642	680		1309	1111		635	630		1043	1020		2.88017	5.27233		2.75599	4.49455		Little to No Effect	Little to No Effect		Little to No Effect	Little to No Effect		Little to No Effect	Little to No Effect		Little to No Effect	Little to No Effect		-0.0635848	-0.230263		0.872285	0.705606		1	1		1	1
smc01131	-	hypothetical protein	15964142	+	1155	c0390		1052	856		2556	2448		1351	922		1902	2003		1.65195	4.33247		1.96797	3.38095		Moderate Growth Impairment	Little to No Effect		Little to No Effect	Little to No Effect		Little to No Effect	Little to No Effect		Little to No Effect	Little to No Effect		0.252537	-0.357759		1.39102	0.780725		1	1		1	1
smc01130	-	tRNA/rRNA methyltransferase	15964143	+	867	c0391		788	711		187	172		744	814		251	345		1.72895	0.414072		1.797	0.687428		Little to No Effect	Large Growth Impairment		Little to No Effect	Moderate Growth Impairment		Little to No Effect	Large Growth Impairment		Little to No Effect	Moderate Growth Impairment		0.0556949	0.731328		-2.06194	-1.38631		0.329506	0.00206564		0.675096	0.0186222
smc01129	lspA	lipoprotein signal peptidase	15964144	+	501	c0392		3	5		20	6		1	1		10	16		0.0159681	0.0518962		0.00399202	0.0518962		Essential	Large Growth Impairment		Essential	Large Growth Impairment		Large Growth Impairment	Large Growth Impairment		Essential	Large Growth Impairment		-2	0		1.70044	3.70044		2.2451e-07	1.41443e-06		2.34818e-06	1.49128e-06
smc01128	-	sensor histidine kinase transmembrane protein	195970207	+	2091	c0393		4073	4357		2748	2656		3945	3955		3006	3297		4.03156	2.58441		3.7781	3.01435		Little to No Effect	Little to No Effect		Little to No Effect	Little to No Effect		Little to No Effect	Little to No Effect		Little to No Effect	Little to No Effect		-0.09368	0.222011		-0.641505	-0.325814		1	1		1	1
smc01127	-	hypothetical protein	15964146	+	891	c0394		937	967		1675	1806		856	822		1399	1270		2.13692	3.90685		1.88328	2.99551		Little to No Effect	Little to No Effect		Little to No Effect	Little to No Effect		Little to No Effect	Little to No Effect		Little to No Effect	Little to No Effect		-0.182291	-0.383203		0.870468	0.669557		0.992631	1		0.450696	1
smc01126	tme	malic enzyme	15964147	-	2286	c0395		7141	6930		8585	8210		6626	6670		8939	9614		6.15529	7.34689		5.81627	8.11592		Little to No Effect	Growth Improvement		Little to No Effect	Little to No Effect		Little to No Effect	Growth Improvement		Little to No Effect	Little to No Effect		-0.0817326	0.143621		0.255307	0.48066		1	1		1	1
smc01125	mutS	DNA mismatch repair protein MutS	15964148	+	2751	c0396		6038	6188		6217	6223		6728	7105		6875	7071		4.4442	4.52199		5.02835	5.06943		Little to No Effect	Little to No Effect		Little to No Effect	Little to No Effect		Little to No Effect	Little to No Effect		Little to No Effect	Little to No Effect		0.178162	0.164865		0.025034	0.0117373		1	1		1	1
smc01124	glnD	PII uridylyl-transferase	15964149	+	2850	c0397		1613	1420		276	249		187	194		36	18		1.06421	0.184211		0.133684	0.0189474		Moderate Growth Impairment	Large Growth Impairment		Large Growth Impairment	Large Growth Impairment		Moderate Growth Impairment	Large Growth Impairment		Large Growth Impairment	Large Growth Impairment		-2.99288	-3.28129		-2.53036	-2.81876		0.00112849	1.48774e-23		6.18102e-23	4.46138e-38
smc01123	mviN	virulence factor MviN-like protein	15964150	+	1608	c0398		1	1		3	9		1	1		3	17		0.00124378	0.00746269		0.00124378	0.0124378		Essential	Essential		Essential	Essential		Essential	Essential		Essential	Essential		0	0.736966		2.58496	3.32193		2.79332e-23	6.93679e-23		6.56529e-20	2.00436e-24
smc01122	-	hypothetical protein	15964151	+	390	c0399		994	1096		781	669		1210	1293		783	740		5.35897	3.71795		6.41795	3.90513		Little to No Effect	Little to No Effect		Little to No Effect	Little to No Effect		Little to No Effect	Little to No Effect		Little to No Effect	Little to No Effect		0.260155	0.070863		-0.52745	-0.716742		1	1		1	1
smc01121	trpS	tryptophanyl-tRNA synthetase	15964152	+	1065	c0400		1	1		1	1		1	1		1	1		0.00187793	0.00187793		0.00187793	0.00187793		Essential	Essential		Essential	Essential		Essential	Essential		Essential	Essential		0	0		0	0		1.60357e-15	2.13803e-16		2.49578e-13	2.61735e-16
smc01120	-	hypothetical protein	195970206	+	492	c0401		467	382		1166	1150		310	277		423	446		1.72561	4.70732		1.19309	1.76626		Little to No Effect	Little to No Effect		Little to No Effect	Moderate Growth Impairment		Little to No Effect	Little to No Effect		Little to No Effect	Moderate Growth Impairment		-0.532404	-1.41421		1.4478	0.565996		1	1		1	0.564827
smc01119	-	hypothetical protein	15964154	+	567	c0402		123	180		819	725		32	129		62	62		0.534392	2.7231		0.283951	0.218695		Moderate Growth Impairment	Little to No Effect		Moderate Growth Impairment	Large Growth Impairment		Moderate Growth Impairment	Little to No Effect		Moderate Growth Impairment	Large Growth Impairment		-0.912257	-3.63826		2.34928	-0.376721		0.12454	0.215581		0.00114337	0.000250463
smc01118	-	hypothetical protein	15964155	+	657	c0403		31	51		3	4		11	28		9	7		0.12481	0.0106545		0.0593607	0.0243531		Large Growth Impairment	Essential		Large Growth Impairment	Large Growth Impairment		Large Growth Impairment	Large Growth Impairment		Large Growth Impairment	Large Growth Impairment		-1.07215	1.19265		-3.5502	-1.2854		2.96533e-07	7.64572e-09		5.14422e-07	8.17266e-09
smc01117	rimI	acetyltransferase	15964156	+	504	c0404		534	344		279	275		552	521		416	407		1.74206	1.09921		2.12897	1.63294		Little to No Effect	Moderate Growth Impairment		Little to No Effect	Moderate Growth Impairment		Little to No Effect	Moderate Growth Impairment		Little to No Effect	Moderate Growth Impairment		0.289357	0.571006		-0.664335	-0.382686		0.954107	1		0.82931	1
smc01116	olsA	acyltransferase transmembrane protein	15964157	+	879	c0405		1442	1746		2305	2347		1414	1585		2305	2438		3.62685	5.29238		3.41183	5.3959		Little to No Effect	Little to No Effect		Little to No Effect	Little to No Effect		Little to No Effect	Little to No Effect		Little to No Effect	Little to No Effect		-0.0881701	0.0279488		0.545199	0.661318		1	1		1	1
smc01115	-	(dimethylallyl)adenosine tRNA methylthiotransferase	15964158	+	1419	c0406		2397	2361		530	494		2243	2241		434	482		3.35307	0.721635		3.15997	0.645525		Little to No Effect	Moderate Growth Impairment		Little to No Effect	Moderate Growth Impairment		Little to No Effect	Moderate Growth Impairment		Little to No Effect	Moderate Growth Impairment		-0.085569	-0.160796		-2.21614	-2.29137		1	1		1	0.888199
smc01114	-	phoH-like protein	15964159	+	1056	c0407		1217	1269		1575	1376		2018	2072		1190	1294		2.35417	2.79451		3.87311	2.35227		Little to No Effect	Little to No Effect		Little to No Effect	Little to No Effect		Little to No Effect	Little to No Effect		Little to No Effect	Little to No Effect		0.718275	-0.248539		0.247378	-0.719436		0.466196	1		1	1
smc01113	-	hypothetical protein	15964160	+	507	c0408		3	6		2	1		146	105		2	8		0.0177515	0.00591716		0.495069	0.0197239		Essential	Essential		Moderate Growth Impairment	Large Growth Impairment		Large Growth Impairment	Essential		Moderate Growth Impairment	Large Growth Impairment		4.80162	1.73697		-1.58496	-4.64962		1.80249e-07	6.31237e-08		0.00424721	6.58096e-08
smc01112	-	hypothetical protein	15964161	+	1164	c0409		2042	2201		1449	1371		3742	3752		2035	2083		3.64519	2.42268		6.43814	3.5378		Little to No Effect	Growth Improvement		Little to No Effect	Little to No Effect		Little to No Effect	Growth Improvement		Little to No Effect	Little to No Effect		0.820651	0.546249		-0.58939	-0.863792		1	1		1	1
smc01111	lnt	apolipoprotein N-acyltransferase	15964162	+	1596	c0410		775	939		4	5		1955	2117		58	53		1.07393	0.0056391		2.55138	0.0695489		Moderate Growth Impairment	Essential		Little to No Effect	Large Growth Impairment		Moderate Growth Impairment	Essential		Little to No Effect	Large Growth Impairment		1.24837	3.62449		-7.57323	-5.19711		0.0545171	1.08502e-22		1	6.25639e-16
smc01110	phrR	DNA-binding protein	15964163	+	420	c0411		109	101		9	16		74	57		40	35		0.5	0.0595238		0.311905	0.178571		Moderate Growth Impairment	Large Growth Impairment		Moderate Growth Impairment	Large Growth Impairment		Moderate Growth Impairment	Large Growth Impairment		Moderate Growth Impairment	Large Growth Impairment		-0.680823	1.58496		-3.07039	-0.804604		0.207967	0.000165471		0.0268265	0.0112438
smc01109	metK	S-adenosylmethionine synthetase	15964164	+	1281	c0412		1	1		1	1		1	1		2	1		0.00156128	0.00156128		0.00156128	0.00234192		Essential	Essential		Essential	Essential		Essential	Essential		Essential	Essential		0	0.584963		0	0.584963		1.30197e-18	1.12312e-19		5.66293e-16	1.47655e-19
smc01108	trmB	tRNA (guanine-N(7)-)-methyltransferase	15964165	+	756	c0413		558	653		803	684		467	665		727	663		1.60185	1.96693		1.49735	1.83862		Moderate Growth Impairment	Moderate Growth Impairment		Little to No Effect	Moderate Growth Impairment		Little to No Effect	Moderate Growth Impairment		Little to No Effect	Moderate Growth Impairment		-0.0973249	-0.0973198		0.296206	0.296211		0.0386721	0.790153		0.0597653	0.362747
smc01107	-	hypothetical protein	15964166	-	258	c0414		193	187		143	140		305	365		222	174		1.47287	1.0969		2.5969	1.53488		Moderate Growth Impairment	Moderate Growth Impairment		Little to No Effect	Moderate Growth Impairment		Moderate Growth Impairment	Moderate Growth Impairment		Little to No Effect	Moderate Growth Impairment		0.818162	0.484698		-0.425197	-0.758661		1	1		0.99195	1
smc01106	-	small heat shock protein	15964167	-	432	c0415		334	262		475	488		312	404		305	280		1.37963	2.22917		1.65741	1.35417		Moderate Growth Impairment	Growth Improvement		Little to No Effect	Moderate Growth Impairment		Moderate Growth Impairment	Growth Improvement		Little to No Effect	Moderate Growth Impairment		0.264647	-0.719099		0.692223	-0.291523		1	1		1	1
smc01105	-	nucleoside hydrolase	15964168	+	945	c0416		1295	1047		958	1042		1128	1355		512	487		2.47831	2.1164		2.62751	1.05714		Little to No Effect	Moderate Growth Impairment		Little to No Effect	Moderate Growth Impairment		Little to No Effect	Moderate Growth Impairment		Little to No Effect	Moderate Growth Impairment		0.0843432	-1.00144		-0.227741	-1.31353		0.773751	1		1	0.618882
smc01104	mcpX	chemoreceptor methyl-accepting chemotaxis transmembrane protein	15964169	-	2367	c0417		5753	5439		4960	5356		5336	5417		5323	5499		4.72835	4.35826		4.54288	4.57203		Little to No Effect	Little to No Effect		Little to No Effect	Little to No Effect		Little to No Effect	Little to No Effect		Little to No Effect	Little to No Effect		-0.0577287	0.0690835		-0.117584	0.00922793		1	1		1	1
smc01103	rbsK	ribokinase	15964170	-	900	c0418		2251	2061		1612	1548		1913	1800		1189	1344		4.79111	3.51111		4.12556	2.81444		Little to No Effect	Little to No Effect		Little to No Effect	Little to No Effect		Little to No Effect	Little to No Effect		Little to No Effect	Little to No Effect		-0.215772	-0.319077		-0.448433	-0.551738		1	0.671141		1	0.306331
smc01102	-	hypothetical protein	15964171	-	1206	c0419		3977	3576		2766	2752		2926	3446		2925	3115		6.26285	4.57546		5.28358	5.00829		Little to No Effect	Little to No Effect		Little to No Effect	Little to No Effect		Little to No Effect	Little to No Effect		Little to No Effect	Little to No Effect		-0.245304	0.130403		-0.452904	-0.0771977		1	1		1	1
smc01101	def	peptide deformylase	15964172	+	537	c0420		1	1		1	1		1	1		1	1		0.00372439	0.00372439		0.00372439	0.00372439		Essential	Essential		Essential	Essential		Essential	Essential		Essential	Essential		0	0		0	0		6.97733e-08	2.29377e-08		8.57108e-07	2.40593e-08
smc01100	fmt	methionyl-tRNA formyltransferase	15964173	+	936	c0421		1	1		1	1		1	1		1	1		0.00213675	0.00213675		0.00213675	0.00213675		Essential	Essential		Essential	Essential		Essential	Essential		Essential	Essential		0	0		0	0		1.22006e-13	2.00293e-14		1.01513e-11	2.29213e-14
smc01099	truA	tRNA pseudouridine synthase A	15964174	+	744	c0422		783	809		159	154		867	835		593	465		2.13978	0.420699		2.28763	1.42204		Little to No Effect	Large Growth Impairment		Little to No Effect	Moderate Growth Impairment		Little to No Effect	Large Growth Impairment		Little to No Effect	Moderate Growth Impairment		0.0963907	1.75711		-2.34661	-0.685891		1	0.0412908		1	1
smc01098	TRm19C	hypothetical protein	15964175	-	606	c0423		1934	1882		1431	1470		1850	1822		1387	1471		6.29703	4.78713		6.05941	4.71617		Little to No Effect	Little to No Effect		Little to No Effect	Little to No Effect		Little to No Effect	Little to No Effect		Little to No Effect	Little to No Effect		-0.0554951	-0.0215444		-0.395511	-0.36156		1	1		1	1
smc01394	TRm19N	hypothetical protein	15964176	-	456	c0424		1559	1591		943	983		1460	1528		987	1042		6.90789	4.22368		6.55263	4.44956		Little to No Effect	Little to No Effect		Little to No Effect	Little to No Effect		Little to No Effect	Little to No Effect		Little to No Effect	Little to No Effect		-0.0761717	0.0751612		-0.709744	-0.558411		1	1		1	1
smc01097	-	hypothetical protein	15964177	-	597	c0425		680	623		553	544		457	534		518	486		2.18258	1.83752		1.65997	1.68174		Little to No Effect	Moderate Growth Impairment		Little to No Effect	Moderate Growth Impairment		Little to No Effect	Moderate Growth Impairment		Little to No Effect	Moderate Growth Impairment		-0.39488	-0.127804		-0.248274	0.0188023		0.955652	1		1	1
smc01096	dapE	succinyl-diaminopimelate desuccinylase	15964178	-	1194	c0426		1	1		1	1		1	1		1	1		0.00167504	0.00167504		0.00167504	0.00167504		Essential	Essential		Essential	Essential		Essential	Essential		Essential	Essential		0	0		0	0		2.23438e-17	2.42751e-18		6.53119e-15	3.06709e-18
smc01095	mexF1	multidrug-efflux system transmembrane protein	15964179	-	3186	c0427		9447	9581		6786	6766		8528	8875		7622	7370		5.97238	4.25361		5.46234	4.70559		Little to No Effect	Little to No Effect		Little to No Effect	Little to No Effect		Little to No Effect	Little to No Effect		Little to No Effect	Little to No Effect		-0.128788	0.145687		-0.489618	-0.215143		1	1		1	1
smc01094	mexE1	multidrug efflux system transmembrane protein	15964180	-	1209	c0428		4429	4473		2734	2615		5327	4606		2901	3064		7.36311	4.42432		8.21588	4.93383		Little to No Effect	Little to No Effect		Little to No Effect	Little to No Effect		Little to No Effect	Little to No Effect		Little to No Effect	Little to No Effect		0.1581	0.157253		-0.73486	-0.735707		1	1		1	1
smc01093	-	esterase	15964181	-	816	c0429		162	243		75	64		328	297		124	118		0.496324	0.170343		0.765931	0.296569		Moderate Growth Impairment	Large Growth Impairment		Moderate Growth Impairment	Large Growth Impairment		Moderate Growth Impairment	Large Growth Impairment		Moderate Growth Impairment	Large Growth Impairment		0.625934	0.799922		-1.54284	-1.36885		7.73973e-07	1.00319e-06		0.0117738	0.000480803
smc01092	-	transcriptional regulator	15964182	+	891	c0430		377	318		411	513		294	339		743	620		0.780022	1.03704		0.710438	1.52974		Moderate Growth Impairment	Moderate Growth Impairment		Moderate Growth Impairment	Moderate Growth Impairment		Moderate Growth Impairment	Moderate Growth Impairment		Moderate Growth Impairment	Moderate Growth Impairment		-0.134807	0.560821		0.41088	1.10651		0.049604	0.237934		0.159999	0.59353
smc01091	-	hypothetical protein	15964183	-	144	c0431		317	313		864	813		344	318		923	828		4.375	11.6458		4.59722	12.1597		Little to No Effect	Growth Improvement		Little to No Effect	Growth Improvement		Little to No Effect	Growth Improvement		Little to No Effect	Growth Improvement		0.0714794	0.0622964		1.41246	1.40328		1	1		1	1
smc01090	deaD	ATP-dependent RNA helicase	15964184	-	1893	c0432		3069	3516		3404	3386		3209	3541		3908	4331		3.47861	3.5869		3.56577	4.35235		Little to No Effect	Little to No Effect		Little to No Effect	Little to No Effect		Little to No Effect	Little to No Effect		Little to No Effect	Little to No Effect		0.0357041	0.279058		0.0442281	0.287582		1	1		1	1
smc01089	-	hypothetical protein	15964185	-	387	c0433		406	263		232	276		255	214		366	375		1.72868	1.31266		1.21189	1.91473		Little to No Effect	Moderate Growth Impairment		Little to No Effect	Moderate Growth Impairment		Little to No Effect	Moderate Growth Impairment		Little to No Effect	Moderate Growth Impairment		-0.512418	0.544645		-0.397178	0.659886		1	1		0.858181	1
smc01732	dapD	2,3,4,5-tetrahydropyridine-2,6-carboxylate N-succinyltransferase	195970205	-	891	c0434		36	54		1	1		74	134		1	1		0.10101	0.00224467		0.233446	0.00224467		Large Growth Impairment	Essential		Large Growth Impairment	Essential		Large Growth Impairment	Essential		Moderate Growth Impairment	Essential		1.20859	0		-5.49185	-6.70044		1.53998e-11	9.61515e-14		1.07195e-08	1.0918e-13
smc01731	-	hypothetical protein	15964187	+	900	c0435		1087	1050		763	758		1110	1327		996	978		2.37444	1.69		2.70778	2.19333		Little to No Effect	Moderate Growth Impairment		Little to No Effect	Little to No Effect		Little to No Effect	Moderate Growth Impairment		Little to No Effect	Little to No Effect		0.189519	0.376102		-0.490567	-0.303984		1	1		1	1
smc01730	-	hypothetical protein	15964188	-	777	c0436		1087	1095		1699	1744		1004	1120		1579	1543		2.80824	4.43115		2.73359	4.01802		Little to No Effect	Little to No Effect		Little to No Effect	Little to No Effect		Little to No Effect	Little to No Effect		Little to No Effect	Little to No Effect		-0.0388673	-0.141196		0.658015	0.555687		1	1		1	1
smc01729	-	hypothetical protein	15964189	+	915	c0437		1550	1476		2565	2527		1359	1327		2270	2364		3.3071	5.56503		2.93552	5.06448		Little to No Effect	Little to No Effect		Little to No Effect	Little to No Effect		Little to No Effect	Little to No Effect		Little to No Effect	Little to No Effect		-0.171953	-0.135974		0.75082	0.786799		1	1		1	1
smc01728	ada	transcriptional regulator	15964190	+	1113	c0438		1319	1075		1844	1952		1046	1082		1764	1652		2.15094	3.4106		1.91195	3.06918		Little to No Effect	Little to No Effect		Little to No Effect	Little to No Effect		Little to No Effect	Little to No Effect		Little to No Effect	Little to No Effect		-0.169925	-0.152172		0.665057	0.68281		1	1		1	1
smc01727	-	hypothetical protein	15964191	+	771	c0439		1645	1666		1206	1276		1965	1688		1613	1544		4.29442	3.2192		4.738	4.09468		Little to No Effect	Little to No Effect		Little to No Effect	Little to No Effect		Little to No Effect	Little to No Effect		Little to No Effect	Little to No Effect		0.141815	0.347051		-0.415764	-0.210527		1	1		1	1
smc01726	argB	acetylglutamate kinase	15964192	-	888	c0440		353	359		956	931		133	204		72	81		0.801802	2.125		0.379505	0.172297		Moderate Growth Impairment	Moderate Growth Impairment		Moderate Growth Impairment	Large Growth Impairment		Moderate Growth Impairment	Moderate Growth Impairment		Moderate Growth Impairment	Large Growth Impairment		-1.07913	-3.62449		1.40615	-1.13922		0.0154291	1		3.15541e-06	5.11038e-10
smc01725	-	hypothetical protein	15964193	+	714	c0441		918	898		2203	2081		818	757		2059	2335		2.54342	6		2.20588	6.15406		Little to No Effect	Little to No Effect		Little to No Effect	Little to No Effect		Little to No Effect	Little to No Effect		Little to No Effect	Little to No Effect		-0.205412	0.0365764		1.23819	1.48018		1	1		1	1
smc01724	-	hypothetical protein	15964194	+	495	c0442		796	692		543	514		578	612		606	636		3.00606	2.13535		2.40404	2.50909		Little to No Effect	Moderate Growth Impairment		Little to No Effect	Little to No Effect		Little to No Effect	Moderate Growth Impairment		Little to No Effect	Little to No Effect		-0.322413	0.23269		-0.493399	0.0617036		0.99703	1		1	1
smc01723	-	hypothetical protein	15964195	-	540	c0443		906	754		984	1201		729	728		856	987		3.07407	4.0463		2.69815	3.41296		Little to No Effect	Little to No Effect		Little to No Effect	Little to No Effect		Little to No Effect	Little to No Effect		Little to No Effect	Little to No Effect		-0.188182	-0.245577		0.39645	0.339055		1	0.820563		1	1
smc01722	engB	ribosome biogenesis GTP-binding protein YsxC	15964196	-	654	c0444		12	1		58	73		6	1		31	56		0.0198777	0.200306		0.0107034	0.133028		Essential	Large Growth Impairment		Essential	Large Growth Impairment		Large Growth Impairment	Large Growth Impairment		Large Growth Impairment	Large Growth Impairment		-0.893085	-0.59048		3.33298	3.63559		1.41614e-09	9.8467e-08		3.04759e-08	1.05262e-07
smc01721	-	inner membrane protein translocase component YidC	15964197	-	1788	c0445		1	1		1	2		1	1		1	1		0.00111857	0.00167785		0.00111857	0.00111857		Essential	Essential		Essential	Essential		Essential	Essential		Essential	Essential		0	-0.584963		0.584963	0		6.97e-26	2.52878e-27		4.02922e-22	3.73963e-27
smc01720	rnpA	ribonuclease P	15964198	-	387	c0446		1	1		1	1		1	1		1	1		0.00516796	0.00516796		0.00516796	0.00516796		Essential	Essential		Essential	Essential		Essential	Essential		Essential	Essential		0	0		0	0		9.99715e-06	4.34074e-06		5.92927e-05	4.47368e-06
smc04434	rpmH	50S ribosomal protein L34	15964199	-	135	c0447		12	10		1	1		6	1		1	2		0.162963	0.0148148		0.0518519	0.0222222		Large Growth Impairment	Essential		Large Growth Impairment	Large Growth Impairment		Large Growth Impairment	Essential		Large Growth Impairment	Large Growth Impairment		-1.65208	0.584963		-3.45943	-1.22239		0.221466	0.0327269		0.0813452	0.0322296
smc01719	mcpT	chemoreceptor methyl-accepting chemotaxis transmembrane protein	15964200	+	1998	c0448		3597	4099		4144	3989		3622	4091		4121	4283		3.85185	4.07057		3.86036	4.20621		Little to No Effect	Little to No Effect		Little to No Effect	Little to No Effect		Little to No Effect	Little to No Effect		Little to No Effect	Little to No Effect		0.00318331	0.0472885		0.0796788	0.123784		1	1		1	1
smc01718	-	hypothetical protein	15964201	+	801	c0449		3736	4138		679	676		3904	4805		1045	1123		9.83021	1.69164		10.8727	2.70662		Little to No Effect	Moderate Growth Impairment		Little to No Effect	Little to No Effect		Little to No Effect	Moderate Growth Impairment		Little to No Effect	Little to No Effect		0.14541	0.678072		-2.5388	-2.00614		1	0.711995		1	1
smc01717	merA1	mercuric reductase	15964202	+	1422	c0450		2545	2740		1987	1928		3333	3835		2606	2346		3.7166	2.75316		5.04079	3.48242		Little to No Effect	Little to No Effect		Little to No Effect	Little to No Effect		Little to No Effect	Little to No Effect		Little to No Effect	Little to No Effect		0.439667	0.338999		-0.432891	-0.533559		1	1		1	1
smc01716	-	sensor histidine kinase transmembrane protein	15964203	+	1521	c0451		1958	2186		5029	5319		822	559		174	126		2.72452	6.80342		0.907955	0.197239		Little to No Effect	Growth Improvement		Moderate Growth Impairment	Large Growth Impairment		Little to No Effect	Growth Improvement		Moderate Growth Impairment	Large Growth Impairment		-1.58531	-5.10825		1.32026	-2.20268		1	1		0.474475	1.43259e-07
smc01715	-	hypothetical protein	15964204	-	696	c0452		1583	1266		1950	1735		1137	1275		1847	1771		4.09339	5.29454		3.46552	5.19828		Little to No Effect	Little to No Effect		Little to No Effect	Little to No Effect		Little to No Effect	Little to No Effect		Little to No Effect	Little to No Effect		-0.240226	-0.0264722		0.371209	0.584963		1	1		1	1
smc01714	-	hypothetical protein	15964205	+	489	c0453		1169	1083		1701	1715		792	910		1527	1434		4.60532	6.98569		3.48057	6.05521		Little to No Effect	Growth Improvement		Little to No Effect	Little to No Effect		Little to No Effect	Growth Improvement		Little to No Effect	Little to No Effect		-0.403976	-0.206223		0.601101	0.798853		1	1		1	1
smc01713	-	hypothetical protein	15964206	+	618	c0454		703	811		1348	1504		680	677		1137	1141		2.44984	4.61489		2.19579	3.68608		Little to No Effect	Little to No Effect		Little to No Effect	Little to No Effect		Little to No Effect	Little to No Effect		Little to No Effect	Little to No Effect		-0.157944	-0.324206		0.913609	0.747347		1	1		1	1
smc01712	lldD2	L-lactate dehydrogenase (cytochrome) protein	15964207	+	1212	c0455		1330	1177		1628	1605		1081	994		1462	1476		2.06848	2.66749		1.71205	2.42409		Little to No Effect	Little to No Effect		Little to No Effect	Little to No Effect		Little to No Effect	Little to No Effect		Little to No Effect	Little to No Effect		-0.272851	-0.138039		0.366912	0.501723		1	1		1	1
smc01711	-	hypothetical protein	15964208	+	2724	c0456		3042	3226		4881	4542		2874	3067		4596	4421		2.30103	3.45925		2.18098	3.31021		Little to No Effect	Little to No Effect		Little to No Effect	Little to No Effect		Little to No Effect	Little to No Effect		Little to No Effect	Little to No Effect		-0.0772994	-0.0635389		0.588181	0.601942		1	1		1	1
smc01710	-	hypothetical protein	15964209	+	4833	c0457		10723	11310		8774	8495		9932	10766		9575	10124		4.55887	3.57314		4.28264	4.07594		Little to No Effect	Little to No Effect		Little to No Effect	Little to No Effect		Little to No Effect	Little to No Effect		Little to No Effect	Little to No Effect		-0.0901746	0.189938		-0.351481	-0.071369		1	1		1	1
smc01709	-	signal peptide protein	15964210	+	504	c0458		576	451		758	779		468	419		808	781		2.0377	3.0496		1.75992	3.15278		Little to No Effect	Little to No Effect		Little to No Effect	Little to No Effect		Little to No Effect	Little to No Effect		Little to No Effect	Little to No Effect		-0.21143	0.048002		0.581681	0.841113		1	1		1	1
smc01708	-	hypothetical protein	15964211	+	3876	c0459		5954	7003		7937	7724		7921	7577		8675	9482		3.34288	4.04051		3.99845	4.68447		Little to No Effect	Little to No Effect		Little to No Effect	Little to No Effect		Little to No Effect	Little to No Effect		Little to No Effect	Little to No Effect		0.25835	0.21335		0.273445	0.228444		1	1		1	1
smc01707	-	signal peptide protein	15964212	+	570	c0460		697	654		475	506		640	434		582	533		2.37018	1.72105		1.88421	1.95614		Little to No Effect	Moderate Growth Impairment		Little to No Effect	Moderate Growth Impairment		Little to No Effect	Moderate Growth Impairment		Little to No Effect	Moderate Growth Impairment		-0.331034	0.184719		-0.461703	0.0540497		1	1		1	1
smc01706	-	signal peptide protein	15964213	+	576	c0461		873	821		889	951		895	863		1000	999		2.94097	3.19444		3.05208	3.47049		Little to No Effect	Little to No Effect		Little to No Effect	Little to No Effect		Little to No Effect	Little to No Effect		Little to No Effect	Little to No Effect		0.0535012	0.119573		0.119272	0.185343		1	1		1	1
smc01705	-	hypothetical protein	15964214	-	471	c0462		1094	934		952	878		829	718		959	1002		4.30573	3.88535		3.2845	4.16348		Little to No Effect	Little to No Effect		Little to No Effect	Little to No Effect		Little to No Effect	Little to No Effect		Little to No Effect	Little to No Effect		-0.390584	0.0997459		-0.148214	0.342116		1	1		1	1
smc01704	-	hypothetical protein	15964215	-	678	c0463		1945	1889		577	615		1447	1756		826	753		5.65487	1.75811		4.72419	2.32891		Little to No Effect	Moderate Growth Impairment		Little to No Effect	Little to No Effect		Little to No Effect	Moderate Growth Impairment		Little to No Effect	Little to No Effect		-0.259427	0.405627		-1.68547	-1.02041		1	1		1	1
smc01703	-	hypothetical protein	15964216	-	432	c0464		847	831		474	442		865	966		543	559		3.88426	2.12037		4.23843	2.55093		Little to No Effect	Moderate Growth Impairment		Little to No Effect	Little to No Effect		Little to No Effect	Moderate Growth Impairment		Little to No Effect	Little to No Effect		0.125889	0.266705		-0.873323	-0.732508		1	1		1	1
smc01702	-	oxidoreductase	15964217	-	987	c0465		1144	1524		1417	1307		1386	1457		1438	1480		2.70314	2.75988		2.88045	2.95643		Little to No Effect	Little to No Effect		Little to No Effect	Little to No Effect		Little to No Effect	Little to No Effect		Little to No Effect	Little to No Effect		0.0916554	0.0992532		0.029968	0.0375658		1	1		1	1
smc01701	-	hypothetical protein	15964218	-	585	c0466		1791	1288		1143	1295		1463	1405		1312	1454		5.26325	4.16752		4.90256	4.72821		Little to No Effect	Little to No Effect		Little to No Effect	Little to No Effect		Little to No Effect	Little to No Effect		Little to No Effect	Little to No Effect		-0.102417	0.182103		-0.336764	-0.0522439		1	1		1	1
smc02181	putA	bifunctional proline dehydrogenase/pyrroline-5-carboxylate dehydrogenase	15964219	-	3702	c0467		6230	6270		8939	8907		7820	7335		9436	9249		3.37655	4.82064		4.09373	5.04727		Little to No Effect	Little to No Effect		Little to No Effect	Little to No Effect		Little to No Effect	Little to No Effect		Little to No Effect	Little to No Effect		0.277866	0.0662798		0.513673	0.302087		1	1		1	1
smc02180	-	hypothetical protein	15964220	-	315	c0468		475	502		1148	1006		478	462		991	879		3.10159	6.8381		2.98413	5.93651		Little to No Effect	Growth Improvement		Little to No Effect	Little to No Effect		Little to No Effect	Growth Improvement		Little to No Effect	Little to No Effect		-0.0556978	-0.20398		1.14059	0.992306		1	1		1	1
smc02179	-	hypothetical protein	15964221	-	807	c0469		2305	2432		1823	1789		2500	2499		1933	1936		5.86989	4.47584		6.19455	4.7943		Little to No Effect	Little to No Effect		Little to No Effect	Little to No Effect		Little to No Effect	Little to No Effect		Little to No Effect	Little to No Effect		0.0776659	0.0991628		-0.391176	-0.369679		1	1		1	1
smc02178	-	hypothetical protein	15964222	-	462	c0470		640	576		784	733		637	473		909	831		2.63203	3.28355		2.4026	3.76623		Little to No Effect	Little to No Effect		Little to No Effect	Little to No Effect		Little to No Effect	Little to No Effect		Little to No Effect	Little to No Effect		-0.131584	0.197866		0.319078	0.648528		1	1		1	1
smc02177	-	hypothetical protein	15964223	+	615	c0471		2472	2691		2880	2791		2008	2124		2727	2712		8.39512	9.22114		6.7187	8.8439		Little to No Effect	Growth Improvement		Little to No Effect	Little to No Effect		Little to No Effect	Growth Improvement		Little to No Effect	Little to No Effect		-0.321369	-0.0602617		0.135394	0.396501		1	1		1	1
smc02176	cyaD1	adenylate cyclase transmembrane protein	15964224	-	1872	c0472		5912	5951		2651	2644		6707	6121		3199	3699		6.33707	2.82853		6.85256	3.68483		Little to No Effect	Little to No Effect		Little to No Effect	Little to No Effect		Little to No Effect	Little to No Effect		Little to No Effect	Little to No Effect		0.112827	0.381547		-1.16377	-0.895046		1	1		1	1
smc02175	-	transcriptional regulator	15964225	-	705	c0473		2252	2359		797	921		2132	1689		1086	1302		6.54043	2.43688		5.41986	3.38723		Little to No Effect	Growth Improvement		Little to No Effect	Little to No Effect		Little to No Effect	Growth Improvement		Little to No Effect	Little to No Effect		-0.271129	0.475073		-1.42435	-0.678147		1	1		1	1
smc02174	-	hypothetical protein	15964226	+	438	c0474		838	649		114	120		390	484		127	108		3.39498	0.534247		1.99543	0.53653		Little to No Effect	Large Growth Impairment		Little to No Effect	Moderate Growth Impairment		Little to No Effect	Large Growth Impairment		Little to No Effect	Moderate Growth Impairment		-0.766699	0.00615223		-2.66782	-1.89497		1	0.317496		1	0.321317
smc02173	-	hypothetical protein	15964227	-	429	c0475		603	655		299	319		818	808		514	363		2.9324	1.44056		3.79021	2.04429		Little to No Effect	Moderate Growth Impairment		Little to No Effect	Moderate Growth Impairment		Little to No Effect	Moderate Growth Impairment		Little to No Effect	Moderate Growth Impairment		0.370195	0.50497		-1.02545	-0.890679		1	1		1	1
smc02172	-	transcriptional regulator	15964228	-	1230	c0476		1371	1231		369	387		1359	1307		145	215		2.11545	0.614634		2.16748	0.292683		Little to No Effect	Moderate Growth Impairment		Little to No Effect	Large Growth Impairment		Little to No Effect	Moderate Growth Impairment		Little to No Effect	Large Growth Impairment		0.0350558	-1.07039		-1.78316	-2.88861		1	3.57208e-09		1	6.17992e-08
smc02171	-	periplasmic binding ABC transporter protein	15964229	+	1026	c0477		1933	1961		3877	3711		921	813		2412	2455		3.79532	7.39571		1.69006	4.74366		Little to No Effect	Growth Improvement		Little to No Effect	Little to No Effect		Little to No Effect	Growth Improvement		Little to No Effect	Little to No Effect		-1.16715	-0.640687		0.962467	1.48893		1	1		0.500309	1
smc02170	-	ABC transporter permease	15964230	+	1083	c0478		1476	1646		2508	2501		760	718		1552	1477		2.88273	4.62512		1.36473	2.79686		Little to No Effect	Little to No Effect		Little to No Effect	Little to No Effect		Little to No Effect	Little to No Effect		Little to No Effect	Little to No Effect		-1.07882	-0.725681		0.682052	1.0352		1	1		0.836703	0.43059
smc02169	-	ABC transporter ATP-binding protein	15964231	+	783	c0479		1443	1383		3186	3204		639	681		1608	1723		3.6092	8.16092		1.68582	4.25415		Little to No Effect	Growth Improvement		Little to No Effect	Little to No Effect		Little to No Effect	Growth Improvement		Little to No Effect	Little to No Effect		-1.09822	-0.939861		1.17705	1.33542		1	1		1	1
smc02167	frcK	fructose transport system kinase	15964232	+	621	c0480		708	558		543	516		575	593		738	714		2.03865	1.70531		1.88084	2.33816		Little to No Effect	Moderate Growth Impairment		Little to No Effect	Little to No Effect		Little to No Effect	Moderate Growth Impairment		Little to No Effect	Little to No Effect		-0.116237	0.455339		-0.257575	0.314001		1	1		1	1
smc02166	pyrC	dihydroorotase	15964233	+	1044	c0481		107	33		366	353		1	1		2	1		0.1341	0.688697		0.00191571	0.00287356		Large Growth Impairment	Moderate Growth Impairment		Essential	Essential		Large Growth Impairment	Moderate Growth Impairment		Essential	Essential		-6.12928	-7.90489		2.36056	0.584963		1.72371e-10	0.958351		4.55962e-13	5.36581e-16
smc02165	pyrE	orotate phosphoribosyltransferase	15964234	+	699	c0482		126	84		747	837		1	1		18	19		0.300429	2.26609		0.00286123	0.0529328		Large Growth Impairment	Growth Improvement		Essential	Large Growth Impairment		Large Growth Impairment	Growth Improvement		Essential	Large Growth Impairment		-6.71425	-5.4199		2.91511	4.20945		0.00231997	1		8.28363e-09	1.96392e-09
smc02164	frk	fructokinase	15964235	+	927	c0483		311	313		6	1		31	11		1	3		0.673139	0.00755124		0.0453074	0.00431499		Moderate Growth Impairment	Essential		Large Growth Impairment	Essential		Moderate Growth Impairment	Essential		Large Growth Impairment	Essential		-3.89308	-0.807355		-6.47805	-3.39232		0.000302346	2.58903e-14		3.08917e-10	2.94697e-14
smc02163	pgi	glucose-6-phosphate isomerase	15964236	-	1626	c0484		1	1		1	1		1	1		1	1		0.00123001	0.00123001		0.00123001	0.00123001		Essential	Essential		Essential	Essential		Essential	Essential		Essential	Essential		0	0		0	0		1.52906e-23	7.4386e-25		3.96436e-20	1.06539e-24
smc02162	fadD	long-chain-fatty-acid--CoA ligase	15964237	-	1701	c0485		1696	1513		1974	1876		1549	1367		2084	2007		1.88654	2.26337		1.71429	2.40506		Little to No Effect	Growth Improvement		Little to No Effect	Little to No Effect		Little to No Effect	Growth Improvement		Little to No Effect	Little to No Effect		-0.138133	0.0875951		0.262735	0.488463		1	1		1	1
smc02161	-	transport transmembrane protein	15964238	+	1236	c0486		3029	2891		2712	2663		3880	2951		3233	3351		4.78964	4.34871		5.5267	5.32686		Little to No Effect	Little to No Effect		Little to No Effect	Little to No Effect		Little to No Effect	Little to No Effect		Little to No Effect	Little to No Effect		0.2065	0.2927		-0.139332	-0.0531325		1	1		1	1
smc02160	-	ABC transporter permease	195970204	+	1311	c0487		608	569		620	587		1198	1320		606	697		0.897788	0.920671		1.92067	0.993898		Moderate Growth Impairment	Moderate Growth Impairment		Little to No Effect	Moderate Growth Impairment		Moderate Growth Impairment	Moderate Growth Impairment		Little to No Effect	Moderate Growth Impairment		1.09716	0.110411		0.0363114	-0.950441		0.126917	1		1	1
smc02159	-	hypothetical protein	15964240	+	666	c0488		1161	1461		2020	2048		1285	1506		1920	2067		3.93694	6.10811		4.19069	5.98649		Little to No Effect	Little to No Effect		Little to No Effect	Little to No Effect		Little to No Effect	Little to No Effect		Little to No Effect	Little to No Effect		0.0901144	-0.0290161		0.633652	0.514521		1	1		1	1
smc02158	-	acyltransferase	15964241	+	612	c0489		800	918		1523	1474		897	864		1508	1439		2.80719	4.89706		2.87745	4.81536		Little to No Effect	Little to No Effect		Little to No Effect	Little to No Effect		Little to No Effect	Little to No Effect		Little to No Effect	Little to No Effect		0.0356649	-0.024272		0.802789	0.742852		1	1		1	1
smc02157	-	hypothetical protein	15964242	+	942	c0490		2342	2597		1173	1083		2404	2416		1328	1351		5.2431	2.3949		5.11677	2.84395		Little to No Effect	Growth Improvement		Little to No Effect	Little to No Effect		Little to No Effect	Growth Improvement		Little to No Effect	Little to No Effect		-0.0351858	0.247928		-1.13045	-0.847339		1	1		1	1
smc02156	-	hypothetical protein	15964243	+	798	c0491		1385	1318		1195	1224		1007	957		1191	1177		3.38722	3.03133		2.46115	2.96742		Little to No Effect	Little to No Effect		Little to No Effect	Little to No Effect		Little to No Effect	Little to No Effect		Little to No Effect	Little to No Effect		-0.460767	-0.0307417		-0.160151	0.269874		1	1		1	1
smc02187	-	integrase DNA protein	15964244	+	1209	c0492		1574	1358		1592	1503		1215	1239		1564	1586		2.42514	2.55997		2.02978	2.60546		Little to No Effect	Little to No Effect		Little to No Effect	Little to No Effect		Little to No Effect	Little to No Effect		Little to No Effect	Little to No Effect		-0.25675	0.0254124		0.0780543	0.360217		1	1		1	1
smc02202	-	hypothetical protein	15964245	+	843	c0493		634	689		554	650		471	572		595	667		1.5694	1.42823		1.23725	1.49703		Moderate Growth Impairment	Moderate Growth Impairment		Little to No Effect	Moderate Growth Impairment		Moderate Growth Impairment	Moderate Growth Impairment		Little to No Effect	Moderate Growth Impairment		-0.343074	0.0678765		-0.135978	0.274973		1	1		0.624858	1
smc02201	-	hypothetical protein	15964246	+	198	c0494		241	363		31	36		243	246		46	44		3.05051	0.338384		2.4697	0.454545		Little to No Effect	Large Growth Impairment		Little to No Effect	Large Growth Impairment		Little to No Effect	Large Growth Impairment		Little to No Effect	Large Growth Impairment		-0.304714	0.425764		-3.17232	-2.44184		1	0.872895		1	0.883872
smc02189	-	hypothetical protein	15964247	-	255	c0495		259	257		470	551		357	325		486	492		2.02353	4.00392		2.67451	3.83529		Little to No Effect	Little to No Effect		Little to No Effect	Little to No Effect		Little to No Effect	Little to No Effect		Little to No Effect	Little to No Effect		0.402401	-0.0620765		0.98454	0.520063		1	1		1	1
smc02200	-	hypothetical protein	15964248	-	525	c0496		140	178		224	235		203	157		213	196		0.605714	0.874286		0.685714	0.779048		Moderate Growth Impairment	Moderate Growth Impairment		Moderate Growth Impairment	Moderate Growth Impairment		Moderate Growth Impairment	Moderate Growth Impairment		Moderate Growth Impairment	Moderate Growth Impairment		0.17897	-0.166393		0.529467	0.184104		0.133033	0.145334		0.362002	0.244425
smc02184	-	transcriptional regulator	15964249	+	270	c0497		321	322		241	230		314	310		290	333		2.38148	1.74444		2.31111	2.30741		Little to No Effect	Moderate Growth Impairment		Little to No Effect	Little to No Effect		Little to No Effect	Moderate Growth Impairment		Little to No Effect	Little to No Effect		-0.0432727	0.403505		-0.449092	-0.00231387		1	1		1	1
smc02199	-	hypothetical protein	15964250	+	495	c0498		291	189		75	85		166	227		87	89		0.969697	0.323232		0.793939	0.355556		Moderate Growth Impairment	Large Growth Impairment		Moderate Growth Impairment	Large Growth Impairment		Moderate Growth Impairment	Large Growth Impairment		Moderate Growth Impairment	Large Growth Impairment		-0.288505	0.137504		-1.58496	-1.15895		0.32219	0.362441		0.672628	0.235082
smc02203	-	hypothetical protein	15964251	+	1140	c0499		695	611		720	653		586	450		678	683		1.14561	1.20439		0.908772	1.19386		Moderate Growth Impairment	Moderate Growth Impairment		Moderate Growth Impairment	Moderate Growth Impairment		Moderate Growth Impairment	Moderate Growth Impairment		Moderate Growth Impairment	Moderate Growth Impairment		-0.334131	-0.0126646		0.0721767	0.393643		0.853249	1		0.385765	0.960827
smc02155	-	hypothetical protein	15964252	-	2829	c0500		2537	2609		1975	1925		1812	1816		2037	1924		1.81902	1.37858		1.28243	1.40014		Little to No Effect	Moderate Growth Impairment		Little to No Effect	Moderate Growth Impairment		Little to No Effect	Moderate Growth Impairment		Little to No Effect	Moderate Growth Impairment		-0.504277	0.0223906		-0.399977	0.12669		0.956287	0.484907		0.490482	0.454785
smc02154	-	hypothetical protein	15964253	-	2901	c0501		1423	1370		1870	1865		1135	1128		1646	1463		0.962771	1.28749		0.780076	1.0717		Moderate Growth Impairment	Moderate Growth Impairment		Moderate Growth Impairment	Moderate Growth Impairment		Moderate Growth Impairment	Moderate Growth Impairment		Moderate Growth Impairment	Moderate Growth Impairment		-0.303579	-0.264658		0.419293	0.458214		0.000235373	0.00111859		7.49254e-05	0.000904441
smc04429	-	hypothetical protein	15964254	-	648	c0502		748	818		986	989		687	708		878	974		2.41667	3.04784		2.15278	2.85802		Little to No Effect	Little to No Effect		Little to No Effect	Little to No Effect		Little to No Effect	Little to No Effect		Little to No Effect	Little to No Effect		-0.166819	-0.0927686		0.334768	0.408819		1	1		1	1
smc02153	-	hypothetical protein	15964255	-	1332	c0503		2619	2699		2150	2217		2637	2657		2189	2367		3.99249	3.27853		3.97447	3.42042		Little to No Effect	Little to No Effect		Little to No Effect	Little to No Effect		Little to No Effect	Little to No Effect		Little to No Effect	Little to No Effect		-0.00652558	0.0611252		-0.284241	-0.21659		1	1		1	1
smc02152	-	helicase	15964256	-	3513	c0504		5059	4572		5214	5108		4291	4812		5436	5315		2.74153	2.93823		2.59123	3.06035		Little to No Effect	Little to No Effect		Little to No Effect	Little to No Effect		Little to No Effect	Little to No Effect		Little to No Effect	Little to No Effect		-0.0813435	0.0587483		0.099965	0.240057		1	1		1	1
smc02151	-	hypothetical protein	15964257	-	333	c0505		308	271		376	388		185	230		331	335		1.73874	2.29429		1.24625	2		Little to No Effect	Growth Improvement		Little to No Effect	Moderate Growth Impairment		Little to No Effect	Growth Improvement		Little to No Effect	Moderate Growth Impairment		-0.480452	-0.19805		0.400009	0.682411		1	1		1	1
smc02150	-	hypothetical protein	15964258	-	1011	c0506		1374	1634		1676	1827		1709	1405		1658	1561		2.97527	3.46489		3.08012	3.18398		Little to No Effect	Little to No Effect		Little to No Effect	Little to No Effect		Little to No Effect	Little to No Effect		Little to No Effect	Little to No Effect		0.0499644	-0.121978		0.219786	0.0478436		1	1		1	1
smc02149	-	hypothetical protein	15964259	+	1161	c0507		1697	2165		709	621		3598	3816		1346	1446		3.32644	1.14556		6.38587	2.40482		Little to No Effect	Moderate Growth Impairment		Little to No Effect	Little to No Effect		Little to No Effect	Moderate Growth Impairment		Little to No Effect	Little to No Effect		0.940904	1.06987		-1.53792	-1.40895		1	0.204188		1	0.996318
smc02148	-	hypothetical protein	15964260	-	903	c0508		1293	1199		626	700		1165	1007		945	782		2.75969	1.46844		2.40532	1.91251		Little to No Effect	Moderate Growth Impairment		Little to No Effect	Moderate Growth Impairment		Little to No Effect	Moderate Growth Impairment		Little to No Effect	Moderate Growth Impairment		-0.19828	0.381187		-0.910223	-0.330756		1	1		1	1
smc02147	phoR	phosphate regulon sensor histidine kinase transmembrane protein	15964261	+	1263	c0509		3411	3648		2577	2634		2759	2987		2656	2876		5.58907	4.12589		4.54949	4.38005		Little to No Effect	Little to No Effect		Little to No Effect	Little to No Effect		Little to No Effect	Little to No Effect		Little to No Effect	Little to No Effect		-0.296906	0.0862409		-0.437904	-0.0547568		1	1		1	1
smc02146	-	phosphate-binding periplasmic protein	15964262	+	1035	c0510		401	333		809	637		196	180		285	315		0.709179	1.3971		0.363285	0.57971		Moderate Growth Impairment	Moderate Growth Impairment		Moderate Growth Impairment	Moderate Growth Impairment		Moderate Growth Impairment	Moderate Growth Impairment		Moderate Growth Impairment	Moderate Growth Impairment		-0.965047	-1.26903		0.978216	0.67423		0.000208294	0.272904		0.00024721	8.14813e-06
smc02145	-	signal peptide protein	15964263	+	606	c0511		186	202		612	647		89	96		173	153		0.640264	2.07756		0.305281	0.537954		Moderate Growth Impairment	Moderate Growth Impairment		Moderate Growth Impairment	Moderate Growth Impairment		Moderate Growth Impairment	Moderate Growth Impairment		Moderate Growth Impairment	Moderate Growth Impairment		-1.06853	-1.94933		1.69815	0.817347		0.0335629	1		0.00545969	0.126277
smc02144	pstC	phosphate ABC transporter permease	15964264	+	912	c0512		444	358		857	935		240	330		224	340		0.879386	1.96491		0.625	0.618421		Moderate Growth Impairment	Moderate Growth Impairment		Moderate Growth Impairment	Moderate Growth Impairment		Moderate Growth Impairment	Moderate Growth Impairment		Moderate Growth Impairment	Moderate Growth Impairment		-0.49264	-1.6678		1.1599	-0.0152668		0.0106364	1		0.00540297	0.000380575
smc02143	pstA	phosphate ABC transporter permease	15964265	+	1323	c0513		426	643		1458	1403		325	382		146	168		0.808012	2.16251		0.534392	0.237339		Moderate Growth Impairment	Moderate Growth Impairment		Moderate Growth Impairment	Large Growth Impairment		Moderate Growth Impairment	Moderate Growth Impairment		Moderate Growth Impairment	Large Growth Impairment		-0.59648	-3.18768		1.42026	-1.17095		0.0198558	1		2.17941e-05	0.000313425
smc02142	pstB	phosphate transporter ATP-binding protein	15964266	+	816	c0514		101	92		178	130		75	117		29	13		0.23652	0.377451		0.235294	0.0514706		Large Growth Impairment	Large Growth Impairment		Large Growth Impairment	Large Growth Impairment		Large Growth Impairment	Large Growth Impairment		Moderate Growth Impairment	Large Growth Impairment		-0.00749454	-2.87447		0.67433	-2.19265		5.28887e-05	0.011818		3.56617e-06	5.42094e-10
smc02141	phoU	phosphate transporter PhoU	15964267	+	714	c0515		14	14		29	24		8	10		23	33		0.0392157	0.0742297		0.0252101	0.0784314		Large Growth Impairment	Large Growth Impairment		Large Growth Impairment	Large Growth Impairment		Large Growth Impairment	Large Growth Impairment		Large Growth Impairment	Large Growth Impairment		-0.63743	0.0794345		0.920566	1.63743		4.48379e-09	4.69074e-11		1.08805e-07	1.22031e-09
smc02140	phoB	phosphate regulon transcriptional regulatory protein	15964268	+	684	c0516		1122	1078		2118	2092		1157	1174		2091	2122		3.21637	6.15497		3.40789	6.15936		Little to No Effect	Little to No Effect		Little to No Effect	Little to No Effect		Little to No Effect	Little to No Effect		Little to No Effect	Little to No Effect		0.0834455	0.00102768		0.936317	0.853899		1	1		1	1
smc02139	-	hypothetical protein	15964269	-	522	c0517		1	1		1	1		1	1		1	1		0.00383142	0.00383142		0.00383142	0.00383142		Essential	Essential		Essential	Essential		Essential	Essential		Essential	Essential		0	0		0	0		1.1131e-07	3.7726e-08		1.28146e-06	3.96714e-08
smc02138	argD	acetylornithine transaminase	15964270	+	1200	c0518		947	852		887	873		125	199		1	2		1.49917	1.46667		0.27	0.0025		Moderate Growth Impairment	Moderate Growth Impairment		Moderate Growth Impairment	Essential		Moderate Growth Impairment	Moderate Growth Impairment		Moderate Growth Impairment	Essential		-2.47313	-9.1964		-0.0316198	-6.75489		0.256122	0.0398477		3.0669e-06	2.46018e-18
smc02137	argF1	ornithine carbamoyltransferase	15964271	+	912	c0519		9	2		780	840		1	1		1	21		0.0120614	1.77632		0.00219298	0.0241228		Essential	Moderate Growth Impairment		Essential	Large Growth Impairment		Large Growth Impairment	Moderate Growth Impairment		Essential	Large Growth Impairment		-2.45943	-6.20235		7.20235	3.45943		7.93669e-12	0.00406099		2.01938e-11	5.26555e-14
smc02136	hslO	Hsp33-like chaperonin	15964272	+	993	c0520		1306	1316		1386	1164		2002	1917		1053	1177		2.64048	2.56798		3.94663	2.24572		Little to No Effect	Little to No Effect		Little to No Effect	Little to No Effect		Little to No Effect	Little to No Effect		Little to No Effect	Little to No Effect		0.579818	-0.193454		-0.0401704	-0.813442		1	1		1	1
smc02135	apaG	ApaG protein	15964273	-	393	c0521		464	415		319	322		300	288		387	532		2.23664	1.63104		1.49618	2.33842		Little to No Effect	Moderate Growth Impairment		Little to No Effect	Little to No Effect		Little to No Effect	Moderate Growth Impairment		Little to No Effect	Little to No Effect		-0.580047	0.519741		-0.455539	0.644249		1	1		0.602986	1
smc02134	-	hypothetical protein	15964274	+	612	c0522		1321	1735		1730	1933		1388	1557		1568	1477		4.99346	5.98529		4.81209	4.97549		Little to No Effect	Little to No Effect		Little to No Effect	Little to No Effect		Little to No Effect	Little to No Effect		Little to No Effect	Little to No Effect		-0.0533769	-0.266583		0.261381	0.0481746		1	1		1	1
smc02217	metZ	O-succinylhomoserine sulfhydrylase	15964275	-	1185	c0523		2595	2701		1787	1761		18	5		7	8		4.4692	2.99409		0.0194093	0.0126582		Little to No Effect	Little to No Effect		Large Growth Impairment	Essential		Little to No Effect	Little to No Effect		Large Growth Impairment	Essential		-7.84713	-7.8859		-0.577897	-0.616671		1	1		2.56048e-13	1.55586e-16
smc02218	-	2'-deoxycytidine 5'-triphosphate deaminase	15964276	+	1098	c0524		1	1		23	23		1	1		67	30		0.00182149	0.0418944		0.00182149	0.0883424		Essential	Large Growth Impairment		Essential	Large Growth Impairment		Essential	Large Growth Impairment		Essential	Large Growth Impairment		0	1.07635		4.52356	5.59991		5.44438e-16	4.07245e-11		9.95434e-14	2.99447e-10
smc02219	-	amino acid-binding periplasmic protein	195970203	+	924	c0525		856	684		1711	2351		638	653		1146	934		1.66667	4.3961		1.39719	2.25108		Little to No Effect	Little to No Effect		Little to No Effect	Little to No Effect		Little to No Effect	Little to No Effect		Little to No Effect	Little to No Effect		-0.254441	-0.965607		1.39926	0.688095		0.0513365	1		0.0647762	0.713487
smc02220	-	hypothetical protein	15964278	-	813	c0526		704	831		1656	1725		691	631		1407	1323		1.88807	4.15867		1.62608	3.35793		Little to No Effect	Little to No Effect		Little to No Effect	Little to No Effect		Little to No Effect	Little to No Effect		Little to No Effect	Little to No Effect		-0.215516	-0.308549		1.13921	1.04618		1	1		1	1
smc02221	-	hypothetical protein	15964279	-	411	c0527		479	558		841	935		578	338		837	847		2.52311	4.32117		2.22871	4.09732		Little to No Effect	Little to No Effect		Little to No Effect	Little to No Effect		Little to No Effect	Little to No Effect		Little to No Effect	Little to No Effect		-0.178996	-0.0767394		0.776216	0.878473		1	1		1	1
smc02222	-	hypothetical protein	15964280	-	807	c0528		930	685		666	601		928	811		696	716		2.00124	1.57001		2.15489	1.74969		Little to No Effect	Moderate Growth Impairment		Little to No Effect	Moderate Growth Impairment		Little to No Effect	Moderate Growth Impairment		Little to No Effect	Moderate Growth Impairment		0.106724	0.156324		-0.350118	-0.300518		0.68618	1		0.356599	1
smc02223	-	transcriptional regulator	15964281	-	657	c0529		1658	1487		1697	1822		1466	1471		1743	1884		4.78691	5.35616		4.47032	5.52055		Little to No Effect	Little to No Effect		Little to No Effect	Little to No Effect		Little to No Effect	Little to No Effect		Little to No Effect	Little to No Effect		-0.0987168	0.0436112		0.162105	0.304433		1	1		1	1
smc02224	chaA	calcium/proton antiporter transmembrane protein	15964282	+	1086	c0530		1801	1620		1277	1387		1605	1600		1386	1537		3.15009	2.45304		2.9512	2.69153		Little to No Effect	Growth Improvement		Little to No Effect	Little to No Effect		Little to No Effect	Growth Improvement		Little to No Effect	Little to No Effect		-0.0940937	0.133856		-0.360824	-0.132875		1	1		1	1
smc02225	-	hypothetical protein	15964283	-	528	c0531		413	368		815	887		419	341		679	651		1.47917	3.22348		1.43939	2.51894		Moderate Growth Impairment	Little to No Effect		Little to No Effect	Little to No Effect		Moderate Growth Impairment	Little to No Effect		Little to No Effect	Little to No Effect		-0.0393231	-0.355805		1.12384	0.807355		0.812121	1		0.693355	1
smc02226	-	hypothetical protein	15964284	+	474	c0532		432	345		197	208		330	381		284	281		1.63924	0.85443		1.5	1.19198		Moderate Growth Impairment	Moderate Growth Impairment		Little to No Effect	Moderate Growth Impairment		Little to No Effect	Moderate Growth Impairment		Little to No Effect	Moderate Growth Impairment		-0.128065	0.480329		-0.939993	-0.331599		1	1		1	1
smc02227	fadB	fatty oxidation complex enoyl-COA hydratase/3-hydroxyacyl-COA dehydrogenase/3-hydroxybutyryl-COA epimerase	15964285	-	2214	c0533		2141	2205		1170	1116		2448	2978		2298	2105		1.96296	1.03252		2.45077	1.98871		Little to No Effect	Moderate Growth Impairment		Little to No Effect	Moderate Growth Impairment		Little to No Effect	Moderate Growth Impairment		Little to No Effect	Moderate Growth Impairment		0.320201	0.945661		-0.926863	-0.301402		0.98766	0.0785943		1	1
smc02228	fadA	acetyl-CoA acetyltransferase	15964286	-	1209	c0534		1464	1265		1027	1051		1198	1399		1588	1659		2.25724	1.71878		2.14806	2.68569		Little to No Effect	Moderate Growth Impairment		Little to No Effect	Little to No Effect		Little to No Effect	Moderate Growth Impairment		Little to No Effect	Little to No Effect		-0.0715264	0.643912		-0.393177	0.322261		1	1		1	1
smc02229	-	acyl-CoA dehydrogenase	15964287	-	1797	c0535		2462	2434		2978	2909		3531	3706		3223	2919		2.72454	3.27602		4.02727	3.41792		Little to No Effect	Little to No Effect		Little to No Effect	Little to No Effect		Little to No Effect	Little to No Effect		Little to No Effect	Little to No Effect		0.563788	0.0611759		0.265929	-0.236683		1	1		1	1
smc02230	-	hypothetical protein	15964288	+	2883	c0536		5120	4567		1153	1212		13171	12963		1414	1383		3.36004	0.820326		9.06486	0.97017		Little to No Effect	Moderate Growth Impairment		Little to No Effect	Moderate Growth Impairment		Little to No Effect	Moderate Growth Impairment		Little to No Effect	Moderate Growth Impairment		1.43181	0.24204		-2.03421	-3.22398		1	1.30425e-15		1	1.31971e-09
smc02231	-	hypothetical protein	15964289	+	690	c0537		698	611		1050	1090		642	727		1053	986		1.8971	3.10145		1.98406	2.95507		Little to No Effect	Little to No Effect		Little to No Effect	Little to No Effect		Little to No Effect	Little to No Effect		Little to No Effect	Little to No Effect		0.0646573	-0.069749		0.709146	0.574739		1	1		1	1
smc02232	-	hypothetical protein	15964290	+	927	c0538		1508	1305		2	7		1458	1110		44	57		3.03452	0.00970874		2.77023	0.108954		Little to No Effect	Essential		Little to No Effect	Large Growth Impairment		Little to No Effect	Large Growth Impairment		Little to No Effect	Large Growth Impairment		-0.131464	3.48829		-8.28797	-4.66822		1	2.58903e-14		1	4.43009e-08
smc02234	-	hypothetical protein	15964291	+	804	c0539		862	868		9	3		1222	1267		63	56		2.15174	0.0149254		3.09577	0.14801		Little to No Effect	Essential		Little to No Effect	Large Growth Impairment		Little to No Effect	Large Growth Impairment		Little to No Effect	Large Growth Impairment		0.524794	3.30986		-7.17159	-4.38653		1	5.18039e-11		1	0.000229033
smc02235	-	transcriptional regulator	15964292	+	237	c0540		117	128		179	204		154	131		218	246		1.03376	1.61603		1.20253	1.95781		Moderate Growth Impairment	Moderate Growth Impairment		Little to No Effect	Moderate Growth Impairment		Moderate Growth Impairment	Moderate Growth Impairment		Little to No Effect	Moderate Growth Impairment		0.21818	0.27678		0.644563	0.703163		1	1		1	1
smc02236	-	hypothetical protein	15964293	-	729	c0541		1169	1197		711	901		914	891		820	918		3.24554	2.21125		2.47599	2.38409		Little to No Effect	Growth Improvement		Little to No Effect	Little to No Effect		Little to No Effect	Growth Improvement		Little to No Effect	Little to No Effect		-0.390451	0.108576		-0.553598	-0.0545708		1	1		1	1
smc02237	-	ATP-dependent helicase	15964294	-	2550	c0542		6383	7325		6023	5875		6811	5974		6768	6651		5.37569	4.66588		5.01373	5.26235		Little to No Effect	Little to No Effect		Little to No Effect	Little to No Effect		Little to No Effect	Little to No Effect		Little to No Effect	Little to No Effect		-0.100566	0.173558		-0.204299	0.069825		1	1		1	1
smc02238	-	hypothetical protein	15964295	+	507	c0543		664	478		1513	1460		560	533		1576	1430		2.25247	5.86391		2.15582	5.92899		Little to No Effect	Little to No Effect		Little to No Effect	Little to No Effect		Little to No Effect	Little to No Effect		Little to No Effect	Little to No Effect		-0.0632692	0.0159255		1.38036	1.45955		1	1		1	1
smc02239	-	hypothetical protein	15964296	+	462	c0544		1361	1329		1042	1095		1401	1255		1230	1294		5.82251	4.62554		5.74892	5.4632		Little to No Effect	Little to No Effect		Little to No Effect	Little to No Effect		Little to No Effect	Little to No Effect		Little to No Effect	Little to No Effect		-0.018351	0.240125		-0.332019	-0.0735432		1	1		1	1
smc02240	-	hypothetical protein	15964297	-	636	c0545		1395	1120		685	761		1085	1282		711	720		3.9544	2.27358		3.7217	2.25		Little to No Effect	Growth Improvement		Little to No Effect	Little to No Effect		Little to No Effect	Growth Improvement		Little to No Effect	Little to No Effect		-0.0874987	-0.0150439		-0.798491	-0.726036		1	1		1	1
smc02241	-	hypothetical protein	15964298	-	939	c0546		2477	3101		2622	2499		3456	3359		2761	2993		5.94036	5.45367		7.25772	6.1278		Little to No Effect	Little to No Effect		Little to No Effect	Little to No Effect		Little to No Effect	Little to No Effect		Little to No Effect	Little to No Effect		0.288966	0.16814		-0.123322	-0.244148		1	1		1	1
smc02242	-	hypothetical protein	15964299	+	399	c0547		202	169		287	263		193	184		250	293		0.929825	1.37845		0.944862	1.3609		Moderate Growth Impairment	Moderate Growth Impairment		Moderate Growth Impairment	Moderate Growth Impairment		Moderate Growth Impairment	Moderate Growth Impairment		Moderate Growth Impairment	Moderate Growth Impairment		0.0231453	-0.0184794		0.568012	0.526388		1	0.341156		1	0.99381
smc02243	-	hypothetical protein	15964300	+	504	c0548		304	466		313	347		529	354		380	460		1.52778	1.30952		1.75198	1.66667		Moderate Growth Impairment	Moderate Growth Impairment		Little to No Effect	Moderate Growth Impairment		Moderate Growth Impairment	Moderate Growth Impairment		Little to No Effect	Moderate Growth Impairment		0.197555	0.347923		-0.222392	-0.0720241		0.954107	1		1	1
smc02244	dinF	transmembrane protein	15964301	+	1368	c0549		1616	1740		2584	2385		1611	1572		2876	3009		2.45322	3.63231		2.32675	4.3019		Little to No Effect	Little to No Effect		Little to No Effect	Little to No Effect		Little to No Effect	Little to No Effect		Little to No Effect	Little to No Effect		-0.0763556	0.244087		0.566213	0.886655		1	1		1	1
smc02245	pyrD	dihydroorotate dehydrogenase 2	15964302	-	1089	c0550		105	105		1516	1424		1	1		3	2		0.192837	2.69972		0.00183655	0.00459137		Large Growth Impairment	Little to No Effect		Essential	Essential		Large Growth Impairment	Little to No Effect		Essential	Essential		-6.71425	-9.19967		3.80735	1.32193		1.04377e-08	1		1.2435e-13	1.13413e-16
smc02246	-	hypothetical protein	15964303	-	348	c0551		222	261		235	314		123	205		187	190		1.38793	1.57759		0.942529	1.08333		Moderate Growth Impairment	Moderate Growth Impairment		Moderate Growth Impairment	Moderate Growth Impairment		Moderate Growth Impairment	Moderate Growth Impairment		Moderate Growth Impairment	Moderate Growth Impairment		-0.558327	-0.542242		0.184783	0.200869		1	0.253569		0.624009	0.661597
smc02247	-	signal peptide protein	15964304	+	438	c0552		230	189		100	78		165	195		114	135		0.956621	0.406393		0.821918	0.568493		Moderate Growth Impairment	Large Growth Impairment		Moderate Growth Impairment	Moderate Growth Impairment		Moderate Growth Impairment	Large Growth Impairment		Moderate Growth Impairment	Moderate Growth Impairment		-0.218953	0.484269		-1.23507	-0.531851		0.793515	0.317496		0.566049	0.321317
smc02248	-	transcriptional regulator	15964305	+	648	c0553		1362	1276		762	773		1319	1258		1018	814		4.07099	2.36883		3.97685	2.82716		Little to No Effect	Growth Improvement		Little to No Effect	Little to No Effect		Little to No Effect	Growth Improvement		Little to No Effect	Little to No Effect		-0.033752	0.255181		-0.781206	-0.492273		1	1		1	1
smc02249	-	sensory transduction histidine kinase transmembrane protein	15964306	-	3507	c0554		6821	7160		5290	5255		6585	5801		6049	5907		3.9866	3.00684		3.53179	3.40918		Little to No Effect	Little to No Effect		Little to No Effect	Little to No Effect		Little to No Effect	Little to No Effect		Little to No Effect	Little to No Effect		-0.174757	0.181176		-0.406908	-0.0509755		1	1		1	1
smc02250	mscL	large-conductance mechanosensitive channel	15964307	+	429	c0555		541	440		455	401		515	373		446	426		2.28671	1.99534		2.06993	2.03263		Little to No Effect	Moderate Growth Impairment		Little to No Effect	Moderate Growth Impairment		Little to No Effect	Moderate Growth Impairment		Little to No Effect	Moderate Growth Impairment		-0.143693	0.0267173		-0.196642	-0.0262315		1	0.748789		1	0.545943
smc02251	-	aspartate aminotransferase	15964308	+	1167	c0556		1759	1591		1322	1421		1476	1414		1395	1379		2.87061	2.35047		2.47644	2.37704		Little to No Effect	Growth Improvement		Little to No Effect	Little to No Effect		Little to No Effect	Growth Improvement		Little to No Effect	Little to No Effect		-0.213092	0.0162132		-0.288406	-0.0591017		1	1		1	1
smc02252	galE	UDP-glucose 4-epimerase	15964309	+	1029	c0557		1608	1462		733	707		1433	1264		796	771		2.98348	1.39942		2.62099	1.52284		Little to No Effect	Moderate Growth Impairment		Little to No Effect	Moderate Growth Impairment		Little to No Effect	Moderate Growth Impairment		Little to No Effect	Moderate Growth Impairment		-0.186883	0.121936		-1.09217	-0.78335		1	1		1	1
smc02253	pchB	salicylate biosynthesis protein	15964310	-	306	c0558		121	132		170	155		55	84		165	161		0.826797	1.06209		0.454248	1.06536		Moderate Growth Impairment	Moderate Growth Impairment		Moderate Growth Impairment	Moderate Growth Impairment		Moderate Growth Impairment	Moderate Growth Impairment		Moderate Growth Impairment	Moderate Growth Impairment		-0.864053	0.00443225		0.361302	1.22979		0.362705	0.490968		0.215625	0.496065
smc02254	qxtB	quinol oxidase subunit II transmembrane protein	15964311	-	1005	c0559		434	285		1	1		723	737		2	1		0.715423	0.00199005		1.45274	0.00298507		Moderate Growth Impairment	Essential		Little to No Effect	Essential		Moderate Growth Impairment	Essential		Little to No Effect	Essential		1.0219	0.584963		-8.48985	-8.92679		0.015279	1.69682e-15		0.854723	1.99577e-15
smc02255	qxtA	quinol oxidase subunit I transmembrane protein	15964312	-	1482	c0560		767	728		6	12		1539	1316		16	4		1.00877	0.0121457		1.92645	0.0134953		Moderate Growth Impairment	Essential		Little to No Effect	Essential		Moderate Growth Impairment	Large Growth Impairment		Little to No Effect	Essential		0.933345	0.152003		-6.376	-7.15735		0.0404455	5.07224e-21		0.589567	6.95609e-21
smc02256	hipO2	hippurate hydrolase	195970202	-	1182	c0561		3083	2989		2526	2243		3805	3537		2977	2964		5.13706	4.03469		6.21151	5.02623		Little to No Effect	Little to No Effect		Little to No Effect	Little to No Effect		Little to No Effect	Little to No Effect		Little to No Effect	Little to No Effect		0.274001	0.317019		-0.348485	-0.305467		1	1		1	1
smc02257	-	ABC transporter permease	15964314	-	825	c0562		2790	2702		1696	1803		2566	2649		1484	1553		6.65697	4.24121		6.32121	3.68121		Little to No Effect	Little to No Effect		Little to No Effect	Little to No Effect		Little to No Effect	Little to No Effect		Little to No Effect	Little to No Effect		-0.0746644	-0.204296		-0.650389	-0.78002		1	1		1	1
smc02258	-	ABC transporter permease	15964315	-	726	c0563		1835	1828		1437	1519		1628	1645		1182	1253		5.04545	4.07163		4.50826	3.35399		Little to No Effect	Little to No Effect		Little to No Effect	Little to No Effect		Little to No Effect	Little to No Effect		Little to No Effect	Little to No Effect		-0.162412	-0.279724		-0.309379	-0.426692		1	1		1	1
smc02259	-	periplasmic binding ABC transporter protein	15964316	-	783	c0564		1984	1953		1782	1757		1767	1558		1701	1474		5.0281	4.5198		4.24649	4.05492		Little to No Effect	Little to No Effect		Little to No Effect	Little to No Effect		Little to No Effect	Little to No Effect		Little to No Effect	Little to No Effect		-0.243742	-0.156585		-0.153755	-0.0665977		1	1		1	1
smc02260	-	ABC transporter ATP-binding protein	15964317	-	855	c0565		892	946		799	754		815	809		870	817		2.14971	1.81637		1.89942	1.9731		Little to No Effect	Moderate Growth Impairment		Little to No Effect	Moderate Growth Impairment		Little to No Effect	Moderate Growth Impairment		Little to No Effect	Moderate Growth Impairment		-0.178585	0.119402		-0.243079	0.0549083		1	0.887576		1	1
smc02261	-	transcriptional regulator	15964318	+	615	c0566		812	866		553	642		877	955		667	640		2.72846	1.94309		2.97886	2.1252		Little to No Effect	Moderate Growth Impairment		Little to No Effect	Little to No Effect		Little to No Effect	Moderate Growth Impairment		Little to No Effect	Little to No Effect		0.126677	0.129249		-0.489732	-0.48716		1	1		1	1
smc02262	-	aminotransferase	15964319	+	1191	c0567		2293	2169		3010	2953		2091	1801		2982	2628		3.74643	5.00672		3.26784	4.71033		Little to No Effect	Little to No Effect		Little to No Effect	Little to No Effect		Little to No Effect	Little to No Effect		Little to No Effect	Little to No Effect		-0.197179	-0.0880376		0.418348	0.527489		1	1		1	1
smc02263	ilvB1	hypothetical protein	15964320	+	1614	c0568		2953	2933		2393	2449		3057	2780		2284	2018		3.64684	3		3.61648	2.66543		Little to No Effect	Little to No Effect		Little to No Effect	Little to No Effect		Little to No Effect	Little to No Effect		Little to No Effect	Little to No Effect		-0.0120605	-0.170596		-0.281684	-0.44022		1	1		1	1
smc02264	-	hypothetical protein	15964321	+	393	c0569		273	341		598	629		286	285		687	672		1.56234	3.12214		1.45293	3.45802		Moderate Growth Impairment	Little to No Effect		Little to No Effect	Little to No Effect		Moderate Growth Impairment	Little to No Effect		Little to No Effect	Little to No Effect		-0.104748	0.14741		0.998825	1.25098		0.302052	1		0.387989	1
smc02265	secD2	preprotein translocase subunit SecD/SecF	15964322	+	2535	c0570		8	7		44	22		2	8		43	34		0.00591716	0.0260355		0.00394477	0.0303748		Essential	Large Growth Impairment		Essential	Large Growth Impairment		Essential	Large Growth Impairment		Essential	Large Growth Impairment		-0.584963	0.222392		2.1375	2.94486		9.29597e-35	3.28613e-35		2.70614e-31	6.45539e-35
smc02266	-	hypothetical protein	15964323	+	219	c0571		68	32		39	42		71	87		62	54		0.456621	0.369863		0.721461	0.52968		Moderate Growth Impairment	Large Growth Impairment		Moderate Growth Impairment	Moderate Growth Impairment		Moderate Growth Impairment	Large Growth Impairment		Moderate Growth Impairment	Moderate Growth Impairment		0.659925	0.518131		-0.304006	-0.4458		0.234332	0.67132		0.181658	0.38138
smc02267	-	hypothetical protein	15964324	+	456	c0572		761	647		280	318		580	520		146	200		3.08772	1.3114		2.41228	0.758772		Little to No Effect	Moderate Growth Impairment		Little to No Effect	Moderate Growth Impairment		Little to No Effect	Moderate Growth Impairment		Little to No Effect	Moderate Growth Impairment		-0.356144	-0.789373		-1.23543	-1.66866		1	1		1	1
smc02268	kpsF3	capsule expression protein	15964325	+	1014	c0573		3160	2874		1	1		2754	2548		2	4		5.95069	0.00197239		5.2288	0.00591716		Little to No Effect	Essential		Little to No Effect	Essential		Little to No Effect	Essential		Little to No Effect	Essential		-0.186578	1.58496		-11.5589	-9.78736		1	1.31125e-15		1	1.54065e-15
smc02269	rkpJ	capsular polysaccharide biosynthesis/export protein	15964326	-	1326	c0574		1230	1235		712	630		1111	1088		1055	1052		1.85897	1.01207		1.65837	1.58899		Little to No Effect	Moderate Growth Impairment		Little to No Effect	Moderate Growth Impairment		Little to No Effect	Moderate Growth Impairment		Little to No Effect	Moderate Growth Impairment		-0.16474	0.650806		-0.877203	-0.0616573		0.955296	0.870471		0.738309	1
smc02270	rkpI	capsular polysaccharide biosynthesis\export transmembrane protein	15964327	-	1617	c0575		2205	2176		978	1063		2216	2108		1006	964		2.70934	1.26221		2.67409	1.21831		Little to No Effect	Moderate Growth Impairment		Little to No Effect	Moderate Growth Impairment		Little to No Effect	Moderate Growth Impairment		Little to No Effect	Moderate Growth Impairment		-0.0188937	-0.0510806		-1.10198	-1.13417		0.978925	0.375114		1	0.49093
smc02271	rkpH	ribitol type dehydrogenase	15964328	-	804	c0576		1744	1663		1008	1139		1836	1926		1132	1132		4.23756	2.6704		4.6791	2.81592		Little to No Effect	Little to No Effect		Little to No Effect	Little to No Effect		Little to No Effect	Little to No Effect		Little to No Effect	Little to No Effect		0.142998	0.0765518		-0.66618	-0.732626		1	1		1	1
smc02272	rkpG	acyl-transferase transferase	15964329	-	1416	c0577		3550	3067		529	605		4060	3676		573	645		4.67302	0.800847		5.46328	0.860169		Little to No Effect	Moderate Growth Impairment		Little to No Effect	Moderate Growth Impairment		Little to No Effect	Moderate Growth Impairment		Little to No Effect	Moderate Growth Impairment		0.225411	0.103093		-2.54476	-2.66707		1	0.202723		1	0.215369
smc02273	rkpA	fatty acid synthase transmembrane protein	15964330	-	7515	c0578		22780	20425		6724	6504		29248	29878		7234	7791		5.74917	1.76021		7.86773	1.99933		Little to No Effect	Moderate Growth Impairment		Little to No Effect	Moderate Growth Impairment		Little to No Effect	Moderate Growth Impairment		Little to No Effect	Moderate Growth Impairment		0.452594	0.18377		-1.7076	-1.97643		1	1		1	1
smc02274	rkpU	capsule polysaccharide exporter protein	195970201	+	1224	c0579		748	771		1410	1410		890	1182		1704	1829		1.24101	2.30392		1.69281	2.88644		Moderate Growth Impairment	Growth Improvement		Little to No Effect	Little to No Effect		Moderate Growth Impairment	Growth Improvement		Little to No Effect	Little to No Effect		0.447902	0.325199		0.892573	0.76987		0.0701264	1		0.285887	1
smc02275	pncA	pyrazinamidase/nicotinamidase (Includes: pyrazinamidase, nicotinamidase) protein	15964332	+	636	c0580		1518	1550		1266	1371		1184	1245		1761	1764		4.8239	4.14623		3.81918	5.54245		Little to No Effect	Little to No Effect		Little to No Effect	Little to No Effect		Little to No Effect	Little to No Effect		Little to No Effect	Little to No Effect		-0.336936	0.418726		-0.218401	0.537261		1	1		1	1
smc02276	pncB	nicotinate phosphoribosyltransferase	15964333	+	1305	c0581		1017	1235		1878	1903		1230	1437		1052	942		1.72567	2.89732		2.04368	1.52797		Little to No Effect	Little to No Effect		Little to No Effect	Moderate Growth Impairment		Little to No Effect	Little to No Effect		Little to No Effect	Moderate Growth Impairment		0.244011	-0.923102		0.747561	-0.419552		1	1		1	0.0630376
smc02277	-	hypothetical protein	15964334	+	213	c0582		436	328		503	546		207	416		425	379		3.58685	4.92488		2.92488	3.77465		Little to No Effect	Little to No Effect		Little to No Effect	Little to No Effect		Little to No Effect	Little to No Effect		Little to No Effect	Little to No Effect		-0.29434	-0.383747		0.45737	0.367963		1	0.733612		1	1
smc02278	-	hypothetical protein	15964335	-	153	c0583		294	311		112	124		185	273		122	117		3.95425	1.54248		2.99346	1.56209		Little to No Effect	Moderate Growth Impairment		Little to No Effect	Moderate Growth Impairment		Little to No Effect	Moderate Growth Impairment		Little to No Effect	Moderate Growth Impairment		-0.401588	0.0182238		-1.35815	-0.938337		1	1		1	1
smc02279	-	signal peptide protein	15964336	+	378	c0584		90	108		84	165		116	115		212	188		0.52381	0.65873		0.611111	1.0582		Moderate Growth Impairment	Moderate Growth Impairment		Moderate Growth Impairment	Moderate Growth Impairment		Moderate Growth Impairment	Moderate Growth Impairment		Moderate Growth Impairment	Moderate Growth Impairment		0.222392	0.683854		0.330645	0.792107		0.223846	1		0.459192	1
smc02280	-	hypothetical protein	15964337	+	270	c0585		452	608		587	520		510	493		707	808		3.92593	4.1		3.71481	5.61111		Little to No Effect	Little to No Effect		Little to No Effect	Little to No Effect		Little to No Effect	Little to No Effect		Little to No Effect	Little to No Effect		-0.0797427	0.452663		0.062591	0.594996		1	1		1	1
smc02281	-	hypothetical protein	15964338	+	1446	c0586		3042	3061		2284	2076		2631	2873		3015	2862		4.22061	3.01521		3.80636	4.06432		Little to No Effect	Little to No Effect		Little to No Effect	Little to No Effect		Little to No Effect	Little to No Effect		Little to No Effect	Little to No Effect		-0.149038	0.430752		-0.48519	0.0945994		1	1		1	1
smc02282	-	copper-containing oxidoreductase	15964339	+	1350	c0587		1038	1133		718	673		1000	965		958	1034		1.60815	1.03037		1.45556	1.47556		Moderate Growth Impairment	Moderate Growth Impairment		Little to No Effect	Moderate Growth Impairment		Little to No Effect	Moderate Growth Impairment		Little to No Effect	Moderate Growth Impairment		-0.14383	0.518095		-0.642237	0.0196883		0.549792	0.783426		0.196623	1
smc02283	-	copper-containing oxidoreductase signal peptide protein	15964340	+	480	c0588		859	1042		1080	820		821	958		1200	1283		3.96042	3.95833		3.70625	5.17292		Little to No Effect	Little to No Effect		Little to No Effect	Little to No Effect		Little to No Effect	Little to No Effect		Little to No Effect	Little to No Effect		-0.095692	0.386085		-0.000759113	0.481018		1	1		1	1
smc02284	-	signal peptide protein	15964341	+	285	c0589		289	231		227	221		218	233		371	368		1.82456	1.57193		1.58246	2.59298		Little to No Effect	Moderate Growth Impairment		Little to No Effect	Little to No Effect		Little to No Effect	Moderate Growth Impairment		Little to No Effect	Little to No Effect		-0.205384	0.722076		-0.215013	0.712447		1	0.91747		1	1
smc02285	cyaE	adenylate cyclase transmembrane protein	15964342	+	1248	c0590		1570	1454		2186	2141		1482	1394		2313	2335		2.42308	3.46715		2.30449	3.72436		Little to No Effect	Little to No Effect		Little to No Effect	Little to No Effect		Little to No Effect	Little to No Effect		Little to No Effect	Little to No Effect		-0.0723945	0.103243		0.516909	0.692546		1	1		1	1
smc02326	-	hypothetical protein	15964343	+	483	c0591		156	147		297	266		111	142		317	276		0.627329	1.16563		0.52381	1.22774		Moderate Growth Impairment	Moderate Growth Impairment		Moderate Growth Impairment	Moderate Growth Impairment		Moderate Growth Impairment	Moderate Growth Impairment		Moderate Growth Impairment	Moderate Growth Impairment		-0.26018	0.0748972		0.893817	1.22889		0.0735232	0.799392		0.118703	1
smc02327	rnhA2	ribonuclease HI protein	15964344	-	510	c0592		784	839		1104	985		623	805		918	976		3.18235	4.09608		2.8	3.71373		Little to No Effect	Little to No Effect		Little to No Effect	Little to No Effect		Little to No Effect	Little to No Effect		Little to No Effect	Little to No Effect		-0.184667	-0.141376		0.364149	0.40744		1	1		1	1
smc02328	-	hypothetical protein	15964345	-	645	c0593		626	624		595	618		574	649		591	613		1.93798	1.88062		1.89612	1.86667		Little to No Effect	Moderate Growth Impairment		Little to No Effect	Moderate Growth Impairment		Little to No Effect	Moderate Growth Impairment		Little to No Effect	Moderate Growth Impairment		-0.0315037	-0.0107442		-0.0433485	-0.022589		1	1		1	1
smc02286	-	hypothetical protein	15964346	-	249	c0594		85	108		91	97		65	104		77	100		0.7751	0.75502		0.678715	0.710843		Moderate Growth Impairment	Moderate Growth Impairment		Moderate Growth Impairment	Moderate Growth Impairment		Moderate Growth Impairment	Moderate Growth Impairment		Moderate Growth Impairment	Moderate Growth Impairment		-0.191578	-0.0869833		-0.0378682	0.0667261		0.753522	0.683261		0.767859	0.410794
smc02287	-	DNA-invertase	15964347	-	555	c0595		175	226		342	322		249	276		302	318		0.722523	1.1964		0.945946	1.11712		Moderate Growth Impairment	Moderate Growth Impairment		Moderate Growth Impairment	Moderate Growth Impairment		Moderate Growth Impairment	Moderate Growth Impairment		Moderate Growth Impairment	Moderate Growth Impairment		0.388715	-0.098915		0.727581	0.239951		0.506813	1		0.94728	1
smc02289	TRm11b	transposase ISRM11/ISRM2011-2	15964348	-	606	c0596		1178	1179		882	813		1059	1017		843	732		3.88944	2.79703		3.42574	2.59901		Little to No Effect	Little to No Effect		Little to No Effect	Little to No Effect		Little to No Effect	Little to No Effect		Little to No Effect	Little to No Effect		-0.183145	-0.105933		-0.475666	-0.398455		1	1		1	1
smc05002	-	hypothetical protein	195970227	+	486	c0597		315	359		228	234		276	274		195	176		1.38683	0.950617		1.13169	0.763374		Moderate Growth Impairment	Moderate Growth Impairment		Moderate Growth Impairment	Moderate Growth Impairment		Moderate Growth Impairment	Moderate Growth Impairment		Moderate Growth Impairment	Moderate Growth Impairment		-0.293317	-0.316474		-0.544856	-0.568012		1	1		1	1
smc02291	TRm11a	transposase ISRM11/ISRM2011-2	15964349	-	408	c0598		1397	1322		825	840		1335	1247		876	756		6.66422	4.08088		6.32843	4		Little to No Effect	Little to No Effect		Little to No Effect	Little to No Effect		Little to No Effect	Little to No Effect		Little to No Effect	Little to No Effect		-0.0745872	-0.0288811		-0.707554	-0.661848		1	1		1	1
smc02292	hsdR	type I restriction enzyme R protein	15964350	-	3198	c0599		4658	4250		4474	4382		3784	3676		4376	4306		2.78549	2.76923		2.33271	2.71482		Little to No Effect	Little to No Effect		Little to No Effect	Little to No Effect		Little to No Effect	Little to No Effect		Little to No Effect	Little to No Effect		-0.255926	-0.0286278		-0.00844634	0.218852		1	1		1	1
smc02295	hsdS	specificity protein S	15964351	-	1275	c0600		1037	969		1068	1209		875	1075		1039	1050		1.57333	1.78588		1.52941	1.63843		Moderate Growth Impairment	Moderate Growth Impairment		Little to No Effect	Moderate Growth Impairment		Moderate Growth Impairment	Moderate Growth Impairment		Little to No Effect	Moderate Growth Impairment		-0.0408475	-0.124322		0.182813	0.0993384		1	1		1	1
smc02296	hsdM	modification enzyme transmembrane protein	15964352	-	1581	c0601		2624	2824		2007	2159		2579	2574		2523	2562		3.44592	2.63504		3.25933	3.21632		Little to No Effect	Little to No Effect		Little to No Effect	Little to No Effect		Little to No Effect	Little to No Effect		Little to No Effect	Little to No Effect		-0.0803141	0.287585		-0.387064	-0.0191648		1	1		1	1
smc02297	-	integrase/resolvase recombinase	15964353	-	1542	c0602		2779	2625		2470	2400		2452	2351		2267	2286		3.50454	3.15824		3.11479	2.95266		Little to No Effect	Little to No Effect		Little to No Effect	Little to No Effect		Little to No Effect	Little to No Effect		Little to No Effect	Little to No Effect		-0.170092	-0.0971043		-0.150106	-0.0771183		1	1		1	1
smc02298	TRm1a	transposase ISRM1	15964354	+	393	c0603		934	922		434	415		751	745		402	398		4.72265	2.16031		3.80662	2.03562		Little to No Effect	Moderate Growth Impairment		Little to No Effect	Moderate Growth Impairment		Little to No Effect	Moderate Growth Impairment		Little to No Effect	Moderate Growth Impairment		-0.311087	-0.0857646		-1.12836	-0.903038		1	1		1	1
smc02329	TRm1b	transposase ISRM1	15964355	+	693	c0604		2155	2021		1324	1398		1911	2084		1258	1408		6.02597	3.92785		5.76479	3.84704		Little to No Effect	Little to No Effect		Little to No Effect	Little to No Effect		Little to No Effect	Little to No Effect		Little to No Effect	Little to No Effect		-0.0639262	-0.0299903		-0.617455	-0.583519		1	1		1	1
smc02300	TRm30.4	transposase number 4 for insertion sequence ISRM30	15964356	-	2085	c0605		9386	9688		7404	7300		9383	9365		7007	7124		9.1482	7.05228		8.99185	6.77746		Little to No Effect	Growth Improvement		Little to No Effect	Little to No Effect		Little to No Effect	Growth Improvement		Little to No Effect	Little to No Effect		-0.0248707	-0.0573451		-0.375399	-0.407873		1	1		1	1
smc02301	TRm30.3	transposase number 3 for insertion sequence ISRM30	15964357	-	363	c0606		1515	1638		2081	1941		1758	1994		1782	2066		8.68595	11.0799		10.3361	10.6006		Little to No Effect	Growth Improvement		Little to No Effect	Growth Improvement		Little to No Effect	Growth Improvement		Little to No Effect	Growth Improvement		0.250935	-0.0638043		0.351188	0.036449		1	1		1	1
smc02302	TRm30.2	transposase number 2 for insertion sequence ISRM30	15964358	-	450	c0607		2405	2561		2554	2659		2008	2264		2459	2425		11.0356	11.5844		9.49333	10.8533		Little to No Effect	Growth Improvement		Little to No Effect	Growth Improvement		Little to No Effect	Growth Improvement		Little to No Effect	Growth Improvement		-0.217173	-0.0940507		0.0700296	0.193152		1	1		1	1
smc04430	TRm30.1	transposase number 1 for insertion sequence ISRM30	15964359	-	171	c0608		548	702		352	362		523	550		337	378		7.30994	4.17544		6.27485	4.18129		Little to No Effect	Little to No Effect		Little to No Effect	Little to No Effect		Little to No Effect	Little to No Effect		Little to No Effect	Little to No Effect		-0.220278	0.00201917		-0.807932	-0.585635		1	1		1	1
smc02303	-	partial transposase for insertion sequence element ISRM1	15964360	+	183	c0609		209	221		101	86		196	210		117	114		2.34973	1.02186		2.21858	1.2623		Little to No Effect	Moderate Growth Impairment		Little to No Effect	Moderate Growth Impairment		Little to No Effect	Moderate Growth Impairment		Little to No Effect	Moderate Growth Impairment		-0.0828569	0.304855		-1.2013	-0.813587		1	1		1	0.694487
smc02304	-	hypothetical protein	15964361	+	216	c0610		122	142		411	402		133	203		363	328		1.22222	3.76389		1.55556	3.19907		Moderate Growth Impairment	Little to No Effect		Little to No Effect	Little to No Effect		Moderate Growth Impairment	Little to No Effect		Little to No Effect	Little to No Effect		0.347923	-0.23457		1.62272	1.04022		0.762959	1		1	1
smc02305	murA	UDP-N-acetylglucosamine 1-carboxyvinyltransferase	15964362	+	1293	c0611		1	1		1	1		1	1		1	1		0.00154679	0.00154679		0.00154679	0.00154679		Essential	Essential		Essential	Essential		Essential	Essential		Essential	Essential		0	0		0	0		9.12761e-19	7.79689e-20		4.22297e-16	1.02414e-19
smc02306	-	hypothetical protein	15964363	+	441	c0612		645	439		1030	1035		515	367		1203	1343		2.45805	4.68254		2	5.77324		Little to No Effect	Little to No Effect		Little to No Effect	Little to No Effect		Little to No Effect	Little to No Effect		Little to No Effect	Little to No Effect		-0.297514	0.302091		0.929777	1.52938		1	1		1	1
smc02307	hisD	histidinol dehydrogenase	15964364	+	1305	c0613		85	50		2	9		1	2		1	1		0.103448	0.00842912		0.00229885	0.00153257		Large Growth Impairment	Essential		Essential	Essential		Large Growth Impairment	Essential		Essential	Essential		-5.49185	-2.45943		-3.61738	-0.584963		6.84672e-14	2.04074e-18		2.93238e-16	6.52169e-20
smc02308	-	hypothetical protein	15964365	+	477	c0614		205	208		297	295		89	69		285	249		0.865828	1.24109		0.331237	1.1195		Moderate Growth Impairment	Moderate Growth Impairment		Moderate Growth Impairment	Moderate Growth Impairment		Moderate Growth Impairment	Moderate Growth Impairment		Moderate Growth Impairment	Moderate Growth Impairment		-1.38622	-0.148757		0.519455	1.75692		0.158163	1		0.0615731	0.857564
smc02309	-	arsenate reductase	15964366	+	480	c0615		290	437		294	335		269	219		375	352		1.51458	1.31042		1.01667	1.51458		Moderate Growth Impairment	Moderate Growth Impairment		Moderate Growth Impairment	Moderate Growth Impairment		Moderate Growth Impairment	Moderate Growth Impairment		Moderate Growth Impairment	Moderate Growth Impairment		-0.575074	0.208895		-0.208895	0.575074		1	1		0.550523	1
smc02310	infA	translation initiation factor IF-1	15964367	+	219	c0616		2	1		1	1		1	12		1	1		0.0136986	0.00913242		0.0593607	0.00913242		Essential	Essential		Large Growth Impairment	Essential		Large Growth Impairment	Essential		Large Growth Impairment	Essential		2.11548	0		-0.584963	-2.70044		0.00280722	0.00167405		0.00747243	0.00166207
smc02311	maf	Maf-like protein	15964368	+	621	c0617		616	385		3065	4710		626	571		1811	1860		1.61192	12.5201		1.92754	5.91143		Moderate Growth Impairment	Growth Improvement		Little to No Effect	Little to No Effect		Little to No Effect	Growth Improvement		Little to No Effect	Little to No Effect		0.257981	-1.08267		2.9574	1.61675		0.256726	1		0.312621	1
smc02312	-	zinc-binding protein	15964369	+	213	c0618		151	166		1052	1019		191	135		908	842		1.48826	9.723		1.53052	8.21596		Moderate Growth Impairment	Growth Improvement		Little to No Effect	Little to No Effect		Moderate Growth Impairment	Growth Improvement		Little to No Effect	Little to No Effect		0.0403891	-0.242973		2.70777	2.42441		0.78928	1		1	1
smc04431	-	hypothetical protein	15964370	+	264	c0619		25	54		43	58		62	47		55	62		0.299242	0.382576		0.412879	0.443182		Large Growth Impairment	Large Growth Impairment		Moderate Growth Impairment	Large Growth Impairment		Large Growth Impairment	Large Growth Impairment		Moderate Growth Impairment	Large Growth Impairment		0.464404	0.212153		0.354431	0.10218		0.0281074	0.157276		0.0167623	0.157517
smc04432	-	hypothetical protein	15964371	+	318	c0620		144	112		105	105		90	145		139	123		0.805031	0.660377		0.738994	0.823899		Moderate Growth Impairment	Moderate Growth Impairment		Moderate Growth Impairment	Moderate Growth Impairment		Moderate Growth Impairment	Moderate Growth Impairment		Moderate Growth Impairment	Moderate Growth Impairment		-0.123483	0.319177		-0.285754	0.156906		0.504076	0.652702		0.356662	0.418968
smc02313	-	hypothetical protein	15964372	-	357	c0621		3	19		8	14		30	12		16	29		0.0616246	0.0616246		0.117647	0.12605		Large Growth Impairment	Large Growth Impairment		Large Growth Impairment	Large Growth Impairment		Large Growth Impairment	Large Growth Impairment		Large Growth Impairment	Large Growth Impairment		0.932886	1.03242		0	0.0995357		0.000351891	0.000171686		0.00155285	0.00115727
smc02314	-	hypothetical protein	15964373	+	1101	c0622		2120	2233		2521	2619		2405	2216		2926	2956		3.95368	4.66848		4.19709	5.34242		Little to No Effect	Little to No Effect		Little to No Effect	Little to No Effect		Little to No Effect	Little to No Effect		Little to No Effect	Little to No Effect		0.0861951	0.194538		0.239758	0.348102		1	1		1	1
smc02315	-	hypothetical protein	15964374	+	1083	c0623		1218	1196		1467	1484		1101	1096		1479	1450		2.22899	2.72484		2.02862	2.70452		Little to No Effect	Little to No Effect		Little to No Effect	Little to No Effect		Little to No Effect	Little to No Effect		Little to No Effect	Little to No Effect		-0.135891	-0.0107957		0.289778	0.414873		1	1		1	1
smc02316	-	hypothetical protein	15964375	+	312	c0624		419	439		420	353		456	369		409	310		2.75	2.47756		2.64423	2.30449		Little to No Effect	Little to No Effect		Little to No Effect	Little to No Effect		Little to No Effect	Little to No Effect		Little to No Effect	Little to No Effect		-0.0565835	-0.104477		-0.150509	-0.198402		1	1		1	1
smc02317	-	signal peptide protein	15964376	-	390	c0625		430	357		262	248		395	492		330	345		2.01795	1.30769		2.27436	1.73077		Little to No Effect	Moderate Growth Impairment		Little to No Effect	Moderate Growth Impairment		Little to No Effect	Moderate Growth Impairment		Little to No Effect	Moderate Growth Impairment		0.17257	0.40439		-0.625866	-0.394047		1	1		1	1
smc02318	-	hypothetical protein	15964377	-	462	c0626		583	753		679	617		619	722		812	794		2.89177	2.80519		2.9026	3.47619		Little to No Effect	Little to No Effect		Little to No Effect	Little to No Effect		Little to No Effect	Little to No Effect		Little to No Effect	Little to No Effect		0.00538923	0.309406		-0.0438543	0.260163		1	1		1	1
smc02319	-	hypothetical protein	15964378	-	189	c0627		118	94		34	19		61	59		33	37		1.12169	0.280423		0.634921	0.37037		Moderate Growth Impairment	Large Growth Impairment		Moderate Growth Impairment	Large Growth Impairment		Moderate Growth Impairment	Large Growth Impairment		Moderate Growth Impairment	Large Growth Impairment		-0.82103	0.401363		-2	-0.777608		0.975546	0.628183		0.607327	0.62871
smc02320	-	hypothetical protein	15964379	-	255	c0628		205	243		205	256		184	166		189	176		1.75686	1.80784		1.37255	1.43137		Little to No Effect	Moderate Growth Impairment		Little to No Effect	Moderate Growth Impairment		Little to No Effect	Moderate Growth Impairment		Little to No Effect	Moderate Growth Impairment		-0.356144	-0.33687		0.041268	0.0605415		1	0.923737		1	1
smc02321	-	sugar isomerase	15964380	-	1293	c0629		1610	1588		1554	1594		1570	1473		1677	1648		2.47332	2.43465		2.35344	2.57154		Little to No Effect	Growth Improvement		Little to No Effect	Little to No Effect		Little to No Effect	Growth Improvement		Little to No Effect	Little to No Effect		-0.0716756	0.0789188		-0.0227344	0.12786		1	1		1	1
smc02322	-	short chain dehydrogenase	15964381	-	2100	c0630		3163	3353		3691	3453		7025	6111		4194	4188		3.10286	3.4019		6.25524	3.99143		Little to No Effect	Little to No Effect		Little to No Effect	Little to No Effect		Little to No Effect	Little to No Effect		Little to No Effect	Little to No Effect		1.01147	0.230562		0.132745	-0.64816		1	1		1	1
smc02323	-	transcriptional regulator	15964382	+	813	c0631		590	550		960	1096		511	551		978	1024		1.40221	2.52891		1.30627	2.46248		Moderate Growth Impairment	Little to No Effect		Little to No Effect	Little to No Effect		Moderate Growth Impairment	Little to No Effect		Little to No Effect	Little to No Effect		-0.10225	-0.0383983		0.850806	0.914658		0.211002	1		0.454688	1
smc02324	-	periplasmic binding ABC transporter protein	15964383	+	990	c0632		1570	1401		1709	1710		1179	1309		1718	1592		3.00101	3.45354		2.51313	3.34343		Little to No Effect	Little to No Effect		Little to No Effect	Little to No Effect		Little to No Effect	Little to No Effect		Little to No Effect	Little to No Effect		-0.255962	-0.0467432		0.202626	0.411845		1	1		1	1
smc02325	-	ABC transporter ATP-binding protein	15964384	+	1512	c0633		3142	3308		3038	3054		2760	3248		3132	3228		4.26587	4.0291		3.97354	4.20635		Little to No Effect	Little to No Effect		Little to No Effect	Little to No Effect		Little to No Effect	Little to No Effect		Little to No Effect	Little to No Effect		-0.102414	0.0621108		-0.0823832	0.082142		1	1		1	1
smc03000	-	ABC transporter permease	15964385	+	981	c0634		1582	1630		2112	2261		1376	1412		2200	2215		3.27421	4.4577		2.842	4.50051		Little to No Effect	Little to No Effect		Little to No Effect	Little to No Effect		Little to No Effect	Little to No Effect		Little to No Effect	Little to No Effect		-0.204241	0.0137901		0.445151	0.663183		1	1		1	1
smc03001	-	ABC transporter permease	15964386	+	1005	c0635		2872	2597		1955	1918		2284	2266		1959	2119		5.44179	3.85373		4.52736	4.05771		Little to No Effect	Little to No Effect		Little to No Effect	Little to No Effect		Little to No Effect	Little to No Effect		Little to No Effect	Little to No Effect		-0.265411	0.0744103		-0.497826	-0.158005		1	1		1	1
smc03002	-	hypothetical protein	15964387	+	315	c0636		440	434		834	832		340	513		902	1007		2.7746	5.28889		2.70794	6.06032		Little to No Effect	Little to No Effect		Little to No Effect	Little to No Effect		Little to No Effect	Little to No Effect		Little to No Effect	Little to No Effect		-0.0350875	0.196429		0.930683	1.1622		1	1		1	1
smc03003	-	hypothetical protein	15964388	+	1389	c0637		3018	2818		3326	3396		2742	2722		3548	3986		4.20158	4.83945		3.93377	5.42405		Little to No Effect	Little to No Effect		Little to No Effect	Little to No Effect		Little to No Effect	Little to No Effect		Little to No Effect	Little to No Effect		-0.0950224	0.164525		0.203911	0.463459		1	1		1	1
smc03004	mcpE	chemoreceptor (methyl-accepting chemotaxis protein)	15964389	+	1602	c0638		4845	4665		4991	4687		4883	5065		5936	5699		5.93633	6.0412		6.20974	7.2628		Little to No Effect	Little to No Effect		Little to No Effect	Little to No Effect		Little to No Effect	Little to No Effect		Little to No Effect	Little to No Effect		0.0649612	0.26569		0.0252636	0.225993		1	1		1	1
smc03005	-	hypothetical protein	15964390	+	294	c0639		262	322		353	354		290	220		403	364		1.98639	2.40476		1.73469	2.60884		Little to No Effect	Growth Improvement		Little to No Effect	Little to No Effect		Little to No Effect	Growth Improvement		Little to No Effect	Little to No Effect		-0.195471	0.117516		0.275742	0.588729		1	1		1	1
smc03006	cheY1	chemotaxis regulator protein	15964391	+	366	c0640		491	479		813	771		496	526		715	705		2.65027	4.32787		2.79235	3.87978		Little to No Effect	Little to No Effect		Little to No Effect	Little to No Effect		Little to No Effect	Little to No Effect		Little to No Effect	Little to No Effect		0.0753385	-0.157681		0.707516	0.474496		1	1		1	1
smc03007	cheA	chemotaxis protein (sensory transduction histidine kinase)	15964392	+	2277	c0641		3876	4064		4097	3916		3254	3424		4020	4086		3.48704	3.5191		2.93281	3.55995		Little to No Effect	Little to No Effect		Little to No Effect	Little to No Effect		Little to No Effect	Little to No Effect		Little to No Effect	Little to No Effect		-0.249723	0.0166477		0.0132035	0.279574		1	1		1	1
smc03008	cheW1	chemotaxis protein	15964393	+	468	c0642		1458	1187		1554	1578		1339	1159		1245	1421		5.65171	6.69231		5.33761	5.69658		Little to No Effect	Growth Improvement		Little to No Effect	Little to No Effect		Little to No Effect	Growth Improvement		Little to No Effect	Little to No Effect		-0.0824942	-0.232407		0.243816	0.0939033		1	1		1	0.915641
smc03009	cheR	chemotaxis protein methyltransferase	15964394	+	909	c0643		1472	1704		1950	1868		1457	1856		1852	1783		3.49395	4.20022		3.64466	3.9989		Little to No Effect	Little to No Effect		Little to No Effect	Little to No Effect		Little to No Effect	Little to No Effect		Little to No Effect	Little to No Effect		0.0609273	-0.0708617		0.265606	0.133817		1	1		1	1
smc03010	cheB	chemotaxis-specific methylesterase	15964395	+	1050	c0644		3445	3257		2731	2559		3686	3513		2960	3021		6.38286	5.0381		6.85619	5.69619		Little to No Effect	Little to No Effect		Little to No Effect	Little to No Effect		Little to No Effect	Little to No Effect		Little to No Effect	Little to No Effect		0.103205	0.177119		-0.341324	-0.26741		1	1		1	1
smc03011	cheY2	chemotaxis regulator protein	15964396	+	390	c0645		1266	1077		850	826		978	941		766	776		6.00769	4.29744		4.92051	3.95385		Little to No Effect	Little to No Effect		Little to No Effect	Little to No Effect		Little to No Effect	Little to No Effect		Little to No Effect	Little to No Effect		-0.288002	-0.120219		-0.483335	-0.315552		1	1		1	1
smc03012	cheD	chemoreceptor glutamine deamidase CheD	15964397	+	552	c0646		1197	1168		1535	1502		1080	1013		1313	1263		4.28442	5.50181		3.79167	4.66667		Little to No Effect	Little to No Effect		Little to No Effect	Little to No Effect		Little to No Effect	Little to No Effect		Little to No Effect	Little to No Effect		-0.176268	-0.237514		0.360807	0.29956		1	1		1	1
smc03013	-	hypothetical protein	15964398	+	375	c0647		1104	938		575	638		927	767		652	657		5.44533	3.23467		4.51733	3.49067		Little to No Effect	Little to No Effect		Little to No Effect	Little to No Effect		Little to No Effect	Little to No Effect		Little to No Effect	Little to No Effect		-0.269549	0.109886		-0.751403	-0.371969		1	1		1	1
smc03014	fliF	flagellar MS-ring protein	15964399	+	1674	c0648		3141	2954		1794	1687		2773	2669		1961	1788		3.64098	2.07945		3.2509	2.23955		Little to No Effect	Moderate Growth Impairment		Little to No Effect	Little to No Effect		Little to No Effect	Moderate Growth Impairment		Little to No Effect	Little to No Effect		-0.163489	0.107004		-0.808124	-0.537631		1	1		1	1
smc03015	-	transcriptional regulator	15964400	+	738	c0649		1601	1614		1134	1240		2087	2317		1472	1458		4.35637	3.2168		5.96748	3.97019		Little to No Effect	Little to No Effect		Little to No Effect	Little to No Effect		Little to No Effect	Little to No Effect		Little to No Effect	Little to No Effect		0.453996	0.303581		-0.437499	-0.587914		1	1		1	1
smc03016	-	transcriptional regulator	15964401	+	741	c0650		1712	2036		1069	1108		2549	2678		1392	1361		5.05803	2.93792		7.05398	3.71525		Little to No Effect	Little to No Effect		Little to No Effect	Little to No Effect		Little to No Effect	Little to No Effect		Little to No Effect	Little to No Effect		0.479862	0.338663		-0.78378	-0.924979		1	1		1	1
smc03017	-	hypothetical protein	15964402	-	447	c0651		425	429		796	837		328	308		825	744		1.91051	3.65324		1.42282	3.51007		Little to No Effect	Little to No Effect		Little to No Effect	Little to No Effect		Little to No Effect	Little to No Effect		Little to No Effect	Little to No Effect		-0.425209	-0.0576794		0.935217	1.30275		1	1		0.937325	1
smc03018	flhB	flagellar biosynthesis protein FlhB	15964403	-	1083	c0652		2168	2146		1293	1380		2194	2198		1385	1521		3.98338	2.46814		4.0554	2.68329		Little to No Effect	Little to No Effect		Little to No Effect	Little to No Effect		Little to No Effect	Little to No Effect		Little to No Effect	Little to No Effect		0.0258519	0.120575		-0.690566	-0.595843		1	1		1	1
smc03019	fliG	flagellar motor switch protein G	15964404	-	1038	c0653		1499	1498		2013	2042		1318	1247		1860	1799		2.88728	3.90655		2.4711	3.52505		Little to No Effect	Little to No Effect		Little to No Effect	Little to No Effect		Little to No Effect	Little to No Effect		Little to No Effect	Little to No Effect		-0.22456	-0.148252		0.436183	0.512491		1	1		1	1
smc03020	fliN	flagellar motor switch protein	15964405	-	633	c0654		1283	1460		543	581		1438	1351		568	605		4.33333	1.77567		4.406	1.85308		Little to No Effect	Moderate Growth Impairment		Little to No Effect	Moderate Growth Impairment		Little to No Effect	Moderate Growth Impairment		Little to No Effect	Moderate Growth Impairment		0.0239933	0.061561		-1.28711	-1.24954		1	1		1	1
smc03021	fliM	flagellar motor switch transmembrane protein	15964406	-	948	c0655		2550	2685		2951	2798		3036	2728		3033	3062		5.52215	6.06435		6.08017	6.42932		Little to No Effect	Little to No Effect		Little to No Effect	Little to No Effect		Little to No Effect	Little to No Effect		Little to No Effect	Little to No Effect		0.138881	0.0843152		0.135121	0.0805559		1	1		1	1
smc03022	motA	flagellar motor protein MotA	15964407	-	879	c0656		1192	1055		987	1007		1044	1183		1180	1157		2.55631	2.26849		2.53356	2.6587		Little to No Effect	Growth Improvement		Little to No Effect	Little to No Effect		Little to No Effect	Growth Improvement		Little to No Effect	Little to No Effect		-0.0128986	0.228992		-0.172335	0.0695562		1	1		1	1
smc03023	-	hypothetical protein	15964408	+	780	c0657		1313	1127		1989	1814		1230	1093		1776	1722		3.12821	4.87564		2.97821	4.48462		Little to No Effect	Little to No Effect		Little to No Effect	Little to No Effect		Little to No Effect	Little to No Effect		Little to No Effect	Little to No Effect		-0.070892	-0.120608		0.640257	0.590541		1	1		1	1
smc03024	flgF	flagellar basal body rod protein FlgF	15964409	+	726	c0658		808	777		844	856		921	784		797	794		2.1832	2.3416		2.34848	2.19146		Little to No Effect	Growth Improvement		Little to No Effect	Little to No Effect		Little to No Effect	Growth Improvement		Little to No Effect	Little to No Effect		0.105289	-0.0956009		0.101052	-0.0998379		1	1		1	1
smc03025	fliI	flagellum-specific ATP synthase	15964410	+	1404	c0659		2993	3374		2056	2130		3794	3649		2619	2590		4.5349	2.98148		5.30128	3.71011		Little to No Effect	Little to No Effect		Little to No Effect	Little to No Effect		Little to No Effect	Little to No Effect		Little to No Effect	Little to No Effect		0.22527	0.315434		-0.605041	-0.514878		1	1		1	1
smc03026	-	hypothetical protein	15964411	+	552	c0660		1275	945		931	956		795	990		1001	894		4.02174	3.41848		3.2337	3.43297		Little to No Effect	Little to No Effect		Little to No Effect	Little to No Effect		Little to No Effect	Little to No Effect		Little to No Effect	Little to No Effect		-0.314636	0.00610343		-0.234465	0.0862738		1	1		1	1
smc03027	flgB	flagellar basal body rod protein FlgB	15964412	+	381	c0661		406	458		462	595		354	313		463	478		2.26772	2.77428		1.75066	2.46982		Little to No Effect	Little to No Effect		Little to No Effect	Little to No Effect		Little to No Effect	Little to No Effect		Little to No Effect	Little to No Effect		-0.373345	-0.167709		0.290872	0.496508		1	1		1	1
smc03028	flgC	flagellar basal body rod protein FlgC	15964413	+	420	c0662		410	383		551	521		243	265		510	459		1.8881	2.55238		1.20952	2.30714		Little to No Effect	Little to No Effect		Little to No Effect	Little to No Effect		Little to No Effect	Little to No Effect		Little to No Effect	Little to No Effect		-0.642492	-0.145736		0.434912	0.931668		1	1		0.889055	1
smc03029	fliE	flagellar hook-basal body protein FliE	15964414	+	336	c0663		386	491		499	532		438	291		377	389		2.61012	3.06845		2.16964	2.27976		Little to No Effect	Little to No Effect		Little to No Effect	Little to No Effect		Little to No Effect	Little to No Effect		Little to No Effect	Little to No Effect		-0.266658	-0.428628		0.233396	0.0714256		1	1		1	1
smc03030	flgG	flagellar basal body rod protein FlgG	15964415	+	789	c0664		2509	2866		1774	1880		2109	1890		1686	1601		6.81242	4.63118		5.06844	4.16603		Little to No Effect	Little to No Effect		Little to No Effect	Little to No Effect		Little to No Effect	Little to No Effect		Little to No Effect	Little to No Effect		-0.426625	-0.152705		-0.556788	-0.282868		1	1		1	1
smc03031	flgA	flagellar basal body P-ring biosynthesis protein FlgA	15964416	+	507	c0665		1750	1932		590	556		1731	1492		772	727		7.26233	2.26036		6.357	2.95661		Little to No Effect	Growth Improvement		Little to No Effect	Little to No Effect		Little to No Effect	Growth Improvement		Little to No Effect	Little to No Effect		-0.192085	0.387393		-1.68388	-1.1044		1	1		1	1
smc03032	flgI	flagellar basal body P-ring protein	15964417	+	1116	c0666		4296	4052		2642	2702		4855	4287		3393	3167		7.48029	4.78853		8.19176	5.87814		Little to No Effect	Little to No Effect		Little to No Effect	Little to No Effect		Little to No Effect	Little to No Effect		Little to No Effect	Little to No Effect		0.131079	0.295776		-0.643511	-0.478814		1	1		1	1
smc03033	-	hypothetical protein	15964418	+	540	c0667		1295	1467		1057	961		1376	1078		1130	1088		5.11481	3.73704		4.54444	4.10741		Little to No Effect	Little to No Effect		Little to No Effect	Little to No Effect		Little to No Effect	Little to No Effect		Little to No Effect	Little to No Effect		-0.170578	0.136333		-0.452787	-0.145876		1	1		1	1
smc03034	flgH	flagellar basal body L-ring protein	15964419	+	711	c0668		2270	2203		2083	2187		2478	2214		1885	1837		6.29114	6.00563		6.59916	5.23488		Little to No Effect	Little to No Effect		Little to No Effect	Little to No Effect		Little to No Effect	Little to No Effect		Little to No Effect	Little to No Effect		0.0689603	-0.198158		-0.0670067	-0.334125		1	1		1	1
smc03035	fliL	flagellar transmembrane protein	15964420	+	492	c0669		644	735		1122	1160		458	536		965	1164		2.80285	4.63821		2.02033	4.32724		Little to No Effect	Little to No Effect		Little to No Effect	Little to No Effect		Little to No Effect	Little to No Effect		Little to No Effect	Little to No Effect		-0.472305	-0.100123		0.726676	1.09886		1	1		1	1
smc03036	fliP	flagellar biosynthesis protein FliP	15964421	+	738	c0670		1015	911		582	560		1380	1068		509	496		2.60976	1.54743		3.31707	1.36179		Little to No Effect	Moderate Growth Impairment		Little to No Effect	Moderate Growth Impairment		Little to No Effect	Moderate Growth Impairment		Little to No Effect	Moderate Growth Impairment		0.345996	-0.184367		-0.754045	-1.28441		1	0.725992		1	0.911765
smc03037	flaA	flagellin A	15964422	+	1185	c0671		2451	2726		1976	2038		2375	2461		2262	2190		4.36878	3.38734		4.08101	3.75696		Little to No Effect	Little to No Effect		Little to No Effect	Little to No Effect		Little to No Effect	Little to No Effect		Little to No Effect	Little to No Effect		-0.0983021	0.149413		-0.367076	-0.119361		1	1		1	1
smc03038	flaB	flagellin B protein	15964423	+	1185	c0672		3193	3261		2651	2667		2819	3080		2854	3042		5.44641	4.48776		4.97806	4.97553		Little to No Effect	Little to No Effect		Little to No Effect	Little to No Effect		Little to No Effect	Little to No Effect		Little to No Effect	Little to No Effect		-0.129723	0.148853		-0.27931	-0.000733885		1	1		1	1
smc03039	flaD	flagellin D protein	15964424	+	1206	c0673		2322	2229		2597	2431		1987	2174		2678	2726		3.77363	4.16915		3.45025	4.48093		Little to No Effect	Little to No Effect		Little to No Effect	Little to No Effect		Little to No Effect	Little to No Effect		Little to No Effect	Little to No Effect		-0.129253	0.104043		0.143801	0.377097		1	1		1	1
smc03040	flaC	flagellin protein	15964425	+	966	c0674		1534	1342		1818	1753		1163	999		1452	1535		2.97723	3.69669		2.2381	3.09213		Little to No Effect	Little to No Effect		Little to No Effect	Little to No Effect		Little to No Effect	Little to No Effect		Little to No Effect	Little to No Effect		-0.411697	-0.257631		0.312264	0.466331		1	1		1	1
smc03041	-	hypothetical protein	15964426	+	648	c0675		1703	1532		1558	1650		1778	1594		1907	1812		4.99228	4.95062		5.2037	5.7392		Little to No Effect	Little to No Effect		Little to No Effect	Little to No Effect		Little to No Effect	Little to No Effect		Little to No Effect	Little to No Effect		0.0598388	0.213241		-0.0120916	0.14131		1	1		1	1
smc03042	motB	flagellar motor protein MotB	15964427	+	1185	c0676		1430	1731		2343	2395		1425	1281		2082	2119		2.66751	3.99831		2.28354	3.54515		Little to No Effect	Little to No Effect		Little to No Effect	Little to No Effect		Little to No Effect	Little to No Effect		Little to No Effect	Little to No Effect		-0.224219	-0.173545		0.583897	0.634571		1	1		1	1
smc03043	motC	chemotaxis protein	15964428	+	1305	c0677		1753	2142		3498	3802		2126	2494		3357	3055		2.98467	5.59387		3.54023	4.91341		Little to No Effect	Little to No Effect		Little to No Effect	Little to No Effect		Little to No Effect	Little to No Effect		Little to No Effect	Little to No Effect		0.24627	-0.187122		0.906273	0.472882		1	1		1	1
smc03044	motD	chemotaxis protein (motility protein D)	15964429	+	1428	c0678		2768	3027		2256	2086		3260	3971		2200	2294		4.05812	3.04062		5.06373	3.14706		Little to No Effect	Little to No Effect		Little to No Effect	Little to No Effect		Little to No Effect	Little to No Effect		Little to No Effect	Little to No Effect		0.319387	0.0496404		-0.416449	-0.686195		1	1		1	1
smc03045	-	hypothetical protein	15964430	+	567	c0679		852	865		1095	1125		874	883		1091	1040		3.02822	3.91534		3.09877	3.75838		Little to No Effect	Little to No Effect		Little to No Effect	Little to No Effect		Little to No Effect	Little to No Effect		Little to No Effect	Little to No Effect		0.0332242	-0.0590291		0.37067	0.278416		1	1		1	1
smc03046	-	transcriptional regulator	15964431	+	672	c0680		1945	1986		1001	1051		2841	2630		948	908		5.8497	3.05357		8.14137	2.7619		Little to No Effect	Little to No Effect		Little to No Effect	Little to No Effect		Little to No Effect	Little to No Effect		Little to No Effect	Little to No Effect		0.476908	-0.144834		-0.937866	-1.55961		1	1		1	1
smc03047	flgE	flagellar hook protein FlgE	15964432	+	1221	c0681		1928	2211		1853	1994		2277	2295		1912	1932		3.38984	3.1507		3.74447	3.14824		Little to No Effect	Little to No Effect		Little to No Effect	Little to No Effect		Little to No Effect	Little to No Effect		Little to No Effect	Little to No Effect		0.143543	-0.00112549		-0.105548	-0.250217		1	1		1	1
smc03048	flgK	flagellar hook-associated protein FlgK	15964433	+	1419	c0682		3035	3556		4174	3806		4001	3606		3699	3870		4.64482	5.62368		5.36082	5.33404		Little to No Effect	Little to No Effect		Little to No Effect	Little to No Effect		Little to No Effect	Little to No Effect		Little to No Effect	Little to No Effect		0.20683	-0.076286		0.275891	-0.0072249		1	1		1	1
smc03049	flgL	flagellar hook-associated protein FlgL	15964434	+	1038	c0683		2346	2336		4128	3886		2722	2753		3357	3417		4.5106	7.72062		5.27457	6.52601		Little to No Effect	Growth Improvement		Little to No Effect	Little to No Effect		Little to No Effect	Growth Improvement		Little to No Effect	Little to No Effect		0.225734	-0.242515		0.775398	0.307149		1	1		1	1
smc03050	flaF	flagellar biosynthesis regulatory protein FlaF	15964435	+	348	c0684		329	248		502	466		301	241		476	424		1.65805	2.78161		1.55747	2.58621		Moderate Growth Impairment	Little to No Effect		Little to No Effect	Little to No Effect		Little to No Effect	Little to No Effect		Little to No Effect	Little to No Effect		-0.0902785	-0.105082		0.746436	0.731632		1	1		1	1
smc03051	flbT	flagellar biosynthesis repressor FlbT	15964436	+	450	c0685		875	977		336	265		1002	962		315	371		4.11556	1.33556		4.36444	1.52444		Little to No Effect	Moderate Growth Impairment		Little to No Effect	Moderate Growth Impairment		Little to No Effect	Moderate Growth Impairment		Little to No Effect	Moderate Growth Impairment		0.0847108	0.190844		-1.62365	-1.51751		1	1		1	1
smc03052	flgD	flagellar basal body rod modification protein	15964437	+	417	c0686		962	937		598	604		1385	1185		645	679		4.55396	2.88249		6.16307	3.17506		Little to No Effect	Little to No Effect		Little to No Effect	Little to No Effect		Little to No Effect	Little to No Effect		Little to No Effect	Little to No Effect		0.436528	0.139466		-0.659803	-0.956865		1	1		1	1
smc03053	fliQ	flagellar biosynthesis protein FliQ	15964438	+	267	c0687		330	385		372	435		364	490		344	356		2.6779	3.02247		3.1985	2.62172		Little to No Effect	Little to No Effect		Little to No Effect	Little to No Effect		Little to No Effect	Little to No Effect		Little to No Effect	Little to No Effect		0.256293	-0.205214		0.174625	-0.286881		1	1		1	1
smc03054	flhA	flagellar biosynthesis protein FlhA	15964439	+	2088	c0688		3461	3227		3982	3856		3731	3472		4075	4140		3.20307	3.75383		3.44971	3.93439		Little to No Effect	Little to No Effect		Little to No Effect	Little to No Effect		Little to No Effect	Little to No Effect		Little to No Effect	Little to No Effect		0.107023	0.067775		0.228911	0.189663		1	1		1	1
smc03055	fliR	flagellar biosynthesis protein FliR	15964440	+	753	c0689		1088	1163		706	614		1243	1100		771	793		2.98938	1.75299		3.11155	2.07703		Little to No Effect	Moderate Growth Impairment		Little to No Effect	Moderate Growth Impairment		Little to No Effect	Moderate Growth Impairment		Little to No Effect	Moderate Growth Impairment		0.0577909	0.244703		-0.770028	-0.583116		1	1		1	1
smc03056	-	hypothetical protein	15964441	+	414	c0690		617	556		894	859		443	451		695	800		2.83333	4.2343		2.15942	3.61111		Little to No Effect	Little to No Effect		Little to No Effect	Little to No Effect		Little to No Effect	Little to No Effect		Little to No Effect	Little to No Effect		-0.391856	-0.229681		0.579623	0.741799		0.947935	1		0.70455	1
smc03071	-	hypothetical protein	15964442	+	555	c0691		845	908		730	689		714	801		744	697		3.15856	2.55676		2.72973	2.5964		Little to No Effect	Little to No Effect		Little to No Effect	Little to No Effect		Little to No Effect	Little to No Effect		Little to No Effect	Little to No Effect		-0.210508	0.0221957		-0.304951	-0.0722475		1	1		1	1
smc03072	-	hypothetical protein	15964443	+	369	c0692		713	609		819	914		585	620		832	837		3.58266	4.69648		3.26558	4.52304		Little to No Effect	Little to No Effect		Little to No Effect	Little to No Effect		Little to No Effect	Little to No Effect		Little to No Effect	Little to No Effect		-0.133689	-0.0542877		0.390549	0.469951		1	1		1	1
smc03057	-	hypothetical protein	15964444	+	567	c0693		1622	1582		991	1255		1588	1467		1430	1531		5.65079	3.9612		5.38801	5.22222		Little to No Effect	Little to No Effect		Little to No Effect	Little to No Effect		Little to No Effect	Little to No Effect		Little to No Effect	Little to No Effect		-0.0687018	0.398727		-0.512516	-0.0450879		1	1		1	1
smc03058	-	glycosyltransferase	15964445	-	990	c0694		3044	2794		1697	1815		2679	2860		2260	2257		5.89697	3.54747		5.59495	4.56263		Little to No Effect	Little to No Effect		Little to No Effect	Little to No Effect		Little to No Effect	Little to No Effect		Little to No Effect	Little to No Effect		-0.0758487	0.363072		-0.733181	-0.294261		1	1		1	1
smc03059	folD2	bifunctional 5,10-methylene-tetrahydrofolate dehydrogenase/ 5,10-methylene-tetrahydrofolate cyclohydrolase	15964446	+	900	c0695		9	7		1308	1491		1	2		443	480		0.0177778	3.11		0.00333333	1.02556		Essential	Little to No Effect		Essential	Moderate Growth Impairment		Large Growth Impairment	Little to No Effect		Essential	Moderate Growth Impairment		-2.41504	-1.60051		7.4507	8.26522		1.12414e-11	3.16057e-11		2.76195e-11	2.26984e-12
smc03060	aglR	transcriptional regulator	15964447	-	1071	c0696		1505	1560		25484	25541		2046	2068		7179	7579		2.86181	47.6424		3.84127	13.7796		Little to No Effect	Growth Improvement		Little to No Effect	Growth Improvement		Little to No Effect	Growth Improvement		Little to No Effect	Growth Improvement		0.424655	-1.78971		4.05725	1.84288		1	1		1	1
smc03061	aglE	alpha-glucoside ABC transporter periplasmic-binding protein	15964448	+	1377	c0697		1022	967		52	57		441	865		251	233		1.44444	0.0791576		0.948439	0.351489		Moderate Growth Impairment	Large Growth Impairment		Moderate Growth Impairment	Large Growth Impairment		Moderate Growth Impairment	Large Growth Impairment		Moderate Growth Impairment	Large Growth Impairment		-0.606888	2.15068		-4.18964	-1.43208		1	2.53696e-10		0.372568	0.000114948
smc03062	aglF	alpha-glucoside ABC transporter permease	15964449	+	1011	c0698		326	338		113	145		274	282		258	318		0.656775	0.255193		0.549951	0.569733		Moderate Growth Impairment	Large Growth Impairment		Moderate Growth Impairment	Moderate Growth Impairment		Moderate Growth Impairment	Large Growth Impairment		Moderate Growth Impairment	Moderate Growth Impairment		-0.256098	1.1587		-1.36381	0.0509839		0.0143428	3.42941e-07		0.0376393	0.0336184
smc03063	aglG	alpha-glucoside ABC transporter permease	15964450	+	1143	c0699		672	788		54	83		356	521		223	267		1.27734	0.11986		0.767279	0.428696		Moderate Growth Impairment	Large Growth Impairment		Moderate Growth Impairment	Large Growth Impairment		Moderate Growth Impairment	Large Growth Impairment		Moderate Growth Impairment	Large Growth Impairment		-0.73532	1.83861		-3.41372	-0.839795		0.233632	1.92172e-09		0.0028131	9.51468e-05
smc03064	aglA	alpha-glucosidase	15964451	+	1656	c0700		1529	1342		26	18		1327	1093		65	47		1.7337	0.02657		1.46135	0.0676329		Little to No Effect	Large Growth Impairment		Little to No Effect	Large Growth Impairment		Little to No Effect	Large Growth Impairment		Little to No Effect	Large Growth Impairment		-0.246546	1.34792		-6.02791	-4.43344		1	8.64746e-20		0.937223	4.39012e-15
smc03065	aglK	alpha-glucoside ABC transporter ATP-binding protein	15964452	+	1089	c0701		1305	1419		282	333		1066	1129		821	733		2.50138	0.564738		2.01561	1.427		Little to No Effect	Moderate Growth Impairment		Little to No Effect	Moderate Growth Impairment		Little to No Effect	Moderate Growth Impairment		Little to No Effect	Moderate Growth Impairment		-0.311506	1.33733		-2.14707	-0.498234		1	0.2953		1	1
smc03066	-	hypothetical protein	195970200	+	411	c0702		187	135		99	114		146	167		160	147		0.783455	0.518248		0.761557	0.746959		Moderate Growth Impairment	Large Growth Impairment		Moderate Growth Impairment	Moderate Growth Impairment		Moderate Growth Impairment	Large Growth Impairment		Moderate Growth Impairment	Moderate Growth Impairment		-0.040898	0.527385		-0.596207	-0.027924		0.383119	0.167869		0.327104	0.293815
smc03067	TRm22	transposase	15964454	-	1164	c0703		2344	2356		2258	2309		2300	2097		2273	2200		4.0378	3.92354		3.77749	3.84278		Little to No Effect	Little to No Effect		Little to No Effect	Little to No Effect		Little to No Effect	Little to No Effect		Little to No Effect	Little to No Effect		-0.0961412	-0.030004		-0.041414	0.0247232		1	1		1	1
smc03068	edd	phosphogluconate dehydratase	15964455	-	1821	c0704		2898	3082		53	61		36	27		2	6		3.28391	0.062603		0.0345964	0.00439319		Little to No Effect	Large Growth Impairment		Large Growth Impairment	Essential		Little to No Effect	Large Growth Impairment		Large Growth Impairment	Essential		-6.56865	-3.83289		-5.71304	-2.97728		1	3.3076e-18		1.77368e-19	1.21776e-27
smc03069	pgl	6-phosphogluconolactonase	15964456	-	699	c0705		213	247		1	1		6	19		1	3		0.658083	0.00286123		0.0357654	0.00572246		Moderate Growth Impairment	Essential		Large Growth Impairment	Essential		Moderate Growth Impairment	Essential		Large Growth Impairment	Essential		-4.20163	1		-7.84549	-2.64386		0.00231997	7.73251e-11		1.6176e-07	8.36525e-11
smc03070	zwf	glucose-6-phosphate 1-dehydrogenase	15964457	-	1476	c0706		238	109		1	1		1	3		1	1		0.235095	0.00135501		0.00271003	0.00135501		Large Growth Impairment	Essential		Essential	Essential		Large Growth Impairment	Essential		Essential	Essential		-6.43879	0		-7.43879	-1		8.83434e-09	1.37668e-22		2.71171e-18	1.89216e-22
smc00761	ordL2	oxidoreductase	15964458	-	1287	c0707		2479	2506		1215	1424		1703	1741		2215	2233		3.87335	2.05051		2.67599	3.4561		Little to No Effect	Moderate Growth Impairment		Little to No Effect	Little to No Effect		Little to No Effect	Moderate Growth Impairment		Little to No Effect	Little to No Effect		-0.533508	0.753165		-0.917602	0.369072		1	1		1	1
smc00762	-	glutamine synthetase	15964459	-	1437	c0708		1627	1840		1643	1544		1500	1854		2335	2388		2.41267	2.21781		2.33403	3.28671		Little to No Effect	Growth Improvement		Little to No Effect	Little to No Effect		Little to No Effect	Growth Improvement		Little to No Effect	Little to No Effect		-0.0478051	0.567505		-0.121489	0.493821		1	0.562637		1	1
smc00763	-	hypothetical protein	15964460	+	1185	c0709		2185	1802		1901	2050		1593	1578		1897	2012		3.36456	3.33418		2.67595	3.29873		Little to No Effect	Little to No Effect		Little to No Effect	Little to No Effect		Little to No Effect	Little to No Effect		Little to No Effect	Little to No Effect		-0.330366	-0.0154183		-0.0130858	0.301862		1	1		1	1
smc00764	-	hypothetical protein	15964461	+	141	c0710		94	90		138	143		103	71		115	115		1.30496	1.99291		1.23404	1.63121		Moderate Growth Impairment	Moderate Growth Impairment		Little to No Effect	Moderate Growth Impairment		Moderate Growth Impairment	Moderate Growth Impairment		Little to No Effect	Moderate Growth Impairment		-0.0806185	-0.288936		0.610864	0.402547		0.824615	0.79815		1	0.797635
smc00765	mcpZ	methyl-accepting chemotaxis protein	15964462	+	2526	c0711		6557	7218		5483	5931		6354	6382		6259	6027		5.45329	4.51861		5.04196	4.86382		Little to No Effect	Little to No Effect		Little to No Effect	Little to No Effect		Little to No Effect	Little to No Effect		Little to No Effect	Little to No Effect		-0.11314	0.106211		-0.271248	-0.051897		1	1		1	1
smc00766	-	transcriptional regulator	15964463	+	876	c0712		1987	2364		2003	2029		2042	1901		2108	1965		4.96689	4.60274		4.50114	4.64954		Little to No Effect	Little to No Effect		Little to No Effect	Little to No Effect		Little to No Effect	Little to No Effect		Little to No Effect	Little to No Effect		-0.142053	0.0145962		-0.109851	0.0467981		1	1		1	1
smc00767	-	hypothetical protein	15964464	-	240	c0713		728	655		659	530		528	609		670	555		5.7625	4.95417		4.7375	5.10417		Little to No Effect	Little to No Effect		Little to No Effect	Little to No Effect		Little to No Effect	Little to No Effect		Little to No Effect	Little to No Effect		-0.282569	0.043033		-0.218052	0.107549		1	1		1	1
smc00768	aceA	isocitrate lyase	15964465	-	1290	c0714		3232	3382		3642	3737		2813	2798		3028	3137		5.12713	5.72016		4.34961	4.77907		Little to No Effect	Little to No Effect		Little to No Effect	Little to No Effect		Little to No Effect	Little to No Effect		Little to No Effect	Little to No Effect		-0.237265	-0.259324		0.157902	0.135843		1	1		1	1
smc00769	-	hypothetical protein	15964466	+	1413	c0715		2748	2649		2482	2483		2966	2812		2896	2875		3.81953	3.5138		4.08917	4.08422		Little to No Effect	Little to No Effect		Little to No Effect	Little to No Effect		Little to No Effect	Little to No Effect		Little to No Effect	Little to No Effect		0.0984125	0.217028		-0.120364	-0.00174887		1	1		1	1
smc00770	potF	putrescine-binding periplasmic protein	15964467	+	1095	c0716		1371	1137		458	475		1050	1021		538	630		2.29041	0.852055		1.89132	1.06667		Little to No Effect	Moderate Growth Impairment		Little to No Effect	Moderate Growth Impairment		Little to No Effect	Moderate Growth Impairment		Little to No Effect	Moderate Growth Impairment		-0.27621	0.324091		-1.42659	-0.826287		1	0.737508		1	0.761515
smc00771	potG	putrescine ABC transporter ATP-binding protein	15964468	+	1146	c0717		2504	2581		977	1010		1753	1634		1404	1337		4.43717	1.73386		2.9555	2.3918		Little to No Effect	Moderate Growth Impairment		Little to No Effect	Little to No Effect		Little to No Effect	Moderate Growth Impairment		Little to No Effect	Little to No Effect		-0.58624	0.46411		-1.35566	-0.305306		1	1		1	1
smc00772	potH	putrescine ABC transporter permease	15964469	+	912	c0718		1242	933		538	526		970	1055		594	612		2.38487	1.16667		2.22039	1.32237		Little to No Effect	Moderate Growth Impairment		Little to No Effect	Moderate Growth Impairment		Little to No Effect	Moderate Growth Impairment		Little to No Effect	Moderate Growth Impairment		-0.103093	0.180732		-1.03152	-0.747692		1	1		1	1
smc00773	potI	putrescine ABC transporter permease	15964470	+	822	c0719		1731	1456		1319	1349		1267	1244		1508	1600		3.87713	3.24574		3.05474	3.78102		Little to No Effect	Little to No Effect		Little to No Effect	Little to No Effect		Little to No Effect	Little to No Effect		Little to No Effect	Little to No Effect		-0.343937	0.220228		-0.25644	0.307724		1	1		1	1
smc00838	-	hypothetical protein	15964471	-	1815	c0720		436	749		128	97		60	21		194	188		0.652893	0.123967		0.0446281	0.210468		Moderate Growth Impairment	Large Growth Impairment		Large Growth Impairment	Large Growth Impairment		Moderate Growth Impairment	Large Growth Impairment		Large Growth Impairment	Large Growth Impairment		-3.87082	0.763648		-2.39689	2.23758		0.00368171	9.44405e-11		3.20973e-18	1.02311e-08
smc00774	acsA2	acetoacetyl-CoA synthetase	15964472	+	1953	c0721		3326	4064		6910	6974		4095	4405		6152	6072		3.78392	7.10906		4.35228	6.25909		Little to No Effect	Growth Improvement		Little to No Effect	Little to No Effect		Little to No Effect	Growth Improvement		Little to No Effect	Little to No Effect		0.201888	-0.183707		0.909777	0.524182		1	1		1	1
smc00775	fbpB	iron(III) permease	15964473	-	1683	c0722		2192	2607		66	59		1980	2143		8	11		2.85146	0.0742721		2.44979	0.0112894		Little to No Effect	Large Growth Impairment		Little to No Effect	Essential		Little to No Effect	Large Growth Impairment		Little to No Effect	Essential		-0.219039	-2.71786		-5.26273	-7.76155		1	2.24135e-13		1	8.08936e-24
smc00776	-	sensor histidine kinase	15964474	-	3405	c0723		1959	1910		54	105		3354	2887		114	137		1.13627	0.046696		1.83289	0.0737151		Moderate Growth Impairment	Large Growth Impairment		Little to No Effect	Large Growth Impairment		Moderate Growth Impairment	Large Growth Impairment		Little to No Effect	Large Growth Impairment		0.689816	0.658661		-4.60486	-4.63602		2.11954e-08	4.86178e-36		0.000948469	9.74832e-35
smc00777	-	hypothetical protein	15964475	+	447	c0724		432	425		379	482		590	668		496	490		1.91723	1.92617		2.81432	2.20582		Little to No Effect	Moderate Growth Impairment		Little to No Effect	Little to No Effect		Little to No Effect	Moderate Growth Impairment		Little to No Effect	Little to No Effect		0.553765	0.195574		0.00671803	-0.351472		1	1		1	1
smc00778	-	oxidoreductase	15964476	+	768	c0725		1192	1398		2208	2250		1375	1566		1721	1875		3.3724	5.80469		3.82943	4.68229		Little to No Effect	Little to No Effect		Little to No Effect	Little to No Effect		Little to No Effect	Little to No Effect		Little to No Effect	Little to No Effect		0.183355	-0.310004		0.783445	0.290086		1	1		1	1
smc00779	-	FAD-dependent oxidoreductase	15964477	+	1239	c0726		2709	2618		4930	4787		2524	2535		4688	4707		4.29944	7.84262		4.08313	7.58273		Little to No Effect	Growth Improvement		Little to No Effect	Little to No Effect		Little to No Effect	Growth Improvement		Little to No Effect	Little to No Effect		-0.074471	-0.0486178		0.867188	0.893041		1	1		1	1
smc00780	-	transcriptional regulator	15964478	-	882	c0727		1436	1598		2607	2760		1412	1525		2476	2256		3.43991	6.08503		3.32993	5.36508		Little to No Effect	Little to No Effect		Little to No Effect	Little to No Effect		Little to No Effect	Little to No Effect		Little to No Effect	Little to No Effect		-0.0468778	-0.181666		0.822895	0.688107		1	1		1	1
smc00781	iolA	malonic semialdehyde oxidative decarboxylase	15964479	+	1497	c0728		1332	1257		415	331		1358	1238		1720	1640		1.72946	0.49833		1.73413	2.24449		Little to No Effect	Large Growth Impairment		Little to No Effect	Little to No Effect		Little to No Effect	Large Growth Impairment		Little to No Effect	Little to No Effect		0.00389542	2.17121		-1.79515	0.372171		0.00280159	0.000383617		0.0733103	0.0983264
smc00782	-	hypothetical protein	15964480	+	1113	c0729		1514	1430		995	941		1289	1497		1095	1149		2.6451	1.73944		2.50314	2.01617		Little to No Effect	Moderate Growth Impairment		Little to No Effect	Moderate Growth Impairment		Little to No Effect	Moderate Growth Impairment		Little to No Effect	Moderate Growth Impairment		-0.0795824	0.212994		-0.604699	-0.312123		1	1		1	1
smc00783	-	hypothetical protein	15964481	+	1053	c0730		1673	1614		1138	1139		1484	1518		1025	1100		3.12156	2.16239		2.8509	2.01804		Little to No Effect	Moderate Growth Impairment		Little to No Effect	Moderate Growth Impairment		Little to No Effect	Moderate Growth Impairment		Little to No Effect	Moderate Growth Impairment		-0.130847	-0.0996715		-0.529637	-0.498461		1	1		1	1
smc00784	-	iron binding protein	15964482	-	1044	c0731		1214	1208		33	15		961	1008		8	2		2.31992	0.045977		1.88602	0.00957854		Little to No Effect	Large Growth Impairment		Little to No Effect	Essential		Little to No Effect	Large Growth Impairment		Little to No Effect	Essential		-0.298736	-2.26303		-5.65702	-7.62132		1	2.03359e-10		1	5.36581e-16
smc00785	rirA	iron-responsive transcriptional regulator	15964483	+	465	c0732		59	91		65	91		162	85		60	61		0.322581	0.335484		0.531183	0.260215		Large Growth Impairment	Large Growth Impairment		Moderate Growth Impairment	Large Growth Impairment		Large Growth Impairment	Large Growth Impairment		Moderate Growth Impairment	Large Growth Impairment		0.719549	-0.366539		0.0565835	-1.0295		0.048128	0.120641		0.155289	0.00102765
smc00786	dppA1	periplasmic dipeptide-binding protein	15964484	+	1596	c0733		2036	1612		1913	1841		1932	2082		1504	1668		2.28571	2.35213		2.51504	1.98747		Little to No Effect	Growth Improvement		Little to No Effect	Moderate Growth Impairment		Little to No Effect	Growth Improvement		Little to No Effect	Moderate Growth Impairment		0.137935	-0.243036		0.0413229	-0.339648		1	1		1	1
smc00787	dppB1	peptide ABC transporter permease	15964485	+	1005	c0734		895	938		602	726		817	880		610	579		1.82388	1.32139		1.68856	1.18308		Little to No Effect	Moderate Growth Impairment		Little to No Effect	Moderate Growth Impairment		Little to No Effect	Moderate Growth Impairment		Little to No Effect	Moderate Growth Impairment		-0.11122	-0.159506		-0.464952	-0.513238		1	1		1	1
smc00788	dppC1	peptide ABC transporter permease	15964486	+	909	c0735		1438	1516		661	668		1581	1590		552	646		3.24972	1.46205		3.48845	1.31793		Little to No Effect	Moderate Growth Impairment		Little to No Effect	Moderate Growth Impairment		Little to No Effect	Moderate Growth Impairment		Little to No Effect	Moderate Growth Impairment		0.102268	-0.149713		-1.15233	-1.40431		1	1		1	1
smc00789	dppD1	peptide ABC transporter ATP-binding protein	15964487	+	855	c0736		940	957		433	422		1082	986		376	403		2.21871	1		2.41871	0.911111		Little to No Effect	Moderate Growth Impairment		Little to No Effect	Moderate Growth Impairment		Little to No Effect	Moderate Growth Impairment		Little to No Effect	Moderate Growth Impairment		0.124517	-0.134301		-1.14972	-1.40854		1	0.887576		1	0.351516
smc00790	dppF1	peptide ABC transporter ATP-binding protein	15964488	+	828	c0737		547	662		321	362		419	517		325	293		1.46014	0.824879		1.13043	0.746377		Moderate Growth Impairment	Moderate Growth Impairment		Moderate Growth Impairment	Moderate Growth Impairment		Moderate Growth Impairment	Moderate Growth Impairment		Moderate Growth Impairment	Moderate Growth Impairment		-0.369234	-0.144279		-0.823857	-0.598902		0.737867	1		0.68476	0.897345
smc00791	-	hypothetical protein	15964489	+	345	c0738		153	165		456	448		202	237		421	407		0.921739	2.62029		1.27246	2.4		Moderate Growth Impairment	Little to No Effect		Little to No Effect	Little to No Effect		Moderate Growth Impairment	Little to No Effect		Little to No Effect	Little to No Effect		0.465194	-0.126692		1.5073	0.91541		0.349749	1		0.644539	1
smc00792	-	hypothetical protein	15964490	+	171	c0739		386	390		449	463		250	313		487	444		4.53801	5.33333		3.2924	5.44444		Little to No Effect	Little to No Effect		Little to No Effect	Little to No Effect		Little to No Effect	Little to No Effect		Little to No Effect	Little to No Effect		-0.462922	0.0297473		0.232977	0.725646		1	1		1	1
smc00793	-	permease	15964491	+	1131	c0740		1496	1776		1427	1763		1574	1725		1688	1698		2.89302	2.82051		2.91689	2.99381		Little to No Effect	Little to No Effect		Little to No Effect	Little to No Effect		Little to No Effect	Little to No Effect		Little to No Effect	Little to No Effect		0.011856	0.0860255		-0.0366163	0.0375532		1	1		1	1
smc00794	-	two-component response regulator	15964492	-	798	c0741		695	555		422	386		672	714		407	445		1.56642	1.01253		1.73684	1.06767		Moderate Growth Impairment	Moderate Growth Impairment		Little to No Effect	Moderate Growth Impairment		Moderate Growth Impairment	Moderate Growth Impairment		Little to No Effect	Moderate Growth Impairment		0.148999	0.0764981		-0.629501	-0.702002		0.169166	0.316226		0.271138	0.746742
smc00795	-	hypothetical protein	15964493	-	249	c0742		552	740		600	537		581	493		622	628		5.18876	4.56627		4.31325	5.02008		Little to No Effect	Little to No Effect		Little to No Effect	Little to No Effect		Little to No Effect	Little to No Effect		Little to No Effect	Little to No Effect		-0.266612	0.136696		-0.184374	0.218934		1	1		1	1
smc00796	-	hypothetical protein	15964494	+	165	c0743		125	128		264	302		142	156		246	241		1.53333	3.4303		1.80606	2.95152		Moderate Growth Impairment	Little to No Effect		Little to No Effect	Little to No Effect		Moderate Growth Impairment	Little to No Effect		Little to No Effect	Little to No Effect		0.236175	-0.21688		1.16166	0.708609		1	1		1	0.891794
smc00797	-	oxidoreductase	15964495	+	1254	c0744		1648	1404		2211	2058		1814	1554		6138	5874		2.43381	3.40431		2.68581	9.57895		Little to No Effect	Little to No Effect		Little to No Effect	Little to No Effect		Little to No Effect	Little to No Effect		Little to No Effect	Little to No Effect		0.142137	1.49251		0.484143	1.83451		1	1		1	1
smc00798	-	hypothetical protein	15964496	+	249	c0745		145	153		188	206		119	158		342	321		1.19679	1.58233		1.11245	2.66265		Moderate Growth Impairment	Moderate Growth Impairment		Moderate Growth Impairment	Little to No Effect		Moderate Growth Impairment	Moderate Growth Impairment		Moderate Growth Impairment	Little to No Effect		-0.105426	0.750813		0.402883	1.25912		0.99169	1		1	1
smc00799	-	hypothetical protein	15964497	-	573	c0746		1198	1017		1030	999		1194	1149		988	863		3.86562	3.54101		4.08901	3.23037		Little to No Effect	Little to No Effect		Little to No Effect	Little to No Effect		Little to No Effect	Little to No Effect		Little to No Effect	Little to No Effect		0.0810503	-0.132464		-0.126538	-0.340052		1	1		1	1
smc00800	-	hypothetical protein	15964498	-	444	c0747		930	748		510	514		656	684		428	401		3.77928	2.30631		3.01802	1.86712		Little to No Effect	Growth Improvement		Little to No Effect	Moderate Growth Impairment		Little to No Effect	Growth Improvement		Little to No Effect	Moderate Growth Impairment		-0.32451	-0.304772		-0.712527	-0.692789		1	1		1	1
smc00801	-	hypothetical protein	15964499	+	657	c0748		428	407		526	534		393	403		607	536		1.27093	1.61339		1.21157	1.73973		Moderate Growth Impairment	Moderate Growth Impairment		Little to No Effect	Moderate Growth Impairment		Moderate Growth Impairment	Moderate Growth Impairment		Little to No Effect	Moderate Growth Impairment		-0.0690078	0.108761		0.344216	0.521985		1	1		1	1
smc00802	-	hypothetical protein	15964500	+	366	c0749		342	388		763	858		324	335		721	750		1.99454	4.42896		1.80055	4.01913		Little to No Effect	Little to No Effect		Little to No Effect	Little to No Effect		Little to No Effect	Little to No Effect		Little to No Effect	Little to No Effect		-0.147618	-0.140087		1.15092	1.15845		1	1		1	1
smc00803	-	hypothetical protein	15964501	-	816	c0750		848	933		662	664		730	811		737	645		2.1826	1.625		1.88848	1.69363		Little to No Effect	Moderate Growth Impairment		Little to No Effect	Moderate Growth Impairment		Little to No Effect	Moderate Growth Impairment		Little to No Effect	Moderate Growth Impairment		-0.208821	0.0596768		-0.425607	-0.157109		1	1		1	1
smc00804	-	hypothetical protein	15964502	+	1224	c0751		3530	3855		2118	1897		3864	4293		2220	2384		6.0335	3.28023		6.66422	3.76144		Little to No Effect	Little to No Effect		Little to No Effect	Little to No Effect		Little to No Effect	Little to No Effect		Little to No Effect	Little to No Effect		0.143441	0.197488		-0.879198	-0.825151		1	1		1	1
smc00805	-	hypothetical protein	15964503	+	645	c0752		759	755		1111	1044		691	656		1011	1053		2.34729	3.34109		2.08837	3.2		Little to No Effect	Little to No Effect		Little to No Effect	Little to No Effect		Little to No Effect	Little to No Effect		Little to No Effect	Little to No Effect		-0.168615	-0.0622449		0.509323	0.615693		1	1		1	1
smc00806	-	hypothetical protein	15964504	+	369	c0753		607	601		1277	1288		472	576		1041	982		3.27371	6.95122		2.84011	5.48238		Little to No Effect	Growth Improvement		Little to No Effect	Little to No Effect		Little to No Effect	Growth Improvement		Little to No Effect	Little to No Effect		-0.204982	-0.342463		1.08634	0.948858		1	1		1	1
smc00807	-	transport transmembrane protein	15964505	-	1203	c0754		1568	1601		1697	1761		1389	1508		1750	1733		2.63425	2.87448		2.40815	2.89526		Little to No Effect	Little to No Effect		Little to No Effect	Little to No Effect		Little to No Effect	Little to No Effect		Little to No Effect	Little to No Effect		-0.129468	0.0103926		0.12591	0.265771		1	1		1	1
smc00808	chrA	chromate transporter	15964506	-	1443	c0755		3625	3496		2919	3031		2825	3486		2695	2628		4.93486	4.12335		4.37353	3.68884		Little to No Effect	Little to No Effect		Little to No Effect	Little to No Effect		Little to No Effect	Little to No Effect		Little to No Effect	Little to No Effect		-0.174211	-0.16065		-0.25919	-0.245629		1	1		1	1
smc00809	-	signal peptide protein	15964507	-	267	c0756		247	301		182	209		250	292		225	242		2.05243	1.46442		2.02996	1.74906		Little to No Effect	Moderate Growth Impairment		Little to No Effect	Moderate Growth Impairment		Little to No Effect	Moderate Growth Impairment		Little to No Effect	Moderate Growth Impairment		-0.015883	0.256254		-0.487007	-0.21487		1	1		1	1
smc00810	-	hypothetical protein	15964508	+	1341	c0757		416	612		199	207		776	695		323	241		0.766592	0.302759		1.09694	0.420582		Moderate Growth Impairment	Large Growth Impairment		Moderate Growth Impairment	Large Growth Impairment		Moderate Growth Impairment	Large Growth Impairment		Moderate Growth Impairment	Large Growth Impairment		0.516957	0.474215		-1.34029	-1.38303		0.00922499	7.06952e-06		0.150751	0.00090771
smc00811	ftsJ	cell division protein	15964509	+	738	c0758		32	59		3	11		17	31		7	14		0.123306	0.0189702		0.0650407	0.0284553		Large Growth Impairment	Essential		Large Growth Impairment	Large Growth Impairment		Large Growth Impairment	Large Growth Impairment		Large Growth Impairment	Large Growth Impairment		-0.922832	0.584963		-2.70044	-1.19265		2.02913e-09	4.84366e-10		5.58443e-08	5.29361e-10
smc00812	-	hypothetical protein	15964510	+	384	c0759		230	214		132	91		135	175		209	261		1.15625	0.580729		0.807292	1.22396		Moderate Growth Impairment	Moderate Growth Impairment		Moderate Growth Impairment	Moderate Growth Impairment		Moderate Growth Impairment	Moderate Growth Impairment		Moderate Growth Impairment	Moderate Growth Impairment		-0.518291	1.07562		-0.993516	0.600393		0.202913	0.419061		0.260832	0.635695
smc00813	-	transport transmembrane protein	15964511	-	1413	c0760		2525	2327		1199	1325		2455	2278		1486	1399		3.43383	1.78627		3.34961	2.04176		Little to No Effect	Moderate Growth Impairment		Little to No Effect	Moderate Growth Impairment		Little to No Effect	Moderate Growth Impairment		Little to No Effect	Moderate Growth Impairment		-0.0358246	0.192859		-0.942868	-0.714184		1	1		1	1
smc00814	-	signal peptide protein	15964512	+	981	c0761		1675	1782		1111	1172		1815	1996		1046	1068		3.52396	2.32722		3.88481	2.15494		Little to No Effect	Growth Improvement		Little to No Effect	Little to No Effect		Little to No Effect	Growth Improvement		Little to No Effect	Little to No Effect		0.140649	-0.110955		-0.59859	-0.850194		1	1		1	1
smc00815	guaB	inosine 5'-monophosphate dehydrogenase	15964513	+	1503	c0762		48	5		2	1		1	1		1	2		0.0352628	0.00199601		0.00133067	0.00199601		Large Growth Impairment	Essential		Essential	Essential		Large Growth Impairment	Essential		Essential	Essential		-4.72792	0		-4.14296	0.584963		4.00835e-20	5.66123e-23		1.27124e-18	7.58168e-23
smc00816	-	hypothetical protein	15964514	+	417	c0763		767	718		284	304		320	279		360	440		3.56115	1.41007		1.43645	1.91847		Little to No Effect	Moderate Growth Impairment		Little to No Effect	Moderate Growth Impairment		Little to No Effect	Moderate Growth Impairment		Little to No Effect	Moderate Growth Impairment		-1.30984	0.444184		-1.33657	0.417444		1	1		1	1
smc00817	-	carboxymethylenebutenolidase (dienelactone hydrolase) protein	15964515	+	876	c0764		848	588		1453	1684		561	483		1362	1439		1.63927	3.58105		1.19178	3.19749		Moderate Growth Impairment	Little to No Effect		Little to No Effect	Little to No Effect		Little to No Effect	Little to No Effect		Moderate Growth Impairment	Little to No Effect		-0.459934	-0.163444		1.12733	1.42382		0.529798	1		0.643846	1
smc00818	oxyR	hydrogen peroxide-inducible genes activator (morphology and AUTO-aggregation control protein)	15964516	-	936	c0765		1517	1338		1109	917		1075	1381		1164	1265		3.05021	2.16453		2.62393	2.59509		Little to No Effect	Moderate Growth Impairment		Little to No Effect	Little to No Effect		Little to No Effect	Moderate Growth Impairment		Little to No Effect	Little to No Effect		-0.21718	0.261728		-0.494857	-0.0159481		1	1		1	1
smc00819	katA	catalase hydroperoxidase HPII(III) protein	15964517	+	1485	c0766		909	959		343	415		946	810		476	375		1.25791	0.510438		1.18249	0.573064		Moderate Growth Impairment	Large Growth Impairment		Little to No Effect	Moderate Growth Impairment		Moderate Growth Impairment	Large Growth Impairment		Moderate Growth Impairment	Moderate Growth Impairment		-0.0892016	0.166961		-1.30122	-1.04506		0.516111	8.47549e-10		1	1.31439e-05
smc00820	-	transcriptional regulator	15964518	-	951	c0767		573	628		185	193		357	453		673	789		1.26288	0.397476		0.851735	1.53733		Moderate Growth Impairment	Large Growth Impairment		Moderate Growth Impairment	Moderate Growth Impairment		Moderate Growth Impairment	Large Growth Impairment		Moderate Growth Impairment	Moderate Growth Impairment		-0.568242	1.95149		-1.66778	0.851949		0.0970868	0.0149055		0.0256093	0.466044
smc00821	-	hypothetical protein	15964519	+	297	c0768		507	254		160	217		374	277		203	179		2.56229	1.26936		2.19192	1.2862		Little to No Effect	Moderate Growth Impairment		Little to No Effect	Moderate Growth Impairment		Little to No Effect	Moderate Growth Impairment		Little to No Effect	Moderate Growth Impairment		-0.225239	0.0190081		-1.01333	-0.769085		1	0.820446		1	1
smc00822	-	hypothetical protein	15964520	+	297	c0769		19	17		69	82		37	22		50	61		0.121212	0.508418		0.198653	0.373737		Large Growth Impairment	Large Growth Impairment		Large Growth Impairment	Large Growth Impairment		Large Growth Impairment	Large Growth Impairment		Large Growth Impairment	Large Growth Impairment		0.712718	-0.443989		2.06848	0.911773		0.00222106	0.33732		0.0345826	0.17868
smc00823	-	hypothetical protein	15964521	+	396	c0770		150	220		22	32		201	233		23	23		0.934343	0.136364		1.09596	0.116162		Moderate Growth Impairment	Large Growth Impairment		Moderate Growth Impairment	Large Growth Impairment		Moderate Growth Impairment	Large Growth Impairment		Moderate Growth Impairment	Large Growth Impairment		0.23017	-0.231326		-2.77649	-3.23799		0.289695	0.00172789		1	0.00176426
smc00824	-	hypothetical protein	15964522	-	834	c0771		683	786		938	969		699	669		958	982		1.76139	2.28657		1.64029	2.32614		Little to No Effect	Growth Improvement		Little to No Effect	Little to No Effect		Little to No Effect	Growth Improvement		Little to No Effect	Little to No Effect		-0.102766	0.0247518		0.37647	0.503988		1	1		1	1
smc00825	gsh1	glutamate--cysteine ligase precursor protein	195970199	-	1374	c0772		1	9		1	1		1	7		1	1		0.00727802	0.0014556		0.00582242	0.0014556		Essential	Essential		Essential	Essential		Essential	Essential		Essential	Essential		-0.321928	0		-2.32193	-2		6.6509e-20	4.88076e-21		4.62608e-17	6.52196e-21
smc00826	-	16S ribosomal RNA methyltransferase RsmE	15964524	-	738	c0773		1056	904		1424	1384		725	612		1770	1730		2.65583	3.80488		1.81165	4.74255		Little to No Effect	Little to No Effect		Little to No Effect	Little to No Effect		Little to No Effect	Little to No Effect		Little to No Effect	Little to No Effect		-0.551854	0.317812		0.518689	1.38836		1	1		1	1
smc00827	-	transport transmembrane protein	195970198	-	1545	c0774		3912	4374		2204	1968		2605	3047		2818	3273		5.36311	2.70032		3.65825	3.94239		Little to No Effect	Little to No Effect		Little to No Effect	Little to No Effect		Little to No Effect	Little to No Effect		Little to No Effect	Little to No Effect		-0.551914	0.54594		-0.989937	0.107918		1	1		1	1
smc00828	-	hypothetical protein	15964526	-	507	c0775		496	545		439	543		247	173		614	568		2.05325	1.93688		0.828402	2.33136		Little to No Effect	Moderate Growth Impairment		Moderate Growth Impairment	Little to No Effect		Little to No Effect	Moderate Growth Impairment		Moderate Growth Impairment	Little to No Effect		-1.30951	0.267435		-0.0841751	1.49277		1	1		0.607283	1
smc00829	-	transcriptional regulator	15964527	-	828	c0776		1426	1272		1792	1816		1431	1348		1714	1584		3.25845	4.35749		3.35628	3.98309		Little to No Effect	Little to No Effect		Little to No Effect	Little to No Effect		Little to No Effect	Little to No Effect		Little to No Effect	Little to No Effect		0.0426755	-0.129608		0.419309	0.247026		1	1		1	1
smc00830	-	hypothetical protein	15964528	+	1269	c0777		2848	2834		3914	3897		2641	2442		3713	3595		4.47754	6.15524		4.00552	5.75887		Little to No Effect	Little to No Effect		Little to No Effect	Little to No Effect		Little to No Effect	Little to No Effect		Little to No Effect	Little to No Effect		-0.160719	-0.0960306		0.459108	0.523796		1	1		1	1
smc00831	-	transcriptional regulator	15964529	-	897	c0778		2981	2432		1932	1825		2338	2507		2291	2211		6.03456	4.18841		5.40134	5.01895		Little to No Effect	Little to No Effect		Little to No Effect	Little to No Effect		Little to No Effect	Little to No Effect		Little to No Effect	Little to No Effect		-0.159932	0.260985		-0.526847	-0.105931		1	1		1	1
smc00832	glcD	glycolate oxidase subunit protein	15964530	+	1440	c0779		2065	1994		1933	1945		1744	1920		2498	2275		2.81875	2.69306		2.54444	3.31458		Little to No Effect	Little to No Effect		Little to No Effect	Little to No Effect		Little to No Effect	Little to No Effect		Little to No Effect	Little to No Effect		-0.147705	0.299584		-0.0658115	0.381477		1	1		1	1
smc00833	glcE	glycolate oxidase subunit protein	15964531	+	1218	c0780		2505	2693		2011	2224		2512	2776		2685	2527		4.26765	3.47701		4.34154	4.27915		Little to No Effect	Little to No Effect		Little to No Effect	Little to No Effect		Little to No Effect	Little to No Effect		Little to No Effect	Little to No Effect		0.0247655	0.299475		-0.295595	-0.0208851		1	1		1	1
smc00926	glcF	glycolate oxidase iron-sulfur subunit protein	195970197	+	1332	c0781		1586	1736		1912	2087		1718	1659		2207	2379		2.49399	3.00225		2.53529	3.44294		Little to No Effect	Little to No Effect		Little to No Effect	Little to No Effect		Little to No Effect	Little to No Effect		Little to No Effect	Little to No Effect		0.0236901	0.197597		0.267587	0.441494		1	1		1	1
smc00925	-	signal peptide protein	15964533	-	696	c0782		1143	818		2484	2623		849	879		2422	2355		2.81753	7.33764		2.48276	6.86351		Little to No Effect	Growth Improvement		Little to No Effect	Little to No Effect		Little to No Effect	Growth Improvement		Little to No Effect	Little to No Effect		-0.182486	-0.0963712		1.38089	1.467		1	1		1	1
smc00924	-	hypothetical protein	15964534	-	741	c0783		973	917		1172	1179		809	1026		1261	1249		2.55061	3.17274		2.47638	3.38731		Little to No Effect	Little to No Effect		Little to No Effect	Little to No Effect		Little to No Effect	Little to No Effect		Little to No Effect	Little to No Effect		-0.0426062	0.0944128		0.314888	0.451907		1	1		1	1
smc00923	tag	DNA-3-methyladenine DNA glycosylase	15964535	+	636	c0784		1526	1124		712	702		1303	1141		710	739		4.16667	2.22327		3.84277	2.2783		Little to No Effect	Growth Improvement		Little to No Effect	Little to No Effect		Little to No Effect	Growth Improvement		Little to No Effect	Little to No Effect		-0.116748	0.0352755		-0.90621	-0.754187		1	1		1	1
smc00922	-	transporter transmembrane protein	15964536	-	1458	c0785		1624	1658		1050	1228		1781	1410		1113	1278		2.25103	1.56241		2.18861	1.63992		Little to No Effect	Moderate Growth Impairment		Little to No Effect	Moderate Growth Impairment		Little to No Effect	Moderate Growth Impairment		Little to No Effect	Moderate Growth Impairment		-0.0405666	0.0698464		-0.526807	-0.416394		1	1		1	1
smc00921	-	signal peptide protein	15964537	-	387	c0786		553	513		477	574		514	492		483	564		2.75452	2.71576		2.59948	2.70543		Little to No Effect	Little to No Effect		Little to No Effect	Little to No Effect		Little to No Effect	Little to No Effect		Little to No Effect	Little to No Effect		-0.0835771	-0.00550123		-0.0204448	0.0576311		1	1		1	1
smc00931	-	hypothetical protein	15964538	-	426	c0787		736	810		679	634		917	918		763	802		3.62911	3.08216		4.30751	3.67371		Little to No Effect	Little to No Effect		Little to No Effect	Little to No Effect		Little to No Effect	Little to No Effect		Little to No Effect	Little to No Effect		0.24724	0.253296		-0.235673	-0.229617		1	1		1	1
smc00919	hisS	histidyl-tRNA synthetase	15964539	+	1515	c0788		1	1		1	1		1	1		1	1		0.00132013	0.00132013		0.00132013	0.00132013		Essential	Essential		Essential	Essential		Essential	Essential		Essential	Essential		0	0		0	0		6.41586e-22	3.9041e-23		9.42234e-19	5.27173e-23
smc00918	hisZ	ATP phosphoribosyltransferase regulatory subunit	15964540	+	1140	c0789		6	2		8	4		1	1		2	1		0.00701754	0.0105263		0.00175439	0.00263158		Essential	Essential		Essential	Essential		Essential	Large Growth Impairment		Essential	Essential		-2	-2		0.584963	0.584963		1.31608e-16	5.88402e-16		2.98123e-14	1.96267e-17
smc00917	hisG	ATP phosphoribosyltransferase catalytic subunit	15964541	+	696	c0790		3	5		2	2		2	1		1	2		0.0114943	0.00574713		0.00431034	0.00431034		Essential	Essential		Essential	Essential		Large Growth Impairment	Essential		Essential	Essential		-1.41504	-0.415037		-1	0		3.48389e-10	8.61669e-11		9.07614e-09	9.34945e-11
smc00916	gst11	glutathione S-transferase	15964542	+	744	c0791		975	1025		1381	1532		1285	1376		1408	1279		2.68817	3.91532		3.57661	3.61156		Little to No Effect	Little to No Effect		Little to No Effect	Little to No Effect		Little to No Effect	Little to No Effect		Little to No Effect	Little to No Effect		0.411969	-0.116509		0.542506	0.0140278		1	1		1	1
smc00915	-	hypothetical protein	15964543	+	192	c0792		238	195		544	563		272	415		482	398		2.25521	5.76562		3.57812	4.58333		Little to No Effect	Little to No Effect		Little to No Effect	Little to No Effect		Little to No Effect	Little to No Effect		Little to No Effect	Little to No Effect		0.665943	-0.33108		1.35422	0.357193		1	1		1	1
smc00914	-	oxidoreductase	15964544	+	1218	c0793		1	1		104	188		2	9		19	10		0.00164204	0.239737		0.0090312	0.0238095		Essential	Large Growth Impairment		Essential	Large Growth Impairment		Essential	Large Growth Impairment		Large Growth Impairment	Large Growth Impairment		2.45943	-3.33184		7.18982	1.39855		1.03247e-17	0.000476329		3.32609e-15	1.00986e-15
smc00913	groEL	chaperonin GroEL	15964545	-	1638	c0794		2545	2248		1	1		2341	2172		1	1		2.92613	0.001221		2.75519	0.001221		Little to No Effect	Essential		Little to No Effect	Essential		Little to No Effect	Essential		Little to No Effect	Essential		-0.0868422	0		-11.2267	-11.1399		0.014502	5.23431e-25		0.0883404	7.4733e-25
smc00912	groES	co-chaperonin GroES	15964546	-	297	c0795		254	174		3	2		271	274		4	1		1.44108	0.016835		1.83502	0.016835		Moderate Growth Impairment	Essential		Little to No Effect	Essential		Moderate Growth Impairment	Large Growth Impairment		Little to No Effect	Large Growth Impairment		0.348645	0		-6.41954	-6.76818		0.650613	0.00010997		1	0.00011013
smc00911	-	hypothetical protein	15964547	+	828	c0796		2049	2188		1023	931		2223	1962		1137	1159		5.11715	2.3599		5.05435	2.77295		Little to No Effect	Growth Improvement		Little to No Effect	Little to No Effect		Little to No Effect	Growth Improvement		Little to No Effect	Little to No Effect		-0.0178155	0.232692		-1.11661	-0.866105		1	1		1	1
smc00910	-	hypothetical protein	15964548	+	849	c0797		2656	2696		4163	4454		2270	2372		4129	4213		6.30389	10.1496		5.46761	9.82568		Little to No Effect	Growth Improvement		Little to No Effect	Little to No Effect		Little to No Effect	Growth Improvement		Little to No Effect	Little to No Effect		-0.205332	-0.0467924		0.687108	0.845647		1	1		1	1
smc00909	ribF	bifunctional riboflavin kinase/FMN adenylyltransferase	15964549	+	984	c0798		58	62		27	24		61	19		1	1		0.121951	0.0518293		0.0813008	0.00203252		Large Growth Impairment	Large Growth Impairment		Large Growth Impairment	Essential		Large Growth Impairment	Large Growth Impairment		Large Growth Impairment	Essential		-0.584963	-4.67243		-1.23447	-5.32193		1.17024e-11	1.12512e-13		6.58031e-11	4.17603e-15
smc00908	ileS	isoleucyl-tRNA synthetase	15964550	+	2910	c0799		6	13		1	1		20	2		1	1		0.00652921	0.000687285		0.00756014	0.000687285		Essential	Essential		Essential	Essential		Essential	Essential		Large Growth Impairment	Essential		0.211504	0		-3.24793	-3.45943		5.12493e-40	2.23742e-44		7.41477e-36	4.54777e-44
smc00907	-	hypothetical protein	15964551	+	615	c0800		266	182		55	75		65	69		80	51		0.728455	0.211382		0.217886	0.213008		Moderate Growth Impairment	Large Growth Impairment		Large Growth Impairment	Large Growth Impairment		Moderate Growth Impairment	Large Growth Impairment		Large Growth Impairment	Large Growth Impairment		-1.74127	0.0110552		-1.78499	-0.0326662		0.0133756	0.000253238		8.64962e-05	0.00247767
smc00906	-	acetyltransferase	15964552	+	480	c0801		324	332		871	970		374	271		819	914		1.36667	3.83542		1.34375	3.61042		Moderate Growth Impairment	Little to No Effect		Little to No Effect	Little to No Effect		Moderate Growth Impairment	Little to No Effect		Little to No Effect	Little to No Effect		-0.0243967	-0.087218		1.48872	1.4259		0.918085	1		0.757352	1
smc00905	-	deaminase	15964553	-	450	c0802		1	1		1	1		1	1		1	1		0.00444444	0.00444444		0.00444444	0.00444444		Essential	Essential		Essential	Essential		Essential	Essential		Essential	Essential		0	0		0	0		1.29526e-06	5.09019e-07		1.03689e-05	5.2565e-07
smc00904	-	hypothetical protein	15964554	+	1722	c0803		1165	1210		965	906		550	488		827	814		1.37921	1.08653		0.602787	0.952962		Moderate Growth Impairment	Moderate Growth Impairment		Moderate Growth Impairment	Moderate Growth Impairment		Moderate Growth Impairment	Moderate Growth Impairment		Moderate Growth Impairment	Moderate Growth Impairment		-1.19412	-0.189234		-0.344118	0.660769		0.120165	0.00543216		0.00100944	0.0022858
smc00902	-	hypothetical protein	15964555	+	561	c0804		647	567		846	779		239	184		504	529		2.16399	2.89661		0.754011	1.84135		Little to No Effect	Little to No Effect		Moderate Growth Impairment	Moderate Growth Impairment		Little to No Effect	Little to No Effect		Moderate Growth Impairment	Moderate Growth Impairment		-1.52104	-0.653599		0.420671	1.28811		0.812508	1		0.0723859	1
smc00930	-	hypothetical protein	15964556	+	900	c0805		2101	2197		2792	2975		1960	1683		3244	3396		4.77556	6.40778		4.04778	7.37778		Little to No Effect	Little to No Effect		Little to No Effect	Little to No Effect		Little to No Effect	Little to No Effect		Little to No Effect	Little to No Effect		-0.238538	0.203362		0.424156	0.866056		1	1		1	1
smc00900	-	hypothetical protein	15964557	-	387	c0806		415	393		136	111		515	544		149	137		2.08786	0.638243		2.73643	0.739018		Little to No Effect	Moderate Growth Impairment		Little to No Effect	Moderate Growth Impairment		Little to No Effect	Moderate Growth Impairment		Little to No Effect	Moderate Growth Impairment		0.390275	0.211504		-1.70984	-1.88862		0.193232	0.241159		0.249333	0.24289
smc00899	-	hypothetical protein	15964558	-	255	c0807		4	3		1	1		13	10		1	1		0.027451	0.00784314		0.0901961	0.00784314		Large Growth Impairment	Essential		Large Growth Impairment	Essential		Large Growth Impairment	Essential		Large Growth Impairment	Essential		1.71621	0		-1.80735	-3.52356		0.000867403	0.000485234		0.0216636	0.000479389
smc00898	kefB1	glutathione-regulated potassium-efflux system transmembrane protein	15964559	-	1833	c0808		3918	4301		3011	2855		3491	3635		3601	3814		4.48391	3.20022		3.88762	4.04528		Little to No Effect	Little to No Effect		Little to No Effect	Little to No Effect		Little to No Effect	Little to No Effect		Little to No Effect	Little to No Effect		-0.20587	0.33807		-0.486586	0.0573542		1	1		1	1
smc00897	pmbA	PMBA protein	15964560	+	1347	c0809		1637	1340		1807	1648		2489	2427		1776	1879		2.2101	2.56496		3.64959	2.71344		Little to No Effect	Little to No Effect		Little to No Effect	Little to No Effect		Little to No Effect	Little to No Effect		Little to No Effect	Little to No Effect		0.723626	0.0811857		0.214826	-0.427614		1	0.356726		1	1
smc00896	-	sulfite biosynthesis protein	15964561	+	819	c0810		2120	2459		1615	1401		2567	2806		1969	2185		5.59096	3.68254		6.56044	5.07204		Little to No Effect	Little to No Effect		Little to No Effect	Little to No Effect		Little to No Effect	Little to No Effect		Little to No Effect	Little to No Effect		0.230695	0.461865		-0.602396	-0.371227		1	1		1	1
smc00895	-	hypothetical protein	15964562	+	237	c0811		466	430		111	157		419	442		190	239		3.78059	1.1308		3.63291	1.81013		Little to No Effect	Moderate Growth Impairment		Little to No Effect	Moderate Growth Impairment		Little to No Effect	Moderate Growth Impairment		Little to No Effect	Moderate Growth Impairment		-0.0574855	0.678745		-1.74127	-1.00504		1	1		1	1
smc00894	kdtA	3-deoxy-D-manno-octulosonic-acid transferase	15964563	+	1314	c0812		1	1		2	1		1	1		2	1		0.00152207	0.00228311		0.00152207	0.00228311		Essential	Essential		Essential	Essential		Essential	Essential		Essential	Essential		0	0		0.584963	0.584963		4.63797e-19	3.73721e-20		2.3729e-16	5.05001e-20
smc00893	-	hypothetical protein	15964564	+	711	c0813		520	518		388	439		490	641		390	493		1.45992	1.16315		1.59072	1.24191		Moderate Growth Impairment	Moderate Growth Impairment		Little to No Effect	Moderate Growth Impairment		Moderate Growth Impairment	Moderate Growth Impairment		Little to No Effect	Moderate Growth Impairment		0.123792	0.0945261		-0.327847	-0.357114		0.413688	0.873029		1	0.728065
smc00892	lpxK	tetraacyldisaccharide 4'-kinase	15964565	+	1041	c0814		1	1		1	1		1	1		1	1		0.00192123	0.00192123		0.00192123	0.00192123		Essential	Essential		Essential	Essential		Essential	Essential		Essential	Essential		0	0		0	0		3.62963e-15	5.02334e-16		4.97148e-13	5.98013e-16
smc00934	TRm11b	transposase ISRM11/ISRM2011-2	15964566	-	606	c0815		1229	1214		867	806		1043	1074		817	769		4.03135	2.76073		3.4934	2.61716		Little to No Effect	Little to No Effect		Little to No Effect	Little to No Effect		Little to No Effect	Little to No Effect		Little to No Effect	Little to No Effect		-0.206633	-0.0770447		-0.546216	-0.416628		1	1		1	1
smc00891	TRm11a	transposase ISRM11/ISRM2011-2	15964567	-	408	c0816		1210	1236		816	800		1245	1160		900	811		5.9951	3.96078		5.89461	4.19363		Little to No Effect	Little to No Effect		Little to No Effect	Little to No Effect		Little to No Effect	Little to No Effect		Little to No Effect	Little to No Effect		-0.0243875	0.0824126		-0.597997	-0.491197		1	1		1	1
smc00933	-	hypothetical protein	15964568	-	234	c0817		87	88		30	10		65	62		37	35		0.747863	0.17094		0.542735	0.307692		Moderate Growth Impairment	Large Growth Impairment		Moderate Growth Impairment	Large Growth Impairment		Moderate Growth Impairment	Large Growth Impairment		Moderate Growth Impairment	Large Growth Impairment		-0.462526	0.847997		-2.12928	-0.81876		0.612043	0.0413598		0.332133	0.00896139
smc00932	mutL	DNA mismatch repair protein	15964569	-	1818	c0818		3345	2824		2859	2813		3150	2875		3226	3221		3.39329	3.11991		3.31408	3.5462		Little to No Effect	Little to No Effect		Little to No Effect	Little to No Effect		Little to No Effect	Little to No Effect		Little to No Effect	Little to No Effect		-0.0340754	0.18477		-0.121179	0.0976667		1	1		1	1
smc00888	-	2-component receiver domain-containing protein	15964570	+	1737	c0819		3004	2877		4092	4136		2747	2845		3994	4360		3.38572	4.7369		3.21934	4.80944		Little to No Effect	Little to No Effect		Little to No Effect	Little to No Effect		Little to No Effect	Little to No Effect		Little to No Effect	Little to No Effect		-0.0726971	0.0219253		0.48448	0.579103		1	1		1	1
smc00887	-	hypothetical protein	15964571	+	1347	c0820		3341	3338		3412	3316		2749	2955		3454	3433		4.95843	4.9948		4.2346	5.11284		Little to No Effect	Little to No Effect		Little to No Effect	Little to No Effect		Little to No Effect	Little to No Effect		Little to No Effect	Little to No Effect		-0.227658	0.033698		0.0105456	0.271902		1	1		1	1
smc00929	-	transcriptional regulator	15964572	-	981	c0821		2105	2099		2147	2081		2106	2151		2564	2605		4.28542	4.30989		4.33945	5.26911		Little to No Effect	Little to No Effect		Little to No Effect	Little to No Effect		Little to No Effect	Little to No Effect		Little to No Effect	Little to No Effect		0.0180744	0.28991		0.00821271	0.280048		1	1		1	1
smc00886	-	hypothetical protein	15964573	+	1545	c0822		3344	3761		2373	2327		2905	3850		3048	2889		4.59871	3.04207		4.37217	3.84272		Little to No Effect	Little to No Effect		Little to No Effect	Little to No Effect		Little to No Effect	Little to No Effect		Little to No Effect	Little to No Effect		-0.0728789	0.337073		-0.596174	-0.186222		1	1		1	1
smc00885	-	transmembrane signal peptide protein	15964574	-	639	c0823		650	476		618	659		562	433		646	692		1.76213	1.99844		1.55712	2.0939		Little to No Effect	Moderate Growth Impairment		Little to No Effect	Moderate Growth Impairment		Little to No Effect	Moderate Growth Impairment		Little to No Effect	Moderate Growth Impairment		-0.178438	0.0673196		0.181552	0.42731		1	1		1	1
smc00884	ilvD1	dihydroxy-acid dehydratase	15964575	-	1725	c0824		1881	2129		3476	3568		1950	2011		3782	4070		2.32464	4.08348		2.29623	4.55188		Little to No Effect	Little to No Effect		Little to No Effect	Little to No Effect		Little to No Effect	Little to No Effect		Little to No Effect	Little to No Effect		-0.0177375	0.156665		0.812793	0.987195		1	1		1	1
smc00883	-	hypothetical protein	15964576	-	885	c0825		1491	1935		1814	1866		1792	1909		1893	1857		3.87119	4.15819		4.18192	4.23729		Little to No Effect	Little to No Effect		Little to No Effect	Little to No Effect		Little to No Effect	Little to No Effect		Little to No Effect	Little to No Effect		0.11139	0.0271848		0.103181	0.0189755		1	1		1	1
smc00882	-	2-dehydro-3-deoxy-6-phosphogalactonate aldolase	15964577	-	639	c0826		862	880		1485	1316		752	868		1457	1629		2.72613	4.38341		2.53521	4.82942		Little to No Effect	Little to No Effect		Little to No Effect	Little to No Effect		Little to No Effect	Little to No Effect		Little to No Effect	Little to No Effect		-0.104751	0.139796		0.685197	0.929744		1	1		0.885259	1
smc00881	dgoK1	2-dehydro-3-deoxygalactonokinase	15964578	-	921	c0827		2485	2186		2267	2257		1942	2650		2472	2458		5.07166	4.91205		4.98588	5.35288		Little to No Effect	Little to No Effect		Little to No Effect	Little to No Effect		Little to No Effect	Little to No Effect		Little to No Effect	Little to No Effect		-0.0246088	0.123989		-0.0461325	0.102465		1	1		1	1
smc00880	-	oxidoreductase	15964579	-	771	c0828		1855	1799		2682	2356		1168	1410		1849	1696		4.7393	6.53437		3.34371	4.59792		Little to No Effect	Little to No Effect		Little to No Effect	Little to No Effect		Little to No Effect	Little to No Effect		Little to No Effect	Little to No Effect		-0.503224	-0.507065		0.463374	0.459533		1	1		1	1
smc00879	-	transcriptional regulator	15964580	+	855	c0829		1058	1039		850	882		873	869		765	756		2.45263	2.02573		2.03743	1.77895		Little to No Effect	Moderate Growth Impairment		Little to No Effect	Moderate Growth Impairment		Little to No Effect	Moderate Growth Impairment		Little to No Effect	Moderate Growth Impairment		-0.267582	-0.187419		-0.275888	-0.195724		1	1		1	1
smc00878	-	transcriptional regulator	15964581	+	741	c0830		733	765		67	86		1240	1137		570	660		2.02159	0.206478		3.20783	1.65992		Little to No Effect	Large Growth Impairment		Little to No Effect	Moderate Growth Impairment		Little to No Effect	Large Growth Impairment		Little to No Effect	Moderate Growth Impairment		0.666104	3.00705		-3.29143	-0.950484		1	0.00536587		1	1
smc00877	-	transcriptional regulator	15964582	+	834	c0831		392	267		26	35		374	451		142	145		0.790168	0.0731415		0.989209	0.344125		Moderate Growth Impairment	Large Growth Impairment		Moderate Growth Impairment	Large Growth Impairment		Moderate Growth Impairment	Large Growth Impairment		Moderate Growth Impairment	Large Growth Impairment		0.324116	2.23417		-3.4334	-1.52334		0.245321	2.01357e-08		0.515713	0.15114
smc00876	-	ATP-binding MRP protein	15964583	+	1155	c0832		3	6		598	611		19	5		67	85		0.00779221	1.04675		0.0207792	0.131602		Essential	Moderate Growth Impairment		Large Growth Impairment	Large Growth Impairment		Essential	Moderate Growth Impairment		Large Growth Impairment	Large Growth Impairment		1.41504	-2.99167		7.06967	2.66297		8.11276e-17	2.70586e-08		1.97717e-14	1.05482e-13
smc00874	corA2	magnesium/cobalt transporter CorA	15964584	+	981	c0833		1071	1024		962	1014		1310	973		1251	1235		2.13558	2.01427		2.32722	2.53415		Little to No Effect	Moderate Growth Impairment		Little to No Effect	Little to No Effect		Little to No Effect	Moderate Growth Impairment		Little to No Effect	Little to No Effect		0.123981	0.331243		-0.0843673	0.122895		1	1		1	1
smc00873	kup1	KUP system potassium uptake transmembrane protein	15964585	+	1869	c0834		1870	1768		1819	2016		1786	2100		2143	1926		1.9465	2.0519		2.07919	2.1771		Little to No Effect	Moderate Growth Impairment		Little to No Effect	Little to No Effect		Little to No Effect	Moderate Growth Impairment		Little to No Effect	Little to No Effect		0.0951404	0.0854477		0.076081	0.0663884		1	1		1	1
smc00928	-	signal peptide protein	15964586	+	1158	c0835		814	816		606	708		688	746		1039	857		1.4076	1.13472		1.23834	1.63731		Moderate Growth Impairment	Moderate Growth Impairment		Little to No Effect	Moderate Growth Impairment		Moderate Growth Impairment	Moderate Growth Impairment		Little to No Effect	Moderate Growth Impairment		-0.184827	0.528994		-0.310907	0.402914		1	1		0.949894	1
smc00872	atpI	FOF1 ATP synthase, subunit I transmembrane protein	195970196	+	447	c0836		165	123		889	1017		115	129		965	955		0.644295	4.26398		0.545861	4.2953		Moderate Growth Impairment	Little to No Effect		Moderate Growth Impairment	Little to No Effect		Moderate Growth Impairment	Little to No Effect		Moderate Growth Impairment	Little to No Effect		-0.239188	0.0105582		2.72641	2.97615		0.136294	1		0.0425642	1
smc00871	atpB	F0F1 ATP synthase subunit A	15964588	+	753	c0837		1	1		1	1		1	1		1	1		0.00265604	0.00265604		0.00265604	0.00265604		Essential	Essential		Essential	Essential		Essential	Essential		Essential	Essential		0	0		0	0		5.28344e-11	1.21903e-11		1.80164e-09	1.29966e-11
smc00870	atpE	F0F1 ATP synthase subunit C	15964589	+	228	c0838		1	1		1	1		1	1		1	1		0.00877193	0.00877193		0.00877193	0.00877193		Essential	Essential		Essential	Essential		Essential	Essential		Essential	Essential		0	0		0	0		0.0020341	0.00119306		0.00559742	0.00117139
smc00869	atpF2	F0F1 ATP synthase subunit B'	15964590	+	615	c0839		18	25		15	33		25	59		19	49		0.0699187	0.0780488		0.136585	0.110569		Large Growth Impairment	Large Growth Impairment		Large Growth Impairment	Large Growth Impairment		Large Growth Impairment	Large Growth Impairment		Large Growth Impairment	Large Growth Impairment		0.966053	0.5025		0.158698	-0.304855		1.03592e-07	3.13163e-08		1.59473e-06	3.36821e-08
smc00868	atpF	F0F1 ATP synthase subunit B	15964591	+	486	c0840		35	1		8	19		2	1		28	33		0.0740741	0.0555556		0.00617284	0.125514		Large Growth Impairment	Large Growth Impairment		Essential	Large Growth Impairment		Large Growth Impairment	Large Growth Impairment		Essential	Large Growth Impairment		-3.58496	1.17585		-0.415037	4.34577		3.64585e-07	2.06e-05		3.5227e-06	2.14287e-05
smc00867	rnhB	ribonuclease HII	15964592	-	651	c0841		688	508		664	530		983	583		975	818		1.83717	1.8341		2.40553	2.75422		Little to No Effect	Moderate Growth Impairment		Little to No Effect	Little to No Effect		Little to No Effect	Moderate Growth Impairment		Little to No Effect	Little to No Effect		0.388867	0.586573		-0.00241455	0.195291		0.00644345	0.876487		0.00658516	1
smc00866	-	hypothetical protein	15964593	-	1158	c0842		884	1170		772	858		1290	1628		1025	981		1.77375	1.4076		2.51986	1.7323		Little to No Effect	Moderate Growth Impairment		Little to No Effect	Moderate Growth Impairment		Little to No Effect	Moderate Growth Impairment		Little to No Effect	Moderate Growth Impairment		0.506544	0.29945		-0.333564	-0.540658		0.272594	1		1	1
smc00865	-	hypothetical protein	15964594	+	552	c0843		376	275		251	350		225	184		631	561		1.17935	1.08877		0.740942	2.15942		Moderate Growth Impairment	Moderate Growth Impairment		Moderate Growth Impairment	Little to No Effect		Moderate Growth Impairment	Moderate Growth Impairment		Moderate Growth Impairment	Little to No Effect		-0.670557	0.987947		-0.115293	1.54321		0.158349	0.167747		0.274961	1
smc00864	-	hypothetical protein	15964595	-	1080	c0844		1936	1823		857	988		1605	1608		1127	1070		3.48056	1.70833		2.975	2.03426		Little to No Effect	Moderate Growth Impairment		Little to No Effect	Moderate Growth Impairment		Little to No Effect	Moderate Growth Impairment		Little to No Effect	Moderate Growth Impairment		-0.226428	0.251914		-1.02673	-0.548386		1	1		1	1
smc00863	moaB	molybdenum cofactor biosynthesis protein B	15964596	-	543	c0845		278	314		145	180		319	361		350	384		1.09024	0.598527		1.2523	1.35175		Moderate Growth Impairment	Moderate Growth Impairment		Little to No Effect	Moderate Growth Impairment		Moderate Growth Impairment	Moderate Growth Impairment		Little to No Effect	Moderate Growth Impairment		0.199938	1.17534		-0.865157	0.110245		0.406931	0.802129		0.619278	1
smc00862	ipk	4-diphosphocytidyl-2-C-methyl-D-erythritol kinase	15964597	-	906	c0846		1	5		49	33		1	1		60	34		0.00662252	0.0905077		0.00220751	0.103753		Essential	Large Growth Impairment		Essential	Large Growth Impairment		Essential	Large Growth Impairment		Essential	Large Growth Impairment		-1.58496	0.197037		3.77259	5.55459		3.17019e-13	1.643e-12		2.28065e-11	1.81576e-12
smc00861	-	signal peptide protein	15964598	-	1830	c0847		555	535		96	176		164	127		8	9		0.595628	0.148634		0.159016	0.00928962		Moderate Growth Impairment	Large Growth Impairment		Large Growth Impairment	Essential		Moderate Growth Impairment	Large Growth Impairment		Large Growth Impairment	Essential		-1.90524	-4		-2.00265	-4.09741		5.5763e-08	5.50892e-12		8.83478e-14	9.47652e-28
smc00860	ispB	octaprenyl-diphosphate synthase	15964599	-	1017	c0848		1	1		3	1		5	1		3	9		0.00196657	0.00393314		0.00589971	0.0117994		Essential	Essential		Essential	Essential		Essential	Essential		Essential	Essential		1.58496	1.58496		1	1		7.9892e-15	1.1766e-15		9.87707e-13	1.37607e-15
smc00859	-	hypothetical protein	15964600	+	222	c0849		55	63		35	64		73	95		86	55		0.531532	0.445946		0.756757	0.635135		Moderate Growth Impairment	Large Growth Impairment		Moderate Growth Impairment	Moderate Growth Impairment		Moderate Growth Impairment	Large Growth Impairment		Moderate Growth Impairment	Moderate Growth Impairment		0.509674	0.510195		-0.253286	-0.252766		0.430145	0.93885		0.38105	1
smc00858	-	hypothetical protein	15964601	+	837	c0850		490	463		11	7		188	130		38	37		1.13859	0.0215054		0.379928	0.0896057		Moderate Growth Impairment	Large Growth Impairment		Moderate Growth Impairment	Large Growth Impairment		Moderate Growth Impairment	Large Growth Impairment		Moderate Growth Impairment	Large Growth Impairment		-1.58345	2.05889		-5.72641	-2.08406		0.436251	2.43491e-10		0.00139544	6.05648e-07
smc00857	-	protease	15964602	+	867	c0851		1201	1487		1135	1137		2302	2113		1263	1234		3.10035	2.62053		5.09227	2.88005		Little to No Effect	Little to No Effect		Little to No Effect	Little to No Effect		Little to No Effect	Little to No Effect		Little to No Effect	Little to No Effect		0.71588	0.136233		-0.24257	-0.822218		1	1		1	1
smc00856	-	hypothetical protein	15964603	+	192	c0852		230	340		334	292		251	151		350	286		2.96875	3.26042		2.09375	3.3125		Little to No Effect	Little to No Effect		Little to No Effect	Little to No Effect		Little to No Effect	Little to No Effect		Little to No Effect	Little to No Effect		-0.503766	0.0228641		0.135201	0.661831		1	1		1	1
smc00855	glyQ	glycyl-tRNA synthetase subunit alpha	15964604	+	936	c0853		1	1		1	1		1	1		1	1		0.00213675	0.00213675		0.00213675	0.00213675		Essential	Essential		Essential	Essential		Essential	Essential		Essential	Essential		0	0		0	0		1.22006e-13	2.00293e-14		1.01513e-11	2.29213e-14
smc00854	-	hypothetical protein	15964605	-	246	c0854		460	531		150	92		418	451		144	180		4.02846	0.98374		3.53252	1.31707		Little to No Effect	Moderate Growth Impairment		Little to No Effect	Moderate Growth Impairment		Little to No Effect	Moderate Growth Impairment		Little to No Effect	Moderate Growth Impairment		-0.189529	0.420987		-2.03388	-1.42336		1	0.712388		1	0.713262
smc00853	-	hypothetical protein	15964606	+	549	c0855		495	438		1103	1039		651	530		868	998		1.69945	3.90164		2.15118	3.39891		Little to No Effect	Little to No Effect		Little to No Effect	Little to No Effect		Little to No Effect	Little to No Effect		Little to No Effect	Little to No Effect		0.34006	-0.199009		1.19901	0.65994		1	1		1	1
smc00852	-	transmembrane signal peptide protein	15964607	+	1935	c0856		3801	4235		2757	2914		3215	3170		2758	2860		4.15297	2.93075		3.29974	2.90336		Little to No Effect	Little to No Effect		Little to No Effect	Little to No Effect		Little to No Effect	Little to No Effect		Little to No Effect	Little to No Effect		-0.331791	-0.0135465		-0.502874	-0.18463		1	1		1	1
smc00851	glyS	glycyl-tRNA synthetase subunit beta	15964608	+	2166	c0857		1	1		1	1		1	1		1	1		0.000923361	0.000923361		0.000923361	0.000923361		Essential	Essential		Essential	Essential		Essential	Essential		Essential	Essential		0	0		0	0		2.62655e-31	4.21733e-33		9.54864e-27	7.61186e-33
smc00850	-	hypothetical protein	15964609	+	519	c0858		536	484		605	595		335	570		685	706		1.96532	2.31214		1.74374	2.68015		Little to No Effect	Growth Improvement		Little to No Effect	Little to No Effect		Little to No Effect	Growth Improvement		Little to No Effect	Little to No Effect		-0.172579	0.213088		0.234465	0.620133		0.695128	1		0.38199	1
smc00849	-	hypothetical protein	15964610	-	483	c0859		216	246		135	137		215	195		122	128		0.956522	0.563147		0.848861	0.517598		Moderate Growth Impairment	Moderate Growth Impairment		Moderate Growth Impairment	Moderate Growth Impairment		Moderate Growth Impairment	Moderate Growth Impairment		Moderate Growth Impairment	Moderate Growth Impairment		-0.172269	-0.121679		-0.764286	-0.713696		0.0735232	0.0874203		0.0550015	0.0185693
smc00993	purD	phosphoribosylamine--glycine ligase	15964611	-	1272	c0860		477	434		1715	1809		6	1		1	16		0.716195	2.77044		0.00550314	0.0133648		Moderate Growth Impairment	Little to No Effect		Essential	Essential		Moderate Growth Impairment	Little to No Effect		Essential	Essential		-7.02395	-7.69554		1.95169	1.28011		0.00854297	1		7.35669e-16	8.33327e-18
smc00992	-	hypothetical protein	15964612	-	2373	c0861		3481	3990		2859	2994		3743	3675		2749	2757		3.14834	2.4665		3.126	2.32027		Little to No Effect	Little to No Effect		Little to No Effect	Little to No Effect		Little to No Effect	Little to No Effect		Little to No Effect	Little to No Effect		-0.0102711	-0.0881717		-0.352125	-0.430026		1	1		1	1
smc00991	-	putrescine-binding periplasmic protein	15964613	-	1041	c0862		1050	1081		1643	1574		821	879		1480	1542		2.04707	3.0903		1.63305	2.90298		Little to No Effect	Little to No Effect		Little to No Effect	Little to No Effect		Little to No Effect	Little to No Effect		Little to No Effect	Little to No Effect		-0.325996	-0.0902123		0.594185	0.829969		0.515275	1		0.454466	1
smc00990	fsr	fosmidomycin resistance antibiotic resistance transmembrane protein	15964614	-	1197	c0863		1509	1541		1943	2164		1551	1439		2476	2497		2.54804	3.43108		2.49791	4.15455		Little to No Effect	Little to No Effect		Little to No Effect	Little to No Effect		Little to No Effect	Little to No Effect		Little to No Effect	Little to No Effect		-0.0286638	0.276031		0.429276	0.733971		1	1		1	1
smc00994	-	transcriptional regulator	195970195	+	816	c0864		929	1123		2041	1991		1315	1272		2011	1980		2.51471	4.94118		3.17034	4.89093		Little to No Effect	Little to No Effect		Little to No Effect	Little to No Effect		Little to No Effect	Little to No Effect		Little to No Effect	Little to No Effect		0.334249	-0.0147454		0.974465	0.62547		1	1		1	1
smc00989	-	signal peptide protein	15964616	+	807	c0865		931	914		1261	1154		1242	1103		1295	1274		2.28625	2.99257		2.90582	3.1834		Little to No Effect	Little to No Effect		Little to No Effect	Little to No Effect		Little to No Effect	Little to No Effect		Little to No Effect	Little to No Effect		0.345967	0.0891837		0.388402	0.131619		1	1		1	1
smc00988	ubiA	4-hydroxybenzoate polyprenyltransferase	15964617	+	957	c0866		4	5		31	15		9	3		19	25		0.00940439	0.0480669		0.0125392	0.045977		Essential	Large Growth Impairment		Essential	Large Growth Impairment		Essential	Large Growth Impairment		Large Growth Impairment	Large Growth Impairment		0.415037	-0.0641303		2.35364	1.87447		1.82132e-12	4.91956e-12		5.55859e-12	5.46052e-12
smc00987	-	hypothetical protein	15964618	-	567	c0867		310	287		92	114		304	306		248	274		1.05291	0.363316		1.07584	0.920635		Moderate Growth Impairment	Large Growth Impairment		Moderate Growth Impairment	Moderate Growth Impairment		Moderate Growth Impairment	Large Growth Impairment		Moderate Growth Impairment	Moderate Growth Impairment		0.0310783	1.34141		-1.53509	-0.224759		0.12454	0.0164959		0.357876	0.220505
smc00986	-	hypothetical protein	15964619	+	2310	c0868		1988	2208		2414	2462		1924	2182		2419	2502		1.81645	2.11082		1.77749	2.1303		Little to No Effect	Moderate Growth Impairment		Little to No Effect	Little to No Effect		Little to No Effect	Moderate Growth Impairment		Little to No Effect	Little to No Effect		-0.0312811	0.0132534		0.216683	0.261218		1	1		1	1
smc00985	-	oxidoreductase	195970194	-	1443	c0869		1	1		1	1		1	1		1	1		0.001386	0.001386		0.001386	0.001386		Essential	Essential		Essential	Essential		Essential	Essential		Essential	Essential		0	0		0	0		1.38217e-21	8.54508e-23		1.83422e-18	1.15174e-22
smc00984	-	hypothetical protein	15964621	-	975	c0870		1	1		12	4		7	9		9	3		0.00205128	0.0164103		0.0164103	0.0123077		Essential	Essential		Large Growth Impairment	Essential		Essential	Large Growth Impairment		Large Growth Impairment	Essential		3	-0.415037		3	-0.415037		3.32736e-14	1.59907e-13		8.57394e-11	1.83663e-13
smc00983	-	hypothetical protein	15964622	-	594	c0871		460	454		884	886		455	320		703	628		1.53872	2.9798		1.30471	2.24074		Moderate Growth Impairment	Little to No Effect		Little to No Effect	Little to No Effect		Moderate Growth Impairment	Little to No Effect		Little to No Effect	Little to No Effect		-0.237998	-0.411239		0.953483	0.780242		0.969028	1		1	1
smc00982	-	dioxygenase	15964623	+	1245	c0872		1626	1420		6	4		1309	1201		21	21		2.44659	0.00803213		2.01606	0.0337349		Little to No Effect	Essential		Little to No Effect	Large Growth Impairment		Little to No Effect	Essential		Little to No Effect	Large Growth Impairment		-0.279229	2.07039		-8.25077	-5.90115		1	1.57336e-17		1	4.1176e-16
smc00981	-	ferredoxin protein	15964624	+	1095	c0873		1429	1329		5	14		1479	1629		53	35		2.51872	0.0173516		2.83836	0.0803653		Little to No Effect	Essential		Little to No Effect	Large Growth Impairment		Little to No Effect	Large Growth Impairment		Little to No Effect	Large Growth Impairment		0.172364	2.2115		-7.18148	-5.14234		1	4.94227e-14		1	7.21584e-13
smc00980	-	hypothetical protein	15964625	-	1026	c0874		1455	1409		796	744		1360	1221		1108	1129		2.79142	1.50097		2.51559	2.18031		Little to No Effect	Moderate Growth Impairment		Little to No Effect	Little to No Effect		Little to No Effect	Moderate Growth Impairment		Little to No Effect	Little to No Effect		-0.150101	0.538635		-0.895101	-0.206365		1	1		1	1
smc00979	-	hypothetical protein	15964626	+	414	c0875		425	488		460	496		468	366		551	504		2.20531	2.30918		2.01449	2.54831		Little to No Effect	Growth Improvement		Little to No Effect	Little to No Effect		Little to No Effect	Growth Improvement		Little to No Effect	Little to No Effect		-0.130567	0.14216		0.0663958	0.339124		1	1		1	1
smc00978	-	hypothetical protein	15964627	-	990	c0876		2209	2761		1522	1538		2286	2276		1192	1298		5.0202	3.09091		4.60808	2.51515		Little to No Effect	Little to No Effect		Little to No Effect	Little to No Effect		Little to No Effect	Little to No Effect		Little to No Effect	Little to No Effect		-0.123579	-0.297386		-0.699714	-0.873521		1	1		1	1
smc00977	-	acyl-CoA dehydrogenase	15964628	+	1782	c0877		4487	4405		3822	3701		5173	4830		4467	4355		4.9899	4.22166		5.61336	4.95062		Little to No Effect	Little to No Effect		Little to No Effect	Little to No Effect		Little to No Effect	Little to No Effect		Little to No Effect	Little to No Effect		0.169853	0.229798		-0.2412	-0.181255		1	1		1	1
smc00976	-	enoyl-CoA hydratase	15964629	+	753	c0878		1861	1702		850	765		1443	1280		913	976		4.73174	2.14475		3.6162	2.50863		Little to No Effect	Moderate Growth Impairment		Little to No Effect	Little to No Effect		Little to No Effect	Moderate Growth Impairment		Little to No Effect	Little to No Effect		-0.387896	0.226089		-1.14156	-0.527574		1	0.960643		1	1
smc00975	mcpU	chemoreceptor methyl-accepting chemotaxis transmembrane protein	195970193	+	2124	c0879		3636	3224		4356	4355		3622	3454		4392	4669		3.22976	4.10122		3.33145	4.26601		Little to No Effect	Little to No Effect		Little to No Effect	Little to No Effect		Little to No Effect	Little to No Effect		Little to No Effect	Little to No Effect		0.0447255	0.0568319		0.34463	0.356736		1	1		1	1
smc00974	-	RNA methyltransferase	15964631	-	1248	c0880		3198	3435		2507	2193		2750	3116		2505	2398		5.3149	3.76603		4.70032	3.92869		Little to No Effect	Little to No Effect		Little to No Effect	Little to No Effect		Little to No Effect	Little to No Effect		Little to No Effect	Little to No Effect		-0.177284	0.061004		-0.497001	-0.258712		1	1		1	1
smc00973	-	hypothetical protein	195970192	-	756	c0881		2067	1529		939	945		1646	1488		984	949		4.75661	2.49206		4.1455	2.55688		Little to No Effect	Little to No Effect		Little to No Effect	Little to No Effect		Little to No Effect	Little to No Effect		Little to No Effect	Little to No Effect		-0.198388	0.0370427		-0.932594	-0.697164		1	1		1	1
smc00972	dxs	1-deoxy-D-xylulose-5-phosphate synthase	15964633	-	1938	c0882		1	1		1	1		1	1		1	1		0.00103199	0.00103199		0.00103199	0.00103199		Essential	Essential		Essential	Essential		Essential	Essential		Essential	Essential		0	0		0	0		5.05838e-28	1.32491e-29		5.69999e-24	2.22172e-29
smc00971	-	hypothetical protein	15964634	-	924	c0883		1163	1127		1327	1150		1110	1188		1463	1565		2.47835	2.68074		2.48701	3.27706		Little to No Effect	Little to No Effect		Little to No Effect	Little to No Effect		Little to No Effect	Little to No Effect		Little to No Effect	Little to No Effect		0.0050312	0.289771		0.113246	0.397986		1	1		1	1
smc00970	-	exodeoxyribonuclease VII small subunit	15964635	-	252	c0884		383	392		11	6		558	463		40	35		3.0754	0.0674603		4.05159	0.297619		Little to No Effect	Large Growth Impairment		Little to No Effect	Large Growth Impairment		Little to No Effect	Large Growth Impairment		Little to No Effect	Large Growth Impairment		0.397715	2.14136		-5.51059	-3.76695		1	0.0253226		1	0.207542
smc00969	-	hypothetical protein	15964636	-	930	c0885		1528	1746		984	1015		1682	1551		1021	1156		3.52043	2.14946		3.47634	2.34086		Little to No Effect	Moderate Growth Impairment		Little to No Effect	Little to No Effect		Little to No Effect	Moderate Growth Impairment		Little to No Effect	Little to No Effect		-0.0181808	0.123063		-0.711776	-0.570532		1	1		1	1
smc00968	-	oxidoreductase	15964637	-	969	c0886		2124	1892		2231	2084		2472	1931		2603	3024		4.14448	4.45304		4.54386	5.80702		Little to No Effect	Little to No Effect		Little to No Effect	Little to No Effect		Little to No Effect	Little to No Effect		Little to No Effect	Little to No Effect		0.132728	0.383005		0.103601	0.353879		1	1		1	1
smc00967	-	hypothetical protein	15964638	+	402	c0887		635	490		1819	1595		474	475		1464	1400		2.79851	8.49254		2.3607	7.12438		Little to No Effect	Growth Improvement		Little to No Effect	Little to No Effect		Little to No Effect	Growth Improvement		Little to No Effect	Little to No Effect		-0.245445	-0.253432		1.60154	1.59355		1	1		1	1
smc00966	-	acetyl-COA acyltransferase	15964639	-	1194	c0888		3977	4612		1886	1705		4799	4658		2556	2514		7.19347	3.00754		7.92044	4.24623		Little to No Effect	Little to No Effect		Little to No Effect	Little to No Effect		Little to No Effect	Little to No Effect		Little to No Effect	Little to No Effect		0.138892	0.4976		-1.2581	-0.899397		1	1		1	1
smc00965	-	hypothetical protein	15964640	-	1497	c0889		2984	3006		2125	2039		2832	2750		2295	2179		4.00134	2.78156		3.72879	2.98864		Little to No Effect	Little to No Effect		Little to No Effect	Little to No Effect		Little to No Effect	Little to No Effect		Little to No Effect	Little to No Effect		-0.101774	0.103595		-0.524586	-0.319217		1	1		1	1
smc00964	-	hypothetical protein	15964641	-	564	c0890		102	223		364	345		739	566		1106	1068		0.576241	1.25709		2.31383	3.85461		Moderate Growth Impairment	Moderate Growth Impairment		Little to No Effect	Little to No Effect		Moderate Growth Impairment	Moderate Growth Impairment		Little to No Effect	Little to No Effect		2.00554	1.61649		1.12535	0.736302		0.0707484	1		1	1
smc00963	-	hypothetical protein	15964642	-	606	c0891		326	224		272	259		902	955		698	684		0.907591	0.876238		3.06436	2.28053		Moderate Growth Impairment	Moderate Growth Impairment		Little to No Effect	Little to No Effect		Moderate Growth Impairment	Moderate Growth Impairment		Little to No Effect	Little to No Effect		1.75547	1.37997		-0.0507198	-0.426216		0.198951	0.959146		1	1
smc00962	-	ABC transporter ATP-binding protein	15964643	-	681	c0892		193	243		250	224		841	919		661	658		0.640235	0.696035		2.58443	1.93686		Moderate Growth Impairment	Moderate Growth Impairment		Little to No Effect	Moderate Growth Impairment		Moderate Growth Impairment	Moderate Growth Impairment		Little to No Effect	Moderate Growth Impairment		2.01318	1.47649		0.120559	-0.416131		0.0180071	1		0.374461	1
smc00961	-	hypothetical protein	15964644	+	1200	c0893		1472	1222		1437	1357		1372	1232		1537	1574		2.245	2.32833		2.17	2.5925		Little to No Effect	Growth Improvement		Little to No Effect	Little to No Effect		Little to No Effect	Growth Improvement		Little to No Effect	Little to No Effect		-0.0490204	0.155046		0.0525822	0.256649		1	1		1	1
smc00960	-	hypothetical protein	15964645	+	1416	c0894		1740	1659		1465	1424		1988	1653		1755	1620		2.40042	2.04025		2.57133	2.38347		Little to No Effect	Moderate Growth Impairment		Little to No Effect	Little to No Effect		Little to No Effect	Moderate Growth Impairment		Little to No Effect	Little to No Effect		0.0992244	0.224317		-0.23454	-0.109447		0.95811	1		1	1
smc00068	-	hypothetical protein	15964646	-	1230	c0895		2229	2352		1527	1591		2336	2760		2128	1849		3.72439	2.53496		4.14309	3.23333		Little to No Effect	Little to No Effect		Little to No Effect	Little to No Effect		Little to No Effect	Little to No Effect		Little to No Effect	Little to No Effect		0.153703	0.35106		-0.555042	-0.357685		1	1		1	1
smc00001	-	hypothetical protein	15964647	+	1059	c0896		2226	2120		3839	3719		6042	5911		4040	3971		4.10387	7.13692		11.2871	7.56468		Little to No Effect	Growth Improvement		Little to No Effect	Little to No Effect		Little to No Effect	Growth Improvement		Little to No Effect	Little to No Effect		1.45961	0.0839778		0.798316	-0.577319		1	1		1	1
smc00069	pdxH	pyridoxamine 5'-phosphate oxidase	15964648	-	621	c0897		33	48		1	2		10	18		1	1		0.130435	0.00483092		0.0450886	0.00322061		Large Growth Impairment	Essential		Large Growth Impairment	Essential		Large Growth Impairment	Essential		Large Growth Impairment	Essential		-1.5325	-0.584963		-4.75489	-3.80735		8.4675e-08	1.17302e-09		1.33222e-06	1.25445e-09
smc00002	-	hypothetical protein	15964649	+	456	c0898		549	497		970	922		349	330		849	942		2.29386	4.14912		1.48904	3.92763		Little to No Effect	Little to No Effect		Little to No Effect	Little to No Effect		Little to No Effect	Little to No Effect		Little to No Effect	Little to No Effect		-0.623399	-0.0791468		0.855029	1.39928		1	1		1	1
smc00003	-	chaperone protein	15964650	+	1056	c0899		2156	2124		1717	1700		2008	1914		1455	1732		4.05303	3.2358		3.71402	3.01799		Little to No Effect	Little to No Effect		Little to No Effect	Little to No Effect		Little to No Effect	Little to No Effect		Little to No Effect	Little to No Effect		-0.126021	-0.100531		-0.324881	-0.299391		1	0.908828		1	0.800008
smc00005	fabI1	enoyl-ACP reductase	15964651	+	819	c0900		1	2		1	1		1	7		1	1		0.003663	0.002442		0.00976801	0.002442		Essential	Essential		Essential	Essential		Essential	Essential		Large Growth Impairment	Essential		1.41504	0		-0.584963	-2		6.00203e-12	1.19035e-12		2.7532e-10	1.29492e-12
smc00006	-	hypothetical protein	15964652	+	585	c0901		636	476		703	816		1294	1335		823	844		1.90085	2.59658		4.49402	2.84957		Little to No Effect	Little to No Effect		Little to No Effect	Little to No Effect		Little to No Effect	Little to No Effect		Little to No Effect	Little to No Effect		1.24136	0.134132		0.449965	-0.65726		1	1		1	1
smc00070	-	signal peptide protein	15964653	-	261	c0902		109	133		86	87		129	125		107	105		0.927203	0.662835		0.97318	0.812261		Moderate Growth Impairment	Moderate Growth Impairment		Moderate Growth Impairment	Moderate Growth Impairment		Moderate Growth Impairment	Moderate Growth Impairment		Moderate Growth Impairment	Moderate Growth Impairment		0.0698214	0.293292		-0.484235	-0.260764		0.41591	0.862903		1	1
smc00007	aroC	chorismate synthase	15964654	+	1098	c0903		1	1		1	1		1	1		1	1		0.00182149	0.00182149		0.00182149	0.00182149		Essential	Essential		Essential	Essential		Essential	Essential		Essential	Essential		0	0		0	0		5.44438e-16	6.96629e-17		9.95434e-14	8.67602e-17
smc00008	ribA	riboflavin biosynthesis protein RibA	15964655	+	1101	c0904		3037	2868		2144	2162		2907	3020		2584	2430		5.36331	3.91099		5.38329	4.55404		Little to No Effect	Little to No Effect		Little to No Effect	Little to No Effect		Little to No Effect	Little to No Effect		Little to No Effect	Little to No Effect		0.005365	0.219614		-0.455589	-0.24134		1	1		1	1
smc00071	ialB	hypothetical protein	15964656	-	531	c0905		1	1		14	15		1	1		27	44		0.00376648	0.0546139		0.00376648	0.13371		Essential	Large Growth Impairment		Essential	Large Growth Impairment		Essential	Large Growth Impairment		Essential	Large Growth Impairment		0	1.29177		3.85798	5.14975		8.66427e-08	5.40658e-07		1.03406e-06	5.67057e-07
smc00009	ctaC	cytochrome C oxidase subunit II protein	15964657	+	885	c0906		637	818		31	61		488	231		21	14		1.64407	0.103955		0.812429	0.039548		Moderate Growth Impairment	Large Growth Impairment		Moderate Growth Impairment	Large Growth Impairment		Little to No Effect	Large Growth Impairment		Moderate Growth Impairment	Large Growth Impairment		-1.01696	-1.39428		-3.98324	-4.36056		9.43216e-06	6.20143e-07		3.40157e-06	3.67906e-12
smc00010	ctaD	cytochrome C oxidase polypeptide I transmembrane protein	15964658	+	1689	c0907		136	82		142	104		103	78		7	12		0.12907	0.145648		0.107164	0.0112493		Large Growth Impairment	Large Growth Impairment		Large Growth Impairment	Essential		Large Growth Impairment	Large Growth Impairment		Large Growth Impairment	Essential		-0.268338	-3.69459		0.17433	-3.25192		5.45746e-19	7.0872e-15		8.19925e-17	6.59468e-24
smc00450	ctaB	protoheme IX farnesyltransferase	15964659	+	1053	c0908		32	11		55	20		45	40		33	31		0.0408357	0.0712251		0.0807217	0.0607787		Large Growth Impairment	Large Growth Impairment		Large Growth Impairment	Large Growth Impairment		Large Growth Impairment	Large Growth Impairment		Large Growth Impairment	Large Growth Impairment		0.983126	-0.228819		0.802554	-0.409391		8.23121e-14	2.23805e-11		1.02567e-11	2.79758e-12
smc00130	-	hypothetical protein	15964660	+	141	c0909		13	11		20	24		16	13		6	16		0.170213	0.312057		0.205674	0.156028		Large Growth Impairment	Large Growth Impairment		Large Growth Impairment	Large Growth Impairment		Large Growth Impairment	Large Growth Impairment		Large Growth Impairment	Large Growth Impairment		0.273018	-1		0.874469	-0.398549		0.189956	0.148451		0.669362	0.147222
smc00012	ctaG	cytochrome C oxidase assembly protein	15964661	+	597	c0910		436	394		44	45		365	503		36	51		1.39028	0.149079		1.45394	0.145729		Moderate Growth Impairment	Large Growth Impairment		Little to No Effect	Large Growth Impairment		Moderate Growth Impairment	Large Growth Impairment		Little to No Effect	Large Growth Impairment		0.0645837	-0.0327899		-3.22123	-3.31861		0.139325	0.00128822		0.385257	0.000114716
smc00013	ctaE	cytochrome C oxidase subunit III transmembrane protein	195970191	+	879	c0911		85	77		28	19		65	83		8	4		0.1843	0.0534699		0.168373	0.0136519		Large Growth Impairment	Large Growth Impairment		Large Growth Impairment	Essential		Large Growth Impairment	Large Growth Impairment		Large Growth Impairment	Essential		-0.130397	-1.96963		-1.78526	-3.62449		2.90876e-06	6.22058e-11		3.96859e-06	1.58774e-13
smc00014	-	hypothetical protein	15964663	+	384	c0912		505	457		198	189		486	427		158	155		2.50521	1.00781		2.3776	0.815104		Little to No Effect	Moderate Growth Impairment		Little to No Effect	Moderate Growth Impairment		Little to No Effect	Moderate Growth Impairment		Little to No Effect	Moderate Growth Impairment		-0.075422	-0.306171		-1.3137	-1.54445		0.51579	0.419061		1	0.254515
smc00085	-	cytochrome oxidase complex biogenesis factor transmembrane protein	15964664	+	729	c0913		236	130		111	88		101	149		87	102		0.502058	0.272977		0.342936	0.259259		Moderate Growth Impairment	Large Growth Impairment		Moderate Growth Impairment	Large Growth Impairment		Moderate Growth Impairment	Large Growth Impairment		Moderate Growth Impairment	Large Growth Impairment		-0.549916	-0.0743822		-0.879075	-0.403542		0.00301676	0.000439485		0.00139517	0.000154893
smc00016	ispH	4-hydroxy-3-methylbut-2-enyl diphosphate reductase	15964665	+	1053	c0914		1	1		1	1		1	1		1	1		0.00189934	0.00189934		0.00189934	0.00189934		Essential	Essential		Essential	Essential		Essential	Essential		Essential	Essential		0	0		0	0		2.51986e-15	3.39612e-16		3.66402e-13	4.09972e-16
smc00017	thrB	homoserine kinase	15964666	+	981	c0915		5	5		1	1		14	15		1	1		0.0101937	0.00203874		0.0295617	0.00203874		Essential	Essential		Large Growth Impairment	Essential		Large Growth Impairment	Essential		Large Growth Impairment	Essential		1.53605	0		-2.32193	-3.85798		8.28674e-13	4.05379e-15		7.14702e-11	4.66056e-15
smc00018	rnhA	ribonuclease H	15964667	+	462	c0916		28	11		115	113		132	54		127	100		0.0844156	0.493506		0.402597	0.491342		Large Growth Impairment	Large Growth Impairment		Moderate Growth Impairment	Moderate Growth Impairment		Large Growth Impairment	Large Growth Impairment		Moderate Growth Impairment	Moderate Growth Impairment		2.25376	-0.00634153		2.54749	0.28739		1.30155e-05	0.028718		0.0112216	0.130101
smc00072	-	peroxiredoxin protein	15964668	-	486	c0917		219	142		599	637		233	155		366	324		0.742798	2.54321		0.798354	1.41975		Moderate Growth Impairment	Little to No Effect		Moderate Growth Impairment	Moderate Growth Impairment		Moderate Growth Impairment	Little to No Effect		Moderate Growth Impairment	Moderate Growth Impairment		0.104058	-0.84101		1.77561	0.83054		0.352645	0.255585		0.514942	0.258676
smc00073	-	hypothetical protein	15964669	-	939	c0918		1264	1327		237	230		1055	1337		603	563		2.75932	0.497338		2.54739	1.24175		Little to No Effect	Large Growth Impairment		Little to No Effect	Moderate Growth Impairment		Little to No Effect	Large Growth Impairment		Little to No Effect	Moderate Growth Impairment		-0.115292	1.32007		-2.47201	-1.03665		1	0.00491448		1	0.206788
smc00019	-	hypothetical protein	15964670	+	606	c0919		319	307		66	59		298	411		104	117		1.033	0.206271		1.16997	0.364686		Moderate Growth Impairment	Large Growth Impairment		Little to No Effect	Large Growth Impairment		Moderate Growth Impairment	Large Growth Impairment		Moderate Growth Impairment	Large Growth Impairment		0.179623	0.822118		-2.32423	-1.68174		1	0.00715793		0.862013	0.0711402
smc00074	-	transmembrane signal peptide protein	15964671	-	2913	c0920		97	119		1	1		763	720		1	1		0.0741504	0.000686577		0.509097	0.000686577		Large Growth Impairment	Essential		Moderate Growth Impairment	Essential		Large Growth Impairment	Essential		Moderate Growth Impairment	Essential		2.77942	0		-6.75489	-9.5343		1.74148e-38	2.16123e-44		6.94187e-30	4.3409e-44
smc00075	rimJ	ribosomal-protein-alanine acetyltransferase	15964672	-	612	c0921		504	470		226	212		397	429		469	447		1.5915	0.715686		1.34967	1.49673		Moderate Growth Impairment	Moderate Growth Impairment		Little to No Effect	Moderate Growth Impairment		Little to No Effect	Moderate Growth Impairment		Little to No Effect	Moderate Growth Impairment		-0.23778	1.06442		-1.15299	0.149206		1	0.761037		1	1
smc00451	-	processing protease	195970190	-	1299	c0922		754	819		23	21		356	403		49	91		1.21093	0.0338722		0.584296	0.107775		Moderate Growth Impairment	Large Growth Impairment		Moderate Growth Impairment	Large Growth Impairment		Moderate Growth Impairment	Large Growth Impairment		Moderate Growth Impairment	Large Growth Impairment		-1.05135	1.66985		-5.15987	-2.43867		0.0990727	8.86825e-15		0.00832517	1.32185e-10
smc00077	thrC1	threonine synthase	15964674	-	1401	c0923		1	1		1	1		1	1		1	1		0.00142755	0.00142755		0.00142755	0.00142755		Essential	Essential		Essential	Essential		Essential	Essential		Essential	Essential		0	0		0	0		2.66198e-20	1.86416e-21		2.10494e-17	2.51653e-21
smc00020	-	hypothetical protein	15964675	+	546	c0924		969	920		588	667		845	678		488	476		3.45971	2.29853		2.78938	1.76557		Little to No Effect	Growth Improvement		Little to No Effect	Moderate Growth Impairment		Little to No Effect	Growth Improvement		Little to No Effect	Moderate Growth Impairment		-0.310707	-0.380582		-0.589935	-0.659811		1	1		1	1
smc00078	livJ	Leu/Ile/Val-binding protein	15964676	-	1107	c0925		2177	1864		1881	1933		1965	2182		2698	2655		3.65041	3.44535		3.74616	4.83559		Little to No Effect	Little to No Effect		Little to No Effect	Little to No Effect		Little to No Effect	Little to No Effect		Little to No Effect	Little to No Effect		0.0373557	0.489043		-0.0834075	0.36828		1	1		1	1
smc00079	-	hypothetical protein	15964677	-	696	c0926		1293	1298		1401	1479		1171	1086		1398	1496		3.7227	4.13793		3.24282	4.15805		Little to No Effect	Little to No Effect		Little to No Effect	Little to No Effect		Little to No Effect	Little to No Effect		Little to No Effect	Little to No Effect		-0.199103	0.00699611		0.15256	0.358659		1	1		1	1
smc00080	-	hypothetical protein	15964678	-	684	c0927		1586	1982		1954	1928		2552	2330		2056	2124		5.21637	5.67544		7.13743	6.11111		Little to No Effect	Little to No Effect		Little to No Effect	Little to No Effect		Little to No Effect	Little to No Effect		Little to No Effect	Little to No Effect		0.452357	0.106703		0.121685	-0.223969		1	1		1	1
smc00021	ccrM	adenine DNA methyltransferase	15964679	+	1131	c0928		1	1		1	1		1	1		1	1		0.00176835	0.00176835		0.00176835	0.00176835		Essential	Essential		Essential	Essential		Essential	Essential		Essential	Essential		0	0		0	0		1.83062e-16	2.22879e-17		3.97703e-14	2.77888e-17
smc00081	-	hypothetical protein	15964680	-	657	c0929		2271	2143		1394	1370		1971	1874		1936	1770		6.71842	4.207		5.85236	5.64079		Little to No Effect	Little to No Effect		Little to No Effect	Little to No Effect		Little to No Effect	Little to No Effect		Little to No Effect	Little to No Effect		-0.199103	0.423105		-0.675329	-0.0531207		1	1		1	1
smc00452	mutY	A/G-specific adenine glycosylase	15964681	-	1101	c0930		3130	3192		3227	3176		3115	3172		3276	3202		5.74205	5.81562		5.71026	5.88374		Little to No Effect	Little to No Effect		Little to No Effect	Little to No Effect		Little to No Effect	Little to No Effect		Little to No Effect	Little to No Effect		-0.00800927	0.0168005		0.018367	0.0431767		1	1		1	1
smc00022	-	hypothetical protein	15964682	+	567	c0931		8	55		130	141		67	110		160	177		0.111111	0.477954		0.312169	0.594356		Large Growth Impairment	Large Growth Impairment		Moderate Growth Impairment	Moderate Growth Impairment		Large Growth Impairment	Large Growth Impairment		Moderate Growth Impairment	Moderate Growth Impairment		1.49033	0.314456		2.10487	0.928999		4.44158e-06	5.70386e-05		4.68213e-05	1.13822e-05
smc00023	-	hypothetical protein	15964683	+	810	c0932		1	1		1	1		1	1		1	1		0.00246914	0.00246914		0.00246914	0.00246914		Essential	Essential		Essential	Essential		Essential	Essential		Essential	Essential		0	0		0	0		8.24235e-12	1.6704e-12		3.59561e-10	1.81865e-12
smc05003	-	hypothetical protein	195970228	+	222	c0933		587	443		261	364		438	327		323	328		4.63964	2.81532		3.44595	2.93243		Little to No Effect	Little to No Effect		Little to No Effect	Little to No Effect		Little to No Effect	Little to No Effect		Little to No Effect	Little to No Effect		-0.429113	0.0588014		-0.720716	-0.232802		1	1		1	1
smc00024	smc	chromosome partition protein	15964684	+	3471	c0934		8309	8706		5279	5017		9460	9363		7549	7800		4.90205	2.96629		5.42293	4.42207		Little to No Effect	Little to No Effect		Little to No Effect	Little to No Effect		Little to No Effect	Little to No Effect		Little to No Effect	Little to No Effect		0.145689	0.576061		-0.724723	-0.294352		1	1		1	1
smc00025	ppdK	pyruvate phosphate dikinase	15964685	+	2697	c0935		6996	7654		6293	6271		6425	7210		5192	5608		5.43196	4.65851		5.05562	4.00445		Little to No Effect	Little to No Effect		Little to No Effect	Little to No Effect		Little to No Effect	Little to No Effect		Little to No Effect	Little to No Effect		-0.103586	-0.218265		-0.221605	-0.336283		1	1		1	1
smc00083	-	hypothetical protein	15964686	-	249	c0936		501	517		137	117		397	433		178	187		4.08835	1.02008		3.33333	1.46586		Little to No Effect	Moderate Growth Impairment		Little to No Effect	Moderate Growth Impairment		Little to No Effect	Moderate Growth Impairment		Little to No Effect	Moderate Growth Impairment		-0.294554	0.523068		-2.00284	-1.18521		1	0.96067		1	0.982801
smc00084	-	hypothetical protein	15964687	-	390	c0937		942	1099		420	315		1037	1095		575	578		5.23333	1.88462		5.46667	2.95641		Little to No Effect	Moderate Growth Impairment		Little to No Effect	Little to No Effect		Little to No Effect	Moderate Growth Impairment		Little to No Effect	Little to No Effect		0.0629313	0.649576		-1.47346	-0.886815		1	1		1	1
smc00026	-	hypothetical protein	15964688	+	909	c0938		2429	2702		1641	1439		3362	3062		1906	1943		5.64466	3.38834		7.06711	4.23432		Little to No Effect	Little to No Effect		Little to No Effect	Little to No Effect		Little to No Effect	Little to No Effect		Little to No Effect	Little to No Effect		0.324232	0.321553		-0.73631	-0.738988		1	1		1	1
smc00087	-	hydrolase	15964689	-	909	c0939		1634	1848		3547	3199		2011	2020		2620	2986		3.83058	7.42134		4.43454	6.16722		Little to No Effect	Growth Improvement		Little to No Effect	Little to No Effect		Little to No Effect	Growth Improvement		Little to No Effect	Little to No Effect		0.211222	-0.267061		0.954116	0.475834		1	1		1	1
smc00027	-	hypothetical protein	15964690	+	351	c0940		88	116		252	306		85	88		228	290		0.581197	1.58974		0.492877	1.47578		Moderate Growth Impairment	Moderate Growth Impairment		Moderate Growth Impairment	Moderate Growth Impairment		Moderate Growth Impairment	Moderate Growth Impairment		Moderate Growth Impairment	Moderate Growth Impairment		-0.237797	-0.107313		1.4517	1.58218		0.517004	1		0.225545	1
smc00028	-	hypothetical protein	15964691	+	2616	c0941		4506	4831		4058	4052		5331	5315		4329	4508		3.56919	3.10015		4.06957	3.37806		Little to No Effect	Little to No Effect		Little to No Effect	Little to No Effect		Little to No Effect	Little to No Effect		Little to No Effect	Little to No Effect		0.18928	0.123855		-0.203257	-0.268683		1	1		1	1
smc00088	-	hypothetical protein	15964692	-	414	c0942		293	333		291	362		231	263		436	381		1.51208	1.57729		1.19324	1.97343		Moderate Growth Impairment	Moderate Growth Impairment		Little to No Effect	Moderate Growth Impairment		Moderate Growth Impairment	Moderate Growth Impairment		Little to No Effect	Moderate Growth Impairment		-0.341652	0.323253		0.0609203	0.725825		1	1		0.927353	1
smc00029	-	hypothetical protein	15964693	+	144	c0943		190	90		53	95		78	202		99	71		1.94444	1.02778		1.94444	1.18056		Little to No Effect	Moderate Growth Impairment		Little to No Effect	Moderate Growth Impairment		Little to No Effect	Moderate Growth Impairment		Little to No Effect	Moderate Growth Impairment		0	0.199938		-0.91983	-0.719892		1	0.760735		1	1
smc00089	-	hypothetical protein	15964694	-	357	c0944		401	316		242	257		388	374		280	407		2.0084	1.39776		2.13445	1.92437		Little to No Effect	Moderate Growth Impairment		Little to No Effect	Moderate Growth Impairment		Little to No Effect	Moderate Growth Impairment		Little to No Effect	Moderate Growth Impairment		0.0878179	0.46127		-0.522933	-0.149481		1	1		1	1
smc00090	cysN	sulfate adenylyltransferase	15964695	-	1497	c0945		3652	4536		2550	2394		158	179		17	48		5.46961	3.30261		0.225117	0.0434202		Little to No Effect	Little to No Effect		Large Growth Impairment	Large Growth Impairment		Little to No Effect	Little to No Effect		Large Growth Impairment	Large Growth Impairment		-4.60269	-6.2491		-0.727832	-2.37424		1	1		1.16075e-09	2.01285e-17
smc00091	cysD	sulfate adenylyltransferase	15964696	-	954	c0946		2424	2710		2709	2665		25	39		26	11		5.38155	5.63312		0.067086	0.0387841		Little to No Effect	Little to No Effect		Large Growth Impairment	Large Growth Impairment		Little to No Effect	Little to No Effect		Large Growth Impairment	Large Growth Impairment		-6.32587	-7.18233		0.065913	-0.790547		1	1		1.53868e-10	6.05507e-12
smc00092	cysH	phosphoadenosine phosphosulfate reductase	15964697	-	798	c0947		360	335		794	855		3	17		2	2		0.870927	2.06642		0.0250627	0.00501253		Moderate Growth Impairment	Moderate Growth Impairment		Large Growth Impairment	Essential		Moderate Growth Impairment	Moderate Growth Impairment		Large Growth Impairment	Essential		-5.11894	-8.68738		1.24651	-2.32193		0.00431318	0.0933228		1.07336e-08	2.66034e-12
smc00030	-	hypothetical protein	15964698	+	387	c0948		807	690		621	507		555	577		508	502		3.86822	2.91473		2.92506	2.60982		Little to No Effect	Little to No Effect		Little to No Effect	Little to No Effect		Little to No Effect	Little to No Effect		Little to No Effect	Little to No Effect		-0.4032	-0.159412		-0.408307	-0.164519		1	1		1	1
smc00031	-	hypothetical protein	15964699	+	480	c0949		1278	1080		2483	2578		1002	1165		1852	1818		4.9125	10.5437		4.51458	7.64583		Little to No Effect	Growth Improvement		Little to No Effect	Little to No Effect		Little to No Effect	Growth Improvement		Little to No Effect	Little to No Effect		-0.121865	-0.463642		1.10186	0.760081		1	1		1	1
smc00093	betA	choline dehydrogenase	15964700	-	1650	c0950		1552	1425		1551	1758		1812	1425		1980	1994		1.80424	2.00545		1.96182	2.40848		Little to No Effect	Moderate Growth Impairment		Little to No Effect	Little to No Effect		Little to No Effect	Moderate Growth Impairment		Little to No Effect	Little to No Effect		0.120798	0.264197		0.152536	0.295935		0.978709	0.553255		1	1
smc00094	betB	betaine aldehyde dehydrogenase	15964701	-	1464	c0951		2366	2429		3058	2980		2463	2485		3673	3729		3.27527	4.12432		3.37978	5.05601		Little to No Effect	Little to No Effect		Little to No Effect	Little to No Effect		Little to No Effect	Little to No Effect		Little to No Effect	Little to No Effect		0.0453147	0.293844		0.33254	0.58107		1	1		1	1
smc00127	betC	choline sulfatase	15964702	-	1539	c0952		2291	2329		2178	2247		1927	2148		2496	2465		3.00195	2.87524		2.64782	3.22352		Little to No Effect	Little to No Effect		Little to No Effect	Little to No Effect		Little to No Effect	Little to No Effect		Little to No Effect	Little to No Effect		-0.181093	0.164954		-0.0622154	0.283831		1	1		1	1
smc00095	betI	transcriptional regulator BetI	15964703	-	612	c0953		988	949		1380	1263		787	901		1277	1416		3.16503	4.31863		2.75817	4.40033		Little to No Effect	Little to No Effect		Little to No Effect	Little to No Effect		Little to No Effect	Little to No Effect		Little to No Effect	Little to No Effect		-0.198509	0.0270378		0.448352	0.673899		1	1		1	1
smc00032	-	hypothetical protein	15964704	+	549	c0954		1058	693		739	804		579	579		893	936		3.18944	2.81056		2.10929	3.33151		Little to No Effect	Little to No Effect		Little to No Effect	Little to No Effect		Little to No Effect	Little to No Effect		Little to No Effect	Little to No Effect		-0.596544	0.245317		-0.182441	0.65942		1	1		1	1
smc00033	-	hypothetical protein	15964705	+	1800	c0955		2115	2429		1745	1755		1954	1845		1812	1903		2.52444	1.94444		2.11056	2.06389		Little to No Effect	Moderate Growth Impairment		Little to No Effect	Moderate Growth Impairment		Little to No Effect	Moderate Growth Impairment		Little to No Effect	Moderate Growth Impairment		-0.258343	0.0860073		-0.376608	-0.0322575		1	1		1	1
smc00034	-	oxidoreductase	15964706	+	984	c0956		2898	2778		2816	2848		2562	2653		2789	2680		5.76829	5.7561		5.2998	5.55793		Little to No Effect	Little to No Effect		Little to No Effect	Little to No Effect		Little to No Effect	Little to No Effect		Little to No Effect	Little to No Effect		-0.122207	-0.0505442		-0.00305332	0.0686098		1	1		1	1
smc00096	-	hypothetical protein	15964707	-	738	c0957		1170	1158		1046	985		1206	1209		1125	1202		3.15447	2.75203		3.27236	3.15312		Little to No Effect	Little to No Effect		Little to No Effect	Little to No Effect		Little to No Effect	Little to No Effect		Little to No Effect	Little to No Effect		0.0529321	0.196281		-0.196901	-0.053552		1	1		1	1
smc00035	-	hypothetical protein	15964708	+	1011	c0958		1395	1632		2044	2114		1609	1637		2574	2538		2.99407	4.11276		3.21068	5.05638		Little to No Effect	Little to No Effect		Little to No Effect	Little to No Effect		Little to No Effect	Little to No Effect		Little to No Effect	Little to No Effect		0.100774	0.297998		0.458001	0.655225		1	1		1	1
smc00036	gst1	glutathione S-transferase	15964709	+	621	c0959		1334	1447		1442	1440		1548	1580		1370	1464		4.47826	4.6409		5.03704	4.56361		Little to No Effect	Little to No Effect		Little to No Effect	Little to No Effect		Little to No Effect	Little to No Effect		Little to No Effect	Little to No Effect		0.169637	-0.0242306		0.0514666	-0.142401		1	1		1	1
smc00037	-	transcriptional regulator	15964710	+	909	c0960		1299	1193		3587	3430		1054	1027		3269	3275		2.74147	7.71947		2.28933	7.19912		Little to No Effect	Growth Improvement		Little to No Effect	Little to No Effect		Little to No Effect	Growth Improvement		Little to No Effect	Little to No Effect		-0.260027	-0.100682		1.49355	1.6529		1	1		1	1
smc00097	gst2	glutathione S-transferase	15964711	-	660	c0961		570	616		924	893		581	506		886	952		1.79697	2.75303		1.64697	2.78485		Little to No Effect	Little to No Effect		Little to No Effect	Little to No Effect		Little to No Effect	Little to No Effect		Little to No Effect	Little to No Effect		-0.125752	0.0165783		0.615454	0.757785		1	1		1	1
smc00038	-	hypothetical protein	15964712	+	2319	c0962		6241	6656		4170	4124		5857	6456		4508	4592		5.56145	3.57654		5.30962	3.92411		Little to No Effect	Little to No Effect		Little to No Effect	Little to No Effect		Little to No Effect	Little to No Effect		Little to No Effect	Little to No Effect		-0.0668532	0.133798		-0.636896	-0.436244		1	1		1	1
smc00039	-	hypothetical protein	15964713	+	729	c0963		1253	1206		1776	1892		936	1003		1212	1151		3.37311	5.03155		2.65981	3.24143		Little to No Effect	Little to No Effect		Little to No Effect	Little to No Effect		Little to No Effect	Little to No Effect		Little to No Effect	Little to No Effect		-0.342759	-0.634374		0.576922	0.285307		1	1		1	1
smc00098	-	transcriptional regulator	15964714	-	477	c0964		733	749		1586	1521		946	899		1536	1404		3.10692	6.51363		3.86792	6.16352		Little to No Effect	Little to No Effect		Little to No Effect	Little to No Effect		Little to No Effect	Little to No Effect		Little to No Effect	Little to No Effect		0.316075	-0.0797061		1.06798	0.672195		1	1		1	1
smc00040	-	hypothetical protein	15964715	+	423	c0965		503	544		284	269		559	447		346	308		2.47518	1.30733		2.37825	1.5461		Little to No Effect	Moderate Growth Impairment		Little to No Effect	Moderate Growth Impairment		Little to No Effect	Moderate Growth Impairment		Little to No Effect	Moderate Growth Impairment		-0.0576311	0.242011		-0.92091	-0.621268		1	1		1	1
smc00099	phnA	alkylphosphonate uptake protein	15964716	-	213	c0966		428	375		110	92		401	360		147	164		3.76995	0.948357		3.57277	1.46009		Little to No Effect	Moderate Growth Impairment		Little to No Effect	Moderate Growth Impairment		Little to No Effect	Moderate Growth Impairment		Little to No Effect	Moderate Growth Impairment		-0.0775035	0.622559		-1.99104	-1.29098		0.78928	1		1	1
smc00100	-	hypothetical protein	15964717	-	1563	c0967		2483	2602		2814	2801		2384	2342		2844	2909		3.25336	3.59245		3.02367	3.68074		Little to No Effect	Little to No Effect		Little to No Effect	Little to No Effect		Little to No Effect	Little to No Effect		Little to No Effect	Little to No Effect		-0.105628	0.0350284		0.143038	0.283695		1	1		1	1
smc00041	-	hypothetical protein	15964718	+	396	c0968		630	502		675	729		480	450		567	587		2.85859	3.54545		2.34848	2.91414		Little to No Effect	Little to No Effect		Little to No Effect	Little to No Effect		Little to No Effect	Little to No Effect		Little to No Effect	Little to No Effect		-0.283571	-0.2829		0.310669	0.311341		1	1		1	1
smc00101	-	oxidoreductase	15964719	-	828	c0969		2215	1985		2247	2322		1690	1635		2163	2088		5.07246	5.51812		4.0157	5.13406		Little to No Effect	Little to No Effect		Little to No Effect	Little to No Effect		Little to No Effect	Little to No Effect		Little to No Effect	Little to No Effect		-0.337035	-0.104076		0.121489	0.354448		1	1		1	1
smc00225	tam	trans-aconitate 2-methyltransferase	15964720	-	774	c0970		981	934		490	469		795	749		608	618		2.47416	1.23902		1.99483	1.58398		Little to No Effect	Moderate Growth Impairment		Little to No Effect	Moderate Growth Impairment		Little to No Effect	Moderate Growth Impairment		Little to No Effect	Moderate Growth Impairment		-0.310672	0.354356		-0.997742	-0.332714		1	1		1	1
smc00103	dhe	alpha-halocarboxylic acid dehalogenase	15964721	-	663	c0971		1117	872		1542	1707		858	1005		1248	1241		3	4.90045		2.80995	3.75415		Little to No Effect	Little to No Effect		Little to No Effect	Little to No Effect		Little to No Effect	Little to No Effect		Little to No Effect	Little to No Effect		-0.0944156	-0.38443		0.707952	0.417939		1	1		1	1
smc00104	-	hypothetical protein	15964722	-	552	c0972		1585	1530		2013	2197		1702	1033		2424	2526		5.64312	7.62681		4.95471	8.96739		Little to No Effect	Growth Improvement		Little to No Effect	Little to No Effect		Little to No Effect	Growth Improvement		Little to No Effect	Little to No Effect		-0.187691	0.233608		0.434588	0.855888		1	1		1	1
smc00105	-	oxidoreductase transmembrane protein	15964723	-	1041	c0973		1570	1540		1136	1077		1645	1499		1390	1241		2.98751	2.12584		3.02017	2.52738		Little to No Effect	Moderate Growth Impairment		Little to No Effect	Little to No Effect		Little to No Effect	Moderate Growth Impairment		Little to No Effect	Little to No Effect		0.0156866	0.249608		-0.490911	-0.25699		1	1		1	1
smc00042	ilvE2	aminotransferase	161621437	+	882	c0974		1692	1793		1264	1358		1755	1908		1318	1361		3.95125	2.97279		4.15306	3.03741		Little to No Effect	Little to No Effect		Little to No Effect	Little to No Effect		Little to No Effect	Little to No Effect		Little to No Effect	Little to No Effect		0.071867	0.0310269		-0.410491	-0.451331		1	1		1	1
smc00106	-	hypothetical protein	15964725	-	411	c0975		560	521		710	609		447	509		922	894		2.63017	3.20925		2.32603	4.41849		Little to No Effect	Little to No Effect		Little to No Effect	Little to No Effect		Little to No Effect	Little to No Effect		Little to No Effect	Little to No Effect		-0.177284	0.46132		0.287078	0.925682		1	1		0.947452	1
smc00043	sodB	superoxide dismutase Fe protein	15964726	+	603	c0976		1	1		5	5		1	1		9	3		0.00331675	0.0165837		0.00331675	0.0199005		Essential	Essential		Essential	Essential		Essential	Large Growth Impairment		Essential	Large Growth Impairment		0	0.263034		2.32193	2.58496		7.52471e-09	4.5684e-08		1.26242e-07	4.86576e-08
smc00107	-	transcriptional regulator	15964727	-	714	c0977		1596	1918		1826	1695		1969	1587		1770	1673		4.92157	4.93137		4.98039	4.82213		Little to No Effect	Little to No Effect		Little to No Effect	Little to No Effect		Little to No Effect	Little to No Effect		Little to No Effect	Little to No Effect		0.0171411	-0.032319		0.00287104	-0.0465891		1	1		1	1
smc00044	-	amino acid efflux protein	15964728	+	639	c0978		743	750		292	326		547	594		295	371		2.33646	0.967136		1.7856	1.04225		Little to No Effect	Moderate Growth Impairment		Little to No Effect	Moderate Growth Impairment		Little to No Effect	Moderate Growth Impairment		Little to No Effect	Moderate Growth Impairment		-0.387915	0.107915		-1.27254	-0.776705		1	1		1	1
smc00045	cycF	cytochrome C signal peptide protein	15964729	+	450	c0979		739	639		275	393		473	454		282	277		3.06222	1.48444		2.06	1.24222		Little to No Effect	Moderate Growth Impairment		Little to No Effect	Moderate Growth Impairment		Little to No Effect	Moderate Growth Impairment		Little to No Effect	Moderate Growth Impairment		-0.571935	-0.257		-1.04466	-0.729721		1	1		1	1
smc00086	cycG	diheme cytochrome C-type signal peptide protein	15964730	+	915	c0980		1804	1809		820	787		1836	1836		925	858		3.94863	1.75628		4.01311	1.94863		Little to No Effect	Moderate Growth Impairment		Little to No Effect	Moderate Growth Impairment		Little to No Effect	Moderate Growth Impairment		Little to No Effect	Moderate Growth Impairment		0.0233688	0.149937		-1.16883	-1.04226		1	1		1	1
smc00108	-	acetyltransferase	15964731	-	534	c0981		1172	1040		2597	2478		958	1033		2451	2216		4.14232	9.50375		3.72846	8.7397		Little to No Effect	Growth Improvement		Little to No Effect	Little to No Effect		Little to No Effect	Growth Improvement		Little to No Effect	Little to No Effect		-0.151858	-0.120912		1.19806	1.229		1	1		0.864891	1
smc00109	-	transcriptional regulator	15964732	-	468	c0982		321	262		463	442		173	264		444	443		1.24573	1.93376		0.933761	1.8953		Moderate Growth Impairment	Moderate Growth Impairment		Moderate Growth Impairment	Moderate Growth Impairment		Moderate Growth Impairment	Moderate Growth Impairment		Moderate Growth Impairment	Moderate Growth Impairment		-0.415863	-0.0289837		0.634422	1.0213		1	1		1	1
smc00047	bla	beta-lactamase signal peptide protein	15964733	+	891	c0983		1829	1838		878	818		1488	1473		994	865		4.1156	1.90348		3.32323	2.08642		Little to No Effect	Moderate Growth Impairment		Little to No Effect	Moderate Growth Impairment		Little to No Effect	Moderate Growth Impairment		Little to No Effect	Moderate Growth Impairment		-0.308516	0.132391		-1.11246	-0.671558		1	1		1	1
smc00110	gcd	glucose dehydrogenase	15964734	-	2334	c0984		3286	3411		4106	4128		3547	3402		4196	3825		2.86932	3.52785		2.97729	3.43659		Little to No Effect	Little to No Effect		Little to No Effect	Little to No Effect		Little to No Effect	Little to No Effect		Little to No Effect	Little to No Effect		0.0532904	-0.0378113		0.298078	0.206977		1	1		1	1
smc00453	-	hypothetical protein	15964735	-	1473	c0985		3883	3227		1940	1927		3337	3715		2655	2686		4.82688	2.62525		4.78751	3.62593		Little to No Effect	Little to No Effect		Little to No Effect	Little to No Effect		Little to No Effect	Little to No Effect		Little to No Effect	Little to No Effect		-0.0118171	0.465895		-0.878635	-0.400923		1	1		1	1
smc00112	-	hypothetical protein	15964736	-	234	c0986		251	154		367	334		172	122		407	393		1.73077	2.99573		1.25641	3.4188		Little to No Effect	Little to No Effect		Little to No Effect	Little to No Effect		Little to No Effect	Little to No Effect		Little to No Effect	Little to No Effect		-0.462106	0.190586		0.791493	1.44418		0.357062	1		0.595716	1
smc00454	-	hypothetical protein	15964737	-	303	c0987		1522	1600		2216	2231		1352	1556		2336	2157		10.3036	14.6766		9.59736	14.8284		Little to No Effect	Growth Improvement		Little to No Effect	Growth Improvement		Little to No Effect	Growth Improvement		Little to No Effect	Growth Improvement		-0.102443	0.0148467		0.510362	0.627652		1	1		1	1
smc00114	ptrB	protease II oligopeptidase B hydrolase serine protease	15964738	-	2139	c0988		1452	1350		1539	1662		2717	2621		1949	1744		1.30996	1.49649		2.49556	1.72651		Moderate Growth Impairment	Moderate Growth Impairment		Little to No Effect	Moderate Growth Impairment		Moderate Growth Impairment	Moderate Growth Impairment		Little to No Effect	Moderate Growth Impairment		0.929842	0.206271		0.192066	-0.531506		0.618316	0.000274789		1	1
smc00115	-	hypothetical protein	15964739	-	891	c0989		1112	1127		1271	1238		1147	983		1426	1431		2.51291	2.81594		2.39057	3.20651		Little to No Effect	Little to No Effect		Little to No Effect	Little to No Effect		Little to No Effect	Little to No Effect		Little to No Effect	Little to No Effect		-0.0720011	0.187389		0.164258	0.423648		1	1		1	1
smc00048	-	hypothetical protein	15964740	+	423	c0990		117	137		455	458		157	167		350	309		0.600473	2.15839		0.765957	1.55792		Moderate Growth Impairment	Moderate Growth Impairment		Moderate Growth Impairment	Moderate Growth Impairment		Moderate Growth Impairment	Moderate Growth Impairment		Moderate Growth Impairment	Moderate Growth Impairment		0.351165	-0.470336		1.84579	1.02428		0.106741	1		0.148801	1
smc00049	-	hypothetical protein	15964741	+	345	c0991		394	335		387	375		323	256		384	345		2.11304	2.2087		1.67826	2.11304		Little to No Effect	Growth Improvement		Little to No Effect	Little to No Effect		Little to No Effect	Growth Improvement		Little to No Effect	Little to No Effect		-0.332355	-0.0638722		0.0638722	0.332355		0.978853	1		1	1
smc00455	-	hypothetical protein	15964742	+	663	c0992		908	760		605	569		914	839		516	522		2.51584	1.77074		2.64404	1.56561		Little to No Effect	Moderate Growth Impairment		Little to No Effect	Moderate Growth Impairment		Little to No Effect	Moderate Growth Impairment		Little to No Effect	Moderate Growth Impairment		0.0717067	-0.177626		-0.506687	-0.75602		1	1		1	1
smc00116	-	hypothetical protein	15964743	-	498	c0993		757	639		1453	1508		687	592		1120	1151		2.80321	5.94578		2.56827	4.56024		Little to No Effect	Little to No Effect		Little to No Effect	Little to No Effect		Little to No Effect	Little to No Effect		Little to No Effect	Little to No Effect		-0.126283	-0.382757		1.08479	0.828311		1	1		1	1
smc00117	-	hypothetical protein	195970189	-	408	c0994		519	370		634	722		317	477		644	659		2.17892	3.32353		1.94608	3.19363		Little to No Effect	Little to No Effect		Little to No Effect	Little to No Effect		Little to No Effect	Little to No Effect		Little to No Effect	Little to No Effect		-0.163044	-0.0575201		0.609102	0.714626		1	1		1	1
smc00051	phaA2	monovalent cation/H+ antiporter subunit A	15964745	+	2376	c0995		58	28		27	22		340	334		144	185		0.0361953	0.0206229		0.28367	0.138468		Large Growth Impairment	Essential		Moderate Growth Impairment	Large Growth Impairment		Large Growth Impairment	Large Growth Impairment		Moderate Growth Impairment	Large Growth Impairment		2.97034	2.74723		-0.811555	-1.03466		1.76817e-32	7.63046e-33		8.86744e-25	1.23837e-28
smc00052	phaB2	monovalent cation/H+ antiporter subunit B	15964746	+	420	c0996		11	2		62	40		1	6		74	61		0.0309524	0.242857		0.0166667	0.321429		Large Growth Impairment	Large Growth Impairment		Large Growth Impairment	Large Growth Impairment		Large Growth Impairment	Large Growth Impairment		Large Growth Impairment	Large Growth Impairment		-0.893085	0.40439		2.97199	4.26946		3.3799e-06	2.13063e-05		2.36874e-05	2.18712e-05
smc00053	phaC2	monovalent cation/H+ antiporter subunit C	15964747	+	378	c0997		13	14		13	6		25	9		9	13		0.0714286	0.0502646		0.0899471	0.0582011		Large Growth Impairment	Large Growth Impairment		Large Growth Impairment	Large Growth Impairment		Large Growth Impairment	Large Growth Impairment		Large Growth Impairment	Large Growth Impairment		0.332575	0.211504		-0.50696	-0.628031		0.000182737	8.64185e-05		0.000902809	8.80502e-05
smc00054	phaD2	monovalent cation/H+ antiporter subunit D	15964748	+	1566	c0998		2	10		1	1		2	21		1	1		0.00766284	0.00127714		0.0146871	0.00127714		Essential	Essential		Large Growth Impairment	Essential		Essential	Essential		Large Growth Impairment	Essential		0.938599	0		-2.58496	-3.52356		1.15981e-22	6.39271e-24		7.74191e-18	8.64561e-24
smc00055	phaE2	monovalent cation/H+ antiporter subunit E	15964749	+	477	c0999		288	205		343	373		366	547		323	308		1.03354	1.50105		1.91405	1.32285		Moderate Growth Impairment	Moderate Growth Impairment		Little to No Effect	Moderate Growth Impairment		Moderate Growth Impairment	Moderate Growth Impairment		Little to No Effect	Moderate Growth Impairment		0.889027	-0.18232		0.538372	-0.532975		0.0386859	0.000748923		0.0615731	0.00272089
smc00056	phaF2	monovalent cation/H+ antiporter subunit F	15964750	+	372	c1000		259	181		20	21		243	383		72	81		1.1828	0.110215		1.6828	0.41129		Moderate Growth Impairment	Large Growth Impairment		Little to No Effect	Large Growth Impairment		Moderate Growth Impairment	Large Growth Impairment		Little to No Effect	Large Growth Impairment		0.508659	1.89984		-3.42381	-2.03263		0.00653064	0.000747848		0.0237639	0.0124831
smc00057	phaG2	monovalent cation/H+ antiporter subunit G	15964751	+	351	c1001		3	5		1	1		1	17		1	1		0.022792	0.00569801		0.0512821	0.00569801		Large Growth Impairment	Essential		Large Growth Impairment	Essential		Large Growth Impairment	Essential		Large Growth Impairment	Essential		1.16993	0		-2	-3.16993		3.52694e-05	1.65855e-05		0.000174818	1.68487e-05
smc00058	mucR	transcriptional regulator	15964752	+	432	c1002		107	57		1	1		12	3		1	1		0.37963	0.00462963		0.0347222	0.00462963		Moderate Growth Impairment	Essential		Large Growth Impairment	Essential		Moderate Growth Impairment	Essential		Large Growth Impairment	Essential		-3.45066	0		-6.35755	-2.90689		0.00508639	9.48222e-07		1.73051e-05	9.78194e-07
smc00118	-	hypothetical protein	15964753	-	423	c1003		4	2		1	1		2	5		1	1		0.0141844	0.00472813		0.0165485	0.00472813		Essential	Essential		Essential	Essential		Large Growth Impairment	Essential		Large Growth Impairment	Essential		0.222392	0		-1.58496	-1.80735		3.04264e-06	1.23848e-06		2.15698e-05	1.28313e-06
smc00456	-	hypothetical protein	15964754	-	438	c1004		384	449		90	79		587	526		256	215		1.90183	0.385845		2.5411	1.07534		Little to No Effect	Large Growth Impairment		Little to No Effect	Moderate Growth Impairment		Little to No Effect	Large Growth Impairment		Little to No Effect	Moderate Growth Impairment		0.418065	1.4787		-2.30129	-1.24065		1	0.00702402		1	0.498615
smc00059	-	sensor histidine kinase	15964755	+	1578	c1005		373	430		207	157		324	206		217	236		0.508872	0.230672		0.335868	0.287072		Moderate Growth Impairment	Large Growth Impairment		Moderate Growth Impairment	Large Growth Impairment		Moderate Growth Impairment	Large Growth Impairment		Moderate Growth Impairment	Large Growth Impairment		-0.599408	0.315573		-1.14146	-0.226481		2.28754e-07	9.54373e-13		6.59846e-12	5.44693e-12
smc00060	-	hypothetical protein	195970188	+	960	c1006		1912	1681		43	80		1832	2282		224	212		3.74271	0.128125		4.28542	0.454167		Little to No Effect	Large Growth Impairment		Little to No Effect	Large Growth Impairment		Little to No Effect	Large Growth Impairment		Little to No Effect	Large Growth Impairment		0.195353	1.82567		-4.86846	-3.23814		1	4.74845e-11		1	8.54851e-08
smc00061	-	hypothetical protein	15964757	+	351	c1007		587	641		1000	1116		675	634		1233	1141		3.49858	6.02849		3.72934	6.76353		Little to No Effect	Little to No Effect		Little to No Effect	Little to No Effect		Little to No Effect	Little to No Effect		Little to No Effect	Little to No Effect		0.0921545	0.16598		0.785029	0.858855		1	1		1	1
smc00120	-	hypothetical protein	195970187	-	1056	c1008		486	645		20	16		1695	1721		77	65		1.07102	0.0340909		3.23485	0.13447		Moderate Growth Impairment	Large Growth Impairment		Little to No Effect	Large Growth Impairment		Moderate Growth Impairment	Large Growth Impairment		Little to No Effect	Large Growth Impairment		1.59471	1.97982		-4.97346	-4.58835		0.0980468	1.79821e-13		1	5.64454e-09
smc00062	-	hypothetical protein	15964759	+	636	c1009		491	540		429	372		246	249		392	383		1.62107	1.25943		0.778302	1.21855		Moderate Growth Impairment	Moderate Growth Impairment		Moderate Growth Impairment	Moderate Growth Impairment		Little to No Effect	Moderate Growth Impairment		Moderate Growth Impairment	Moderate Growth Impairment		-1.05854	-0.0476059		-0.36417	0.646768		0.445025	0.962		0.269999	0.992895
smc00063	-	hypothetical protein	15964760	+	285	c1010		106	83		254	257		61	23		104	120		0.663158	1.79298		0.294737	0.785965		Moderate Growth Impairment	Moderate Growth Impairment		Moderate Growth Impairment	Moderate Growth Impairment		Moderate Growth Impairment	Moderate Growth Impairment		Moderate Growth Impairment	Moderate Growth Impairment		-1.16993	-1.18982		1.43494	1.41504		0.143568	0.22013		0.0443712	0.220364
smc00128	-	hypothetical protein	15964761	-	546	c1011		978	718		4926	6971		829	678		2734	2703		3.10623	21.7894		2.76007	9.95788		Little to No Effect	Growth Improvement		Little to No Effect	Little to No Effect		Little to No Effect	Growth Improvement		Little to No Effect	Little to No Effect		-0.170457	-1.12972		2.81039	1.85113		1	1		1	1
smc00457	-	hypothetical protein	15964762	-	588	c1012		652	596		1810	2711		596	640		1135	1082		2.12245	7.68878		2.10204	3.77041		Little to No Effect	Growth Improvement		Little to No Effect	Little to No Effect		Little to No Effect	Growth Improvement		Little to No Effect	Little to No Effect		-0.0139392	-1.02803		1.85702	0.84293		0.247716	1		0.587137	1
smc00122	pbp	penicillin-binding protein	15964763	-	2235	c1013		4812	3356		11919	17004		2444	2478		6870	6838		3.65459	12.9409		2.20224	6.13333		Little to No Effect	Growth Improvement		Little to No Effect	Little to No Effect		Little to No Effect	Growth Improvement		Little to No Effect	Little to No Effect		-0.730738	-1.0772		1.82416	1.4777		1	1		1	1
smc00064	-	hypothetical protein	15964764	+	468	c1014		573	562		1079	1064		533	729		1135	1037		2.42521	4.57906		2.69658	4.64103		Little to No Effect	Little to No Effect		Little to No Effect	Little to No Effect		Little to No Effect	Little to No Effect		Little to No Effect	Little to No Effect		0.15302	0.0193923		0.91694	0.783312		1	1		1	1
smc00123	-	hypothetical protein	15964765	-	336	c1015		711	528		124	114		682	593		109	180		3.6875	0.708333		3.79464	0.860119		Little to No Effect	Moderate Growth Impairment		Little to No Effect	Moderate Growth Impairment		Little to No Effect	Moderate Growth Impairment		Little to No Effect	Moderate Growth Impairment		0.0413211	0.280108		-2.38014	-2.14136		1	0.172477		0.95444	0.174245
smc00065	-	signal peptide protein	15964766	+	252	c1016		58	117		19	19		139	137		60	11		0.694444	0.150794		1.09524	0.281746		Moderate Growth Impairment	Large Growth Impairment		Moderate Growth Impairment	Large Growth Impairment		Moderate Growth Impairment	Large Growth Impairment		Moderate Growth Impairment	Large Growth Impairment		0.657313	0.90182		-2.20328	-1.95878		0.039699	0.000546337		0.0933476	0.00515396
smc00458	feuP	transcriptional regulator	15964767	+	672	c1017		230	102		1	1		275	355		1	1		0.494048	0.00297619		0.9375	0.00297619		Moderate Growth Impairment	Essential		Moderate Growth Impairment	Essential		Moderate Growth Impairment	Essential		Moderate Growth Impairment	Essential		0.924169	0		-7.37504	-8.29921		0.00995048	2.00669e-10		0.399869	2.18308e-10
smc00129	feuQ	sensor histidine kinase	15964768	+	1386	c1018		951	1062		1	1		7063	7982		9	8		1.45238	0.001443		10.855	0.0122655		Moderate Growth Impairment	Essential		Little to No Effect	Essential		Moderate Growth Impairment	Essential		Little to No Effect	Essential		2.90187	3.08746		-9.97513	-9.78953		0.638665	3.05107e-21		1	1.66909e-19
smc00067	lppA	outer-membranne lipoprotein	15964769	+	411	c1019		742	678		621	775		284	217		873	990		3.45499	3.39659		1.21898	4.53285		Little to No Effect	Little to No Effect		Little to No Effect	Little to No Effect		Little to No Effect	Little to No Effect		Little to No Effect	Little to No Effect		-1.50301	0.416329		-0.024592	1.89475		1	1		0.327104	1
smc02361	cycH	cytochrome C-type biogenesis transmembrane protein	15964770	+	1146	c1020		566	510		879	818		1110	1224		890	897		0.938918	1.4808		2.03665	1.55934		Moderate Growth Impairment	Moderate Growth Impairment		Little to No Effect	Moderate Growth Impairment		Moderate Growth Impairment	Moderate Growth Impairment		Little to No Effect	Moderate Growth Impairment		1.11713	0.0745531		0.657308	-0.385265		0.226005	0.000414313		1	0.000961053
smc02362	cycJ	cytochrome c-type biogenesis protein CcmE	15964771	+	453	c1021		204	101		81	101		432	177		161	137		0.673289	0.401766		1.34437	0.657837		Moderate Growth Impairment	Large Growth Impairment		Little to No Effect	Moderate Growth Impairment		Moderate Growth Impairment	Large Growth Impairment		Little to No Effect	Moderate Growth Impairment		0.997633	0.711374		-0.744871	-1.03113		0.127222	0.0779344		1	0.15407
smc02363	cycK	cytochrome C-type biogenesis transmembrane protein	15964772	+	2031	c1022		349	510		95	119		1341	1613		149	136		0.422944	0.105367		1.45446	0.140325		Moderate Growth Impairment	Large Growth Impairment		Little to No Effect	Large Growth Impairment		Moderate Growth Impairment	Large Growth Impairment		Little to No Effect	Large Growth Impairment		1.78194	0.413351		-2.00505	-3.37364		2.49006e-06	1.78566e-18		1	1.89127e-15
smc02364	cycL	cytochrome C-type biogenesis transmembrane protein	15964773	+	456	c1023		57	80		38	28		222	269		52	63		0.300439	0.144737		1.07675	0.252193		Large Growth Impairment	Large Growth Impairment		Moderate Growth Impairment	Large Growth Impairment		Large Growth Impairment	Large Growth Impairment		Moderate Growth Impairment	Large Growth Impairment		1.84155	0.801096		-1.05364	-2.09409		0.120702	0.00453067		0.893694	0.00467168
smc02365	degP1	protease precursor protein	15964774	+	1515	c1024		1387	1076		372	373		652	465		716	624		1.62574	0.491749		0.737294	0.884488		Moderate Growth Impairment	Large Growth Impairment		Moderate Growth Impairment	Moderate Growth Impairment		Little to No Effect	Large Growth Impairment		Moderate Growth Impairment	Moderate Growth Impairment		-1.14079	0.846921		-1.7251	0.262604		0.00215594	3.87152e-07		0.000160361	1.67726e-07
smc02366	-	transcriptional regulator	15964775	+	702	c1025		1602	1954		3238	3619		1495	1697		2107	2031		5.06553	9.76781		4.54701	5.89459		Little to No Effect	Growth Improvement		Little to No Effect	Little to No Effect		Little to No Effect	Growth Improvement		Little to No Effect	Little to No Effect		-0.155795	-0.728644		0.947322	0.374473		1	1		1	1
smc02367	-	sensor histidine kinase transmembrane protein	15964776	+	1398	c1026		1719	1844		1219	1412		1437	1581		832	779		2.54864	1.88197		2.1588	1.15236		Little to No Effect	Moderate Growth Impairment		Little to No Effect	Moderate Growth Impairment		Little to No Effect	Moderate Growth Impairment		Little to No Effect	Moderate Growth Impairment		-0.2395	-0.707655		-0.437481	-0.905636		1	1		0.856549	1
smc02368	glnE	bifunctional glutamine-synthetase adenylyltransferase/deadenyltransferase	15964777	+	2961	c1027		4001	3901		4167	4272		4377	4048		5857	5979		2.66869	2.85005		2.84532	3.9973		Little to No Effect	Little to No Effect		Little to No Effect	Little to No Effect		Little to No Effect	Little to No Effect		Little to No Effect	Little to No Effect		0.0924588	0.488038		0.0948542	0.490433		1	1		1	1
smc02369	-	sensor histidine kinase transmembrane protein	15964778	-	2319	c1028		399	337		15	13		369	387		67	43		0.317378	0.0120742		0.326003	0.0474342		Large Growth Impairment	Essential		Moderate Growth Impairment	Large Growth Impairment		Large Growth Impairment	Large Growth Impairment		Moderate Growth Impairment	Large Growth Impairment		0.0386805	1.974		-4.71621	-2.78088		2.97413e-25	1.46406e-33		8.99297e-21	2.70999e-30
smc02370	pepN	aminopeptidase N	15964779	-	2655	c1029		4332	4389		3236	3367		4220	4327		3946	4135		3.28475	2.48701		3.21921	3.04369		Little to No Effect	Little to No Effect		Little to No Effect	Little to No Effect		Little to No Effect	Little to No Effect		Little to No Effect	Little to No Effect		-0.0290754	0.291412		-0.401372	-0.0808843		1	1		1	1
smc02371	-	hypothetical protein	15964780	+	939	c1030		1844	1939		1243	1133		1836	1424		1372	1360		4.02875	2.53035		3.47178	2.90948		Little to No Effect	Little to No Effect		Little to No Effect	Little to No Effect		Little to No Effect	Little to No Effect		Little to No Effect	Little to No Effect		-0.214659	0.201423		-0.670996	-0.254914		1	1		1	1
smc02372	-	transport transmembrane protein	15964781	-	1290	c1031		2653	2669		2259	2206		2490	2654		2627	2409		4.12558	3.46124		3.9876	3.90388		Little to No Effect	Little to No Effect		Little to No Effect	Little to No Effect		Little to No Effect	Little to No Effect		Little to No Effect	Little to No Effect		-0.0490779	0.173618		-0.253308	-0.0306124		1	1		1	1
smc02373	-	hypothetical protein	15964782	-	156	c1032		247	275		114	78		482	150		87	77		3.34615	1.23077		4.05128	1.05128		Little to No Effect	Moderate Growth Impairment		Little to No Effect	Moderate Growth Impairment		Little to No Effect	Moderate Growth Impairment		Little to No Effect	Moderate Growth Impairment		0.275875	-0.22741		-1.44294	-1.94623		0.681768	0.996237		0.921095	0.632485
smc02374	-	hypothetical protein	15964783	-	177	c1033		633	708		163	109		581	553		156	125		7.57627	1.53672		6.40678	1.58757		Little to No Effect	Moderate Growth Impairment		Little to No Effect	Moderate Growth Impairment		Little to No Effect	Moderate Growth Impairment		Little to No Effect	Moderate Growth Impairment		-0.241889	0.0469635		-2.30163	-2.01278		1	1		1	1
smc02375	-	hypothetical protein	15964784	-	861	c1034		1	1		2	1		1	8		1	1		0.00232288	0.00348432		0.010453	0.00232288		Essential	Essential		Essential	Essential		Essential	Essential		Large Growth Impairment	Essential		2.16993	-0.584963		0.584963	-2.16993		1.45382e-12	2.64582e-13		8.27023e-11	2.95885e-13
smc02376	-	heat shock protein	15964785	-	1290	c1035		1969	1918		2439	2235		1869	1629		2090	2117		3.01318	3.62326		2.71163	3.26124		Little to No Effect	Little to No Effect		Little to No Effect	Little to No Effect		Little to No Effect	Little to No Effect		Little to No Effect	Little to No Effect		-0.152127	-0.151866		0.266001	0.266262		1	1		1	1
smc02377	etf	electron transfer flavoprotein-ubiquinone oxidoreductase	15964786	+	1665	c1036		1	6		1	1		1	1		1	1		0.0042042	0.0012012		0.0012012	0.0012012		Essential	Essential		Essential	Essential		Essential	Essential		Essential	Essential		-1.80735	0		-1.80735	0		4.20418e-24	1.9535e-25		1.32916e-20	2.83791e-25
smc02378	-	periplasmic binding transmembrane protein	15964787	+	999	c1037		1793	1643		1462	1433		1616	1531		1691	1637		3.43944	2.8979		3.15015	3.33133		Little to No Effect	Little to No Effect		Little to No Effect	Little to No Effect		Little to No Effect	Little to No Effect		Little to No Effect	Little to No Effect		-0.126753	0.201092		-0.247167	0.0806783		1	1		1	1
smc02379	-	permease	15964788	+	888	c1038		275	291		146	137		209	172		183	186		0.637387	0.318694		0.429054	0.415541		Moderate Growth Impairment	Large Growth Impairment		Moderate Growth Impairment	Large Growth Impairment		Moderate Growth Impairment	Large Growth Impairment		Moderate Growth Impairment	Large Growth Impairment		-0.571011	0.382819		-1	-0.0461702		0.000690584	0.00611941		0.00139274	0.00144525
smc02380	-	oxidoreductase transmembrane protein	15964789	-	1014	c1039		886	812		516	501		934	811		534	598		1.67456	1.00296		1.72091	1.11637		Little to No Effect	Moderate Growth Impairment		Little to No Effect	Moderate Growth Impairment		Little to No Effect	Moderate Growth Impairment		Little to No Effect	Moderate Growth Impairment		0.0393906	0.154554		-0.739517	-0.624353		0.983659	1		1	1
smc02381	-	hypothetical protein	15964790	+	402	c1040		557	468		440	442		330	337		500	436		2.54975	2.19403		1.6592	2.32836		Little to No Effect	Moderate Growth Impairment		Little to No Effect	Little to No Effect		Little to No Effect	Moderate Growth Impairment		Little to No Effect	Little to No Effect		-0.619865	0.0857299		-0.216773	0.488822		1	1		1	1
smc02382	-	hypothetical protein	15964791	+	927	c1041		915	786		665	701		678	742		720	717		1.83495	1.47357		1.53182	1.55016		Little to No Effect	Moderate Growth Impairment		Little to No Effect	Moderate Growth Impairment		Little to No Effect	Moderate Growth Impairment		Little to No Effect	Moderate Growth Impairment		-0.260492	0.0731026		-0.316426	0.0171691		0.969783	0.818673		0.59064	1
smc02383	-	hypothetical protein	15964792	-	1488	c1042		1235	1092		1039	1108		2562	2422		1266	1249		1.56384	1.44288		3.34946	1.69019		Moderate Growth Impairment	Moderate Growth Impairment		Little to No Effect	Moderate Growth Impairment		Moderate Growth Impairment	Moderate Growth Impairment		Little to No Effect	Moderate Growth Impairment		1.09883	0.228236		-0.116149	-0.986746		0.609207	1		1	1
smc02384	-	glycosyltransferase transmembrane protein	15964793	-	1020	c1043		703	685		1075	1009		435	452		1092	1140		1.36078	2.04314		0.869608	2.18824		Moderate Growth Impairment	Moderate Growth Impairment		Moderate Growth Impairment	Little to No Effect		Moderate Growth Impairment	Moderate Growth Impairment		Moderate Growth Impairment	Little to No Effect		-0.646002	0.0989817		0.586348	1.33133		0.280693	1		0.0179209	1
smc02385	-	hypothetical protein	15964794	+	957	c1044		1452	1249		821	734		1324	1113		1063	948		2.82236	1.62487		2.5465	2.10136		Little to No Effect	Moderate Growth Impairment		Little to No Effect	Little to No Effect		Little to No Effect	Moderate Growth Impairment		Little to No Effect	Little to No Effect		-0.148387	0.370999		-0.796579	-0.277193		1	1		1	1
smc02386	amn	AMP nucleosidase	15964795	-	1503	c1045		1	8		1	1		1512	1795		1	1		0.00598802	0.00133067		2.20027	0.00133067		Essential	Essential		Little to No Effect	Essential		Essential	Essential		Little to No Effect	Essential		8.52138	0		-2.16993	-10.6913		9.10583e-22	5.66123e-23		1	7.58168e-23
smc02387	-	hypothetical protein	15964796	-	321	c1046		448	296		208	220		300	314		234	292		2.31776	1.33333		1.91277	1.63863		Little to No Effect	Moderate Growth Impairment		Little to No Effect	Moderate Growth Impairment		Little to No Effect	Moderate Growth Impairment		Little to No Effect	Moderate Growth Impairment		-0.277064	0.297452		-0.797692	-0.223176		1	1		1	1
smc02388	-	hypothetical protein	15964797	-	174	c1047		299	342		79	66		303	304		164	101		3.68391	0.833333		3.48851	1.52299		Little to No Effect	Moderate Growth Impairment		Little to No Effect	Moderate Growth Impairment		Little to No Effect	Moderate Growth Impairment		Little to No Effect	Moderate Growth Impairment		-0.0786278	0.869939		-2.14427	-1.1957		1	1		1	1
smc02389	-	hypothetical protein	15964798	-	174	c1048		147	151		408	481		164	153		350	392		1.71264	5.1092		1.82184	4.26437		Little to No Effect	Little to No Effect		Little to No Effect	Little to No Effect		Little to No Effect	Little to No Effect		Little to No Effect	Little to No Effect		0.0891705	-0.260764		1.57687	1.22694		1	1		1	1
smc02390	gst7	glutathione S-transferase	15964799	+	702	c1049		909	715		740	668		753	919		746	676		2.31339	2.0057		2.38177	2.02564		Little to No Effect	Moderate Growth Impairment		Little to No Effect	Moderate Growth Impairment		Little to No Effect	Moderate Growth Impairment		Little to No Effect	Moderate Growth Impairment		0.0420232	0.0142741		-0.205904	-0.233653		1	1		1	1
smc02391	-	hypothetical protein	15964800	-	342	c1050		823	1088		1042	885		1179	902		1016	1125		5.58772	5.6345		6.0848	6.26023		Little to No Effect	Little to No Effect		Little to No Effect	Little to No Effect		Little to No Effect	Little to No Effect		Little to No Effect	Little to No Effect		0.122949	0.151928		0.0120288	0.0410078		1	1		1	1
smc02392	-	hypothetical protein	15964801	+	267	c1051		908	937		511	471		890	1018		422	480		6.91011	3.6779		7.14607	3.37828		Little to No Effect	Little to No Effect		Little to No Effect	Little to No Effect		Little to No Effect	Little to No Effect		Little to No Effect	Little to No Effect		0.0484404	-0.122596		-0.909826	-1.08086		1	1		1	1
smc02393	-	histidinol-phosphate aminotransferase	15964802	-	1122	c1052		2028	2264		2701	2633		2410	2216		2346	2223		3.82531	4.75401		4.12299	4.07219		Little to No Effect	Little to No Effect		Little to No Effect	Little to No Effect		Little to No Effect	Little to No Effect		Little to No Effect	Little to No Effect		0.108115	-0.223339		0.313568	-0.0178868		1	1		1	1
smc02394	-	hypothetical protein	15964803	-	309	c1053		1	14		7	7		24	1		17	26		0.0485437	0.0453074		0.0809061	0.139159		Large Growth Impairment	Large Growth Impairment		Large Growth Impairment	Large Growth Impairment		Large Growth Impairment	Large Growth Impairment		Large Growth Impairment	Large Growth Impairment		0.736966	1.61891		-0.0995357	0.782409		0.00013495	0.000789453		0.000555366	0.000786766
smc02461	-	hypothetical protein	15964804	-	297	c1054		184	182		6	3		425	361		10	12		1.23232	0.030303		2.64646	0.0740741		Moderate Growth Impairment	Large Growth Impairment		Little to No Effect	Large Growth Impairment		Moderate Growth Impairment	Large Growth Impairment		Little to No Effect	Large Growth Impairment		1.10269	1.28951		-5.34577	-5.15895		0.420073	0.00010997		1	0.00120289
smc02396	-	outer membrane protein	15964805	+	1038	c1055		1	2		8	3		1	3		9	15		0.00289017	0.0105973		0.00385356	0.0231214		Essential	Essential		Essential	Large Growth Impairment		Essential	Large Growth Impairment		Essential	Large Growth Impairment		0.415037	1.12553		1.87447	2.58496		4.05393e-15	1.91172e-14		5.46717e-13	2.23573e-14
smc02397	-	integrase	15964806	-	933	c1056		496	359		916	857		493	342		993	1045		0.916399	1.90032		0.894962	2.18435		Moderate Growth Impairment	Moderate Growth Impairment		Moderate Growth Impairment	Little to No Effect		Moderate Growth Impairment	Moderate Growth Impairment		Moderate Growth Impairment	Little to No Effect		-0.0341482	0.200962		1.0522	1.28731		0.121231	1		0.158747	1
smc02398	TRm11a	transposase ISRM11/ISRM2011-2	15964807	+	408	c1057		1509	1488		895	867		1453	1402		942	828		7.34559	4.31863		6.99755	4.33824		Little to No Effect	Little to No Effect		Little to No Effect	Little to No Effect		Little to No Effect	Little to No Effect		Little to No Effect	Little to No Effect		-0.0700283	0.00653544		-0.766305	-0.689741		1	1		1	1
smc05004	-	hypothetical protein	195970229	-	486	c1058		934	861		679	679		773	806		662	566		3.69342	2.79424		3.24897	2.52675		Little to No Effect	Little to No Effect		Little to No Effect	Little to No Effect		Little to No Effect	Little to No Effect		Little to No Effect	Little to No Effect		-0.184973	-0.145173		-0.4025	-0.362701		1	1		1	1
smc02399	TRm11b	transposase ISRM11/ISRM2011-2	15964808	+	606	c1059		835	789		502	464		771	784		480	451		2.67987	1.59406		2.56601	1.5363		Little to No Effect	Moderate Growth Impairment		Little to No Effect	Moderate Growth Impairment		Little to No Effect	Moderate Growth Impairment		Little to No Effect	Moderate Growth Impairment		-0.0626371	-0.053242		-0.749457	-0.740062		1	1		1	1
smc02400	-	outer membrane protein	15964809	-	1050	c1060		1290	1132		2047	2335		1334	1172		1821	1873		2.30667	4.17333		2.38667	3.5181		Little to No Effect	Little to No Effect		Little to No Effect	Little to No Effect		Little to No Effect	Little to No Effect		Little to No Effect	Little to No Effect		0.0491875	-0.246406		0.855391	0.559797		1	1		1	1
smc02401	-	hypothetical protein	15964810	-	477	c1061		279	254		291	274		370	383		309	353		1.1174	1.18449		1.57862	1.38784		Moderate Growth Impairment	Moderate Growth Impairment		Little to No Effect	Moderate Growth Impairment		Moderate Growth Impairment	Moderate Growth Impairment		Little to No Effect	Moderate Growth Impairment		0.498514	0.22858		0.0841153	-0.185819		1	0.840438		1	1
smc02403	-	murein transglycosylase	15964811	-	2046	c1062		3417	3229		1943	1758		2792	2964		3033	2891		3.24829	1.8089		2.81329	2.89541		Little to No Effect	Moderate Growth Impairment		Little to No Effect	Little to No Effect		Little to No Effect	Moderate Growth Impairment		Little to No Effect	Little to No Effect		-0.20742	0.678657		-0.844571	0.041505		1	1		1	1
smc02404	dapA	dihydrodipicolinate synthase	15964812	+	885	c1063		1	1		1	1		1	1		1	1		0.00225989	0.00225989		0.00225989	0.00225989		Essential	Essential		Essential	Essential		Essential	Essential		Essential	Essential		0	0		0	0		6.43108e-13	1.11093e-13		4.15873e-11	1.25493e-13
smc02405	smpB	SsrA-binding protein	15964813	+	480	c1064		1	2		11	8		4	1		16	24		0.00625	0.0395833		0.0104167	0.0833333		Essential	Large Growth Impairment		Essential	Large Growth Impairment		Essential	Large Growth Impairment		Large Growth Impairment	Large Growth Impairment		0.736966	1.074		2.66297	3		4.56293e-07	2.89681e-06		4.25333e-06	3.02835e-06
smc02406	-	hypothetical protein	15964814	-	4236	c1065		5630	5149		6569	6449		5365	5605		6526	6721		2.54462	3.07318		2.58971	3.12724		Little to No Effect	Little to No Effect		Little to No Effect	Little to No Effect		Little to No Effect	Little to No Effect		Little to No Effect	Little to No Effect		0.0253402	0.0251579		0.272284	0.272102		1	1		1	1
smc02422	-	hypothetical protein	15964815	+	657	c1066		1	1		1	1		1	1		1	1		0.00304414	0.00304414		0.00304414	0.00304414		Essential	Essential		Essential	Essential		Essential	Essential		Essential	Essential		0	0		0	0		1	1		1	1
smc02407	-	hypothetical protein	15964816	-	579	c1067		474	489		567	527		442	511		875	754		1.66321	1.88946		1.64594	2.81347		Little to No Effect	Moderate Growth Impairment		Little to No Effect	Little to No Effect		Little to No Effect	Moderate Growth Impairment		Little to No Effect	Little to No Effect		-0.0150596	0.574374		0.184005	0.773438		1	1		1	1
smc02408	rpoZ	DNA-directed RNA polymerase subunit omega	15964817	+	408	c1068		1	1		1	1		4	1		3	4		0.00490196	0.00490196		0.0122549	0.0171569		Essential	Essential		Essential	Large Growth Impairment		Essential	Essential		Large Growth Impairment	Large Growth Impairment		1.32193	1.80735		0	0.485427		4.9172e-06	2.0713e-06		3.24925e-05	2.13201e-06
smc02659	relA	GTP pyrophosphokinase (ATP:GTP 3'-pyrophosphotransferase) protein	15964818	+	2226	c1069		1066	894		203	206		3249	3305		273	237		0.880503	0.183738		2.94429	0.229111		Moderate Growth Impairment	Large Growth Impairment		Little to No Effect	Large Growth Impairment		Moderate Growth Impairment	Large Growth Impairment		Little to No Effect	Large Growth Impairment		1.74152	0.318396		-2.26068	-3.68381		0.00123248	1.26162e-12		0.326606	5.22714e-13
smc02658	-	hypothetical protein	15964819	+	234	c1070		285	308		175	235		155	192		299	274		2.53419	1.75214		1.48291	2.44872		Little to No Effect	Moderate Growth Impairment		Little to No Effect	Little to No Effect		Little to No Effect	Moderate Growth Impairment		Little to No Effect	Little to No Effect		-0.773096	0.482911		-0.532408	0.723599		1	1		1	1
smc02657	-	hypothetical protein	15964820	+	285	c1071		678	806		1158	1141		533	593		1144	1043		5.20702	8.06667		3.95088	7.67368		Little to No Effect	Growth Improvement		Little to No Effect	Little to No Effect		Little to No Effect	Growth Improvement		Little to No Effect	Little to No Effect		-0.398284	-0.0720532		0.631515	0.957746		1	1		1	1
smc02656	-	hypothetical protein	15964821	+	153	c1072		161	118		118	163		71	134		153	149		1.82353	1.8366		1.33987	1.97386		Little to No Effect	Moderate Growth Impairment		Little to No Effect	Moderate Growth Impairment		Little to No Effect	Moderate Growth Impairment		Little to No Effect	Moderate Growth Impairment		-0.444641	0.103978		0.010305	0.558925		1	1		1	1
smc02655	-	hypothetical protein	15964822	+	645	c1073		411	444		1172	1443		272	296		1255	1248		1.32558	4.05426		0.88062	3.88062		Moderate Growth Impairment	Little to No Effect		Moderate Growth Impairment	Little to No Effect		Moderate Growth Impairment	Little to No Effect		Moderate Growth Impairment	Little to No Effect		-0.590033	-0.0631527		1.61281	2.1397		1	1		0.673781	1
smc02654	acpS	4'-phosphopantetheinyl transferase	15964823	+	420	c1074		38	46		1	2		49	54		6	9		0.2	0.00714286		0.245238	0.0357143		Large Growth Impairment	Essential		Large Growth Impairment	Large Growth Impairment		Large Growth Impairment	Essential		Moderate Growth Impairment	Large Growth Impairment		0.294183	2.32193		-4.80735	-2.77961		4.90691e-05	1.39097e-06		0.000293153	2.18712e-05
smc02653	lepB	signal peptidase I transmembrane protein	15964824	+	744	c1075		1	1		3	2		1	1		7	11		0.00268817	0.00672043		0.00268817	0.0241935		Essential	Essential		Essential	Large Growth Impairment		Essential	Essential		Essential	Large Growth Impairment		0	1.848		1.32193	3.16993		6.76405e-11	1.58613e-11		2.25223e-09	4.25013e-10
smc02652	rncS	ribonuclease III	15964825	+	717	c1076		2	1		3	1		7	1		1	2		0.0041841	0.0055788		0.0111576	0.0041841		Essential	Essential		Essential	Essential		Essential	Essential		Large Growth Impairment	Essential		1.41504	-0.415037		0.415037	-1.41504		1.72249e-10	4.16497e-11		4.98394e-09	4.50201e-11
smc02651	era	GTP-binding protein Era	15964826	+	942	c1077		11	4		1	1		159	126		5	5		0.0159236	0.00212314		0.302548	0.0106157		Essential	Essential		Moderate Growth Impairment	Essential		Large Growth Impairment	Essential		Moderate Growth Impairment	Essential		4.24793	2.32193		-2.90689	-4.83289		2.9049e-12	1.58282e-14		1.64472e-07	5.50712e-13
smc02650	arsH	hypothetical protein	15964827	-	726	c1078		675	622		697	763		828	736		877	764		1.7865	2.01102		2.15427	2.26033		Little to No Effect	Moderate Growth Impairment		Little to No Effect	Little to No Effect		Little to No Effect	Moderate Growth Impairment		Little to No Effect	Little to No Effect		0.270062	0.168607		0.17079	0.0693347		1	1		1	1
smc02649	arsC	arsenate reductase	15964828	-	423	c1079		642	688		329	315		568	507		396	303		3.14421	1.52246		2.54137	1.65248		Little to No Effect	Moderate Growth Impairment		Little to No Effect	Moderate Growth Impairment		Little to No Effect	Moderate Growth Impairment		Little to No Effect	Moderate Growth Impairment		-0.30709	0.118232		-1.04629	-0.620972		0.880586	1		1	0.800952
smc02648	-	transport transmembrane protein	15964829	-	702	c1080		1158	1356		2133	2002		1075	1413		2342	2332		3.5812	5.89031		3.54416	6.65812		Little to No Effect	Little to No Effect		Little to No Effect	Little to No Effect		Little to No Effect	Little to No Effect		Little to No Effect	Little to No Effect		-0.0149982	0.17677		0.717903	0.909671		1	1		1	1
smc02647	-	transcriptional regulator	15964830	-	414	c1081		440	452		844	787		545	498		875	954		2.15459	3.93961		2.51932	4.41787		Little to No Effect	Little to No Effect		Little to No Effect	Little to No Effect		Little to No Effect	Little to No Effect		Little to No Effect	Little to No Effect		0.225624	0.165298		0.870641	0.810316		1	1		1	1
smc02646	-	hypothetical protein	15964831	-	1002	c1082		1867	2662		1085	1095		1727	1797		1047	1118		4.51996	2.17565		3.51697	2.16068		Little to No Effect	Moderate Growth Impairment		Little to No Effect	Little to No Effect		Little to No Effect	Moderate Growth Impairment		Little to No Effect	Little to No Effect		-0.361979	-0.00996111		-1.05486	-0.702847		1	1		1	1
[truncated: 2,277 more rows]
[truncated: 17 more columns]

## Sheet: pSymB
								Tn-seq Normalized Counts												Tn-seq Indexes
								Rich Medium						Defined Medium						Gene Essentiality Indexes (GEI)			Fold changes (log2)
Gene Information								Wild-type			∆pSymAB			Wild-type			∆pSymAB			Wild-type			Between media
[truncated: 1,570 more rows]

## Sheet: pSymA
								Tn-seq Normalized Counts												Tn-seq Indexes
[truncated: 1,293 more rows]
