# Supplementary material for: Robustness encoded across essential and accessory replicons of the ecologically versatile bacterium Sinorhizobium meliloti
Source: PLoS Genet. 2018 Apr 19;14(4):e1007357. doi: 10.1371/journal.pgen.1007357 (PMC5929573; doi:10.1371/journal.pgen.1007357)
Supplement: S2 Dataset — This file contains a list of putative orthologs for all S. meliloti proteins encoded by 10 other species of the family Rhizobiales. A legend sheet is included to explain the contents of the file. (XLSX) [file pgen.1007357.s030.xlsx]

## Sheet: Legend
Data Set S2. Summary of the Blast-BBH search between S. meliloti and related Rhizobiales. This file contains a list of putative orthologs for all S. meliloti proteins encoded by 10 other Rhizobiales. Cut-offs of at least 30% identity over at least 60% of the protein were used in order for a Blast-BBH to be kept as a putative ortholog. If no putative ortholog was identified, the term noHit is indi…
Replicon_Sinorhizobium_meliloti_Rm1021. The genomic location of the corresponding gene in S. meliloti, either chromosome, pSymB, or pSymA.
Other columns. All other columns have as a header the species and strain that was searched.

## Sheet: Data Set S2
Replicon_Sinorhizobium_meliloti_Rm1021	Sinorhizobium_meliloti_Rm1021	Sinorhizobium_medicae_WSM419	Sinorhizobium_fredii_NGR234	Ensifer_adhaerens_OV14	Rhizobium_etli_CFN_42	Rhizobium_leguminosarum_bv_viciae_3841	Agrobacterium_fabrum_C58	Liberibacter_crescens_BT-0	Mesorhizobium_loti_MAFF303099	Brucella_abortus_C68	Bradyrhizobium_diazoefficiens_USDA_110
Chromosome	Smc02793	Smed_3209	NGR_c33500	OV14_0877	RHE_CH00001	RL0001	Atu0001	noHit	mlr4488	DK53_1986	blr0637
Chromosome	Smc02792	Smed_3210	NGR_c33510	OV14_0878	RHE_CH00002	RL0002	maf	RL73_00165	mlr4491	maf	blr0638
Chromosome	aroE1	Smed_3211	aroE	aroE	aroEch1	RL0003	aroE	RL73_00160	mlr4492	aroE	aroE
Chromosome	coaE	Smed_3212	coaE	coaE	coaE	RL0004	coaE	RL73_00155	mlr4493	coaE	coaE
Chromosome	dnaQ	Smed_3213	dnaQ	dnaQ	dnaQ	RL0005	dnaQ	RL73_00150	mlr4495	dnaQ	dnaQ
Chromosome	secB	Smed_3214	secB	secB	secB	secB	secB	RL73_00145	mll4541	secB	secB
Chromosome	Smc02787	Smed_3215	NGR_c33560	OV14_0883	RHE_CH00007	RL0007	fxsA	noHit	mll4543	DK53_1992	noHit
Chromosome	Smc02786	Smed_3216	NGR_c33570	OV14_0884	RHE_CH00008	RL0008	Atu0008	RL73_00140	mlr4544	DK53_1993	blr0642
Chromosome	Smc02785	Smed_3217	mltA	mltA	RHE_CH00009	mltA	mltA	noHit	mlr4546	mltA	blr0643
Chromosome	Smc02784	Smed_3218	NGR_c33590	OV14_0886	RHE_CH00010	RL0010	Atu0010	noHit	mlr4547	DK53_1995	noHit
Chromosome	Smc02783	Smed_3219	NGR_c33600	OV14_0887	RHE_CH00011	RL0011	Atu0011	noHit	mlr4548	DK53_1996	noHit
Chromosome	gyrB	Smed_3220	gyrB	gyrB	gyrB	gyrB1	gyrB	RL73_00135	mll5188	gyrB	gyrB
Chromosome	Smc02781	Smed_3221	NGR_c33620	OV14_0889	RHE_CH00013	RL0013	Atu0013	RL73_00130	noHit	noHit	noHit
Chromosome	gabD1	Smed_3222	NGR_c33630	OV14_0890	gabDc	gabD4	attK	noHit	mll1168	DK53_1595	blr0807
Chromosome	TRm19	noHit	NGR_c05360	noHit	noHit	noHit	noHit	noHit	mlr4143	noHit	noHit
Chromosome	hpcH	Smed_3223	NGR_c33640	OV14_0891	hpaI	noHit	Atu1014	noHit	mll5426	hpaI	blr5703
Chromosome	Smc02777	Smed_3224	NGR_c33650	OV14_0893	RHE_CH00496	RL0522	noHit	noHit	mll3328	noHit	noHit
Chromosome	Smc02776	Smed_3225	NGR_c33660	OV14_0894	RHE_CH00495	RL0521	Atu3817	noHit	mlr3330	DK53_2422	blr2974
Chromosome	Smc02775	Smed_3226	NGR_c33670	OV14_0895	RHE_CH00494	RL0520	Atu3528	noHit	mlr3332	noHit	noHit
Chromosome	Smc02774	Smed_3227	NGR_c33680	OV14_0896	RHE_CH00492	RL0518	rbsB	noHit	mlr3334	noHit	noHit
Chromosome	Smc02773	Smed_3228	NGR_c33690	OV14_0897	RHE_CH00491	RL0517	noHit	noHit	mlr3336	noHit	noHit
Chromosome	Smc02772	Smed_3229	NGR_c33700	OV14_0898	RHE_CH00490	RL0516	noHit	noHit	mlr3338	noHit	noHit
Chromosome	Smc02771	Smed_3230	NGR_c33710	OV14_0900	RHE_CH00489	RL0515	Atu2814	noHit	mlr3340	noHit	noHit
Chromosome	Smc02770	Smed_3233	NGR_c33730	OV14_0902	RHE_CH00017	RL0017	depA	noHit	mll4552	noHit	blr0908
Chromosome	Smc02769	Smed_3234	NGR_c33750	OV14_0903	RHE_CH00018	RL0018	noHit	noHit	mlr5066	DK53_2030	bll7160
Chromosome	Smc02768	Smed_3235	NGR_c33760	OV14_0904	RHE_CH00019	RL0019	Atu0016	noHit	mlr5068	DK53_2029	blr0909
Chromosome	trpF	Smed_3236	trpF	trpF	trpF	RL0020	trpF	noHit	mlr5070	DK53_2027	trpF
Chromosome	trpB	Smed_3237	trpB	trpB	trpB	trpB	trpB	noHit	mlr5071	trpB	trpB
Chromosome	trpA	Smed_3238	trpA	trpA	trpA	trpA	trpA	RL73_06610	mlr5073	trpA	trpA
Chromosome	accD	Smed_3239	accD	accD	accD	RL0023	accD	RL73_00125	mlr5075	accD	accD
Chromosome	folC	Smed_3240	folC	folC	folC	folC2	folC	RL73_00120	mlr5076	folC	folC
Chromosome	TRm22	noHit	NGR_b14590	noHit	RHE_PA00071	noHit	noHit	noHit	noHit	noHit	noHit
Chromosome	trxA	Smed_3241	trxA	trxA	trxA1	RL0025	trxA	RL73_00115	mll5082	trxA	trxA
Chromosome	Smc02760	Smed_3242	NGR_c33830	OV14_0913	RHE_CH00026	RL0026	uvrD	RL73_00110	mll5083	addA	bll0752
Chromosome	Smc02759	Smed_3243	NGR_c33840	OV14_0914	RHE_CH00027	RL0027	Atu0024	RL73_00105	mll5084	addB	bll0753
Chromosome	Smc02758	Smed_3244	NGR_c33850	OV14_0915	RHE_CH00028	RL0028	Atu0025	noHit	mll5085	DK53_2018	galF
Chromosome	Smc02757	Smed_3245	NGR_c33860	OV14_0916	RHE_CH00029	RL0029	Atu0026	noHit	mll5086	DK53_2017	bll0756
Chromosome	Smc02756	Smed_3246	NGR_c33870	OV14_0917	RHE_CH00030	RL0030	Atu0027	RL73_00095	mll5087	DK53_2016	bdfA
Chromosome	ahcY	Smed_3247	ahcY	noHit	ahcY	RL0031	ahcY	noHit	mll5088	ahcY	ahcY
Chromosome	Smc02754	Smed_3248	NGR_c33890	OV14_0919	RHE_CH00032	RL0032	ptsH	RL73_00090	msl5090	DK53_2014	ptsH
Chromosome	Smc02753	Smed_3249	NGR_c33900	noHit	RHE_CH00033	RL0033	Atu0031	RL73_00085	mll5091	DK53_2013	blr8147
Chromosome	Smc02752	Smed_3250	NGR_c33910	OV14_0922	RHE_CH00034	RL0034	Atu0032	RL73_00080	mll5093	DK53_2012	blr8146
Chromosome	chvG	Smed_3251	NGR_c33920	chvG	chvG	RL0035	chvG	RL73_00075	mll5094	DK53_2011	blr8145
Chromosome	chvI	Smed_3252	NGR_c33930	chvI	chvI	RL0036	chvI	RL73_00070	mll5095	DK53_2010	blr8144
Chromosome	pckA	Smed_3253	pckA	pckA	pckA	pckA	pckA	RL73_00065	mlr5096	pckA	pckA
Chromosome	Smc02563	Smed_3254	NGR_c33950	OV14_0926	RHE_CH00038	RL0038	Atu0036	noHit	mlr5097	DK53_2007	blr7486
Chromosome	Smc02564	Smed_3255	NGR_c33960	OV14_0927	noHit	noHit	noHit	noHit	noHit	noHit	noHit
Chromosome	alkB	Smed_3256	NGR_c33970	OV14_0929	alkB	RL0039	noHit	noHit	mlr5099	alkB	alkB
Chromosome	coaA	Smed_3257	coaA	coaA	coaA	coaA	panK	RL73_00060	mlr5019	coaA	panK
Chromosome	hisE	Smed_3258	hisE	hisE	hisE	RL0041	hisE	RL73_00055	mlr5018	hisE	hisE
Chromosome	hisF	Smed_3259	hisF	hisF	hisF	hisF	hisF	RL73_00050	mlr5016	hisF	hisF
Chromosome	hisA	Smed_3260	hisA	hisA	hisA	hisA	hisA	RL73_00045	mlr5014	hisA	hisA
Chromosome	hisH	Smed_3261	hisH	hisH	hisH	hisH	hisH	RL73_00040	mlr5011	hisH	hisH
Chromosome	Smc02573	Smed_3262	NGR_c34030	OV14_0935	RHE_CH00046	RL0047	Atu8115	noHit	mlr5010	DK53_2001	noHit
Chromosome	hisB	Smed_3263	hisB	hisB	hisB	hisB	hisB	RL73_00035	mlr5008	DK53_2000	hisB
Chromosome	hslV	Smed_3264	hslV	hslV	hslV	hslV	hslV	RL73_00030	mll5007	hslV	hslV
Chromosome	Smc02576	Smed_3265	NGR_c34060	OV14_0938	noHit	RL0050	noHit	noHit	mll5006	noHit	bll0648
Chromosome	hslU	Smed_3266	hslU	hslU	hslU	hslU	hslU	RL73_00025	mll5004	hslU	hslU
Chromosome	Smc02578	Smed_3267	NGR_c34080	OV14_0941	RHE_CH00051	RL0052	Atu0046	noHit	mll5001	DK53_1997	noHit
Chromosome	Smc02579	Smed_3268	NGR_c34090	OV14_0942	RHE_CH00051	RL0053	cyc	noHit	mlr5192	noHit	bll0557
Chromosome	Smc02580	Smed_3269	NGR_c34100	OV14_0944	noHit	noHit	noHit	noHit	mlr4662	noHit	noHit
Chromosome	glcB	Smed_3270	glcB	glcB	glcB	glcB	glcB	noHit	mlr4664	glcB	glcB
Chromosome	Smc02582	Smed_3271	NGR_c34120	OV14_0948	RHE_CH00053	RL0055	Atu0048	noHit	mlr5313	DK53_151	noHit
Chromosome	Smc02583	Smed_3272	NGR_c34130	OV14_0949	RHE_CH00054	RL0056	Atu0049	noHit	mll5310	DK53_150	blr0903
Chromosome	actR	Smed_3273	NGR_c34140	OV14_0950	actR	actR	actR	noHit	mlr5308	regA	regR
Chromosome	actS	Smed_3274	NGR_c34150	OV14_0951	actS	actS	actS	noHit	mlr5307	regB	regS
Chromosome	helO	Smed_3275	NGR_c34160	OV14_0952	helO	helO	hrpB	noHit	mlr5306	hrpB	bll8128
Chromosome	Smc02587	Smed_3276	NGR_c34170	OV14_0953	noHit	noHit	noHit	noHit	noHit	noHit	noHit
Chromosome	Smc02588	Smed_3277	NGR_c34180	OV14_0954	noHit	noHit	noHit	noHit	noHit	noHit	noHit
Chromosome	Smc02589	Smed_3278	NGR_c34190	OV14_0955	noHit	noHit	noHit	noHit	noHit	noHit	noHit
Chromosome	Smc02590	Smed_6302	noHit	noHit	noHit	noHit	noHit	noHit	mll2144	noHit	noHit
Chromosome	Smc02591	Smed_6303	noHit	noHit	noHit	noHit	noHit	noHit	noHit	noHit	noHit
Chromosome	Smc02592	Smed_6304	noHit	noHit	noHit	noHit	noHit	noHit	noHit	noHit	noHit
Chromosome	Smc02593	Smed_6305	noHit	noHit	noHit	noHit	noHit	noHit	noHit	noHit	noHit
Chromosome	Smc02594	Smed_5372	noHit	noHit	noHit	noHit	noHit	noHit	mll0364	noHit	noHit
Chromosome	metB	Smed_4014	noHit	metZ	noHit	noHit	noHit	RL73_00495	mll4503	noHit	noHit
Chromosome	Smc02596	Smed_5373	noHit	noHit	noHit	noHit	noHit	noHit	mlr7346	noHit	noHit
Chromosome	Smc04463	noHit	NGR_c04690	OV14_3282	noHit	RL0593	noHit	noHit	mll4305	noHit	blr5564
Chromosome	Smc02600	Smed_5364	NGR_b14070	OV14_a0525	RHE_PF00331	pRL120639	Atu1509	noHit	mll8143	noHit	noHit
Chromosome	Smc02602	Smed_5365	noHit	noHit	noHit	noHit	noHit	noHit	noHit	noHit	noHit
Chromosome	folD1	noHit	noHit	noHit	noHit	noHit	noHit	noHit	noHit	noHit	noHit
Chromosome	soxG	Smed_3286	soxG2	soxG2	soxGe	soxG2	Atu4221	noHit	mll6237	noHit	noHit
Chromosome	soxA1	Smed_3287	soxA2	soxA2	soxAe	soxA2	soxA	noHit	mll6238	noHit	noHit
Chromosome	soxD	Smed_3288	soxD2	soxD2	soxDe	soxD2	soxD	noHit	msl6239	noHit	noHit
Chromosome	soxB	Smed_3289	soxB2	soxB2	soxBe	soxB2	soxB	noHit	mll6240	noHit	noHit
Chromosome	glxA	Smed_3290	NGR_c14370	noHit	glxA	pRL110559	glxA	noHit	mlr6241	noHit	noHit
Chromosome	glxB	Smed_3291	glxB	noHit	glxB	glxB	purF	noHit	mll7311	noHit	noHit
Chromosome	glxC	Smed_3292	glxC	noHit	glxC	glxC	fwdC	noHit	mll7310	noHit	noHit
Chromosome	glxD	Smed_3293	glxD	noHit	glxD	glxD	gltB	noHit	mll7308	noHit	noHit
Chromosome	glnT	Smed_3294	glnT	noHit	glnT	glnT	glnA	noHit	mll7307	noHit	noHit
Chromosome	Smc02614	Smed_3295	noHit	noHit	noHit	noHit	noHit	noHit	mll7312	noHit	noHit
Chromosome	Smc02615	Smed_3296	noHit	noHit	noHit	noHit	noHit	noHit	noHit	noHit	noHit
Chromosome	Smc02616	Smed_3297	noHit	noHit	noHit	eutP	noHit	noHit	mll7315	noHit	noHit
Chromosome	Smc02617	Smed_3298	noHit	noHit	noHit	noHit	noHit	noHit	msl7316	noHit	noHit
Chromosome	Smc02618	Smed_3299	noHit	noHit	noHit	noHit	noHit	noHit	mll7317	noHit	noHit
Chromosome	Smc02619	Smed_3300	noHit	noHit	noHit	noHit	noHit	noHit	mll7319	noHit	noHit
Chromosome	Smc02620	Smed_3301	NGR_c14430	OV14_b0245	RHE_PE00422	pRL110558	Atu4226	noHit	mll7326	noHit	noHit
Chromosome	purU2	Smed_3310	purU2	noHit	purUe	purU	purU	noHit	noHit	purU	purU
Chromosome	Smc04153	Smed_3311	noHit	noHit	RHE_PE00415	pRL110552	noHit	noHit	mlr7320	noHit	noHit
Chromosome	Smc04152	Smed_3312	noHit	noHit	RHE_PE00414	pRL110551	noHit	noHit	mlr7321	noHit	noHit
Chromosome	Smc04151	Smed_3313	noHit	noHit	RHE_PE00413	pRL110550	noHit	noHit	mlr7322	noHit	noHit
Chromosome	Smc04150	Smed_3314	noHit	noHit	RHE_PE00412	pRL110549	noHit	noHit	mlr7324	noHit	noHit
Chromosome	Smc04149	Smed_3315	noHit	noHit	RHE_PE00411	pRL110548	noHit	noHit	mlr7328	noHit	noHit
Chromosome	Smc04148	Smed_3316	noHit	noHit	RHE_PE00406	pRL110541	noHit	noHit	noHit	noHit	noHit
Chromosome	Smc04147	Smed_3317	noHit	noHit	RHE_PE00405	pRL110540	noHit	noHit	mll7301	noHit	noHit
Chromosome	Smc04146	Smed_2995	NGR_c05700	OV14_a0006	noHit	RL0066	noHit	noHit	mlr6575	noHit	bll2518
Chromosome	Smc04145	Smed_3319	NGR_b22180	OV14_a1866	RHE_PF00236	pRL120778	Atu3143	noHit	noHit	noHit	blr2818
Chromosome	ilvD3	Smed_3320	noHit	noHit	noHit	noHit	noHit	noHit	noHit	noHit	ilvD
Chromosome	Smc04143	Smed_3321	NGR_b22170	noHit	RHE_PF00235	noHit	Atu4191	noHit	noHit	noHit	noHit
Chromosome	Smc04142	Smed_3322	NGR_b22160	noHit	RHE_PF00237	pRL120777	Atu4190	noHit	noHit	noHit	noHit
Chromosome	gst9	Smed_3323	noHit	noHit	gstch5	RL1212	noHit	noHit	mll1903	noHit	noHit
Chromosome	Smc04140	Smed_3324	NGR_b18040	OV14_b0199	RHE_CH00086	RL0095	Atu3111	noHit	noHit	noHit	blr1895
Chromosome	Smc04139	Smed_3325	NGR_b18030	noHit	RHE_CH00085	RL0094	Atu3966	noHit	noHit	noHit	noHit
Chromosome	Smc04138	Smed_3326	NGR_b18020	noHit	RHE_PB00155	pRL90297	Atu3965	noHit	noHit	noHit	noHit
Chromosome	Smc04137	Smed_3327	NGR_b18010	OV14_b0200	RHE_CH00084	RL0093	Atu3112	noHit	noHit	noHit	noHit
Chromosome	Smc04136	Smed_3328	NGR_b18000	OV14_b0201	RHE_CH00083	RL0092	Atu3113	noHit	noHit	noHit	noHit
Chromosome	Smc04135	Smed_3329	NGR_b17990	noHit	RHE_CH00082	RL0091	Atu3114	noHit	noHit	noHit	noHit
Chromosome	Smc04134	Smed_3330	NGR_b17980	noHit	RHE_CH00081	RL0090	Atu3115	noHit	noHit	noHit	blr2835
Chromosome	Smc04133	Smed_3331	NGR_b17970	noHit	RHE_CH00080	RL0089	Atu3116	noHit	noHit	noHit	blr2840
Chromosome	Smc04132	Smed_3332	NGR_b17960	noHit	RHE_CH00079	RL0088	Atu3117	noHit	noHit	noHit	blr2841
Chromosome	Smc04131	Smed_3333	NGR_b17950	noHit	noHit	pRL100285	noHit	noHit	noHit	noHit	blr2839
Chromosome	Smc04130	Smed_3334	NGR_b17940	noHit	RHE_CH00078	RL0087	Atu3118	noHit	noHit	noHit	blr2842
Chromosome	Smc04129	Smed_3335	NGR_b17930	noHit	RHE_CH00077	RL0086	Atu3119	noHit	noHit	noHit	noHit
Chromosome	Smc04128	Smed_3336	NGR_c34490	OV14_0962	RHE_CH03719	RL4262	noHit	noHit	mll2475	noHit	noHit
Chromosome	Smc04127	Smed_3337	NGR_c34500	OV14_0963	RHE_CH00188	RL0197	Atu0127	noHit	mlr3154	DK53_3121	blr6152
Chromosome	Smc04126	Smed_3338	NGR_c34510	OV14_0964	RHE_CH00189	RL0198	Atu0128	noHit	mlr3155	noHit	noHit
Chromosome	Smc04125	Smed_3339	NGR_c34520	OV14_0965	RHE_CH00190	RL0199	Atu0129	noHit	mlr3157	noHit	noHit
Chromosome	cdd	Smed_3340	NGR_c34530	OV14_0966	cdd	cdd	cdd	noHit	mlr3158	noHit	noHit
Chromosome	deoD	Smed_3341	deoD	deoD	deoD	punA	deoD	noHit	mlr3159	noHit	blr0960
Chromosome	deoA	Smed_3342	deoA	deoA	deoA	deoA	deoA	noHit	mlr3160	noHit	noHit
Chromosome	upp	Smed_3343	NGR_c34570	OV14_0970	upp	upp	upp	noHit	mll3162	upp	upp
Chromosome	add	Smed_3344	NGR_c34590	OV14_0971	add	RL0206	add	noHit	mll3163	noHit	noHit
Chromosome	deoB	Smed_3345	deoB	deoB	deoB	deoB	drm	noHit	mll5587	noHit	noHit
Chromosome	Smc04118	Smed_3346	tadE1	tadE1	RHE_CH00199	RL0208	Atu0147	noHit	noHit	noHit	noHit
Chromosome	Smc04117	Smed_3347	tadG1	tadG1	RHE_CH00200	RL0209	Atu0148	RL73_05470	noHit	noHit	noHit
Chromosome	TRm22	noHit	NGR_b14590	noHit	RHE_PA00071	noHit	noHit	noHit	noHit	noHit	noHit
Chromosome	Smc04115	Smed_3348	pilQ1	pilQ1	RHE_CH00201	pilQ	Atu0226	RL73_06540	mll5591	noHit	noHit
Chromosome	pilA1	Smed_3349	pilA1	pilA1	noHit	pilA	ctpA	RL73_06505	msr5593	noHit	noHit
Chromosome	cpaA1	Smed_3350	capA1	noHit	cpaA	cpaA	ctpB	RL73_06495	mlr5594	noHit	noHit
Chromosome	cpaB1	Smed_3351	cpaB1	cpaB1	cpaB	cpaB	ctpC	RL73_06490	mlr5595	noHit	ctpC
Chromosome	cpaC1	Smed_3352	cpaC1	cpaC1	cpaC	rcpA	ctpD	RL73_06485	mlr5597	noHit	ctpD
Chromosome	cpaD1	Smed_3353	cpaD	cpaD	cpaD	cpaD	ctpE	noHit	mlr5598	noHit	ctpE
Chromosome	cpaE1	Smed_3354	cpaE1	cpaE1	cpaE	cpaE	ctpF	RL73_06475	mlr5600	noHit	ctpF
Chromosome	cpaF1	Smed_3355	cpaF2	cpaF2	cpaF	cpaF	ctpG	RL73_06470	mlr5602	noHit	noHit
Chromosome	Smc02821	Smed_3356	NGR_c34710	OV14_0982	RHE_CH00209	RL0218	ctpH	RL73_06465	mlr5603	noHit	ctpH
Chromosome	Smc02822	Smed_3357	tadC1	tadC1	RHE_CH00210	tadC	ctpI	RL73_06460	mlr5604	noHit	ctpI
Chromosome	TRm22	noHit	NGR_b14590	noHit	RHE_PA00071	noHit	noHit	noHit	noHit	noHit	noHit
Chromosome	Smc02824	Smed_3358	NGR_c34740	OV14_0984	RHE_CH00212	RL0221	Atu0215	RL73_05790	mll5605	noHit	blr1433
Chromosome	pepA2	Smed_3359	NGR_c34750	OV14_0985	RHE_CH00213	RL0222	Atu0214	noHit	mlr5606	DK53_14	bll1431
Chromosome	Smc02826	Smed_3360	NGR_c34760	OV14_0987	RHE_CH00216	RL0223	Atu0210	noHit	mlr5607	DK53_13	noHit
Chromosome	Smc02827	Smed_3361	NGR_c34770	OV14_0988	RHE_CH00217	RL0224	Atu0211	noHit	mlr5608	DK53_12	bll1430
Chromosome	Smc02828	Smed_3362	NGR_c34780	OV14_0989	RHE_CH00179	RL0189	noHit	noHit	mll5489	DK53_23	blr7172
Chromosome	Smc02829	Smed_3363	NGR_c34790	OV14_0990	RHE_CH00178	RL0188	Atu0190	noHit	mll5490	nikE	blr1428
Chromosome	Smc02830	Smed_3364	NGR_c34800	OV14_0991	RHE_CH00177	RL0187	Atu0189	noHit	mll5492	DK53_25	blr1427
Chromosome	Smc02831	Smed_3365	NGR_c34810	OV14_0992	RHE_CH00176	RL0186	Atu0188	noHit	mll5491	DK53_26	blr1426
Chromosome	Smc02832	Smed_3366	NGR_a00920	OV14_0994	RHE_CH00175	RL0185	Atu0187	noHit	mll5494	DK53_28	blr1424
Chromosome	mepA	Smed_3367	NGR_c34830	OV14_0996	mepA	RL0184	mepA	noHit	mlr4639	DK53_2195	mepA
Chromosome	mgsA	Smed_3368	mgsA	mgsA	mgsA	RL0183	mgsA	noHit	noHit	mgsA	noHit
Chromosome	glk	Smed_3369	glk	glk	glk	glk	glk	RL73_03575	mlr4640	glk	blr4550
Chromosome	Smc02836	Smed_3370	msbA	msbA	RHE_CH00171	RL0181	Atu4600	RL73_05105	mlr4641	DK53_2192	blr5932
Chromosome	dapB	Smed_3371	dapB	dapB	dapB1	dapB1	dapB	noHit	mlr4642	dapB	dapB
Chromosome	gpmA	Smed_3372	gpmA	gpmA	gpmA	gpmA	noHit	RL73_03565	mlr4643	gpm1	blr0686
Chromosome	TRm5C	noHit	noHit	noHit	noHit	noHit	noHit	noHit	noHit	noHit	noHit
Chromosome	TRm3	Smed_6034	NGR_a01970	noHit	noHit	pRL70121	noHit	noHit	noHit	noHit	noHit
Chromosome	TRm5N	noHit	noHit	noHit	noHit	noHit	noHit	noHit	noHit	noHit	noHit
Chromosome	Smc02841	Smed_3373	NGR_c34900	OV14_1002	RHE_CH03669	RL4205	ada	noHit	mlr3180	noHit	bll0687
Chromosome	Smc02842	Smed_3374	NGR_c34910	OV14_1003	RHE_CH03670	RL4206	Atu4458	noHit	mlr3177	DK53_175	bll0688
Chromosome	nth	Smed_3375	NGR_c34920	OV14_1004	nth	RL4207	Atu4457	RL73_02035	mll3176	nth	blr0689
Chromosome	Smc02844	Smed_3376	NGR_c34930	OV14_1005	RHE_CH03672	RL4208	noHit	noHit	mlr2419	noHit	blr2396
Chromosome	Smc02845	Smed_3377	NGR_c34940	OV14_1006	RHE_CH03673	RL4209	noHit	noHit	mll2418	noHit	noHit
Chromosome	Smc02846	Smed_3378	NGR_c34950	OV14_1007	RHE_CH00135	RL0143	Atu0079	noHit	mll5335	DK53_178	blr0804
Chromosome	Smc02847	Smed_4617	noHit	noHit	noHit	RL1320A	noHit	noHit	noHit	noHit	noHit
Chromosome	Smc02848	Smed_3379	NGR_c34960	OV14_1008	RHE_CH00136	RL0144	Atu0078	RL73_00460	mll5573	DK53_8	blr0767
Chromosome	gyaR	Smed_3380	gyaR	gyaR	RHE_CH00138	gyaR1	Atu0077	noHit	mlr5574	DK53_10	bll0766
Chromosome	polA	Smed_3381	polA	polA	polA	polA	polA	RL73_04700	mlr3298	polA	polA
Chromosome	Smc02851	Smed_3382	NGR_c35140	OV14_1032	RHE_CH00150	RL0159	Atu0109	noHit	mll5152	noHit	noHit
Chromosome	Smc02852	Smed_3383	NGR_c35130	OV14_1031	dapE1	RL0157	Atu0108	noHit	mll3297	DK53_134	dapE
Chromosome	Smc02853	Smed_3384	NGR_c35120	OV14_1028	noHit	noHit	Atu1134	noHit	mll8344	DK53_1303	noHit
Chromosome	Smc02854	Smed_3385	NGR_c35100	OV14_1027	noHit	noHit	noHit	noHit	noHit	noHit	noHit
Chromosome	Smc02855	Smed_3386	NGR_c35090	OV14_1026	RHE_CH01768	RL1964	Atu4011	noHit	noHit	noHit	noHit
Chromosome	Smc02856	Smed_3388	NGR_c35080	OV14_1022	RHE_CH00146	RL0153	pbpC	noHit	mll3238	DK53_130	pbpC
Chromosome	dnaK	Smed_3389	dnaK2	dnaK2	dnaK	dnaK	dnaK	dnaK	mll4757	dnaK	dnaK
Chromosome	dnaJ	Smed_3390	dnaJ1	dnaJ1	dnaJ1	dnaJ	dnaJ	RL73_06090	mll4755	dnaJ	dnaJ
Chromosome	Smc02859	Smed_3391	NGR_c35040	OV14_1019	noHit	noHit	noHit	noHit	mlr8147	noHit	noHit
Chromosome	Smc02860	Smed_3392	NGR_c35030	OV14_1018	noHit	noHit	noHit	noHit	mlr8146	noHit	noHit
Chromosome	pit	Smed_3393	NGR_c35020	OV14_1014	pit	pit2	noHit	noHit	mlr8370	noHit	blr4043
Chromosome	Smc02862	Smed_3394	NGR_c35010	OV14_1013	RHE_CH00947	pitX	Atu4634	noHit	mlr8369	noHit	blr4042
Chromosome	recF	Smed_3395	recF	recF	recF	recF	Atu0073	RL73_00445	mll5578	recF	recF
Chromosome	moeB	Smed_3396	NGR_c34990	OV14_1011	moeB	RL0147	moeB	RL73_00680	mll5577	DK53_22	moeB
Chromosome	Smc02865	noHit	NGR_c34980	OV14_1010	RHE_CH00139	RL0146	Atu0075	noHit	mll5576	noHit	noHit
Chromosome	Smc02866	Smed_3397	NGR_c35200	OV14_1036	noHit	noHit	acrR	noHit	noHit	bepR	noHit
Chromosome	Smc02867	Smed_3398	NGR_c35210	OV14_1037	RHE_CH03412	RL2666	Atu3202	RL73_05020	noHit	noHit	acrB
Chromosome	Smc02868	Smed_3399	NGR_c35220	OV14_1038	RHE_CH03411	RL2667	Atu3203	noHit	noHit	bepD	acrA
Chromosome	Smc02869	Smed_3400	NGR_c35250	OV14_1039	RHE_CH02894	RL3355	noHit	noHit	mlr4779	DK53_2686	noHit
Chromosome	Smc02870	Smed_3401	NGR_c35260	OV14_1040	RHE_CH02895	RL3356	noHit	noHit	mlr4777	DK53_2687	noHit
Chromosome	Smc02871	Smed_3402	NGR_c35270	OV14_1041	RHE_CH02896	RL3357	noHit	noHit	mlr4774	DK53_2688	noHit
Chromosome	Smc02872	Smed_3403	NGR_c35280	OV14_1042	RHE_CH02897	RL3358	noHit	noHit	mlr4772	DK53_2689	noHit
Chromosome	Smc02873	Smed_3405	NGR_c35290	OV14_1043	RHE_CH02898	RL3359	noHit	noHit	mlr4771	noHit	noHit
Chromosome	Smc02874	Smed_3406	NGR_c35300	OV14_1044	noHit	noHit	noHit	noHit	mlr4770	noHit	noHit
Chromosome	Smc02875	Smed_3407	NGR_c35310	OV14_1045	RHE_CH02899	RL3360	noHit	noHit	mll4769	DK53_2692	noHit
Chromosome	Smc02876	Smed_3408	NGR_c35320	OV14_1046	RHE_CH02900	RL3361	Atu2606	noHit	mll4768	DK53_2693	noHit
Chromosome	Smc02877	Smed_3409	NGR_c35330	OV14_1047	glmS2	RL4603	glmS	noHit	mll4767	DK53_2325	noHit
Chromosome	nagA	Smed_3410	nagA	nagA	nagA	nagA	nagA	noHit	mll4766	nagA	noHit
Chromosome	cutC	Smed_3411	NGR_c35350	OV14_1049	cutC	cutC	cutC	noHit	mlr1122	noHit	noHit
Chromosome	Smc02880	Smed_3412	NGR_c35360	OV14_1050	RHE_CH03685	RL4221	Atu2609	noHit	noHit	noHit	noHit
Chromosome	Smc02881	Smed_3413	NGR_c35370	OV14_1051	RHE_PE00322	pRL110427	gatA	noHit	noHit	noHit	blr2960
Chromosome	Smc02882	Smed_3414	NGR_c35380	OV14_1052	RHE_CH03674	cysZ	Atu4456	noHit	mlr5338	DK53_177	bll0692
Chromosome	Smc02883	Smed_3415	NGR_c35390	OV14_1053	RHE_CH00091	RL0100	Atu0119	noHit	msl3152	DK53_2174	bsl2402
Chromosome	Smc02884	Smed_3416	NGR_c35400	OV14_1054	RHE_CH00187	RL0196	Atu0126	noHit	mlr3148	DK53_3120	noHit
Chromosome	msrA1	Smed_3417	msrA2	msrA2	noHit	noHit	msrA	noHit	noHit	msrA	msrA
Chromosome	Smc02886	Smed_3418	NGR_c35420	OV14_1056	RHE_CH00186	RL0195	Atu0124	noHit	mlr3146	noHit	noHit
Chromosome	Smc02887	noHit	noHit	noHit	noHit	noHit	noHit	noHit	noHit	noHit	noHit
Chromosome	Smc02888	noHit	noHit	noHit	noHit	noHit	noHit	noHit	noHit	noHit	noHit
Chromosome	Smc02889	noHit	noHit	noHit	noHit	noHit	noHit	noHit	noHit	noHit	noHit
Chromosome	Smc02890	noHit	noHit	noHit	noHit	noHit	noHit	noHit	noHit	noHit	noHit
Chromosome	Smc02891	noHit	noHit	noHit	noHit	noHit	noHit	noHit	noHit	noHit	noHit
Chromosome	Smc02892	noHit	NGR_b03450	OV14_a1309	noHit	RL2485	noHit	noHit	mlr1142	DK53_2223	blr5151
Chromosome	Smc02893	Smed_3422	NGR_b03440	OV14_a1308	RHE_CH00988	RL2486	noHit	noHit	mll1141	noHit	noHit
Chromosome	Smc02894	Smed_3423	NGR_c35470	OV14_1064	noHit	noHit	noHit	noHit	noHit	noHit	noHit
Chromosome	Smc02895	Smed_3424	NGR_c35480	OV14_1065	noHit	RL0142	Atu0080	noHit	mll1169	noHit	blr7387
Chromosome	ilvE1	Smed_3425	ilvE	noHit	ilvE2	ilvE1	noHit	noHit	noHit	noHit	bll7459
Chromosome	Smc02897	Smed_3426	NGR_c35500	OV14_1066	cycM	cycM	cycM	noHit	mll5495	DK53_56	cycM
Chromosome	kdsB	Smed_3427	kdsB	kdsB	kdsB1	kdsB	kdsB	RL73_00455	mlr5497	kdsB	kdsB
Chromosome	pheA	Smed_3428	pheA	pheA	pheA	RL0139	pheA	RL73_00450	mlr5498	DK53_54	pheA
Chromosome	Smc02900	Smed_3429	NGR_c35530	OV14_1069	noHit	noHit	noHit	noHit	noHit	DK53_2552	noHit
Chromosome	Smc02901	noHit	NGR_c35540	OV14_1070	RHE_CH00130	RL0138	Atu0869	noHit	mll3207	noHit	noHit
Chromosome	Smc02902	Smed_5970	NGR_c35550	OV14_1071	RHE_CH00129	RL0137	Atu0868	noHit	mll3208	DK53_1678	blr7851
Chromosome	Smc02903	Smed_3430	NGR_c35560	OV14_1072	RHE_CH00128	RL0136	Atu0098	noHit	mll5500	DK53_53	blr8123
Chromosome	Smc02904	noHit	NGR_c35570	noHit	noHit	RL0135	noHit	noHit	noHit	noHit	noHit
Chromosome	dnaX	Smed_3432	dnaX	dnaX	dnaX	dnaX	Atu0096	RL73_00465	mlr5503	dnaX	bll8116
Chromosome	Smc02906	Smed_3433	NGR_c35590	OV14_1075	RHE_CH00125	RL0133	Atu0095	RL73_00470	mlr5504	DK53_50	bll8115
Chromosome	Smc02907	Smed_3434	noHit	OV14_1077	noHit	noHit	noHit	noHit	mll4109	DK53_2957	noHit
Chromosome	recR	Smed_3435	recA1	recA1	recR	recR	recR	RL73_00475	mlr5510	recR	recR
Chromosome	mltB1	Smed_3436	NGR_c35610	OV14_1079	RHE_CH00122	RL0131	mltB	noHit	mlr5511	DK53_48	bll6684
Chromosome	Smc02910	Smed_3437	NGR_c35640	OV14_1080	RHE_CH00120	RL0129	Atu0091	noHit	mlr2945	DK53_2843	blr0559
Chromosome	Smc02911	Smed_3438	NGR_c35650	OV14_1082	RHE_CH00119	RL0128	Atu0090	RL73_00325	mlr5550	DK53_2075	bll0786
Chromosome	nusA	Smed_3439	nusA	nusA	nusA	nusA	nusA	RL73_00330	mlr5551	nusA	nusA
Chromosome	Smc02913	Smed_3440	NGR_c35670	OV14_1084	RHE_CH00117	RL0126	Atu0088	noHit	mlr5553	DK53_2077	bll0784
Chromosome	infB	Smed_3441	infB	infB	infB	infB	infB	RL73_00335	mlr5554	noHit	infB
Chromosome	rbfA	Smed_3442	rbfA	rbfA	rbfA	rbfA	rbfA	RL73_00340	mlr5557	rbfA	rbfA
Chromosome	truB	Smed_3443	truB	truB	truB	truB	truB	truB	mlr5558	truB	truB
Chromosome	Smc00322	Smed_3444	NGR_c35710	OV14_1090	RHE_CH03609	RL4132	noHit	noHit	noHit	noHit	noHit
Chromosome	rpsO	Smed_3445	NGR_c35720	OV14_1093	rpsO	rpsO	rpsO	RL73_00350	msr5561	rpsO	rpsO
Chromosome	pnp	Smed_3446	NGR_c35730	OV14_1095	pnp	pnp	pnpA	RL73_00355	mlr5562	pnp	pnpA
Chromosome	rSmc	Smed_3447	NGR_c35740	OV14_1096	RHE_CH00110	RL0119	rsmC	noHit	mlr5563	noHit	noHit
Chromosome	fabI2	Smed_3448	fabI2	fabI2	fabI1	fabI1	fabI	RL73_00700	mll5565	DK53_3	fabI
Chromosome	fabB	Smed_3449	fabB	fabB	fabB	fabB	fabB	RL73_00705	mll5566	DK53_4	fabB
Chromosome	fabA	Smed_3450	fabA	fabA	fabA	fabA	fabA	RL73_00710	mll5569	fabA	fabA
Chromosome	irr	Smed_3451	NGR_c35780	OV14_1103	irr	irrA	irr	noHit	mlr5570	DK53_6	irr
Chromosome	Smc00330	Smed_3452	NGR_c35790	OV14_1104	RHE_CH00105	RL0114	Atu0154	noHit	mll3219	DK53_179	bll5340
Chromosome	Smc00331	Smed_3453	NGR_c35800	OV14_1105	RHE_CH00103	RL0112	noHit	noHit	mll0674	DK53_1162	bll4980
Chromosome	Smc00332	Smed_3455	NGR_c35820	OV14_1108	RHE_CH00099	RL0109	Atu8037	noHit	mlr5215	DK53_42	noHit
Chromosome	aroA	Smed_3456	aroA	noHit	noHit	aroA1	noHit	RL73_00725	mll5213	aroA	aroA
Chromosome	cmk	Smed_3457	NGR_c35850	OV14_1113	cmk	RL0107	cmk	RL73_00730	mll5212	cmk	cmk
Chromosome	rpsA	Smed_3458	NGR_c35860	OV14_1114	rpsA	rpsA	rpsA	RL73_00735	mll5210	rpsA	rpsA
Chromosome	Smc00336	Smed_3459	NGR_c35880	OV14_1115	noHit	noHit	noHit	noHit	noHit	noHit	noHit
Chromosome	Smc00337	Smed_3460	NGR_c35890	OV14_1116	RHE_PB00011	pRL90062	noHit	noHit	noHit	noHit	blr6624
Chromosome	Smc00338	Smed_3461	noHit	noHit	noHit	noHit	noHit	noHit	noHit	noHit	noHit
Chromosome	cyaA	Smed_3462	NGR_c35920	OV14_1124	noHit	cya1	noHit	noHit	noHit	noHit	noHit
Chromosome	Smc00340	Smed_4248	NGR_c35930	OV14_1125	RHE_PB00144	pRL90273	noHit	noHit	mlr2095	noHit	noHit
Chromosome	Smc00341	Smed_3463	NGR_c35940	OV14_1126	noHit	noHit	noHit	noHit	noHit	noHit	noHit
Chromosome	rnd2	Smed_3464	NGR_c35950	OV14_1127	rnd1	RL0104	rnd	RL73_06075	mll3296	DK53_133	blr0719
Chromosome	TRm20	noHit	noHit	noHit	RHE_PA00091	RL0792	noHit	noHit	noHit	noHit	noHit
Chromosome	Smc00344	noHit	noHit	OV14_3760	noHit	noHit	noHit	noHit	noHit	DK53_2202	noHit
Chromosome	Smc00345	Smed_3465	NGR_c35970	OV14_1129	RHE_CH00244	RL0250	Atu0228	noHit	mll3944	DK53_2203	noHit
Chromosome	Smc00346	Smed_3466	NGR_c35980	OV14_1130	noHit	noHit	Atu0229	noHit	noHit	noHit	noHit
Chromosome	rnk	Smed_3467	noHit	noHit	noHit	noHit	noHit	noHit	mll3994	DK53_2600	noHit
Chromosome	Smc00348	noHit	NGR_c36050	OV14_a1626	noHit	noHit	noHit	noHit	msr3871	noHit	noHit
Chromosome	lepA	Smed_3469	lepA	lepA	lepA	lepA	lepA	RL73_05430	mlr4536	lepA	lepA
Chromosome	Smc00350	Smed_3470	NGR_c36070	OV14_1137	noHit	noHit	noHit	noHit	mll4007	noHit	noHit
Chromosome	Smc00351	Smed_3471	NGR_c36080	OV14_1138	RHE_CH00250	RL0256	Atu0245	noHit	mll1444	noHit	blr1115
Chromosome	Smc00352	Smed_3472	NGR_c36090	OV14_1139	RHE_CH00251	RL0257	Atu0246	noHit	mlr4804	noHit	noHit
Chromosome	exoD	Smed_3473	exoD	exoD	noHit	noHit	exoD	noHit	noHit	noHit	noHit
Chromosome	Smc00354	Smed_3475	NGR_c36120	OV14_1143	ompA	RL3267	ompA	RL73_03400	mlr0220	DK53_1187	noHit
Chromosome	kamA	Smed_3476	NGR_c36130	OV14_1148	kamA	RL4598	kamA	RL73_03180	mll1971	noHit	blr4388
Chromosome	genX	Smed_3477	NGR_c36140	OV14_1149	genX	RL4599	poxA	RL73_03185	mlr8260	noHit	blr4387
Chromosome	efp	Smed_3478	NGR_c36150	OV14_1150	efp	efp	chvH	RL73_03190	mll8261	efp	efp
Chromosome	cfa1	Smed_3479	NGR_c36160	OV14_1151	noHit	noHit	noHit	RL73_01135	noHit	noHit	noHit
Chromosome	Smc00359	Smed_3480	NGR_c36170	OV14_1153	RHE_CH00257	mbfA	Atu0251	noHit	mlr4601	DK53_1630	blr7895
Chromosome	Smc00360	Smed_3481	NGR_c36180	OV14_1154	RHE_CH00258	RL0264	Atu0252	noHit	mll4550	noHit	noHit
Chromosome	Smc00361	Smed_3482	NGR_c36190	OV14_1155	RHE_CH00259	RL0265	Atu0253	noHit	mlr5063	DK53_2033	blr0711
Chromosome	infC	Smed_3483	NGR_c36200	OV14_1156	infC	infC	infC	RL73_05425	mll5061	infC	bll0710
Chromosome	rpmI	Smed_3484	NGR_c36250	OV14_1158	rpmI	rpmI	rpmI	RL73_05420	msl5059	rpmI	rpmI
Chromosome	rplT	Smed_3485	NGR_c36260	OV14_1159	rplT	rplT	rplT	rplT	mll5057	rplT	rplT
Chromosome	pheS	Smed_3486	pheS	pheS	pheS	pheS	pheS	RL73_05410	mll5055	pheS	pheS
Chromosome	pheT	Smed_3487	pheT	pheT	pheT	pheT	pheT	RL73_05405	mll5053	pheT	pheT
Chromosome	Smc00367	Smed_3488	NGR_c36300	OV14_1164	RHE_CH00265	RL0271	Atu8168	noHit	noHit	noHit	noHit
Chromosome	Smc00368	Smed_3489	noHit	OV14_1165	RHE_CH00266	RL0272	noHit	noHit	noHit	noHit	noHit
Chromosome	Smc00369	noHit	noHit	noHit	noHit	noHit	noHit	noHit	noHit	noHit	noHit
Chromosome	Smc00370	Smed_3490	NGR_b04810	OV14_1166	RHE_CH00267	RL0273	Atu0261	noHit	mll5050	noHit	noHit
Chromosome	Smc00371	Smed_3491	NGR_c36310	OV14_b0688	RHE_CH00268	RL0274	Atu4136	noHit	mlr3134	noHit	blr6172
Chromosome	Smc00372	Smed_3492	NGR_c36320	OV14_3449	RHE_CH02404	RL2727	Atu2042	noHit	mlr3115	noHit	blr5444
Chromosome	Smc00373	Smed_3493	NGR_c36330	OV14_1167	RHE_CH00269	RL0275	noHit	noHit	noHit	noHit	noHit
Chromosome	Smc00374	Smed_3494	NGR_c36340	OV14_1169	RHE_CH00271	RL0277	Atu0263	noHit	mll3531	noHit	noHit
Chromosome	Smc00375	Smed_3495	NGR_c36350	OV14_1170	RHE_CH00272	RL0278	Atu0266	noHit	mll5047	DK53_2042	noHit
Chromosome	Smc00376	Smed_3496	noHit	noHit	noHit	noHit	noHit	noHit	noHit	noHit	noHit
Chromosome	Smc00377	Smed_3497	noHit	noHit	noHit	RL2828	Atu0743	noHit	mll7704	noHit	bll5781
Chromosome	xseA	Smed_3498	xseA	xseA	xseA	xseA	xseA	RL73_00305	mll6896	xseA	blr7507
Chromosome	Smc00379	Smed_3499	NGR_c36370	OV14_1180	RHE_CH00277	RL0283	noHit	noHit	mll1288	noHit	noHit
Chromosome	pecS	Smed_3500	NGR_c36390	OV14_1181	RHE_CH00278	RL0284	pecS	noHit	mlr3448	noHit	noHit
Chromosome	pecM	Smed_3501	NGR_c36400	OV14_1182	RHE_CH00279	RL0285	pecM	noHit	noHit	noHit	noHit
Chromosome	Smc00382	Smed_3504	NGR_c36410	OV14_1183	RHE_CH00280	RL0286	ampS	RL73_00300	mll7396	DK53_2062	bll7941
Chromosome	gst3	Smed_3505	NGR_c36420	OV14_1185	gstch1	RL0287	noHit	noHit	mlr1410	noHit	blr4332
Chromosome	Smc00384	Smed_3506	NGR_c36430	OV14_1186	RHE_CH00282	RL0288	noHit	noHit	mll1407	noHit	blr1163
Chromosome	Smc00385	Smed_3507	NGR_c36440	OV14_1188	RHE_CH00283	RL0289	Atu0275	noHit	noHit	noHit	blr2318
Chromosome	Smc00386	Smed_3508	NGR_c36450	OV14_1189	RHE_CH00284	RL0290	Atu0276	noHit	mlr7393	DK53_404	blr4035
Chromosome	tatA	Smed_3509	NGR_c36470	OV14_1191	RHE_PF00273	pRL100056	noHit	noHit	mll0405	noHit	noHit
Chromosome	Smc00388	Smed_3510	noHit	noHit	RHE_CH00285	RL0291	noHit	noHit	mlr2771	DK53_327	noHit
Chromosome	Smc00389	noHit	NGR_c36490	noHit	noHit	noHit	noHit	noHit	noHit	noHit	noHit
Chromosome	Smc00390	noHit	noHit	noHit	noHit	noHit	noHit	noHit	noHit	noHit	noHit
Chromosome	Smc00391	noHit	noHit	noHit	noHit	noHit	noHit	noHit	noHit	noHit	noHit
Chromosome	Smc00392	noHit	NGR_b00470	noHit	noHit	RL3053	noHit	noHit	noHit	noHit	noHit
Chromosome	Smc00393	noHit	noHit	noHit	noHit	noHit	noHit	noHit	noHit	noHit	noHit
Chromosome	guaA	Smed_3517	guaA	guaA	guaA1	guaA	guaA	guaA	mlr6950	guaA	guaA
Chromosome	pfs	Smed_3518	NGR_c36530	OV14_1204	pfs	RL0316	pfs	noHit	mlr6947	DK53_2801	noHit
Chromosome	Smc00396	Smed_3519	NGR_c36540	OV14_1205	RHE_CH00299	RL0317	Atu0283	noHit	mlr6946	DK53_2802	blr1346
Chromosome	Smc00397	Smed_3521	NGR_c36550	OV14_1207	noHit	noHit	noHit	noHit	noHit	noHit	noHit
Chromosome	Smc00460	Smed_3522	NGR_c36560	OV14_1208	RHE_CH00301	RL0319	Atu0285	noHit	mlr5529	noHit	noHit
Chromosome	corA1	noHit	corA	corA	noHit	noHit	noHit	noHit	mlr2697	DK53_574	corA
Chromosome	Smc00400	Smed_3527	NGR_c36580	OV14_1210	RHE_CH00302	RL0320	Atu0286	noHit	mlr5528	noHit	noHit
Chromosome	Smc00401	Smed_3528	NGR_c36590	OV14_1211	RHE_CH00303	RL0321	Atu0287	noHit	mlr5527	noHit	noHit
Chromosome	Smc00402	Smed_3529	NGR_c36600	OV14_1212	RHE_CH00304	RL0322	Atu0288	noHit	mlr5523	noHit	noHit
Chromosome	sun2	Smed_3530	NGR_c36610	OV14_1213	sun	RL0323	sun	RL73_06060	mlr6944	DK53_2803	blr3985
Chromosome	Smc00404	Smed_3531	NGR_c36620	OV14_1215	RHE_CH00306	RL0324	Atu0290	noHit	mll4553	rlpA	noHit
Chromosome	Smc00405	Smed_3533	NGR_c36630	OV14_1216	RHE_CH00307	RL0325	Atu0291	RL73_05815	mlr4637	DK53_2196	blr6839
Chromosome	Smc00406	Smed_3534	NGR_c36640	OV14_1217	RHE_CH00308	RL0326	Atu0292	noHit	mlr4636	queG	bll0714
Chromosome	gst4	Smed_3535	NGR_c36650	OV14_1218	gstch2	RL0327	Atu0293	RL73_05810	mlr4635	DK53_2198	bll0715
Chromosome	Smc00408	Smed_3536	NGR_c36660	OV14_1219	upk	RL0328	bacA	RL73_05805	mll4634	uppP	blr0716
Chromosome	Smc00409	Smed_3537	NGR_c36670	OV14_1220	noHit	noHit	noHit	RL73_05800	noHit	noHit	noHit
Chromosome	Smc00410	Smed_3538	NGR_c36680	OV14_1221	RHE_CH00312	RL0329	Atu0296	RL73_05795	mll5193	DK53_2200	bll0717
Chromosome	Smc00411	Smed_3539	NGR_c36690	OV14_1222	RHE_CH00313	RL0330	Atu0297	noHit	msl4750	DK53_2047	blr0684
Chromosome	pyrF	Smed_3540	pyrF	pyrF	pyrF	pyrF	pyrF	RL73_00760	mll4751	pyrF	pyrF
Chromosome	Smc00413	Smed_3541	NGR_c36710	OV14_1224	RHE_CH00315	RL0332	Atu0299	noHit	mlr7505	noHit	noHit
Chromosome	pmtA	Smed_3542	NGR_c36740	OV14_1225	RHE_CH00316	pmtA	Atu0300	RL73_00755	mll4753	DK53_2045	pmtA
Chromosome	dnaN	Smed_3543	dnaN	dnaN	dnaN	dnaN	dnaN	RL73_00750	mll5580	dnaN	dnaN
Chromosome	Smc00416	Smed_3544	NGR_c36760	OV14_1227	RHE_CH00319	RL0335	Atu0302	RL73_00640	mlr4632	DK53_187	bll0670
Chromosome	Smc00418	Smed_3545	NGR_c36770	OV14_1228	RHE_CH00320	RL0336	Atu0303	RL73_00635	mlr4633	DK53_188	bll0669
Chromosome	gshB1	Smed_3546	gshB2	gshB2	gshB	RL0338	gshB	RL73_01065	mll4735	gshB	gshB
Chromosome	Smc00420	Smed_3547	NGR_c36840	OV14_1237	RHE_CH00323	RL0339	Atu0311	RL73_02840	noHit	DK53_2050	bll0661
Chromosome	cysK1	Smed_3549	cysK1	cysK1	cysK1	cysK	cysK	RL73_03070	mll4616	noHit	cysK
Chromosome	Smc00422	noHit	noHit	OV14_1240	RHE_CH00326	RL0341	Atu0313	noHit	mll4618	noHit	noHit
Chromosome	Smc00423	Smed_3551	NGR_c36860	OV14_1241	noHit	RL2635	noHit	noHit	mll8240	noHit	blr8132
Chromosome	Smc00424	Smed_3552	NGR_c36890	OV14_1243	RHE_CH00327	RL0343	noHit	noHit	mlr3911	noHit	noHit
Chromosome	Smc00425	Smed_3553	NGR_c36900	OV14_1244	RHE_CH00328	RL0344	noHit	noHit	mll3910	noHit	noHit
Chromosome	dnaS	Smed_3554	NGR_c36910	OV14_1245	dut	dut	dut	RL73_02835	mll5345	dut	dut
Chromosome	prfC	Smed_3555	NGR_c36920	OV14_1246	prfC	prfC	prfC	noHit	mlr5356	prfC	prfC
Chromosome	Smc00428	Smed_3556	NGR_c36950	OV14_1249	RHE_CH02945	RL3395	noHit	noHit	noHit	noHit	noHit
Chromosome	Smc00429	Smed_3557	NGR_c36960	OV14_1251	RHE_CH02946	RL3396	Atu0865	noHit	noHit	noHit	noHit
Chromosome	Smc00430	noHit	NGR_c36980	OV14_0410	RHE_CH03492	RL4002	Atu1626	noHit	mll1234	noHit	bll0593
Chromosome	Smc00431	Smed_3558	NGR_c36990	OV14_1254	RHE_CH00337	RL0351	noHit	noHit	mll4859	noHit	bll4941
Chromosome	iolB	Smed_3559	iolB	iolB	iolB	iolB	iolB	noHit	mll4976	DK53_2505	noHit
Chromosome	iolE	Smed_3560	NGR_c37010	OV14_1256	iolE	mocC	iolE	noHit	mlr2437	DK53_2506	noHit
Chromosome	iolD	Smed_3561	NGR_c37020	OV14_1258	iolD	iolD	iolD	noHit	mll4981	DK53_2507	noHit
Chromosome	iolC	Smed_3562	NGR_c37030	OV14_1259	iolC	iolC	iolC	noHit	mll4982	DK53_2508	noHit
Chromosome	Smc01164	Smed_3563	NGR_c37040	OV14_1260	RHE_CH01345	iolR	Atu4514	noHit	mll4983	DK53_2509	noHit
Chromosome	Smc01163	Smed_3564	NGR_c37050	OV14_1261	RHE_CH01346	RL1497	Atu4508	noHit	mlr4984	DK53_1320	noHit
Chromosome	Smc01162	Smed_3565	NGR_c37060	OV14_1262	RHE_CH00341	RL0356	Atu4080	noHit	mlr5349	DK53_1629	bll3765
Chromosome	coaBC	Smed_3566	NGR_c37070	OV14_1263	dfp	coaBC	dfp	RL73_06005	mlr3167	coaBC	dfp
Chromosome	Smc01160	Smed_3567	noHit	noHit	noHit	pRL110061	Atu0237	noHit	noHit	noHit	blr7974
Chromosome	Smc01159	Smed_3568	trxB2	trxB2	RHE_PC00052	pRL110062	Atu0238	noHit	noHit	noHit	noHit
Chromosome	Smc01158	Smed_3569	NGR_b09640	OV14_0514	noHit	RL2949	noHit	noHit	noHit	noHit	noHit
Chromosome	Smc01157	Smed_3570	NGR_b13130	OV14_1271	RHE_CH01307	pRL120119	Atu0990	noHit	mlr0808	noHit	blr7888
Chromosome	aarF	Smed_3571	NGR_c37120	OV14_1274	aarF	ubiB	aarF	RL73_06010	mlr3166	ubiB	aarF
Chromosome	ubiE	Smed_3572	ubiE3	ubiE3	ubiE	ubiE	ubiE	RL73_06015	mlr3165	DK53_2177	ubiE
Chromosome	mutM	Smed_3573	mutM	mutM	fpg	mutM	mutM	RL73_06020	mll5585	mutM	blr0762
Chromosome	Smc01153	Smed_3574	NGR_c37150	OV14_1277	rpsT	RL0373	fadB	noHit	mll5584	DK53_17	fadB
Chromosome	rpsT	Smed_0001	NGR_c37160	OV14_1278	rpsT	rpsT	rpsT	RL73_06025	mll5582	rpsT	rpsT
Chromosome	dnaA	Smed_0002	dnaA	dnaA	dnaA	dnaA	dnaA	RL73_06030	mll5581	dnaA	dnaA
Chromosome	Smc01151	Smed_0003	NGR_c00020	OV14_1282	RHE_CH03121	RL3564	noHit	noHit	mll2871	noHit	bll7171
Chromosome	Smc01150	Smed_0004	NGR_c00030	OV14_1283	RHE_CH03120	RL3563	noHit	noHit	mll2869	noHit	bll7170
Chromosome	Smc01149	Smed_0005	NGR_c00040	OV14_1284	RHE_CH03119	RL3562	Atu8169	noHit	mlr0110	noHit	bll5290
Chromosome	Smc01148	Smed_0006	NGR_c00050	OV14_1285	noHit	noHit	noHit	noHit	noHit	noHit	noHit
Chromosome	Smc01147	Smed_0007	NGR_c00070	OV14_1290	hemNch	hemN2	hemN	RL73_06035	mlr4627	DK53_186	hemN
Chromosome	Smc01146	Smed_0008	NGR_c00080	OV14_1291	RHE_CH00361	RL0378	ham1	RL73_06040	mlr4626	rdgB	bll0673
Chromosome	Smc01145	Smed_0009	NGR_c00090	OV14_1292	RHE_CH00362	RL0379	Atu2344	noHit	mlr4624	noHit	noHit
Chromosome	rph	Smed_0010	NGR_c00100	OV14_1293	rph	rph	rph	RL73_06045	mlr4622	rph	rph
Chromosome	hrcA	Smed_0011	hrcA	hrcA	hrcA	hrcA	hrcA	hrcA	mll4621	hrcA	hrcA
Chromosome	grpE	Smed_0012	grpE	grpE	grpE	RL0382	grpE	noHit	mll3220	DK53_180	grpE
Chromosome	ptsN	Smed_0013	NGR_c00150	OV14_1299	ptsNch	ptsN	ptsN	noHit	mll3194	ptsN	ptsN
Chromosome	Smc01140	Smed_0014	NGR_c00160	OV14_1300	RHE_CH00406	RL0424	Atu0331	noHit	mll3195	raiA	blr0724
Chromosome	rpoN	Smed_0015	NGR_c00170	OV14_1301	rpoNch	rpoN	rpoN	noHit	mll3196	rpoN	rpoN2
Chromosome	Smc01138	Smed_0016	NGR_c00180	OV14_1302	RHE_CH00403	RL0421	Atu0333	RL73_06575	mll3197	DK53_169	blr0722
Chromosome	Smc01137	Smed_0017	NGR_c00190	OV14_1303	RHE_CH00402	RL0420	Atu0334	RL73_06580	mll3198	DK53_168	blr0721
Chromosome	Smc01136	Smed_0018	NGR_c00200	OV14_1304	RHE_CH00401	RL0419	Atu0335	RL73_06585	mll3200	DK53_167	noHit
Chromosome	Smc01135	Smed_0020	sppA	sppA	sppA	RL0418	sppA	RL73_06590	mlr3201	sppA	blr0741
Chromosome	ihfB	Smed_0021	NGR_c00220	OV14_1306	ihfB	ihfB	ihfB	RL73_06595	msr3202	ihfB	ihfB
Chromosome	Smc01133	Smed_0022	NGR_c00230	OV14_1307	RHE_CH00398	RL0416	Atu0339	noHit	mlr3203	DK53_164	blr0743
Chromosome	Smc01132	Smed_0023	NGR_c00240	OV14_1308	RHE_CH00396	RL0414	noHit	noHit	mll5403	DK53_325	bll5666
Chromosome	Smc01131	Smed_0024	NGR_c00250	OV14_1309	RHE_CH00394	RL0412	Atu0340	noHit	mlr3209	DK53_163	noHit
Chromosome	Smc01130	Smed_0025	spoU	spoU	spoU	RL0411	trmH	RL73_06600	mlr3210	DK53_162	noHit
Chromosome	lspA	Smed_0026	NGR_c00270	OV14_1311	lpsA	lspA	lspA	RL73_06605	mlr3211	lspA	blr7482
Chromosome	Smc01128	Smed_0027	NGR_c00280	OV14_1312	RHE_CH00391	RL0409	barA	noHit	mlr3215	noHit	bll0659
Chromosome	olsB	Smed_0028	NGR_c00290	OV14_1313	RHE_CH00390	RL0408	Atu0344	noHit	mlr3216	DK53_160	noHit
Chromosome	tme	Smed_0029	NGR_c00300	OV14_1314	tme	tme	Atu3356	noHit	mlr5329	noHit	noHit
Chromosome	mutS	Smed_0030	mutS	mutS	mutS	mutS	mutS	RL73_06640	mll5328	mutS	mutS
Chromosome	glnD	Smed_0031	glnD	glnD	glnD	glnD	glnD	noHit	mll5321	glnD	glnD
Chromosome	mviN	Smed_0032	mviN	mviN	mviN	mviN	mviN	RL73_00295	mll5320	mviN	bll5916
Chromosome	Smc01122	Smed_0033	NGR_c00340	OV14_a1526	RHE_CH00384	RL0403	Atu0348	noHit	mll3737	noHit	noHit
Chromosome	trpS	Smed_0034	trpS	trpS	trpS	trpS	trpS	RL73_00290	mll5317	trpS	trpS
Chromosome	Smc01120	Smed_0035	NGR_c00360	OV14_1320	RHE_CH00382	RL0401	Atu8118	noHit	mll5316	DK53_153	bll0801
Chromosome	Smc01119	Smed_0036	NGR_c00370	OV14_1321	nifUch1	fssA	Atu0351	RL73_00945	mll5315	DK53_152	bll0800
Chromosome	Smc01118	Smed_0037	NGR_c00380	OV14_1322	RHE_CH00380	RL0399	Atu0352	RL73_00950	mlr5530	yeaZ	bll0799
Chromosome	rimI	Smed_0038	NGR_c00390	OV14_1323	rimI	RL0398	Atu0353	noHit	mlr5531	rimI	bll0798
Chromosome	plsC	Smed_0039	NGR_c00400	OV14_1325	olsA	RL0396	plsC	noHit	mlr5533	DK53_2066	noHit
Chromosome	miaB	Smed_0040	miaB	miaB	RHE_CH00376	miaB	miaB	RL73_00960	mlr5534	miaB	bll0795
Chromosome	phoH	Smed_0041	phoH	phoH	phoH	phoH	phoH	noHit	mlr5535	DK53_2068	phoH
Chromosome	Smc01113	Smed_0042	NGR_c00430	OV14_1328	RHE_CH00374	RL0393	Atu0358	RL73_00965	mlr5536	DK53_2069	bll0793
Chromosome	tlyC	Smed_0043	NGR_c00440	OV14_1330	RHE_CH00373	RL0392	Atu0359	RL73_00970	mlr5537	DK53_2070	bll0792
Chromosome	lnt	Smed_0044	NGR_c00460	OV14_1331	lnt	int	lnt	noHit	mlr5543	lnt	lnt
Chromosome	phrR	Smed_0045	NGR_c00470	OV14_1332	RHE_CH00371	phrR	Atu0361	RL73_00980	mlr5544	DK53_2072	bll0790
Chromosome	metK	Smed_0046	metK	metK	metK	metK	metK	RL73_00985	mlr5545	metK	metK
Chromosome	trmB	Smed_0047	trmB	trmB	RHE_CH00369	RL0388	Atu0363	RL73_00990	mlr5547	DK53_2074	bll0788
Chromosome	Smc01107	Smed_0048	NGR_c00500	OV14_1337	RHE_CH00368	RL0385	Atu0376	RL73_00995	msr3193	DK53_173	bsl0728
Chromosome	Smc01106	Smed_0049	hspH	hspH	hsp	hspH	hspC	noHit	mlr3192	DK53_174	hspH
Chromosome	iunH	Smed_0050	NGR_c00520	OV14_1339	iunH1	iunH1	iunH	noHit	mll3190	DK53_3124	noHit
Chromosome	mcpX	Smed_0051	NGR_c00530	OV14_1340	mcpX1	mcpX	Atu0373	noHit	noHit	noHit	noHit
Chromosome	rbsK	Smed_0052	NGR_c00540	OV14_1342	rbsK	rbsK2	rbsK	noHit	mlr3185	rbsK	rbsK
Chromosome	Smc01102	Smed_0053	NGR_c00550	OV14_1343	RHE_CH00410	RL0428	Atu0365	RL73_06740	mlr4857	DK53_2204	blr8110
Chromosome	def1	Smed_0054	NGR_c00570	OV14_1344	def1	def1	def	RL73_06735	mll4855	def	def
Chromosome	fmt	Smed_0055	NGR_c00580	OV14_1345	fmt	fmt	fmt	RL73_06730	mll4854	fmt	fmt
Chromosome	truA	Smed_0056	truA	truA	truA	truA	truA	RL73_06725	mll4852	truA	truA
Chromosome	TRm19C	noHit	noHit	noHit	noHit	noHit	noHit	noHit	noHit	noHit	noHit
Chromosome	TRm19N	noHit	noHit	noHit	noHit	noHit	noHit	noHit	noHit	noHit	noHit
Chromosome	Smc01097	Smed_0060	NGR_c00600	OV14_1347	RHE_CH00416	RL0435	Atu0369	noHit	noHit	noHit	noHit
Chromosome	dapE	Smed_0061	dapE	dapE	dapE2	dapE	dapE	RL73_00365	mlr4849	dapE	dapE
Chromosome	mexF1	Smed_0062	NGR_c00620	OV14_1349	mexF1	RL3774	mexF	noHit	noHit	bepE	bll3871
Chromosome	mexE1	Smed_0063	mexE	mexE	mexE1	RL3775	mexE	noHit	noHit	noHit	bll3872
Chromosome	Smc01093	Smed_0064	NGR_c00640	OV14_1351	RHE_CH03350	RL3776	Atu2481	noHit	noHit	noHit	noHit
Chromosome	Smc01092	Smed_0065	NGR_c00650	OV14_1352	RHE_CH03351	RL3777	Atu2480	noHit	noHit	noHit	noHit
Chromosome	Smc01091	Smed_0066	noHit	noHit	noHit	noHit	noHit	noHit	noHit	noHit	noHit
Chromosome	deaD	Smed_0067	NGR_c00660	OV14_1355	deaD	deaD	deaD	RL73_05845	mlr4393	DK53_136	deaD
Chromosome	Smc01089	Smed_0068	NGR_c00670	OV14_1356	noHit	noHit	noHit	noHit	mlr4846	noHit	noHit
Chromosome	dapD	Smed_0069	dapD	dapD	dapD	dapD	dapD	dapD	mlr4843	dapD	dapD
Chromosome	Smc01731	Smed_0070	NGR_c00690	OV14_1359	RHE_CH00419	RL0438	Atu0372	noHit	mll4842	DK53_2213	noHit
Chromosome	Smc01730	Smed_0071	NGR_c00700	OV14_1362	RHE_CH00421	RL0440	Atu0378	noHit	mlr4841	DK53_2214	blr8103
Chromosome	Smc01729	Smed_0072	NGR_c00710	OV14_1364	noHit	noHit	Atu0379	noHit	noHit	noHit	bll0213
Chromosome	ada	Smed_0073	noHit	OV14_a1905	ada	ada	ada	noHit	mlr1858	DK53_2349	noHit
Chromosome	Smc01727	Smed_0074	NGR_c00720	OV14_1366	RHE_CH00424	RL0443	noHit	noHit	mll2772	noHit	noHit
Chromosome	argB	Smed_0075	argB	argB	argB	argB	argB	RL73_06690	mlr4826	argB	argB
Chromosome	Smc01725	Smed_0076	NGR_c00760	OV14_1369	RHE_CH00430	RL0446	Atu1983	noHit	mll4823	noHit	noHit
Chromosome	msrB3	noHit	NGR_c00780	OV14_1371	noHit	msrB2	noHit	RL73_06205	mll4820	noHit	bll5855
Chromosome	Smc01723	Smed_0077	NGR_c00790	OV14_1372	noHit	noHit	Atu1232	noHit	noHit	noHit	noHit
Chromosome	Smc01722	Smed_0078	NGR_c00800	OV14_1373	engB	engB	cgpA	RL73_06685	mlr4815	ysxC	blr8099
Chromosome	Smc01721	Smed_0079	NGR_c00820	OV14_1374	RHE_CH00437	oxaA	yidC	RL73_06680	mlr4812	yidC	blr8098
Chromosome	rnpA	Smed_0080	rnpA	rnpA	rnpA	RL0454	rnpA	RL73_06675	mlr4810	rnpA	rnpA
Chromosome	rpmH	Smed_0081	NGR_c00840	noHit	rpmH	noHit	rpmH	rpmH	msr4809	noHit	bsr8096
Chromosome	mcpT	Smed_0082	NGR_c00850	OV14_1376	mcpT	mcpT	mcpA	noHit	noHit	noHit	noHit
Chromosome	Smc01718	Smed_0083	NGR_c00860	OV14_1377	noHit	noHit	noHit	noHit	noHit	noHit	noHit
Chromosome	merA1	Smed_0084	NGR_c00870	OV14_1378	noHit	noHit	noHit	noHit	mll5241	noHit	noHit
Chromosome	Smc01716	Smed_0085	NGR_c00880	OV14_1379	regM	regM	Atu0388	noHit	mll4807	DK53_315	bll8095
Chromosome	Smc01715	Smed_2596	NGR_c29620	OV14_3364	RHE_CH02165	RL1054	noHit	noHit	noHit	noHit	noHit
Chromosome	Smc01714	Smed_2595	NGR_c29610	OV14_3365	noHit	RL1053	noHit	noHit	mll1058	noHit	bll6075
Chromosome	Smc01713	noHit	noHit	noHit	noHit	noHit	noHit	noHit	noHit	noHit	noHit
Chromosome	lldD	Smed_3514	noHit	noHit	lldD1	lldD3	lldA	noHit	mll2703	noHit	noHit
Chromosome	Smc01711	noHit	noHit	noHit	noHit	noHit	noHit	noHit	noHit	noHit	noHit
Chromosome	Smc01710	noHit	noHit	noHit	noHit	noHit	noHit	noHit	noHit	noHit	noHit
Chromosome	Smc01709	noHit	noHit	noHit	noHit	noHit	noHit	noHit	noHit	noHit	noHit
Chromosome	Smc01708	noHit	noHit	noHit	noHit	noHit	noHit	noHit	noHit	noHit	noHit
Chromosome	Smc01707	Smed_0087	noHit	noHit	noHit	noHit	noHit	noHit	mll2847	DK53_87	noHit
Chromosome	Smc01706	Smed_0088	noHit	noHit	noHit	noHit	noHit	noHit	mll2846	noHit	noHit
Chromosome	Smc01705	Smed_0089	NGR_c00900	OV14_1381	noHit	noHit	noHit	noHit	mlr1045	noHit	blr7331
Chromosome	Smc01704	noHit	NGR_c00940	noHit	RHE_CH02703	RL3171	noHit	noHit	mll0909	noHit	bll3993
Chromosome	Smc01703	Smed_0090	NGR_c00950	OV14_1383	RHE_PE00320	pRL110425	noHit	noHit	mll0975	noHit	bll4197
Chromosome	Smc01702	noHit	NGR_c00960	OV14_1384	RHE_CH01593	RL1694	noHit	noHit	noHit	noHit	noHit
Chromosome	Smc01701	Smed_0091	NGR_c00970	OV14_1385	noHit	noHit	Atu4042	noHit	noHit	DK53_2362	noHit
Chromosome	putA	Smed_0092	putA1	putA1	putA	putA	putA	noHit	mll1160	DK53_2500	noHit
Chromosome	Smc02180	Smed_0093	NGR_c00990	OV14_1387	noHit	pRL90129A	noHit	noHit	noHit	noHit	blr7852
Chromosome	Smc02179	Smed_0094	NGR_c01000	OV14_1388	noHit	noHit	Atu0395	noHit	mll3631	noHit	bll4141
Chromosome	Smc02178	Smed_0095	NGR_c01020	noHit	noHit	noHit	noHit	noHit	noHit	noHit	noHit
Chromosome	Smc02177	Smed_0096	NGR_c01030	OV14_1390	noHit	noHit	noHit	noHit	noHit	noHit	noHit
Chromosome	cyaD1	Smed_0097	NGR_c01040	OV14_1391	noHit	noHit	noHit	noHit	noHit	noHit	noHit
Chromosome	Smc02175	Smed_0098	NGR_c01050	OV14_1392	noHit	noHit	noHit	noHit	noHit	noHit	bll0357
Chromosome	Smc02174	Smed_0099	NGR_c01060	OV14_1393	RHE_CH00824	RL0880	Atu0680	noHit	mll8170	noHit	noHit
Chromosome	frcS	Smed_0100	NGR_c01080	OV14_1394	fucUch1	fucU	noHit	noHit	mll7581	noHit	noHit
Chromosome	frcR	Smed_0101	NGR_c01090	OV14_1395	frcR	RL0488	frcR	noHit	mll7583	noHit	noHit
Chromosome	frcB	Smed_0102	NGR_c01100	OV14_1397	frcB	RL0489	frcB	noHit	mlr7582	noHit	noHit
Chromosome	frcC	Smed_0103	NGR_c01110	OV14_1398	frcC	RL0490	frcC	noHit	mlr7584	noHit	noHit
Chromosome	frcA	Smed_0104	NGR_c01120	OV14_1399	frcA	RL0491	frcA	noHit	mlr7585	noHit	noHit
Chromosome	frcK	Smed_0105	NGR_c01130	OV14_1400	frcK	RL0492	Atu0066	noHit	mll4957	DK53_76	noHit
Chromosome	pyrC	Smed_0106	pyrC	pyrC	pyrC	pyrC	pyrC	RL73_03370	noHit	noHit	noHit
Chromosome	pyrE	Smed_0107	pyrE	pyrE	pyrE	RL0501	pyrE	RL73_03365	mll5916	noHit	noHit
Chromosome	frk	Smed_0108	NGR_c01160	OV14_1404	frk	frk	scrK	noHit	mll7580	DK53_128	blr3227
Chromosome	pgi	Smed_0109	pgi	pgi	pgi	pgi	pgi	RL73_06455	mlr5411	DK53_326	noHit
Chromosome	fadD	Smed_0110	fadD	fadD	fadD	fadD	fadD	noHit	mll5415	DK53_330	fadD
Chromosome	Smc02161	noHit	noHit	OV14_1410	RHE_CH01313	RL1464	Atu1000	noHit	noHit	noHit	blr4870
Chromosome	Smc02160	Smed_0111	NGR_c01190	OV14_1412	RHE_CH02189	RL2520	Atu1739	RL73_02415	mlr8361	noHit	blr8064
Chromosome	Smc02159	Smed_0112	NGR_c01210	OV14_2510	pgsAb	pRL90202	noHit	noHit	noHit	noHit	noHit
Chromosome	Smc02158	Smed_0113	NGR_c01220	OV14_2513	RHE_PB00100	pRL90201	noHit	noHit	noHit	noHit	noHit
Chromosome	cdsA2	Smed_0114	NGR_c01230	OV14_2512	cdsAb	pRL90200	noHit	noHit	noHit	noHit	noHit
Chromosome	Smc02156	noHit	noHit	noHit	noHit	noHit	noHit	noHit	noHit	noHit	noHit
Chromosome	int	noHit	NGR_c01260	noHit	noHit	noHit	noHit	noHit	mlr5460	DK53_255	noHit
Chromosome	Smc02202	noHit	NGR_c01270	noHit	noHit	noHit	noHit	noHit	noHit	noHit	noHit
Chromosome	Smc02201	noHit	NGR_c01280	noHit	noHit	noHit	noHit	noHit	msr5461	noHit	noHit
Chromosome	Smc02189	noHit	NGR_c01310	noHit	noHit	noHit	noHit	noHit	noHit	noHit	noHit
Chromosome	Smc02200	noHit	NGR_c01320	noHit	noHit	noHit	noHit	noHit	noHit	noHit	noHit
Chromosome	Smc02184	Smed_5036	NGR_a04070	noHit	RHE_PA00165	pRL120561A	noHit	noHit	msr6108	noHit	bsr0038
Chromosome	Smc02199	noHit	noHit	noHit	noHit	noHit	noHit	noHit	noHit	noHit	noHit
Chromosome	Smc02203	noHit	noHit	noHit	noHit	noHit	noHit	noHit	noHit	noHit	noHit
Chromosome	Smc02155	noHit	noHit	noHit	noHit	noHit	noHit	noHit	noHit	noHit	noHit
Chromosome	Smc02154	noHit	noHit	noHit	noHit	noHit	noHit	noHit	noHit	noHit	noHit
Chromosome	Smc04429	noHit	noHit	noHit	noHit	noHit	noHit	noHit	noHit	noHit	noHit
Chromosome	Smc02153	noHit	noHit	noHit	noHit	noHit	noHit	noHit	noHit	noHit	noHit
Chromosome	Smc02152	noHit	noHit	noHit	noHit	noHit	noHit	noHit	noHit	noHit	noHit
Chromosome	Smc02151	Smed_2319	noHit	noHit	noHit	noHit	noHit	noHit	noHit	noHit	noHit
Chromosome	Smc02150	Smed_0115	NGR_c01400	OV14_1424	RHE_CH00505	RL0537	Atu0415	noHit	noHit	DK53_2398	blr1327
Chromosome	Smc02149	Smed_0116	NGR_c01410	OV14_1425	noHit	noHit	noHit	noHit	noHit	noHit	noHit
Chromosome	Smc02148	Smed_0117	NGR_c01420	OV14_1426	RHE_CH00507	RL0539	Atu0418	noHit	mll5641	ppk2	noHit
Chromosome	phoR	Smed_0118	phoR	phoR	phoR	RL0540	Atu0419	noHit	mlr5642	DK53_338	phoR
Chromosome	pstS	Smed_0119	NGR_c01440	OV14_1428	pstS	RL0542	Atu0420	RL73_06380	noHit	DK53_2054	noHit
Chromosome	Smc02145	noHit	noHit	noHit	noHit	noHit	noHit	noHit	noHit	noHit	noHit
Chromosome	Smc02144	Smed_0120	NGR_c01450	OV14_1429	pstC	RL0543	pstC	RL73_06375	mll3722	pstC	pstC
Chromosome	pstA	Smed_0121	NGR_c01460	OV14_1430	pstA	RL0544	pstA	RL73_06370	noHit	pstA	noHit
Chromosome	pstB	Smed_0122	NGR_c01470	OV14_1431	pstB	RL0545	pstB	RL73_06365	mll3719	pstB	pstB
Chromosome	phoU	Smed_0123	phoU	phoU	phoU	phoU	phoU	RL73_06360	mlr5643	phoU	phoU
Chromosome	phoB	Smed_0124	phoB	phoB	phoB	phoB	phoB	noHit	mll3716	phoB	phoB
Chromosome	Smc02139	Smed_0126	NGR_c01500	OV14_1434	RHE_CH00515	RL0548	noHit	RL73_00935	mll5645	DK53_339	bll1097
Chromosome	argD	Smed_0127	argD	argD	argD1	gabT2	argD	RL73_00930	mlr5646	argD	argD
Chromosome	argF1	Smed_0128	argF	argF	argF	argF	argF	RL73_00925	mlr5647	argF	argF
Chromosome	hslO	Smed_0129	hslO	hslO	hsp33	hslO	hslO	noHit	mlr5648	DK53_342	hslO
Chromosome	apaG	Smed_0130	apaG	apaG	apaG	apaG	apaG	noHit	mll5649	DK53_343	apaG
Chromosome	Smc02134	Smed_0132	NGR_c01550	OV14_1440	noHit	noHit	noHit	noHit	noHit	noHit	noHit
Chromosome	metZ	Smed_0133	metZ	metZ	metZ	metZ	Atu0432	noHit	mll5651	metZ	metZ
Chromosome	Smc02218	Smed_0134	dcd	dcd	dcd	RL0555	dcd	RL73_06665	mlr5652	DK53_345	dcd
Chromosome	Smc02219	Smed_0135	NGR_c01600	OV14_1446	RHE_CH00533	RL0565	Atu0479	noHit	mll5636	DK53_335	blr1132
Chromosome	Smc02220	Smed_0136	noHit	noHit	RHE_PF00492	noHit	noHit	noHit	noHit	noHit	noHit
Chromosome	Smc02221	Smed_0137	NGR_c01610	OV14_1448	RHE_CH00534	RL0566	noHit	noHit	mlr5635	DK53_2438	noHit
Chromosome	Smc02222	Smed_0138	NGR_c01620	OV14_1449	noHit	RL0567	noHit	noHit	mlr5633	noHit	noHit
Chromosome	Smc02223	Smed_0139	NGR_c01630	OV14_1450	RHE_CH00536	RL0568	c1	RL73_00805	mlr5631	DK53_2435	bll1138
Chromosome	chaA	Smed_0140	NGR_a03490	OV14_1451	chaA	cpaA	chaA	noHit	noHit	noHit	bll7121
Chromosome	Smc02225	Smed_0141	NGR_c01640	OV14_1452	RHE_CH02578	RL2978	noHit	noHit	mlr3777	noHit	noHit
Chromosome	Smc02226	Smed_0142	noHit	noHit	RHE_CH02426	RL2761	noHit	noHit	mll3558	noHit	noHit
Chromosome	fadB	Smed_0144	fadB	fadB	fadB2	RL0594	fadB	noHit	mlr5629	DK53_2434	fadB
Chromosome	fadA	Smed_0145	fadA	fadA	fadA	RL0592	Atu0502	noHit	mlr5628	DK53_2433	blr1159
Chromosome	Smc02229	Smed_0146	NGR_c01690	OV14_1460	acd1	RL0591	acd	noHit	mlr5624	DK53_2432	acd
Chromosome	Smc02230	Smed_0147	NGR_c01700	OV14_1462	RHE_CH00555	noHit	Atu0499	noHit	mll5622	noHit	noHit
Chromosome	Smc02231	noHit	noHit	noHit	noHit	noHit	noHit	noHit	noHit	noHit	noHit
Chromosome	Smc02232	Smed_0148	NGR_c01710	OV14_1463	RHE_CH00554	RL0587	Atu0498	noHit	mll5620	DK53_2404	bll1154
Chromosome	Smc02234	Smed_0149	NGR_c01720	OV14_1464	RHE_CH00553	RL0586	Atu8130	noHit	mll5621	DK53_2403	bll1153
Chromosome	Smc02235	Smed_0151	NGR_c01730	OV14_1465	RHE_CH04051	RL4589	Atu2558	noHit	msl0718	DK53_116	bsr5907
Chromosome	Smc02236	Smed_0152	NGR_c01740	OV14_1467	RHE_CH00550	RL0583	Atu0495	noHit	mlr5611	DK53_2402	blr1149
Chromosome	Smc02237	Smed_0153	NGR_c01750	OV14_1468	lhr	RL0582	lhr	noHit	mlr5610	DK53_2401	lhr
Chromosome	Smc02238	Smed_0154	NGR_b18100	OV14_1469	RHE_CH00547	RL0580	Atu0493	noHit	mll1642	noHit	noHit
Chromosome	Smc02239	Smed_0155	noHit	OV14_1470	RHE_CH00546	RL0579	Atu0492	noHit	mll1641	noHit	blr7595
Chromosome	Smc02240	Smed_0156	NGR_c01760	OV14_1471	RHE_CH00545	RL0577	Atu0490	noHit	noHit	DK53_645	noHit
Chromosome	Smc02241	Smed_0157	NGR_c01770	OV14_1472	RHE_CH00544	RL0576	Atu0489	noHit	mlr5485	noHit	blr1146
Chromosome	Smc02242	Smed_0158	NGR_c01780	OV14_1473	RHE_CH00543	RL0575	Atu0488	noHit	mlr5678	DK53_347	bll1143
Chromosome	Smc02243	Smed_0159	NGR_c01790	OV14_1474	RHE_CH00542	RL0574	Atu8129	RL73_00915	mll8234	DK53_348	noHit
Chromosome	dinF	Smed_0160	dinF	dinF	dinF	dinF	dinF	noHit	mlr5680	DK53_349	dinF
Chromosome	pyrD	Smed_0161	pyrD	pyrD	pyrD	RL0572	pyrD	RL73_00920	mll5681	pyrD	pyrD
Chromosome	Smc02246	Smed_0162	NGR_c01820	OV14_1477	RHE_CH00539	RL0571	Atu0485	noHit	mll5682	DK53_351	blr1139
Chromosome	Smc02247	Smed_0163	NGR_c01830	OV14_1478	RHE_CH00538	RL0570	noHit	noHit	mlr5683	DK53_352	noHit
Chromosome	Smc02248	Smed_0164	NGR_c01840	OV14_1479	RHE_CH00537	RL0569	Atu0484	noHit	mlr5684	DK53_354	tcsR
Chromosome	Smc02249	Smed_0165	NGR_c01850	OV14_1480	RHE_CH00566	RL0601	Atu0527	noHit	mll5691	DK53_355	bll1199
Chromosome	mscL	Smed_0166	NGR_c01860	OV14_1481	mscL	mscL	mscL	RL73_06290	mlr4713	mscL	mscL
Chromosome	Smc02251	Smed_0167	NGR_c01870	OV14_1482	aspB1	RL0603	aspB	noHit	mlr5693	noHit	noHit
Chromosome	galE	Smed_0168	galE	galE	galE2	RL0604	galE	noHit	mlr5697	noHit	noHit
Chromosome	pchB	Smed_0169	NGR_c01890	OV14_1484	noHit	noHit	noHit	noHit	noHit	noHit	noHit
Chromosome	qxtB	Smed_0170	NGR_c01900	OV14_1486	noHit	cbdB	cydB	RL73_00905	mlr4525	cydB	bll0282
Chromosome	qxtA	Smed_0171	NGR_c01910	OV14_1487	noHit	noHit	noHit	noHit	mlr4524	noHit	bll0283
Chromosome	hipO2	Smed_0172	NGR_c01920	OV14_1489	RHE_PC00005	pRL100225	hipO	noHit	noHit	noHit	noHit
Chromosome	Smc02257	Smed_0173	NGR_c01930	OV14_1490	RHE_PC00162	pRL100412	Atu2363	noHit	mll5199	noHit	noHit
Chromosome	Smc02258	Smed_0174	NGR_c01940	OV14_1491	RHE_PC00161	pRL100411	Atu2364	noHit	mll5200	noHit	noHit
Chromosome	Smc02259	Smed_0175	NGR_c01950	OV14_1492	RHE_PC00160	pRL100410	Atu2365	noHit	mll5202	noHit	noHit
Chromosome	Smc02260	Smed_0176	NGR_c01960	OV14_1493	RHE_PC00159	pRL100409	nocP1	noHit	mll5204	noHit	noHit
Chromosome	Smc02261	Smed_0177	NGR_c01970	OV14_1494	noHit	noHit	noHit	noHit	mlr5206	noHit	noHit
Chromosome	aspC	Smed_0178	NGR_c01980	OV14_1495	noHit	noHit	noHit	noHit	mlr1282	noHit	noHit
Chromosome	ilvB1	Smed_0179	NGR_c01990	OV14_1496	ilvB	noHit	noHit	noHit	mlr5207	noHit	bll2965
Chromosome	Smc02264	Smed_0180	NGR_c02000	OV14_1497	noHit	noHit	noHit	noHit	noHit	noHit	noHit
Chromosome	secD2	Smed_0181	secD1	secD1	secD1	secD	noHit	noHit	noHit	secD	secD
Chromosome	Smc02266	Smed_0182	NGR_c02030	OV14_1500	RHE_CH00223	RL0231	Atu2557	noHit	noHit	noHit	noHit
Chromosome	Smc02267	Smed_0191	noHit	OV14_1501	RHE_CH03364	RL3790	Atu3423	noHit	noHit	noHit	noHit
Chromosome	kpsF3	Smed_0192	kpsF	kpsF	noHit	noHit	noHit	noHit	noHit	noHit	noHit
Chromosome	rkpJ	Smed_0193	NGR_c02050	OV14_1503	noHit	noHit	noHit	noHit	noHit	noHit	noHit
Chromosome	rkpI	Smed_0194	NGR_c02060	OV14_1504	noHit	noHit	noHit	noHit	noHit	noHit	noHit
Chromosome	rkpH	Smed_0195	NGR_c02070	OV14_1505	noHit	noHit	noHit	noHit	noHit	noHit	noHit
Chromosome	rkpG	Smed_0196	NGR_c02080	OV14_1506	noHit	noHit	noHit	noHit	noHit	noHit	noHit
Chromosome	wcbR	Smed_0197	NGR_c02090	OV14_1507	noHit	noHit	noHit	noHit	noHit	noHit	noHit
Chromosome	rkpU	Smed_0198	NGR_c02100	OV14_1510	pssN	pssN	pssN	noHit	noHit	noHit	noHit
Chromosome	pncA	Smed_0199	NGR_c02110	OV14_1511	pncA	pncA	pncA	RL73_03620	mlr4882	DK53_1430	pncA
Chromosome	pncB	Smed_0200	pncB	pncB	pncB	RL0191	pncB	RL73_00745	mll4892	pncB	pncB
Chromosome	Smc02277	Smed_0201	NGR_c02130	noHit	noHit	RL1389	noHit	noHit	noHit	noHit	noHit
Chromosome	Smc02278	noHit	NGR_c02140	noHit	noHit	noHit	noHit	noHit	noHit	noHit	noHit
Chromosome	Smc02279	noHit	noHit	noHit	RHE_CH02516	RL2436	Atu8195	noHit	noHit	noHit	noHit
Chromosome	Smc02280	noHit	noHit	noHit	noHit	noHit	noHit	noHit	noHit	noHit	bsl2212
Chromosome	Smc02281	noHit	noHit	OV14_a0395	noHit	noHit	noHit	noHit	noHit	noHit	noHit
Chromosome	Smc02282	noHit	noHit	noHit	noHit	noHit	noHit	noHit	noHit	noHit	noHit
Chromosome	Smc02283	noHit	noHit	OV14_a0393	noHit	noHit	noHit	noHit	noHit	noHit	copC
Chromosome	Smc02284	noHit	noHit	OV14_a0392	noHit	noHit	noHit	noHit	noHit	noHit	bll2208
Chromosome	cyaE1	noHit	NGR_b08240	OV14_b0328	noHit	noHit	noHit	noHit	mlr4588	noHit	noHit
Chromosome	Smc02326	noHit	noHit	noHit	noHit	noHit	noHit	noHit	noHit	noHit	noHit
Chromosome	rnhA2	noHit	noHit	noHit	noHit	noHit	noHit	noHit	noHit	noHit	noHit
Chromosome	Smc02328	noHit	noHit	noHit	noHit	noHit	noHit	noHit	noHit	noHit	noHit
Chromosome	Smc02286	noHit	noHit	noHit	noHit	noHit	noHit	noHit	noHit	noHit	noHit
Chromosome	Smc02287	noHit	NGR_a02590	noHit	RHE_CH00235	pinE	noHit	noHit	mlr9265	DK53_302	noHit
Chromosome	TRm11b	Smed_1104	NGR_b05860	noHit	RHE_CH00520	noHit	noHit	noHit	noHit	noHit	noHit
Chromosome	TRm11a	noHit	NGR_b05870	noHit	RHE_PD00094	noHit	noHit	noHit	mll6383	noHit	noHit
Chromosome	hsdR	noHit	noHit	noHit	noHit	hsdRp11	noHit	noHit	noHit	hsdR	noHit
Chromosome	hsdS	noHit	noHit	noHit	noHit	noHit	noHit	noHit	noHit	noHit	noHit
Chromosome	hsdM	noHit	noHit	noHit	noHit	hsdMp11	noHit	noHit	noHit	hsdM	noHit
Chromosome	Smc02297	noHit	noHit	noHit	noHit	noHit	noHit	noHit	noHit	noHit	noHit
Chromosome	TRm1a	Smed_5766	noHit	noHit	noHit	noHit	Atu4602	noHit	noHit	noHit	noHit
Chromosome	TRm1b	noHit	noHit	noHit	noHit	noHit	noHit	noHit	noHit	noHit	noHit
Chromosome	TRm30.4	noHit	NGR_a02040	OV14_a0791	RHE_PA00038	RL0836	noHit	noHit	mlr6049	noHit	bll1703
Chromosome	TRm30.3	noHit	NGR_a02230	OV14_a0792	noHit	noHit	noHit	noHit	noHit	noHit	noHit
Chromosome	TRm30.2	noHit	NGR_a02220	OV14_a0793	noHit	noHit	noHit	noHit	mlr6048	noHit	noHit
Chromosome	TRm30.1	noHit	noHit	OV14_a0794	noHit	noHit	noHit	noHit	noHit	noHit	noHit
Chromosome	Smc02303	noHit	noHit	noHit	noHit	noHit	noHit	noHit	noHit	noHit	noHit
Chromosome	Smc02304	Smed_0205	NGR_c02210	noHit	RHE_CH00578	noHit	noHit	noHit	noHit	noHit	blr4224
Chromosome	murA	Smed_0206	murA	murA	murA	murA	murA	RL73_05050	mll6459	murA	murA
Chromosome	Smc02306	Smed_0207	NGR_c02230	OV14_1518	RHE_CH00580	RL0612	Atu0538	noHit	noHit	DK53_296	blr1255
Chromosome	hisD1	Smed_0208	hisD2	hisD2	hisD	hisD1	hisD	RL73_05045	mll6456	hisD	hisD
Chromosome	Smc02308	Smed_0209	NGR_c02250	OV14_1520	RHE_CH00582	RL0614	Atu0536	noHit	mll6455	DK53_294	blr1257
Chromosome	Smc02309	Smed_0210	NGR_c02260	OV14_1521	RHE_CH00583	RL0615	Atu0535	noHit	mll6454	DK53_293	blr1258
Chromosome	infA	Smed_0211	NGR_c02270	OV14_1522	infA	infA	infA	RL73_00605	msl6453	infA	infA
Chromosome	maf	Smed_0212	NGR_c02280	OV14_1523	maf	RL0617	maf-2	RL73_00610	mll6452	maf	maf
Chromosome	Smc02312	Smed_0213	NGR_c02290	OV14_1524	RHE_CH00586	RL0618	noHit	RL73_00615	msl6451	DK53_290	bsr1260
Chromosome	Smc04431	noHit	noHit	noHit	noHit	noHit	noHit	noHit	noHit	DK53_967	noHit
Chromosome	Smc04432	noHit	noHit	noHit	noHit	noHit	noHit	noHit	noHit	DK53_966	noHit
Chromosome	Smc02313	noHit	noHit	noHit	noHit	noHit	noHit	noHit	noHit	noHit	noHit
Chromosome	Smc02314	Smed_0215	noHit	noHit	noHit	noHit	noHit	noHit	noHit	noHit	noHit
Chromosome	Smc02315	Smed_0216	noHit	noHit	noHit	noHit	noHit	noHit	noHit	noHit	noHit
Chromosome	Smc02316	noHit	noHit	noHit	noHit	noHit	noHit	noHit	noHit	noHit	noHit
Chromosome	Smc02317	Smed_0218	noHit	OV14_1527	RHE_CH01227	RL1361	Atu0898	noHit	mlr0495	DK53_117	noHit
Chromosome	Smc02318	Smed_0219	NGR_c02390	OV14_1528	RHE_PB00140	pRL90271	Atu0104	noHit	mlr8433	DK53_2653	blr7561
Chromosome	Smc02319	Smed_0220	NGR_c02400	OV14_1529	noHit	noHit	noHit	noHit	noHit	DK53_78	noHit
Chromosome	Smc02320	Smed_0221	NGR_c02410	OV14_1530	RHE_CH01939	RL2247	noHit	noHit	msl3293	DK53_1764	bsl7915
Chromosome	rhaI	Smed_0222	NGR_c02420	OV14_1531	RHE_PE00292	rhaI	Atu3484	noHit	mlr5709	noHit	noHit
Chromosome	rhaD	Smed_0223	NGR_c02430	OV14_1532	RHE_PE00291	rhaD	Atu3485	noHit	mlr5708	noHit	noHit
Chromosome	rhaR	Smed_0224	NGR_c02440	OV14_1533	RHE_PE00290	rhaR	Atu3486	noHit	mll5707	noHit	noHit
Chromosome	rhaS	Smed_0225	NGR_c02450	OV14_1534	RHE_PE00289	rhaS	Atu3487	noHit	mll5706	noHit	noHit
Chromosome	rhaT	Smed_0226	rbsA2	rbsA2	RHE_PE00288	rhaT	Atu3488	noHit	mll5705	noHit	noHit
Chromosome	rhaP	Smed_0227	NGR_c02470	OV14_1536	RHE_PE00287	rhaP	Atu3489	noHit	mll5704	noHit	noHit
Chromosome	rhaQ	Smed_0228	NGR_c02480	OV14_1537	RHE_PE00286	rhaQ	Atu3490	noHit	mll5703	noHit	noHit
Chromosome	rhaU	Smed_0229	NGR_c02490	OV14_1538	RHE_PE00285	rhaU	Atu3491	noHit	mll5702	noHit	noHit
Chromosome	rhaK	Smed_0230	NGR_c02500	OV14_1539	RHE_PE00284	rhaK	Atu3492	noHit	mll5701	noHit	noHit
Chromosome	icpA	Smed_0232	NGR_c02510	OV14_1542	mcpE	hemAT	Atu0514	noHit	noHit	noHit	noHit
Chromosome	Smc03005	Smed_0233	NGR_c02520	OV14_1543	RHE_CH00637	cheX1	Atu0515	noHit	noHit	noHit	noHit
Chromosome	cheY1	Smed_0234	NGR_c02530	OV14_1544	cheY1	cheY1	cheY	noHit	noHit	noHit	cheY
Chromosome	cheA	Smed_0235	cheA2	cheA2	cheA	cheA1	cheA	noHit	noHit	noHit	cheA
Chromosome	cheW1	Smed_0236	cheW1	cheW1	cheRch1	cheW1	noHit	noHit	noHit	noHit	noHit
Chromosome	cheR	Smed_0237	cheR	cheR	cheRch1	cheR1	cheR	noHit	noHit	noHit	cheR
Chromosome	cheB	Smed_0238	cheB2	cheB2	cheY2	cheB1	cheB	noHit	noHit	noHit	cheB
Chromosome	cheY2	Smed_0239	NGR_c02580	OV14_1549	cheD	cheY2	cheY	noHit	noHit	noHit	bll7479
Chromosome	cheD	Smed_0240	cheD	cheD	cheD	cheD1	cheD	noHit	noHit	noHit	noHit
Chromosome	Smc03013	Smed_0241	NGR_c02600	OV14_1551	RHE_CH00645	RL0694	Atu0522	noHit	noHit	noHit	noHit
Chromosome	fliF	Smed_0242	fliF	fliF	fliF	fliF	fliF	RL73_01070	mlr2928	fliF	fliF
Chromosome	visN	Smed_0243	NGR_c02620	OV14_1554	RHE_CH00647	visN	luxR	RL73_01075	mlr2896	noHit	noHit
Chromosome	visR	Smed_0244	NGR_c02630	OV14_1555	RHE_CH00648	visR	agrR	RL73_01080	mlr2897	noHit	noHit
Chromosome	Smc03017	Smed_0245	NGR_c02640	OV14_1556	RHE_CH00649	RL0698	Atu0565	noHit	mll2898	DK53_3018	noHit
Chromosome	flhB	Smed_0246	flhB	flhB	flhB	flhB	flhB	flhB	mll2899	DK53_3016	flhB
Chromosome	fliG	Smed_0247	fliG	fliG	fliG	fliG	fliG	RL73_01090	mll2901	noHit	noHit
Chromosome	fliN	Smed_0248	fliN	fliN	fliN	fliN	fliN	noHit	noHit	noHit	noHit
Chromosome	fliM	Smed_0249	fliM	fliM	fliM	fliM	fliM	RL73_01100	mll2904	noHit	noHit
Chromosome	motA	Smed_0250	motA	motA	motA	motA	motA	RL73_01105	mll2905	motA	motA
Chromosome	Smc03023	Smed_0251	NGR_c02700	OV14_1562	noHit	noHit	Atu0559	noHit	mlr2906	DK53_3007	blr6883
Chromosome	flgF	Smed_0252	flgF	flgF	flgF	flgF	flgF	flgF	mlr2907	flgF	flgF
Chromosome	fliI	Smed_0253	fliI	fliI	fliI	fliI	fliI	fliI	mlr2909	fliI	fliI
Chromosome	Smc03026	Smed_0254	NGR_c02730	OV14_1565	RHE_CH00657	RL0706	Atu0556	noHit	noHit	noHit	noHit
Chromosome	flgB	Smed_0255	flgB	flgB	flgB	flgB	flgB	flgB	mlr2911	flgB	flgB
Chromosome	flgC	Smed_0256	flgC	flgC	flgC	flgC	flgC	flgC	mlr2912	flgC	flgC
Chromosome	fliE	Smed_0257	fliE	fliE	fliE	fliE	fliE	RL73_01175	mlr2913	DK53_2986	fliE
Chromosome	flgG	Smed_0258	flgG	flgG	flgG	flgG	flgG	RL73_01180	mlr2915	flgG	flgG
Chromosome	flgA	Smed_0259	NGR_c02780	OV14_1570	flgA	flgA	flgA	RL73_01185	mlr2917	flgA	flgA
Chromosome	flgI	Smed_0260	NGR_c02790	OV14_1571	flgI	flgI	flgI	RL73_01190	mlr2918	DK53_2983	flgI
Chromosome	motE	Smed_0261	NGR_c02800	OV14_1572	RHE_CH00664	RL0713	Atu0549	noHit	mlr2920	DK53_2982	noHit
Chromosome	flgH	Smed_0262	flgH	flgH	flgH	flgH	flgH	RL73_01200	mlr2921	DK53_2981	flgH
Chromosome	fliL	Smed_0263	fliL	fliL	fliL	fliL	fliL	RL73_01205	mlr2923	DK53_2980	fliL
Chromosome	fliP	Smed_0264	fliP	fliP	fliP	fliP	fliP	RL73_01210	mlr2924	fliP	fliP
Chromosome	flaA	Smed_0265	noHit	noHit	noHit	noHit	noHit	RL73_04800	noHit	noHit	noHit
Chromosome	flaB	Smed_0266	noHit	noHit	noHit	noHit	noHit	noHit	noHit	noHit	noHit
Chromosome	flaD	Smed_0267	noHit	noHit	noHit	noHit	flaD	noHit	noHit	noHit	noHit
Chromosome	flaC	Smed_0268	NGR_c02870	OV14_1581	flaCch4	flaD	fla	noHit	mlr2925	fliC	fla
Chromosome	Smc03041	Smed_0270	NGR_c02880	OV14_1582	RHE_CH00673	RL0722	Atu0568	RL73_04795	noHit	DK53_2095	noHit
Chromosome	motB	Smed_0271	motB	motB	motB	motB	motB	RL73_04790	mlr2931	DK53_2096	noHit
Chromosome	motC	Smed_0272	motC	motC	motC	motC	Atu0570	RL73_04785	noHit	DK53_2097	motC
Chromosome	fliK	Smed_0273	motD	noHit	noHit	noHit	noHit	noHit	noHit	noHit	noHit
Chromosome	Smc03045	Smed_0274	NGR_c02920	OV14_1586	RHE_CH00677	RL0726	Atu0572	noHit	mlr2934	DK53_2099	bll6859
Chromosome	rem	Smed_0275	NGR_c02930	OV14_1587	RHE_CH00678	rem	Atu0573	RL73_04770	mlr2935	ftcR	blr6846
Chromosome	flgE	Smed_0276	flgE	flgE	flgEch	flgE1	flgE	RL73_04765	mlr2937	flgE	flgE
Chromosome	flgK	Smed_0277	flgK	flgK	flgKch	flgK1	flgK	RL73_04760	mlr2938	flgK	flgK
Chromosome	flgL	Smed_0278	flgL	flgL	flgLch	flgL1	flgL	RL73_04755	mlr2939	DK53_2103	flgL
Chromosome	flaF	Smed_0279	flaF	flaF	flaF	flaF	flaF	RL73_04750	mlr2940	DK53_2104	fliC
Chromosome	flbT	Smed_0280	flbT	flbT	flbT	flbT	flbT	RL73_04745	mlr2941	DK53_2105	flbT
Chromosome	flgD	Smed_0281	flgD	flgD	flgD	flgD	flgD	RL73_04740	mlr2942	DK53_2106	flgD
Chromosome	fliQ	Smed_0282	fliQ	fliQ	fliQ	fliQ	fliQ	fliQ	msr2943	fliQ	fliQ
Chromosome	flhA	Smed_0283	flhA	flhA	flhA	flhA	flhA	flhA	mlr2957	flhA	flhA
Chromosome	fliR	Smed_0284	fliR	fliR	fliR	fliR	fliR	RL73_04725	mlr2958	fliR	fliR
Chromosome	Smc03056	Smed_0285	NGR_c03030	OV14_1597	RHE_CH00688	RL0737	Atu0583	RL73_04720	noHit	noHit	noHit
Chromosome	Smc03071	Smed_0286	NGR_c03040	OV14_1598	RHE_CH00689	RL0738	Atu0584	noHit	mlr2964	DK53_2112	bll6849
Chromosome	Smc03072	Smed_0287	NGR_c03050	OV14_1599	RHE_CH00690	RL0739	Atu0585	RL73_04710	mlr2965	DK53_2113	noHit
Chromosome	Smc03057	Smed_0288	NGR_c03060	OV14_1600	RHE_CH00691	RL0740	Atu8132	RL73_04705	mlr2967	noHit	noHit
Chromosome	Smc03058	Smed_0289	NGR_c03070	OV14_1601	noHit	noHit	exoM	noHit	mll6500	DK53_3031	exoM
Chromosome	folD2	Smed_0290	folD2	folD2	folDch	RL0743	folD	RL73_02095	mlr6508	DK53_2447	folD
Chromosome	aglR	Smed_0291	NGR_c03090	OV14_1607	aglR	aglR	aglR	noHit	mlr5115	noHit	noHit
Chromosome	aglE	Smed_0292	NGR_c03100	OV14_1608	aglE	aglE	aglE	noHit	mll5113	noHit	noHit
Chromosome	aglF	Smed_0293	NGR_c03110	OV14_1610	aglF	aglF	aglF	noHit	mll5112	noHit	noHit
Chromosome	aglG	Smed_0294	NGR_c03120	OV14_1611	aglG	aglG	aglG	noHit	mll5110	noHit	noHit
Chromosome	aglA	Smed_0295	aglA1	aglA1	aglA	aglA1	aglA	noHit	mll5109	noHit	noHit
Chromosome	aglK	Smed_0296	NGR_c03140	OV14_1613	aglK	aglK	aglK	noHit	mll5107	noHit	noHit
Chromosome	Smc03066	Smed_0297	NGR_c03150	OV14_1614	RHE_CH00701	RL0750	Atu8133	noHit	noHit	noHit	noHit
Chromosome	TRm22	noHit	NGR_b14590	noHit	RHE_PA00071	noHit	noHit	noHit	noHit	noHit	noHit
Chromosome	edd	Smed_0298	NGR_c03170	OV14_1616	edd	edd	edd	noHit	mll6512	edd	noHit
Chromosome	pgl	Smed_0299	NGR_c03180	OV14_1617	pgl	pgl	pgl	RL73_02100	mll6514	pgl	blr6761
Chromosome	zwf	Smed_0300	NGR_c03190	OV14_1618	zwf1	zwf1	zwf	RL73_02105	mll6516	zwf	zwf
Chromosome	ordL	Smed_0301	ordL	ordL	ordL	ordL	ordL	noHit	mll6520	DK53_2458	noHit
Chromosome	Smc00762	Smed_0302	glnA1	glnA1	glnA1	RL0755	glnA	RL73_02110	mll6521	DK53_2460	noHit
Chromosome	Smc00763	Smed_0303	NGR_c03220	OV14_1621	RHE_CH00707	RL0756	Atu0603	noHit	noHit	DK53_1362	noHit
Chromosome	Smc00764	Smed_0304	noHit	noHit	noHit	noHit	noHit	noHit	noHit	noHit	noHit
Chromosome	mcpZ	Smed_0305	NGR_c03230	OV14_1624	mcpZch1	mcpZ	noHit	noHit	noHit	noHit	noHit
Chromosome	Smc00766	Smed_0306	NGR_c03240	OV14_1625	RHE_CH00710	RL0759	Atu0605	noHit	noHit	noHit	noHit
Chromosome	Smc00767	Smed_0307	NGR_c03250	OV14_1628	RHE_CH00711	RL0760	Atu0606	noHit	msl6526	DK53_1566	noHit
Chromosome	aceA	Smed_0308	noHit	OV14_1629	aceA	aceA	aceA	noHit	mll6527	aceA	noHit
Chromosome	Smc00769	Smed_0309	NGR_c03270	OV14_1630	RHE_CH00713	RL0762	Atu0608	noHit	mlr6529	DK53_1563	noHit
Chromosome	potF	Smed_0310	NGR_c03280	OV14_1632	potF	RL0763	potF	noHit	mlr6533	DK53_1562	blr3806
Chromosome	potG	Smed_0311	NGR_c03290	OV14_1633	potG	RL0764	potG	noHit	mlr6534	DK53_1561	bll7105
Chromosome	potH	Smed_0312	potH	potH	potH	RL0765	potB	noHit	mlr6536	DK53_1560	bll7104
Chromosome	potI	Smed_0313	potI	potI	potI	RL0766	Atu0612	noHit	mlr6537	DK53_1558	bll7103
Chromosome	Smc00838	Smed_0314	NGR_c03320	OV14_1636	RHE_CH00718	RL0767	noHit	noHit	noHit	noHit	noHit
Chromosome	acsA2	Smed_0315	acsA	acsA	acsA1	acsA1	acsA	noHit	mlr6539	noHit	bll4282
Chromosome	fbpB	Smed_0317	NGR_c03340	OV14_1638	noHit	noHit	Atu0613	noHit	noHit	DK53_2523	noHit
Chromosome	cbrA	Smed_0318	NGR_c03350	OV14_1639	RHE_CH00720	noHit	noHit	noHit	noHit	noHit	blr7396
Chromosome	Smc00777	Smed_0319	NGR_c03360	OV14_1640	RHE_CH00721	RL0770	noHit	noHit	mlr6541	noHit	bll7395
Chromosome	Smc00778	Smed_0321	NGR_c00140	OV14_1297	noHit	RL0975	noHit	noHit	mlr4172	noHit	noHit
Chromosome	Smc00779	Smed_0322	NGR_c00130	OV14_1296	noHit	noHit	noHit	noHit	mlr8207	noHit	noHit
Chromosome	Smc00780	Smed_0323	NGR_c03380	OV14_1644	RHE_CH00729	RL0774	Atu0207	noHit	mlr3988	DK53_1762	noHit
Chromosome	mmsA	Smed_0324	NGR_c03390	OV14_1645	iolA	iolA	mmsA	noHit	mll3987	mmsA	blr3954
Chromosome	Smc00782	Smed_0325	NGR_c03410	OV14_1647	noHit	noHit	Atu0204	noHit	noHit	noHit	noHit
Chromosome	Smc00783	Smed_0326	NGR_c03420	OV14_1648	noHit	noHit	Atu0203	noHit	noHit	noHit	noHit
Chromosome	fbpA	Smed_0327	NGR_c03440	OV14_1649	noHit	noHit	Atu0202	noHit	noHit	DK53_2522	noHit
Chromosome	rirA	Smed_0328	NGR_c03450	OV14_1650	rirA	rirA	aau3	rirA	mlr1147	DK53_2652	noHit
Chromosome	dppA1	Smed_0329	dppA	noHit	dppAch1	dppA	dppA	noHit	mlr5416	noHit	noHit
Chromosome	dppB1	Smed_0330	dppB	dppB	dppBch1	dppB	dppB	noHit	mlr5417	DK53_1536	noHit
Chromosome	dppC1	Smed_0331	dppC	dppC	dppCch1	dppC	dppC	noHit	mlr5418	DK53_1535	bll2866
Chromosome	dppD1	Smed_0332	dppD	dppD	dppDch1	dppD	dppD	noHit	mlr5419	DK53_1534	noHit
Chromosome	dppF1	Smed_0333	dppF	dppF	dppFch1	dppF	dppF	noHit	mlr5420	DK53_1533	noHit
Chromosome	Smc00791	Smed_0334	NGR_c03510	OV14_1660	RHE_CH02879	RL3339	Atu2130	noHit	mlr8316	DK53_2249	bll1127
Chromosome	Smc00792	Smed_0335	NGR_c03520	noHit	noHit	noHit	noHit	noHit	noHit	noHit	noHit
Chromosome	Smc00793	Smed_0336	NGR_c03530	OV14_1662	RHE_CH01230	RL1364	Atu0902	noHit	noHit	noHit	bll1467
Chromosome	Smc00794	Smed_0337	NGR_c03540	OV14_1663	noHit	noHit	noHit	noHit	noHit	noHit	noHit
Chromosome	Smc00795	Smed_0339	NGR_c03560	noHit	noHit	noHit	noHit	noHit	mlr3708	noHit	noHit
Chromosome	Smc00796	Smed_0341	NGR_c03580	noHit	noHit	pRL90066	noHit	noHit	msr3702	DK53_1609	noHit
Chromosome	Smc00797	Smed_0342	NGR_c03590	OV14_1673	RHE_CH00742	RL0784	noHit	noHit	noHit	DK53_2586	bll4301
Chromosome	Smc00798	Smed_0347	NGR_c03600	noHit	noHit	noHit	noHit	RL73_05785	noHit	noHit	noHit
Chromosome	Smc00799	Smed_0348	NGR_c03610	OV14_a0561	noHit	RL4097	Atu4137	noHit	noHit	DK53_3091	noHit
Chromosome	Smc00800	Smed_0349	NGR_c03620	noHit	noHit	noHit	noHit	noHit	noHit	noHit	noHit
Chromosome	Smc00801	Smed_0350	noHit	noHit	noHit	noHit	noHit	noHit	noHit	noHit	noHit
Chromosome	Smc00802	Smed_0351	NGR_c03640	noHit	noHit	noHit	noHit	noHit	mll3729	noHit	bll4691
Chromosome	Smc00803	Smed_0353	NGR_c03670	OV14_0334	RHE_CH02672	RL3127	Atu0853	noHit	noHit	noHit	blr0848
Chromosome	Smc00804	Smed_0354	NGR_c03680	OV14_3249	RHE_CH02671	RL3126	noHit	noHit	mll1909	noHit	blr6641
Chromosome	Smc00805	Smed_0355	NGR_c03690	OV14_3248	RHE_CH02670	RL3125	noHit	noHit	noHit	noHit	blr6642
Chromosome	Smc00806	Smed_0356	noHit	noHit	noHit	noHit	noHit	noHit	noHit	noHit	noHit
Chromosome	Smc00807	Smed_5608	noHit	noHit	RHE_PE00231	noHit	noHit	noHit	noHit	noHit	noHit
Chromosome	chrA	Smed_3651	NGR_c04110	OV14_a1275	chrA	chrA	noHit	noHit	mlr5407	noHit	blr5052
Chromosome	Smc00809	noHit	noHit	noHit	noHit	noHit	noHit	noHit	noHit	noHit	noHit
Chromosome	ppx	Smed_0372	NGR_c03720	OV14_1684	ppx1	RL0842	Atu0619	noHit	mlr8346	DK53_2536	blr3969
Chromosome	ftsJ	Smed_0373	ftsJ	ftsJ	ftsJ	RL0843	ftsJ	RL73_05380	mlr8347	DK53_2535	ftsJ
Chromosome	Smc00812	Smed_0374	NGR_c03740	OV14_1686	RHE_CH00791	RL0844	Atu4267	noHit	noHit	noHit	noHit
Chromosome	Smc00813	Smed_0377	NGR_c03750	OV14_1687	RHE_CH00792	RL0845	Atu0621	noHit	mll8348	DK53_2534	bll3971
Chromosome	Smc00814	Smed_0378	NGR_c03760	OV14_1688	RHE_CH00793	RL0846	Atu0622	noHit	mlr1349	noHit	bll4367
Chromosome	Smc00815	Smed_0379	NGR_c03770	OV14_1689	guaB	guaB	guaB	RL73_05275	mlr8350	guaB	guaB
Chromosome	Smc00816	Smed_0380	NGR_c03780	OV14_1690	RHE_CH00798	RL0849	Atu8134	noHit	mlr8352	noHit	blr3984
Chromosome	dlhH	Smed_0381	NGR_c03800	OV14_1692	RHE_PE00366	pRL110484	dlhH	noHit	mll1495	noHit	bll6841
Chromosome	oxyR	Smed_0382	NGR_c03810	OV14_b0544	oxyR	oxyR	oxyR	noHit	mll6938	DK53_2807	bll0777
Chromosome	katA	Smed_0383	noHit	noHit	noHit	noHit	noHit	noHit	noHit	katA	noHit
Chromosome	Smc00820	Smed_0384	NGR_c03820	OV14_1693	RHE_CH00800	RL0851	Atu0654	noHit	mll6897	DK53_2463	noHit
Chromosome	Smc00821	Smed_0385	NGR_c03830	OV14_1694	RHE_CH00801	RL0852	Atu8135	noHit	noHit	noHit	noHit
Chromosome	Smc00822	noHit	noHit	noHit	noHit	noHit	noHit	noHit	mll1857	noHit	noHit
Chromosome	Smc00823	noHit	noHit	noHit	noHit	noHit	noHit	noHit	mll1856	noHit	noHit
Chromosome	Smc00824	Smed_0386	NGR_c03840	OV14_1696	RHE_CH00802	RL0853	noHit	noHit	mll6900	noHit	noHit
Chromosome	gsh1	Smed_0387	NGR_c03850	OV14_1697	gsh	RL0855	gsh1	RL73_01680	mll6902	DK53_2465	gshA
Chromosome	Smc00826	Smed_0388	NGR_c03860	OV14_1699	RHE_CH00804	RL0856	Atu0657	RL73_01685	mll6903	DK53_2466	blr7523
Chromosome	pit2	Smed_0389	NGR_c03870	OV14_1700	RHE_CH00805	pit1	pit	noHit	noHit	noHit	noHit
Chromosome	Smc00828	Smed_0390	NGR_c03880	OV14_1702	RHE_CH00806	RL0858	Atu0659	noHit	mll0140	DK53_1031	noHit
Chromosome	Smc00829	Smed_0391	NGR_c03890	OV14_1703	noHit	noHit	Atu0662	noHit	mll6911	pdhR	noHit
Chromosome	Smc00830	Smed_0392	NGR_c03900	OV14_1704	RHE_PF00298	pRL120684	Atu0663	RL73_01690	mlr6914	noHit	bll6945
Chromosome	Smc00831	Smed_0393	NGR_c03910	OV14_1705	RHE_CH00807	RL0863	Atu0664	noHit	mlr1930	DK53_2964	blr6553
Chromosome	glcD	Smed_0394	glcD2	glcD2	glcD	glcD	glcD	noHit	mlr6916	DK53_2963	glcD
Chromosome	glcE	Smed_0395	glcE2	glcE2	glcE	glcE	glcE	noHit	mlr6919	DK53_2962	glcE
Chromosome	glcF	Smed_0396	NGR_c03950	OV14_1709	glcF	glcF	glcF	noHit	mlr6920	DK53_2961	glcF
Chromosome	Smc00925	Smed_0397	NGR_c03960	OV14_1710	RHE_CH00813	RL0869	noHit	noHit	noHit	noHit	bll2621
Chromosome	Smc00924	Smed_0398	NGR_c03970	OV14_1711	RHE_CH00814	RL0870	Atu0669	noHit	mll6923	DK53_2959	noHit
Chromosome	tag	Smed_0399	NGR_c03980	OV14_1712	tag	tag	tag	noHit	mlr6925	DK53_2958	tag
Chromosome	Smc00922	Smed_0400	noHit	noHit	RHE_PF00282	noHit	noHit	noHit	mlr0604	noHit	noHit
Chromosome	Smc00921	Smed_0401	NGR_c03990	OV14_1713	noHit	RL0875	noHit	noHit	mlr5326	noHit	noHit
Chromosome	Smc00931	Smed_0402	NGR_c04000	OV14_1722	RHE_CH00826	RL0882	Atu0681	noHit	noHit	noHit	noHit
Chromosome	hisS	Smed_0403	NGR_c04010	OV14_1715	hisS	RL0877	hisS-1	RL73_05030	mlr6928	hisS	hisS
Chromosome	hisZ	Smed_0404	NGR_c04020	OV14_1716	hisZ	hisZ	hisS-2	hisZ	mlr6929	DK53_2955	hisZ
Chromosome	hisG	Smed_0405	hisG	hisG	hisG	hisG	hisG	hisG	mlr6931	hisG	hisG
Chromosome	gst11	Smed_0406	NGR_c04040	noHit	gstch3	RL0881	noHit	noHit	mlr4954	noHit	blr4031
Chromosome	Smc00915	noHit	noHit	OV14_1719	noHit	noHit	noHit	noHit	noHit	noHit	noHit
Chromosome	Smc00914	Smed_0407	NGR_c04050	OV14_1720	RHE_CH01347	RL1498	Atu1013	noHit	mll5522	thcD	blr2831
Chromosome	groEL1	Smed_0408	groEL1	groEL1	groELch1	groLch1	groEL	noHit	noHit	groL	noHit
Chromosome	groES1	Smed_0409	NGR_c04090	OV14_1724	groESch1	groSch1	groES	noHit	msl5812	DK53_2948	groES
Chromosome	Smc00911	Smed_3650	NGR_c04100	OV14_a1274	RHE_CH02717	chrB	noHit	noHit	mlr5406	noHit	blr5051
Chromosome	Smc00910	Smed_0410	NGR_c04120	OV14_1725	RHE_CH00830	RL0885	Atu0684	RL73_01440	mlr8242	DK53_2947	blr7478
Chromosome	ribF	Smed_0411	noHit	ribF	ribF	ribF	ribF	RL73_01435	mlr8243	ribF	ribF
Chromosome	ileS	Smed_0412	ileS	ileS	ileS	ileS	ileS	ileS	mlr8250	ileS	ileS
Chromosome	Smc00907	Smed_0413	NGR_c04150	OV14_1729	RHE_CH00833	RL0890	Atu0687	noHit	mlr8251	DK53_2944	noHit
Chromosome	Smc00906	Smed_0414	NGR_c04160	OV14_1730	noHit	noHit	noHit	noHit	mll0104	noHit	bll6511
Chromosome	tadA	Smed_0415	NGR_c04170	OV14_1731	codAch1	RL0891	codA	RL73_01295	mll8252	codA	blr7496
Chromosome	Smc00904	Smed_0416	NGR_c04180	OV14_1732	rluB	RL0892	rluB	noHit	mlr8253	DK53_2941	noHit
Chromosome	Smc00902	Smed_0417	NGR_c04190	OV14_1733	RHE_CH00836	RL0893	Atu0690	RL73_01305	mlr8254	DK53_2940	bll7494
Chromosome	Smc00930	Smed_0418	NGR_c04200	OV14_1734	RHE_CH00837	RL0894	Atu0691	noHit	mlr8257	DK53_2936	noHit
Chromosome	Smc00900	Smed_5432	NGR_b10110	OV14_a1655	noHit	pRL100005	noHit	noHit	noHit	noHit	noHit
Chromosome	Smc00899	Smed_5433	NGR_b10120	noHit	noHit	pRL100006	noHit	noHit	noHit	noHit	noHit
Chromosome	kefB1	Smed_0420	kefB	kefB	kefB	RL0898	kefB	noHit	noHit	DK53_2935	noHit
Chromosome	pmbA	Smed_0421	NGR_c04220	OV14_1736	pmbA	RL0899	Atu0693	RL73_01310	mlr8264	DK53_2934	bll7519
Chromosome	Smc00896	Smed_0422	NGR_c04230	OV14_1737	RHE_CH00842	RL0900	Atu0694	RL73_01315	mlr8265	DK53_2933	bll7518
Chromosome	Smc00895	Smed_0423	NGR_c04240	OV14_1738	RHE_CH00843	noHit	Atu8086	RL73_01325	noHit	DK53_2932	bsl7517
Chromosome	kdtA	Smed_0424	kdtA	kdtA	kdtA	RL0902	kdtA	RL73_01330	mlr8269	DK53_2930	kdtA
Chromosome	Smc00893	Smed_0425	NGR_c04260	OV14_1740	RHE_CH00845	gph	Atu0696	RL73_01335	mlr5413	DK53_329	noHit
Chromosome	lpxK	Smed_0426	lpxK	lpxK	lpxK	lpxK	lpxK	RL73_01340	mlr8270	lpxK	lpxK
Chromosome	TRm11b	Smed_1104	NGR_b05860	noHit	RHE_CH00520	noHit	noHit	noHit	noHit	noHit	noHit
Chromosome	TRm11a	noHit	NGR_b05870	noHit	RHE_PD00094	noHit	noHit	noHit	mll6383	noHit	noHit
Chromosome	Smc00933	Smed_0427	NGR_c04280	OV14_1744	RHE_CH00847	noHit	Atu0698	RL73_01345	msl8272	DK53_2928	bsr7510
Chromosome	mutL	Smed_0428	mutL	mutL	mutL	mutL	mutL	RL73_01350	mll8278	mutL	mutL
Chromosome	Smc00888	Smed_0429	NGR_c04300	OV14_1746	RHE_CH00849	RL0911	Atu0700	noHit	noHit	noHit	noHit
Chromosome	Smc00887	Smed_0430	NGR_c04310	OV14_1748	RHE_CH00850	RL0912	Atu0701	noHit	mlr4740	noHit	blr6231
Chromosome	Smc00929	Smed_0431	NGR_b23490	OV14_1749	noHit	pRL120539	noHit	noHit	mll8279	noHit	blr6829
Chromosome	Smc00886	Smed_0432	NGR_b23480	OV14_1750	noHit	noHit	noHit	noHit	noHit	noHit	noHit
Chromosome	Smc00885	Smed_0433	NGR_c04320	OV14_1752	RHE_CH00851	noHit	Atu4165	noHit	noHit	noHit	noHit
Chromosome	ilvD1	Smed_0434	NGR_c04330	OV14_1754	noHit	noHit	noHit	noHit	noHit	noHit	noHit
Chromosome	Smc00883	Smed_0435	NGR_c04340	OV14_1755	RHE_CH00852	RL0914	Atu0702	noHit	mlr4744	DK53_2048	blr3207
Chromosome	dgoA	Smed_0436	dgoA	dgoA	kdgA	dgoA	kdgA	noHit	mlr4743	DK53_2299	dgoA
Chromosome	dgoK1	Smed_0437	dgoK	dgoK	dgoK	dgoK	dgoK	noHit	noHit	DK53_2298	dgoK
Chromosome	fabG2	Smed_0438	NGR_c04370	OV14_1758	fabG1	RL0917	fabG	noHit	mlr4741	noHit	blr4846
Chromosome	Smc00879	Smed_0439	NGR_c04380	OV14_1759	RHE_CH00856	RL0918	kdgR	noHit	noHit	noHit	noHit
Chromosome	Smc00878	Smed_0440	NGR_c04390	OV14_1760	RHE_CH00857	noHit	Atu0707	noHit	noHit	noHit	noHit
Chromosome	Smc00877	Smed_0441	NGR_c04400	OV14_1761	noHit	RL0919	noHit	noHit	noHit	noHit	noHit
Chromosome	Smc00876	Smed_0442	NGR_c04410	OV14_1762	RHE_CH00859	RL0920	Atu0709	RL73_04975	mlr5402	DK53_72	mrp
Chromosome	corA2	Smed_0443	NGR_c04430	OV14_1763	corAch	RL0921	corA	noHit	noHit	noHit	noHit
Chromosome	kup1	Smed_0444	NGR_c04440	OV14_1764	kupch1	kup1	Atu0711	trkD	mll1417	kup	blr3802
Chromosome	Smc00928	Smed_0445	NGR_c04450	OV14_1765	RHE_CH00862	RL0923	Atu0712	noHit	mlr7408	DK53_412	noHit
Chromosome	atpI	Smed_0446	NGR_c04460	OV14_1766	atpI	atpI	atpI	noHit	noHit	noHit	noHit
Chromosome	atpB	Smed_0447	atpB	atpB	atpB	atpB	atpA	RL73_03755	mlr7411	atpB	atpA
Chromosome	atpE	Smed_0448	NGR_c04480	OV14_1768	atpE	atpE	atpC	RL73_03750	msr7412	DK53_415	atpC
Chromosome	atpF2	Smed_0449	atpF2	atpF2	atpF1	atpG2	atpB	noHit	mlr7413	DK53_416	atpB'
Chromosome	atpF	Smed_0450	atpF1	atpF1	atpF2	atpF	atpF	RL73_03740	mlr7415	atpF	atpB
Chromosome	rnhB	Smed_0451	rnhB	rnhB	rnhB	RL0930	rnhB	RL73_02000	mll7416	DK53_418	rnhB
Chromosome	Smc00866	Smed_0452	NGR_c04530	OV14_1772	RHE_CH00869	RL0931	Atu0721	noHit	mll7417	DK53_419	blr2519
Chromosome	Smc00865	Smed_0453	NGR_c04540	OV14_1773	RHE_CH00870	RL0932	Atu0722	noHit	noHit	DK53_420	bll2513
Chromosome	Smc00864	Smed_0454	NGR_c10060	noHit	noHit	noHit	noHit	noHit	noHit	noHit	noHit
Chromosome	moaB	Smed_0455	NGR_c04550	OV14_1774	moaB	moaB	moaB	noHit	mll7421	mog	moeB
Chromosome	ispE	Smed_0456	ispE	ispE	ispE	RL0935	ipk	noHit	mll7422	ispE	ipk
Chromosome	Smc00861	Smed_0457	NGR_c04570	OV14_1776	RHE_CH00874	RL0936	Atu0633	noHit	mlr7432	DK53_429	blr2525
Chromosome	ispB	Smed_0458	ispB	ispB	ispB	ispB	ispB	RL73_00525	mlr7426	DK53_428	ispB
Chromosome	Smc00859	Smed_0459	NGR_c04590	OV14_1778	RHE_CH00876	RL0938	Atu0635	noHit	noHit	DK53_427	bsr2531
Chromosome	Smc00858	Smed_0460	NGR_c04600	OV14_1779	RHE_CH00877	RL0939	Atu0636	RL73_00520	noHit	DK53_426	blr2533
Chromosome	sohB	Smed_0461	NGR_c04610	OV14_1780	sohB	RL0941	sohB	noHit	mll7424	DK53_425	sohB
Chromosome	Smc00856	Smed_0462	NGR_c04620	OV14_1781	RHE_CH00880	RL0942	Atu0638	noHit	msl7423	DK53_424	noHit
Chromosome	glyQ	Smed_0463	glyQ	glyQ	glyQ	glyQ	glyQ	RL73_00515	mlr7434	glyQ	glyQ
Chromosome	Smc00854	noHit	noHit	noHit	noHit	noHit	noHit	noHit	noHit	noHit	noHit
Chromosome	Smc00853	Smed_0464	NGR_c04650	OV14_1785	RHE_CH00883	RL0944	Atu0641	noHit	mll4130	DK53_1753	bll2494
Chromosome	Smc00852	Smed_0465	NGR_c04660	OV14_1787	RHE_CH00885	RL0946	Atu0643	noHit	noHit	noHit	noHit
Chromosome	glyS	Smed_0466	glyS	glyS	glyS	glyS	glyS	RL73_04125	mlr7435	glyS	glyS
Chromosome	Smc00850	Smed_0467	NGR_c04720	OV14_1789	RHE_CH00889	RL0950	Atu0645	noHit	mll0105	noHit	noHit
Chromosome	Smc00849	Smed_0470	NGR_c04730	OV14_1790	RHE_CH00887	RL0948	Atu8084	noHit	noHit	noHit	noHit
Chromosome	purD	Smed_0471	purD	purD	purD	purD	purD	RL73_04135	mlr7447	purD	purD
Chromosome	Smc00992	Smed_0472	NGR_c04750	OV14_1792	noHit	noHit	noHit	noHit	noHit	noHit	noHit
Chromosome	Smc00991	Smed_0473	NGR_c04760	OV14_1793	noHit	noHit	noHit	noHit	noHit	noHit	noHit
Chromosome	fsr	Smed_0474	NGR_c04770	OV14_1794	RHE_PB00161	pRL90305	fsr	noHit	mlr2687	fsr	fsr
Chromosome	Smc00994	Smed_0475	NGR_c04780	OV14_1796	noHit	noHit	Atu3153	noHit	mll2686	DK53_666	blr4002
Chromosome	Smc00989	Smed_0476	noHit	noHit	RHE_CH00894	RL0955	Atu0650	noHit	mlr8248	noHit	bll5876
Chromosome	ubiA	Smed_0477	NGR_c04790	OV14_1798	ubiA	RL0956	ubiA	ubiA	mll7442	ubiA	ubiA
Chromosome	Smc00987	Smed_0478	NGR_c04800	OV14_1800	RHE_CH00896	RL0957	Atu0652	RL73_04145	mlr7441	DK53_437	blr7520
Chromosome	Smc00986	Smed_0479	NGR_c04810	OV14_1801	RHE_PF00168	pRL120067	Atu2524	RL73_04150	noHit	noHit	noHit
Chromosome	pdxR	Smed_0480	NGR_c04820	OV14_1802	RHE_CH00898	RL0959	Atu0723	RL73_00480	mlr7440	DK53_434	bll2569
Chromosome	Smc00984	Smed_0481	NGR_c04830	OV14_1803	RHE_CH00899	RL0960	Atu0724	RL73_00485	mlr7439	DK53_433	bll2570
Chromosome	Smc00983	Smed_0482	NGR_c04840	OV14_1804	RHE_CH00900	RL0961	Atu0725	noHit	noHit	noHit	noHit
Chromosome	Smc00982	Smed_0483	NGR_c04860	OV14_1805	RHE_CH00901	RL0962	Atu0726	noHit	mll5101	DK53_1426	noHit
Chromosome	Smc00981	Smed_0484	NGR_c04870	OV14_1806	RHE_PF00389	pRL120537	Atu0727	noHit	mll5100	DK53_1427	noHit
Chromosome	Smc00980	Smed_0485	NGR_c04880	OV14_1807	noHit	noHit	noHit	noHit	mll7449	noHit	noHit
Chromosome	Smc00979	Smed_0486	noHit	OV14_1808	noHit	noHit	noHit	noHit	noHit	noHit	noHit
Chromosome	Smc00978	noHit	NGR_c04890	OV14_1809	RHE_CH00904	RL0964	Atu0731	noHit	mll7807	noHit	blr3946
Chromosome	Smc00977	Smed_0487	NGR_c04900	OV14_1810	RHE_CH00905	RL0965	mmgC	noHit	mlr7452	DK53_439	mmgC
Chromosome	Smc00976	Smed_0488	NGR_c04910	OV14_1811	RHE_CH00906	RL0966	Atu0733	noHit	mlr7453	DK53_438	bll7955
Chromosome	mcpU	Smed_0489	NGR_c04920	OV14_1812	noHit	noHit	mcpA	noHit	noHit	noHit	noHit
Chromosome	Smc00974	Smed_0490	NGR_c04930	OV14_1814	RHE_CH00910	rumA	Atu0735	noHit	mlr7480	DK53_463	bll2648
Chromosome	Smc00973	Smed_0491	NGR_c04940	OV14_1815	tlyA	RL0970	Atu0736	noHit	mlr7477	DK53_462	bll2649
Chromosome	dxs	Smed_0492	NGR_c04950	OV14_1817	dxs	dxs	dxs	noHit	mlr7474	dxs	dxs
Chromosome	Smc00971	Smed_0493	NGR_c04960	OV14_1818	RHE_CH00914	RL0974	Atu0746	noHit	mlr7473	DK53_460	bll0813
Chromosome	xseB	Smed_0495	xseB	xseB	RHE_CH00916	xseB	xseB	RL73_00630	msr7470	xseB	bsl2652
Chromosome	Smc00969	Smed_0496	NGR_c04990	OV14_1820	RHE_CH00917	RL0977	Atu0748	noHit	mlr7469	DK53_455	bll2653
Chromosome	Smc00968	Smed_0497	NGR_c05000	OV14_1821	RHE_PF00011	pRL120366	Atu5213	noHit	noHit	noHit	noHit
Chromosome	Smc00967	Smed_0498	NGR_c05010	OV14_1822	RHE_CH00918	RL0978	noHit	noHit	noHit	noHit	noHit
Chromosome	Smc00966	Smed_0499	NGR_c05020	OV14_1823	phbAf	pRL120369	noHit	noHit	noHit	noHit	noHit
Chromosome	Smc00965	Smed_0500	NGR_c05030	OV14_1824	RHE_PF00013	pRL120368	noHit	noHit	noHit	noHit	noHit
Chromosome	bioB	Smed_0501	bioY	bioY	bioY	bioY	bioY	noHit	noHit	DK53_1665	blr4297
Chromosome	bioN	Smed_0502	bioN	bioN	bioN	RL1003	Atu0750	noHit	noHit	noHit	noHit
Chromosome	bioM	Smed_0503	bioM	bioM	bioM	RL1004	Atu0751	noHit	noHit	DK53_1341	noHit
Chromosome	Smc00961	Smed_0504	NGR_c05070	OV14_1828	RHE_CH00931	RL1005	Atu0752	noHit	mlr1373	noHit	noHit
Chromosome	tldD	Smed_0505	NGR_c05080	OV14_1829	tldD	tldD	tldD	tldD	mll7487	DK53_487	tldD
Chromosome	Smc00068	Smed_0506	NGR_c05120	OV14_1830	dacF1	RL1016	Atu2321	noHit	noHit	noHit	noHit
Chromosome	Smc00001	Smed_0507	NGR_c05130	OV14_1831	RHE_CH00942	RL1015	noHit	noHit	mlr8448	noHit	bll1083
Chromosome	pdxH	Smed_0509	pdxH	pdxH	pdxH	pdxH	pdxH	RL73_01675	mll7454	pdxH	pdxH
Chromosome	Smc00002	Smed_0510	NGR_c05150	OV14_1833	RHE_CH00940	RL1013	Atu0759	noHit	mlr7455	DK53_444	noHit
Chromosome	Smc00003	Smed_0511	dnaJ3	dnaJ3	dnaJ2	cbpA	dnaJ	noHit	noHit	noHit	noHit
Chromosome	fabI1	Smed_0512	fabI3	fabI3	fabI2	fabI2	fabI	RL73_01670	mlr7458	DK53_446	fabI
Chromosome	gpmB	Smed_0513	gpmB	gpmB	gpmB	gpmB2	gpmB	noHit	mlr7459	DK53_447	gpmB
Chromosome	Smc00070	Smed_0514	NGR_c05190	OV14_1837	RHE_CH00936	RL1009	Atu0755	RL73_01665	msl7460	DK53_452	noHit
Chromosome	aroC	Smed_0515	aroC	aroC	aroC	aroC	aroC	RL73_01290	mlr7461	aroC	aroC
Chromosome	ribA	Smed_0516	ribA	ribA	RHE_PD00121	ribA	ribA	RL73_01285	mlr7463	ribB	ribA
Chromosome	ialB	Smed_0517	NGR_c05220	OV14_1842	noHit	RL1020	noHit	RL73_01275	mll7488	DK53_488	bll1169
Chromosome	ctaC	Smed_0518	ctaC	ctaC	ctaC	ctaC	coxB	noHit	mlr7490	coxB	coxB
Chromosome	ctaD	Smed_0519	ctaD	ctaD	ctaD	ctaD	coxA	noHit	mlr7491	ctaD	coxA
Chromosome	ctaB	Smed_0520	ctaB	ctaB	ctaB	ctaB	ctaB	RL73_01280	mlr7493	cyoE	coxE
Chromosome	Smc00130	Smed_0521	NGR_c05260	noHit	noHit	coxF	Atu8013	noHit	msr7494	noHit	noHit
Chromosome	ctaG	Smed_0522	ctaG	ctaG	ctaG	ctaG	coxG	noHit	mlr7495	ctaG	coxG
Chromosome	ctaE	Smed_0523	ctaE	ctaE	ctaE	ctaE	coxC	noHit	mlr7496	ctaE	coxC
Chromosome	Smc00014	Smed_0525	NGR_c05300	OV14_1850	RHE_CH00959	RL1028	Atu0772	noHit	mlr7498	noHit	blr1176
Chromosome	surf1	Smed_0526	NGR_c05310	OV14_1851	RHE_CH00960	RL1029	surf1	noHit	mlr7500	DK53_496	noHit
Chromosome	ispH	Smed_0527	lytB	lytB	lytB	ispH	lytB	noHit	mlr7502	ispH	blr1314
Chromosome	thrB	Smed_0528	thrB	thrB	thrB	thrB	thrB	RL73_00275	mlr7503	thrB	thrB
Chromosome	rnhA1	Smed_0529	rnhA	rnhA	rnhA	rnhA1	Atu0776	RL73_00270	mlr7504	DK53_499	blr1316
Chromosome	Smc00072	Smed_0530	NGR_c05370	OV14_1856	RHE_CH00968	RL1037	Atu0779	noHit	mll7508	DK53_500	bll1317
Chromosome	Smc00073	Smed_0531	NGR_c05380	OV14_1857	RHE_CH00967	RL1036	Atu0780	noHit	mll7509	DK53_501	noHit
Chromosome	Smc00019	Smed_0532	NGR_c05390	OV14_1858	RHE_CH00966	RL1035	Atu0781	RL73_03715	mlr7511	DK53_502	blr1492
Chromosome	Smc00074	Smed_0533	NGR_c05400	OV14_1859	RHE_CH00976	RL1059	Atu0784	RL73_00625	noHit	DK53_503	bll1502
Chromosome	rimJ	Smed_0534	rimJ	rimJ	rimJ	RL1060	rimJ	noHit	mll7514	DK53_504	rimJ
Chromosome	Smc00451	Smed_0535	NGR_c05420	OV14_1861	RHE_CH00978	RL1061	Atu0786	RL73_00670	mll7516	DK53_505	mpp
Chromosome	thrC1	Smed_0536	thrC	thrC	thrC	thrC	thrC	RL73_00665	mll7517	thrC	thrC
Chromosome	Smc00020	Smed_0537	NGR_c05440	OV14_1864	RHE_CH00980	RL1063	Atu0788	noHit	noHit	DK53_507	blr1184
Chromosome	Smc00078	Smed_0538	NGR_c05450	OV14_1865	braC1	braC3	braC	RL73_00650	noHit	DK53_30	noHit
Chromosome	Smc00079	Smed_0539	NGR_c05460	OV14_1866	RHE_CH00986	RL1064	Atu0790	noHit	mll7519	DK53_510	noHit
Chromosome	Smc00080	Smed_0540	NGR_c05490	OV14_1870	RHE_CH00992	RL1072	Atu1335	noHit	mlr4605	DK53_1841	blr5345
Chromosome	ccrM	Smed_0541	ccrM	ccrM	ccrM	RL1075	ccrM	RL73_00645	mlr7520	DK53_512	gst
Chromosome	Smc00081	Smed_0542	NGR_c05550	OV14_1874	RHE_CH00996	RL1077	Atu0797	noHit	mll7522	DK53_513	noHit
Chromosome	mutY	Smed_0543	NGR_c05560	OV14_1875	mutY	mutY	mutY	RL73_06660	mll7523	mutY	mutY
Chromosome	Smc00022	Smed_0544	NGR_c05570	OV14_1877	RHE_CH00998	RL1079	Atu8137	RL73_06650	mlr7524	DK53_516	bll2498
Chromosome	Smc00023	Smed_0545	NGR_c05580	OV14_1878	RHE_CH00999	RL1083	Atu0800	noHit	mlr7525	DK53_517	bll2497
Chromosome	Smc	Smed_0547	NGR_c05610	OV14_1879	smc	smc	smc	noHit	mlr7527	smc	smc
Chromosome	ppdK	Smed_0548	ppdK	ppdK	ppdK	ppdK	ppdK	noHit	mlr7532	ppdK	ppdK
Chromosome	Smc00083	Smed_0549	NGR_c05630	OV14_1884	noHit	noHit	noHit	RL73_02895	noHit	DK53_2061	noHit
Chromosome	Smc00084	Smed_0550	NGR_c05640	OV14_1885	RHE_CH01006	RL1089	noHit	noHit	noHit	noHit	noHit
Chromosome	Smc00026	Smed_0551	NGR_c05650	OV14_1886	RHE_CH01007	RL1090	Atu0806	noHit	noHit	DK53_525	noHit
Chromosome	Smc00087	Smed_0552	NGR_c05660	OV14_1889	RHE_CH01013	RL1093	Atu0807	noHit	mll7547	DK53_524	blr2617
Chromosome	Smc00027	noHit	noHit	noHit	noHit	noHit	noHit	noHit	noHit	noHit	noHit
Chromosome	Smc00028	Smed_0553	noHit	noHit	noHit	noHit	noHit	noHit	noHit	noHit	noHit
Chromosome	Smc00088	Smed_0554	NGR_c05720	OV14_1893	RHE_CH01025	RL1109	Atu0813	noHit	noHit	noHit	noHit
Chromosome	Smc00029	Smed_0555	noHit	noHit	noHit	noHit	noHit	noHit	noHit	noHit	noHit
Chromosome	Smc00089	noHit	noHit	noHit	noHit	RL0620	noHit	noHit	noHit	noHit	noHit
Chromosome	cysN	Smed_0557	cysN	cysN	cysN	cysN	cysN	noHit	noHit	noHit	noHit
Chromosome	cysD	Smed_0558	cysD	cysD	cysD	cysD	Atu0817	noHit	noHit	noHit	noHit
Chromosome	cysH	Smed_0559	cysH	cysH	cysH	RL1262	cysH	noHit	mll3228	cysH	cysH
Chromosome	Smc00030	Smed_0560	NGR_c06970	OV14_1906	RHE_CH01134	RL1266	noHit	noHit	noHit	noHit	noHit
Chromosome	Smc00031	Smed_0561	NGR_c06980	OV14_1907	RHE_CH01135	RL1267	noHit	noHit	noHit	noHit	noHit
Chromosome	betA	Smed_0562	betA	betA	betA	betA	betA	noHit	mll7609	DK53_568	noHit
Chromosome	betB	Smed_0563	betB	betB	betB	betB	betB	noHit	mll7608	betB	noHit
Chromosome	betC	Smed_0564	betC	noHit	betC	betC	betC	RL73_01870	mll7612	noHit	noHit
Chromosome	betI	Smed_0565	NGR_c07020	OV14_1914	betI	RL1272	betI	noHit	mll7613	betI	noHit
Chromosome	Smc00032	Smed_0566	NGR_c07030	OV14_1915	RHE_CH01139	RL1273	noHit	noHit	mll8244	DK53_2181	blr2987
Chromosome	Smc00033	Smed_0567	NGR_c07040	OV14_1917	noHit	RL1275	Atu0826	noHit	noHit	noHit	noHit
Chromosome	Smc00034	Smed_0568	NGR_c07050	OV14_1921	RHE_CH01141	RL1276	qor	RL73_06760	mll3767	DK53_1682	qor
Chromosome	Smc00096	Smed_0569	NGR_c07060	OV14_1922	noHit	noHit	Atu8139	noHit	noHit	noHit	noHit
Chromosome	Smc00035	Smed_0570	NGR_c07070	OV14_1923	RHE_CH01144	ansA	Atu0834	noHit	mlr7616	DK53_570	noHit
Chromosome	gst1	Smed_0571	NGR_c07090	OV14_1927	gstch6	gstB	gst	noHit	mlr0981	gst	gst
Chromosome	lsrA	Smed_0572	NGR_c07120	OV14_1933	RHE_CH01154	RL1287	noHit	noHit	mll7397	noHit	blr7904
Chromosome	gst2	Smed_0573	NGR_c07130	OV14_1934	noHit	gst2b	gst	noHit	noHit	noHit	noHit
Chromosome	Smc00038	Smed_0574	noHit	OV14_1937	RHE_CH01159	RL1290	Atu4692	noHit	noHit	noHit	bll6545
Chromosome	Smc00039	Smed_0575	NGR_c07140	OV14_1939	noHit	noHit	noHit	noHit	noHit	DK53_580	noHit
Chromosome	Smc00098	Smed_0576	NGR_c07150	OV14_1940	RHE_CH01173	RL1301A	ohrR	noHit	mll4280	noHit	blr0736
Chromosome	Smc00040	Smed_0577	NGR_c07160	OV14_1941	RHE_CH01174	RL1302	ohr	RL73_06720	mll4282	DK53_2353	bll0735
Chromosome	phnA	noHit	NGR_c07170	OV14_1942	phnA	RL2487	phnA	noHit	noHit	DK53_1428	noHit
Chromosome	Smc00100	Smed_0578	NGR_c07180	OV14_1944	RHE_CH01181	RL1311	Atu0860	noHit	mlr7622	DK53_579	blr3062
Chromosome	Smc00041	Smed_0579	NGR_c07190	noHit	RHE_CH01182	RL1312	Atu0862	noHit	mlr6145	DK53_578	bll3061
Chromosome	dkgB	Smed_0580	NGR_c07200	OV14_1953	RHE_CH03966	pRL120107	Atu0867	noHit	mll1906	DK53_2960	bll5249
Chromosome	tam	Smed_0581	NGR_c07210	OV14_1956	tam	tam	tam	noHit	mll1606	tam	tam
Chromosome	dhe	Smed_0582	NGR_c07220	OV14_1957	noHit	noHit	noHit	noHit	mll7634	dehII	dhlB
Chromosome	Smc00104	Smed_0583	NGR_c07230	OV14_1958	noHit	noHit	noHit	noHit	noHit	noHit	noHit
Chromosome	Smc00105	Smed_0584	NGR_c07250	OV14_1959	RHE_CH01189	RL1325	adh	noHit	mlr1136	noHit	noHit
Chromosome	ilvE2	Smed_0585	NGR_c07270	OV14_1961	ilvE1	ilvE	ilvE	noHit	mlr7635	DK53_2550	ilvE
Chromosome	Smc00106	Smed_0586	NGR_c07290	OV14_a0051	noHit	noHit	noHit	noHit	mll1814	noHit	bll1110
Chromosome	sodB	Smed_0587	sodB	sodB	sodB	sodA	sodBI	RL73_01630	mlr7636	sodB	sodF
Chromosome	Smc00107	Smed_0588	NGR_c07310	OV14_1967	RHE_CH01205	RL1344	Atu0878	noHit	mll4985	noHit	noHit
Chromosome	Smc00044	Smed_0589	NGR_c07320	OV14_1968	RHE_CH01206	RL1345	Atu0879	noHit	mlr4987	noHit	noHit
Chromosome	cycF	Smed_0590	cycF	cycF	cycF	cycP	Atu0881	noHit	mlr7638	noHit	noHit
Chromosome	cycG	Smed_0591	cycG	cycG	cycG	cycG	Atu0882	noHit	mlr7639	noHit	bll5908
Chromosome	Smc00108	Smed_0592	NGR_c07350	OV14_1973	RHE_CH01217	RL1349	Atu0887	noHit	noHit	noHit	noHit
Chromosome	Smc00109	Smed_0593	NGR_c07360	OV14_1974	RHE_CH03720	RL4263	Atu0888	noHit	mlr2476	DK53_1936	noHit
Chromosome	bla	Smed_0594	NGR_c07370	OV14_1976	bla	RL1352	noHit	noHit	noHit	noHit	bla
Chromosome	gcd	Smed_0595	NGR_c07380	OV14_1978	gcd	gcd	gcd	noHit	mll1500	noHit	noHit
Chromosome	Smc00453	Smed_0596	NGR_c07390	OV14_1983	RHE_CH01223	RL1355	Atu0945	noHit	noHit	noHit	bll4142
Chromosome	Smc00112	noHit	noHit	noHit	noHit	noHit	noHit	noHit	noHit	noHit	noHit
Chromosome	Smc00454	noHit	noHit	noHit	noHit	noHit	noHit	noHit	noHit	noHit	noHit
Chromosome	ptrB	Smed_0599	ptrB	ptrB	ptrB	ptrB	ptrB	noHit	mll7643	DK53_585	ptrB
Chromosome	Smc00115	Smed_0602	NGR_c07430	OV14_1997	RHE_CH01232	RL1365	Atu0903	noHit	mlr0078	DK53_844	bll7273
Chromosome	Smc00048	Smed_0603	NGR_c07450	OV14_1998	RHE_CH01233	uspF	Atu0904	noHit	noHit	noHit	blr5858
Chromosome	Smc00049	Smed_0604	NGR_c07460	OV14_1999	noHit	RL1870	dskA	noHit	noHit	noHit	noHit
Chromosome	Smc00455	Smed_0605	NGR_c07470	OV14_2001	RHE_CH01234	RL1367	Atu0906	noHit	mlr3923	DK53_82	bll7252
Chromosome	Smc00116	Smed_0606	NGR_c07480	OV14_2002	noHit	noHit	noHit	noHit	mll0433	noHit	noHit
Chromosome	msrB1	noHit	msrB3	msrB3	msrB	msrB1	Atu0908	noHit	noHit	noHit	blr7044
Chromosome	phaA2	Smed_0607	NGR_c07500	OV14_2006	noHit	RL1372	mnhA	noHit	noHit	noHit	noHit
Chromosome	phaB2	Smed_0608	NGR_c07510	OV14_2007	noHit	mrpB	mnhB	noHit	noHit	noHit	noHit
Chromosome	phaC2	Smed_0609	NGR_c07520	OV14_2008	noHit	mrpC	mnhC	noHit	noHit	noHit	noHit
Chromosome	phaD2	Smed_0610	NGR_c07530	OV14_2009	noHit	mrpD	mnhD	noHit	noHit	noHit	noHit
Chromosome	phaE2	Smed_0611	NGR_c07540	OV14_2010	noHit	mrpE	mnhE	noHit	noHit	noHit	blr7315
Chromosome	phaF2	Smed_0612	NGR_c07550	OV14_2011	noHit	mrpF	mnhF	noHit	noHit	noHit	noHit
Chromosome	phaG2	Smed_0613	NGR_c07560	OV14_2012	noHit	mrpG	mnhG	noHit	noHit	noHit	noHit
Chromosome	mucR	Smed_0614	NGR_c07580	OV14_2013	rosR	rosR	ros	RL73_00360	mlr7645	ros	blr3068
Chromosome	Smc00118	Smed_0615	sufE	sufE	RHE_CH01250	RL1380	Atu0919	RL73_01405	mll7646	DK53_591	bll3069
Chromosome	Smc00456	Smed_0616	NGR_c07600	OV14_2017	noHit	noHit	Atu0920	noHit	mll7648	noHit	bll3070
Chromosome	Smc00059	Smed_0617	NGR_c07610	OV14_2019	RHE_CH01252	RL1382	Atu0921	noHit	mlr7649	noHit	noHit
Chromosome	Smc00060	Smed_0618	NGR_c07620	OV14_2020	RHE_CH01253	RL1383	Atu8087	noHit	mlr7650	noHit	noHit
Chromosome	Smc00061	Smed_0619	NGR_c07630	OV14_2021	RHE_CH01255	RL1387	Atu0922	noHit	mlr7652	DK53_595	blr3074
Chromosome	Smc00120	Smed_0620	NGR_c07640	OV14_2022	RHE_CH01256	RL1388	Atu0923	noHit	noHit	noHit	noHit
Chromosome	Smc00062	Smed_0621	NGR_c07650	OV14_2023	noHit	noHit	noHit	noHit	noHit	noHit	blr3561
Chromosome	Smc00063	Smed_0622	NGR_c07660	OV14_2025	RHE_CH02172	RL2491	noHit	noHit	mll3692	noHit	noHit
Chromosome	Smc00128	Smed_0624	NGR_c07680	OV14_2027	RHE_CH01259	RL1391	Atu0925	noHit	mll7655	DK53_597	noHit
Chromosome	Smc00457	Smed_0625	NGR_c07690	OV14_2028	RHE_CH01260	RL1392	Atu0926	noHit	mll7656	DK53_598	bll3101
Chromosome	pbp	Smed_0626	NGR_c07700	OV14_2030	pbp	pbpF	Atu0931	noHit	mll7657	DK53_599	bll3102
Chromosome	Smc00064	Smed_0627	NGR_c07710	OV14_2031	RHE_CH01262	RL1394	Atu0932	noHit	mll2411	DK53_1442	blr3103
Chromosome	Smc00123	Smed_0628	NGR_c07720	OV14_2033	noHit	noHit	noHit	noHit	noHit	noHit	noHit
Chromosome	Smc00065	Smed_0629	NGR_c07750	OV14_2035	RHE_CH01285	RL1432	Atu8142	noHit	msr7683	DK53_618	noHit
Chromosome	feuP	Smed_0630	NGR_c07760	OV14_2036	feuP	feuP	Atu0970	RL73_06325	mlr7684	DK53_619	blr3121
Chromosome	feuQ	Smed_0631	NGR_c07770	OV14_2037	feuQ	feuQ	Atu0971	RL73_06320	mlr7686	DK53_620	blr3122
Chromosome	lipA	Smed_0632	NGR_c07780	OV14_2039	lppA	lipA	lipA	RL73_06315	mlr7687	DK53_621	noHit
Chromosome	cycH	Smed_0633	cycH	cycH	cycH	cycH	cycH	noHit	mlr7688	ccmI	cycH
Chromosome	cycJ	Smed_0634	NGR_c07800	OV14_2041	cycJ	cycJ	cycJ	noHit	mlr7689	DK53_623	cycJ
Chromosome	cycK	Smed_0635	cycK	cycK	cycK	ccmF	cycK	noHit	mlr7690	ccmF	cycK
Chromosome	cycL	Smed_0636	cycL	cycL	cycL	ccmH	cycL	noHit	mlr7691	DK53_625	cycL
Chromosome	degP1	Smed_0637	NGR_c07830	OV14_2044	degPch2	degP1	dop	RL73_06310	mlr7692	DK53_626	dop
Chromosome	ragA	Smed_0638	NGR_c07840	OV14_2046	ragA	RL1441	ragA	noHit	mlr7695	DK53_627	blr3131
Chromosome	Smc02367	Smed_0639	NGR_c07850	OV14_2047	ragB	RL1442	ragB	noHit	mlr7697	DK53_628	blr3132
Chromosome	glnE	Smed_0640	NGR_c07860	OV14_2048	glnE	glnE	glnE	noHit	mlr7698	DK53_629	glnE
Chromosome	Smc02369	Smed_0641	NGR_c07870	OV14_2049	RHE_CH01297	RL1445	Atu0982	noHit	noHit	DK53_631	noHit
Chromosome	pepN	Smed_0642	NGR_c07880	OV14_2050	pepN	pepN	pepN	noHit	mll7701	pepN	noHit
Chromosome	Smc02371	Smed_0643	NGR_c07890	OV14_2052	RHE_CH01299	RL1448	Atu0985	noHit	mlr7703	DK53_633	noHit
Chromosome	Smc02372	Smed_0644	noHit	OV14_2053	noHit	noHit	noHit	noHit	noHit	DK53_634	noHit
Chromosome	Smc02373	Smed_0645	NGR_c07900	OV14_2054	noHit	noHit	noHit	noHit	noHit	noHit	noHit
Chromosome	Smc02374	Smed_0646	NGR_c07910	OV14_2055	RHE_CH01301	noHit	noHit	noHit	noHit	noHit	noHit
Chromosome	Smc02375	Smed_0647	NGR_c07920	OV14_2056	RHE_CH01302	RL1451	Atu0987	RL73_06565	mll7705	DK53_635	bll2523
Chromosome	Smc02376	Smed_0648	NGR_c07930	OV14_2057	RHE_CH01303	RL1452	Atu0988	noHit	noHit	DK53_411	blr3152
Chromosome	etf	Smed_0649	NGR_c07940	noHit	etf	RL1457	Atu0994	RL73_02795	mlr7709	DK53_636	blr2524
Chromosome	Smc02378	Smed_0650	NGR_c07950	OV14_2060	noHit	noHit	Atu4046	noHit	noHit	noHit	noHit
Chromosome	Smc02379	Smed_0651	NGR_c07960	OV14_2062	RHE_PF00411	qatW3	Atu4045	noHit	noHit	noHit	noHit
Chromosome	Smc02380	Smed_0652	noHit	OV14_a1277	RHE_PF00156	RL1462	Atu0996	noHit	mlr7750	noHit	blr5371
Chromosome	Smc02381	Smed_0653	noHit	OV14_a1276	RHE_PF00155	RL1463	Atu0997	noHit	mll7749	noHit	bll5370
Chromosome	Smc02382	Smed_0654	NGR_c07990	OV14_2066	RHE_CH01314	RL1465	Atu1001	noHit	mlr3686	noHit	noHit
Chromosome	Smc02383	Smed_0655	NGR_c08000	OV14_2067	RHE_CH01320	RL1468	noHit	noHit	noHit	noHit	noHit
Chromosome	Smc02384	Smed_0656	NGR_c08010	OV14_2068	RHE_CH01319	RL1470	Atu2222	noHit	mlr7556	noHit	noHit
Chromosome	Smc02385	Smed_0657	NGR_c08020	OV14_2069	RHE_CH01321	RL1472	noHit	noHit	noHit	noHit	noHit
Chromosome	amn	Smed_0658	NGR_c08030	OV14_2070	amn	amn	amn	noHit	mll7714	amn	amn
Chromosome	Smc02387	Smed_0659	NGR_c08040	OV14_2071	RHE_CH01408	RL1530	Atu1058	noHit	mll7841	noHit	noHit
Chromosome	Smc02388	Smed_0660	NGR_c08050	OV14_2072	noHit	noHit	noHit	noHit	noHit	noHit	noHit
Chromosome	Smc02389	Smed_0661	NGR_c08060	noHit	noHit	noHit	noHit	noHit	noHit	noHit	noHit
Chromosome	gst7	Smed_0662	NGR_c08070	OV14_b1437	RHE_PB00095	RL2005	Atu3585	noHit	noHit	DK53_641	bll5607
Chromosome	Smc02391	Smed_0663	NGR_c08080	OV14_2073	noHit	RL1479	Atu1009	noHit	mll7718	DK53_642	noHit
Chromosome	Smc02392	Smed_0664	NGR_c08090	OV14_2074	RHE_CH01329	RL1480	Atu8144	noHit	msr7720	DK53_644	bsl5083
Chromosome	hisC4	Smed_0665	NGR_c08100	OV14_2075	hisCch1	hisC3	hisC	noHit	mll7737	DK53_648	noHit
Chromosome	Smc02394	noHit	noHit	noHit	RHE_PF00116	noHit	noHit	noHit	mlr1577	noHit	noHit
Chromosome	Smc02461	noHit	noHit	noHit	noHit	noHit	noHit	noHit	mlr1576	noHit	noHit
Chromosome	Smc02396	Smed_0668	NGR_c08140	OV14_2080	ropAch1	ropA2	noHit	noHit	mll7738	omp2b	noHit
Chromosome	Smc02397	Smed_0669	noHit	noHit	noHit	noHit	int	noHit	mlr7741	DK53_649	bll0870
Chromosome	TRm11a	noHit	NGR_b05870	noHit	RHE_PD00094	noHit	noHit	noHit	mll6383	noHit	noHit
Chromosome	TRm11b	Smed_1104	NGR_b05860	noHit	RHE_CH00520	noHit	noHit	noHit	noHit	noHit	noHit
Chromosome	Smc02400	noHit	noHit	noHit	noHit	noHit	Atu1020	RL73_05395	mlr7740	noHit	noHit
Chromosome	Smc02401	Smed_0671	NGR_c19140	noHit	noHit	noHit	noHit	noHit	mlr1403	noHit	noHit
Chromosome	Smc02403	Smed_0672	NGR_c08190	OV14_2082	RHE_CH01380	RL1501	Atu1022	noHit	mll7744	DK53_655	blr5073
Chromosome	dapA1	Smed_0673	dapA	dapA	dapAch2	mosA	noHit	RL73_02875	mlr7746	dapA	dapA
Chromosome	smpB	Smed_0674	NGR_c08210	OV14_2084	smpB	RL1503	smpB	RL73_02870	mlr7747	smpB	smpB
Chromosome	Smc02406	noHit	noHit	noHit	noHit	noHit	noHit	noHit	noHit	noHit	noHit
Chromosome	Smc02422	noHit	noHit	noHit	noHit	noHit	noHit	noHit	noHit	noHit	noHit
Chromosome	Smc02407	Smed_0675	NGR_c08220	OV14_2085	RHE_CH01383	RL1504	Atu1028	RL73_03560	mll7752	DK53_659	blr5067
Chromosome	rpoZ	Smed_0676	noHit	noHit	rpoZ	RL1505	rnpO	RL73_03555	mlr7753	rpoZ	rnpO
Chromosome	relA	Smed_0677	NGR_c08240	OV14_2087	relA	relA	Atu1030	RL73_03550	mlr7755	rsh	bll5065
Chromosome	Smc02658	noHit	NGR_b23590	noHit	RHE_PF00220	RL3987	Atu3014	noHit	msl3900	noHit	noHit
Chromosome	Smc02657	noHit	NGR_b23580	OV14_b0085	RHE_CH03480	RL3988	Atu3013	noHit	noHit	noHit	noHit
Chromosome	Smc02656	Smed_0678	NGR_c08250	OV14_2088	RHE_CH01386	RL1507	Atu1031	noHit	noHit	noHit	noHit
Chromosome	Smc02655	Smed_0679	NGR_c08260	OV14_2090	RHE_CH01387	RL1508	Atu1032	noHit	mlr7760	DK53_667	noHit
Chromosome	acpS	Smed_0680	NGR_c08270	OV14_2091	acpS	acpS	acpS	RL73_03545	mlr7761	acpS	acpS
Chromosome	lepB	Smed_0681	NGR_c08280	OV14_2092	lepB	sipS	sipf	RL73_03540	mlr7763	lepB	sipF
Chromosome	rnc	Smed_0682	NGR_c08290	OV14_2093	rnc	rnc	rnc	RL73_03535	mlr7765	rnc	rnc
Chromosome	era	Smed_0683	NGR_c08300	OV14_2094	era	RL1512	Atu1036	noHit	mlr7766	era	era
Chromosome	arsH	Smed_5053	noHit	noHit	arsH	arsH	Atu5322	noHit	noHit	noHit	noHit
Chromosome	arsC	Smed_5055	NGR_b21790	OV14_2661	arsC	arsC2	arsC	noHit	mll2167	arsC	arsC
Chromosome	aqpS	noHit	NGR_b21800	noHit	RHE_CH02533	RL2886	noHit	noHit	mll2168	noHit	noHit
Chromosome	arsR	Smed_5057	noHit	OV14_2658	noHit	noHit	Atu1492	noHit	mll2170	noHit	bll3087
Chromosome	Smc02646	Smed_0684	NGR_c08310	OV14_2095	noHit	RL1291	noHit	noHit	noHit	noHit	bll4185
Chromosome	cfa2	Smed_0685	NGR_c08330	OV14_2097	cfa	cfa2	cfa	noHit	mll7842	DK53_475	dnaC
Chromosome	Smc02644	Smed_0686	NGR_c08350	OV14_2098	RHE_CH00891	RL0952	Atu0648	noHit	mll2881	DK53_2333	bll7280
Chromosome	Smc02642	Smed_0687	NGR_c08360	OV14_2099	RHE_CH00871	RL0933	noHit	noHit	noHit	noHit	noHit
Chromosome	rkpK	Smed_0688	ugdH	ugdH	rkpK	rkpK	ugdH	noHit	mlr5265	DK53_2665	ugdH
Chromosome	lpsL	Smed_0689	NGR_c08380	OV14_2101	lpsL	lspL	lspL	noHit	mlr7549	noHit	lspL
Chromosome	Smc02639	Smed_0690	NGR_c08390	OV14_2102	RHE_CH03490	RL4000	noHit	noHit	mll3947	noHit	blr7359
Chromosome	Smc02638	Smed_0691	NGR_c08400	OV14_2103	RHE_CH03489	RL3999	noHit	noHit	mlr3948	noHit	noHit
Chromosome	Smc02637	Smed_0692	NGR_c08410	OV14_2104	noHit	noHit	noHit	noHit	noHit	noHit	noHit
Chromosome	Smc02636	noHit	noHit	OV14_2105	noHit	noHit	noHit	noHit	noHit	noHit	blr8186
Chromosome	recO	Smed_0693	recO	recO	recO	recO	recO	RL73_03420	mlr7769	recO	bll5058
Chromosome	Smc02634	Smed_0694	NGR_c08440	noHit	noHit	noHit	Atu4415	noHit	mll4564	noHit	noHit
Chromosome	Smc02633	Smed_0695	NGR_c08450	OV14_2108	noHit	noHit	Atu1044	noHit	noHit	noHit	noHit
Chromosome	Smc02632	Smed_0696	NGR_c08460	OV14_2109	RHE_CH01397	RL1518	Atu1043	noHit	noHit	noHit	noHit
Chromosome	Smc02631	Smed_0697	NGR_c08470	OV14_2110	RHE_CH01396	RL1517	Atu1042	noHit	noHit	noHit	noHit
Chromosome	Smc02603	Smed_0698	NGR_c08480	OV14_2113	noHit	noHit	Atu1040	noHit	noHit	noHit	blr2543
Chromosome	nadA	Smed_0699	nadA	nadA	nadA	nadA	nadA	noHit	mll5835	noHit	nadA
Chromosome	nadB	Smed_0700	nadB	nadB	nadB	nadB	nadB	noHit	mll9103	noHit	nadB
Chromosome	nadC	Smed_0701	nadC	nadC	nadC	nadC	nadC	noHit	mll9102	noHit	nadC
Chromosome	sodC	Smed_0702	sodC	noHit	sodC	sodC	noHit	noHit	noHit	noHit	noHit
Chromosome	Smc02661	Smed_0884	noHit	noHit	RHE_CH01377	bltD	noHit	noHit	noHit	noHit	bll6293
Chromosome	Smc02571	noHit	noHit	noHit	noHit	noHit	noHit	noHit	noHit	noHit	noHit
Chromosome	Smc02660	noHit	noHit	noHit	noHit	noHit	noHit	noHit	noHit	noHit	noHit
Chromosome	Smc02565	Smed_0703	NGR_c08530	OV14_2118	RHE_PE00442	pRL110618	Atu4099	noHit	mll9106	noHit	bll2550
Chromosome	Smc02561	Smed_0704	NGR_c08540	OV14_2119	RHE_CH01402	RL1523	Atu1051	noHit	mll1302	DK53_672	bll2551
Chromosome	Smc02559	Smed_0705	NGR_c08550	OV14_2120	RHE_CH01403	RL1524	Atu1052	noHit	mll7788	DK53_674	bll2552
Chromosome	Smc02558	Smed_0706	NGR_c08560	OV14_2121	RHE_CH01404	RL1525	gcvT	RL73_05780	mll7789	DK53_675	gcvT
Chromosome	Smc02557	Smed_0707	NGR_c08570	OV14_2123	RHE_CH01405	RL1526	Atu1054	noHit	mll7791	DK53_677	noHit
Chromosome	Smc02556	Smed_0708	NGR_c08580	OV14_2124	noHit	RL1527	Atu1055	RL73_05770	mll7792	DK53_678	bsl2560
Chromosome	Smc02555	Smed_0709	NGR_c08590	OV14_2125	RHE_CH01406	RL1528	Atu1056	noHit	mll7793	DK53_679	bll2561
Chromosome	Smc02554	Smed_0710	NGR_c08600	OV14_2126	RHE_CH01407	RL1529	nudF	noHit	mll7794	DK53_680	noHit
Chromosome	Smc02553	Smed_0711	NGR_c08610	OV14_2127	RHE_CH01409	RL1531	Atu1059	noHit	mlr7795	DK53_681	blr2564
Chromosome	Smc02552	Smed_0712	noHit	noHit	noHit	noHit	noHit	noHit	noHit	noHit	noHit
Chromosome	cysS	Smed_0713	cysS	cysS	cysS	cysS	cysS	RL73_01730	mlr7799	cysS	cysS
Chromosome	Smc02550	Smed_0714	NGR_c08630	OV14_2132	RHE_CH01423	RL1542	Atu1071	noHit	mlr7801	noHit	bll3055
Chromosome	Smc02549	Smed_0715	NGR_c08640	OV14_2133	RHE_CH01421	RL1540	Atu1070	noHit	mlr7802	noHit	noHit
Chromosome	Smc02548	Smed_0716	NGR_c08650	OV14_2134	RHE_CH01422	RL1541	noHit	noHit	noHit	noHit	noHit
Chromosome	pip1	Smed_0717	NGR_c08660	OV14_2135	pipch1	pip1	pip	noHit	mlr7803	pip	pip
Chromosome	leuA2	Smed_0718	NGR_c08670	OV14_2136	leuA1	leuA2	noHit	noHit	mlr7805	DK53_685	blr3792
Chromosome	Smc02545	Smed_0719	NGR_c08680	OV14_2137	RHE_CH01418	RL1537	Atu1068	RL73_01720	mlr7806	DK53_686	noHit
Chromosome	Smc02544	Smed_0720	NGR_c08690	OV14_2138	RHE_CH01417	RL1536	Atu1066	noHit	mll7812	DK53_464	bll3794
Chromosome	Smc02543	Smed_0721	NGR_c08700	OV14_2139	noHit	noHit	noHit	noHit	noHit	noHit	noHit
Chromosome	Smc00550	Smed_0722	NGR_c08710	OV14_2140	RHE_CH01415	RL1534	Atu1064	RL73_05655	mlr7818	DK53_467	blr3795
Chromosome	psd	Smed_0723	NGR_c08720	OV14_2141	psd	psd	psd	RL73_05660	mlr7821	DK53_468	blr3796
Chromosome	pssA	Smed_0724	pssA	pssA	pssA1	RL1532	pssA	RL73_05665	mlr7822	pssA	pssA
Chromosome	Smc00553	Smed_0726	NGR_c08740	OV14_2143	RHE_CH01427	RL1545	Atu1074	RL73_01735	mll7832	DK53_470	bll4059
Chromosome	purF	Smed_0727	NGR_c08750	OV14_2144	purF	purF	purF	RL73_01740	mll7833	purF	purF
Chromosome	cvpA	Smed_0728	NGR_c08760	OV14_2145	cvpA	cvpA	cvpA	noHit	mll7834	DK53_472	cvpA
Chromosome	radA	Smed_0729	racA	racA	radA	radA	radA	RL73_01750	mll7835	radA	radA
Chromosome	alr	Smed_0730	NGR_c08780	OV14_2147	alr	RL1550	alr	RL73_01755	mll3997	alr	alr
Chromosome	Smc00558	Smed_0731	NGR_c08790	OV14_2148	RHE_CH01433	RL3265	Atu1081	noHit	mlr6129	noHit	bll1135
Chromosome	Smc00559	Smed_0732	NGR_c08800	OV14_2149	azlC	noHit	Atu1082	noHit	mll2427	DK53_2454	noHit
Chromosome	Smc00560	Smed_0733	NGR_c08810	OV14_2150	RHE_CH01435	noHit	Atu1083	noHit	noHit	DK53_2453	noHit
Chromosome	dnaB	Smed_0734	NGR_c08820	OV14_2151	dnaB	dnaC	dnaC	RL73_01760	mll7836	dnaB	alr
Chromosome	Smc00562	Smed_0735	noHit	noHit	noHit	RL3785	slyA	noHit	mlr8230	DK53_1729	bll0933
Chromosome	Smc00563	Smed_0736	noHit	OV14_2154	noHit	noHit	Atu1086	noHit	noHit	DK53_2729	noHit
Chromosome	Smc00564	Smed_0737	noHit	OV14_2155	noHit	noHit	Atu1087	noHit	noHit	DK53_2728	noHit
Chromosome	rplI	Smed_0738	NGR_c08840	OV14_2156	rplI	rplI	rplI	RL73_01765	mll7843	rplI	rplI
Chromosome	Smc00566	Smed_0739	NGR_c08850	OV14_2157	RHE_CH01438	RL1553	Atu1089	RL73_01770	noHit	DK53_477	noHit
Chromosome	rpsR	Smed_0740	NGR_c08860	OV14_2158	rpsR	rpsR	rpsR	RL73_01775	msl7844	rpsR	rpsR
Chromosome	rpsF	Smed_0741	NGR_c08870	OV14_2159	rpsF	rpsF	rpsF	RL73_01780	mll7846	rpsF	rpsF
Chromosome	Smc00569	Smed_0742	NGR_c08880	noHit	RHE_CH02512	pRL110328	noHit	noHit	noHit	noHit	noHit
Chromosome	Smc00570	Smed_0743	NGR_c08890	OV14_2161	RHE_CH01441	RL1556	Atu1093	noHit	mlr0100	noHit	noHit
Chromosome	fabD	Smed_0744	NGR_c08900	OV14_2162	fabD	fabD	fabD	RL73_05150	mlr7849	fabD	fabD
Chromosome	fabG	Smed_0745	NGR_c08910	OV14_2163	fabG2	fabG	fabG	RL73_05145	mlr7850	fabG	fabG
Chromosome	acpP	Smed_0746	NGR_c08920	OV14_2164	acpP	acpP	acpP	RL73_05140	msr7851	acpP	acpP
Chromosome	fabF	Smed_0747	NGR_c08930	OV14_2165	fabF1	fabF1	fabF	RL73_05135	mlr7852	fabF	fabF
Chromosome	Smc00575	Smed_0748	NGR_c08950	OV14_2166	RHE_CH01446	pabC	Atu1099	noHit	mlr7854	DK53_484	blr4086
Chromosome	Smc00576	Smed_0758	NGR_c08960	OV14_2167	RHE_CH01447	RL1562	Atu1100	noHit	mlr7856	DK53_485	blr4087
Chromosome	gmk	Smed_0759	NGR_c08970	OV14_2168	gmk2	gmk	gmk	RL73_05125	mlr7857	gmk	gmk
Chromosome	Smc00578	noHit	noHit	noHit	noHit	noHit	noHit	noHit	noHit	noHit	noHit
Chromosome	ksgA	Smed_0760	ksgA	ksgA	ksgA	ksgA	ksgA	RL73_01355	mll7860	ksgA	ksgA
Chromosome	pdxA1	Smed_0761	pdxA3	pdxA3	pdxAch	pdxA1	pdxA	RL73_01360	mll7861	pdxA	pdxA
Chromosome	Smc00581	Smed_0762	NGR_c09000	OV14_2171	RHE_CH01451	RL1566	Atu1105	noHit	mll7863	DK53_690	noHit
Chromosome	Smc00582	Smed_0763	NGR_c09010	OV14_2173	RHE_CH01452	RL1567	ostA	noHit	mll7864	DK53_691	bll4105
Chromosome	Smc00583	Smed_0764	NGR_c09020	OV14_2174	RHE_CH01453	RL1568	Atu1107	RL73_01375	mll7865	DK53_692	bll4106
Chromosome	Smc00584	Smed_0765	NGR_c09030	OV14_2175	RHE_CH01454	RL1569	Atu1108	noHit	mll7866	DK53_693	bll4107
Chromosome	pepA	Smed_0766	pepA	pepA	pepA	pepA	pepA	RL73_01385	mlr7868	DK53_694	pepA
Chromosome	Smc00586	Smed_0767	NGR_c09050	OV14_2178	RHE_CH01457	RL1572	holC	RL73_01390	mlr7869	DK53_695	blr4109
Chromosome	gal	Smed_0768	NGR_c09060	OV14_2179	gal	RL1574	Atu1113	noHit	mll0280	DK53_2296	blr3205
Chromosome	Smc00589	Smed_0769	NGR_c09070	OV14_2180	RHE_CH03346	RL3770	noHit	noHit	mll8440	noHit	blr5295
Chromosome	Smc00590	Smed_0770	NGR_c09080	OV14_2181	RHE_CH01468	RL1576	Atu1118	noHit	mlr7932	DK53_697	bll4118
Chromosome	Smc00591	Smed_0771	NGR_c09090	OV14_2182	noHit	noHit	noHit	noHit	noHit	noHit	noHit
Chromosome	Smc00592	Smed_0772	NGR_c09100	OV14_2187	RHE_PE00160	noHit	noHit	noHit	noHit	noHit	noHit
Chromosome	Smc00593	Smed_0773	NGR_c09110	noHit	RHE_CH01470	dinB	Atu3720	noHit	mlr7920	DK53_698	noHit
Chromosome	ligE	Smed_0774	NGR_c09120	OV14_2188	ligE	RL1579	ligE	noHit	mll7918	noHit	ligE
Chromosome	ndk	Smed_0775	NGR_c09130	OV14_2189	ndk	ndk	ndk	ndk	mll7917	DK53_699	ndk
Chromosome	Smc00596	Smed_0776	NGR_c09140	OV14_2190	RHE_CH01473	RL1581	Atu1123	noHit	mlr5174	noHit	noHit
Chromosome	Smc00597	Smed_0777	NGR_c09150	OV14_2191	RHE_CH01474	RL1582	Atu1124	noHit	mlr5173	noHit	noHit
Chromosome	Smc00598	Smed_0778	NGR_c09160	OV14_2192	RHE_CH01475	RL1583	Atu1125	noHit	mll5172	noHit	noHit
Chromosome	moaE	Smed_0779	NGR_c09170	OV14_2193	moaE	moaE	moaE	noHit	mlr7915	DK53_701	moaE
Chromosome	moaD	Smed_0780	NGR_c09180	OV14_2194	moaD	moaD	moaD	noHit	msr7914	moaD	moaD
Chromosome	pgsA	Smed_0781	pgsA	pgsA	pgsAch	pgsA	pgsA	RL73_05840	mlr7913	pgsA	pgsA
Chromosome	uvrC	Smed_0782	uvrC	uvrC	uvrC	uvrC	uvrC	noHit	mlr7912	uvrC	uvrC
Chromosome	Smc00603	Smed_0783	NGR_c09210	OV14_2197	RHE_CH01480	RL1588	Atu1130	noHit	mlr7910	DK53_705	noHit
Chromosome	ropB1	Smed_0784	NGR_c09220	OV14_2198	ropB1	RL1589	ropB	RL73_05830	mll7908	DK53_706	bll7469
Chromosome	Smc00605	Smed_0785	NGR_c09230	OV14_2199	gstch7	RL1590	Atu1132	noHit	mlr7905	DK53_707	blr7892
Chromosome	Smc00606	Smed_0786	NGR_c09240	noHit	noHit	noHit	rns	noHit	noHit	DK53_708	blr7466
Chromosome	Smc00607	Smed_0787	NGR_c09250	OV14_2201	noHit	noHit	noHit	noHit	mlr7894	DK53_709	noHit
Chromosome	Smc00608	Smed_0788	NGR_c09260	OV14_2202	RHE_CH01483	RL1591	Atu1135	noHit	mlr7888	DK53_710	blr7467
Chromosome	dmsA	Smed_0789	NGR_c09270	OV14_2204	RHE_CH01484	RL1592	Atu1136	noHit	noHit	DK53_712	bll6044
Chromosome	Smc00610	Smed_0790	NGR_c09280	OV14_2206	RHE_CH01485	nudF	Atu1137	noHit	mlr0150	noHit	bll2567
Chromosome	Smc00611	Smed_5951	NGR_c09290	OV14_2207	RHE_CH03486	lpiA	lpiA	noHit	noHit	DK53_2628	noHit
Chromosome	Smc00612	noHit	noHit	noHit	noHit	noHit	noHit	noHit	noHit	noHit	noHit
Chromosome	acvB	noHit	noHit	noHit	noHit	noHit	noHit	noHit	noHit	noHit	noHit
Chromosome	purN	Smed_0791	purN	purN	purN	purN	purN	RL73_05460	mll7961	purN	purN
Chromosome	purM	Smed_0792	NGR_c09330	OV14_2210	purM	purM	garS	RL73_05455	mll7962	purM	garS
Chromosome	perM	Smed_0793	NGR_c09340	OV14_2211	RHE_CH01489	RL1597	Atu1142	noHit	mlr7966	noHit	noHit
Chromosome	Smc00617	Smed_0794	NGR_c09350	OV14_2212	RHE_CH01490	RL1598	Atu1143	RL73_05450	mlr7968	noHit	bll4123
Chromosome	ppk	Smed_0795	NGR_c09360	OV14_2213	ppk	ppk	ppk	RL73_05445	mlr8161	ppk1	ppk
Chromosome	ppx	Smed_0796	NGR_c09370	OV14_2214	ppx2	ppx	ppx	noHit	mlr8162	ppx	bll4121
Chromosome	Smc00620	Smed_0797	NGR_c09380	OV14_2215	RHE_CH01493	RL1601	Atu1148	noHit	noHit	noHit	blr7070
Chromosome	cyaB	Smed_0798	NGR_c09400	OV14_2220	cyaB	cyaA1	cya	noHit	noHit	noHit	noHit
Chromosome	rnd	Smed_0799	rnd	rnd	rnd2	rnd	rnd	RL73_01015	mll8354	rnd	rnd
Chromosome	Smc01754	Smed_0800	NGR_c09420	OV14_2222	RHE_CH01496	cumA	noHit	noHit	mlr6496	noHit	noHit
Chromosome	Smc01755	Smed_0801	NGR_c09430	OV14_2223	noHit	noHit	Atu1152	noHit	mll8356	noHit	noHit
Chromosome	aspS	Smed_0802	aspS	aspS	aspS	aspS	Atu1153	RL73_01025	mlr8358	aspS	blr4143
Chromosome	Smc01757	noHit	noHit	noHit	noHit	noHit	noHit	noHit	mlr0536	noHit	bll6691
Chromosome	groEL4	Smed_0804	groEL2	groEL2	noHit	noHit	noHit	noHit	noHit	noHit	noHit
Chromosome	Smc01759	Smed_0805	NGR_c09460	OV14_2226	RHE_CH01243	noHit	noHit	noHit	msr2388	noHit	bsl1405
Chromosome	Smc01760	Smed_0806	NGR_c09470	OV14_2229	RHE_PF00432	RL1608	Atu1157	noHit	mll8359	noHit	noHit
Chromosome	parC	Smed_0807	parC	parC	parC	parC	parC	RL73_05550	mlr8360	parC	gyrA
Chromosome	Smc01762	Smed_0808	NGR_c09490	noHit	noHit	noHit	noHit	noHit	noHit	noHit	noHit
Chromosome	Smc01763	Smed_0809	NGR_c09500	OV14_2233	RHE_CH01501	RL1613A	noHit	noHit	mll8362	noHit	noHit
Chromosome	ate	Smed_0810	noHit	OV14_2234	ate	RL1614	Atu1159	noHit	mll8364	DK53_759	blr5039
Chromosome	Smc01765	Smed_0811	NGR_c09520	OV14_2235	RHE_CH01503	RL1615	Atu1160	noHit	mll8365	DK53_760	blr5038
Chromosome	hemB	Smed_0812	NGR_c09530	OV14_2236	hemB	hemB	hemB	RL73_05545	mll8390	hemB	noHit
Chromosome	Smc01767	Smed_0813	NGR_c09540	OV14_2238	RHE_CH01505	RL1617	Atu1162	RL73_05540	mlr8393	DK53_763	noHit
Chromosome	Smc01768	Smed_0814	NGR_c09550	OV14_2239	RHE_CH01506	RL1618	mucS	RL73_05535	mlr8394	DK53_764	mucS
Chromosome	Smc01769	Smed_0815	NGR_c09560	OV14_2240	RHE_CH01507	RL1618A	Atu1164	RL73_05530	mlr8397	DK53_765	bll2784
Chromosome	glyA1	Smed_0816	glyA	glyA	glyA	glyA	glyA	glyA	mlr8400	DK53_766	glyA
Chromosome	nrdR	Smed_0817	NGR_c09580	OV14_2242	RHE_CH01509	noHit	Atu1166	noHit	mlr8403	nrdR	bll5032
Chromosome	ribD	Smed_0818	ribD	ribD	ribD	ribG	ribD*	RL73_05520	mlr8405	ribD	ribD
Chromosome	ribE	Smed_0819	NGR_c09600	OV14_2244	ribE	ribC	ribc	RL73_05515	mlr8407	ribE	ribE
Chromosome	Smc01774	Smed_5630	NGR_c09610	OV14_2245	RHE_CH01524	RL1631	noHit	noHit	noHit	noHit	noHit
Chromosome	Smc01775	Smed_0820	NGR_c09620	OV14_2246	RHE_CH01522	noHit	Atu2437	noHit	mll3172	noHit	noHit
Chromosome	Smc01776	noHit	NGR_c09630	OV14_2247	RHE_CH01523	RL1630	noHit	noHit	noHit	noHit	noHit
Chromosome	ribH1	Smed_0821	ribH2	ribH2	ribH1	ribH1	ribH	RL73_05510	mlr8409	ribH	ribH
Chromosome	nusB	Smed_0822	nusB	nusB	nusB	nusB	nusB	RL73_05505	mlr8411	nusB	nusB
Chromosome	Smc01779	Smed_0823	NGR_c09660	OV14_2251	noHit	noHit	Atu1173	noHit	mlr8412	noHit	blr1017
Chromosome	hppA	Smed_0824	NGR_c09670	OV14_2252	rrpP	hppA	rrpP	noHit	mlr8418	DK53_772	rrpP
Chromosome	Smc01781	Smed_0825	NGR_c09680	OV14_2253	RHE_CH01528	RL1635	Atu1175	RL73_01970	mll8419	DK53_773	blr5024
Chromosome	Smc01782	Smed_0826	NGR_c09690	OV14_2254	RHE_CH01529	RL1636	Atu1176	noHit	mlr8420	DK53_774	bll5023
Chromosome	Smc01783	Smed_0827	NGR_c09700	OV14_2255	RHE_CH01530	RL1637	Atu1177	RL73_01975	mlr8421	DK53_775	bll5022
Chromosome	plsX	Smed_0828	plsX	plsX	plsX	plsX	plsX	noHit	mlr8423	plsX	plsX
Chromosome	fabH	Smed_0829	fabH2	fabH2	fabH	fabH	fabH	RL73_01985	mlr8424	fabH	fabH
Chromosome	himA	Smed_0830	NGR_c09730	OV14_2260	himA	ihfA	ihfA	noHit	mlr8425	ihfA	ihfA
Chromosome	Smc01787	Smed_0831	NGR_c09740	OV14_2261	RHE_CH01534	RL1641	Atu1181	RL73_03735	mlr8426	DK53_779	bll5018
Chromosome	Smc01788	Smed_0832	NGR_c10080	noHit	noHit	noHit	Atu1640	noHit	noHit	noHit	noHit
Chromosome	Smc01789	Smed_1377	noHit	noHit	noHit	noHit	noHit	noHit	noHit	noHit	noHit
Chromosome	Smc01902	noHit	noHit	noHit	noHit	noHit	noHit	noHit	noHit	noHit	noHit
Chromosome	Smc01790	noHit	noHit	OV14_2266	noHit	noHit	noHit	noHit	noHit	noHit	noHit
Chromosome	Smc01791	Smed_0850	NGR_c10090	OV14_2267	RHE_CH01558	RL1660	Atu1235	noHit	mll8434	noHit	blr4975
Chromosome	Smc01792	Smed_0851	NGR_c10100	OV14_2268	RHE_CH01559	gmsA	Atu1236	noHit	mll8435	DK53_782	blr4974
Chromosome	Smc01793	Smed_0852	NGR_c10110	OV14_2269	RHE_CH01560	RL1662	Atu1237	noHit	mll8436	noHit	blr4973
Chromosome	Smc01794	Smed_0853	NGR_c10120	OV14_2270	RHE_CH01561	RL1663	gumB	noHit	mll8437	DK53_784	noHit
Chromosome	Smc01795	Smed_0854	NGR_c10130	OV14_2271	RHE_CH01562	exoP2	exoP	noHit	mlr8439	noHit	bll4972
Chromosome	Smc01796	Smed_0855	NGR_c10140	OV14_2272	RHE_CH01563	RL1665	Atu1240	noHit	mll8447	noHit	noHit
Chromosome	Smc01797	noHit	NGR_c10150	OV14_3568	noHit	noHit	attR	noHit	mlr4814	noHit	noHit
Chromosome	Smc01798	Smed_0856	NGR_c10160	OV14_2274	noHit	RL3582	Atu2322	noHit	mlr2514	noHit	blr0749
Chromosome	Smc01799	Smed_0857	noHit	OV14_2275	RHE_CH01564	noHit	Atu1241	noHit	msl8449	DK53_786	bsr4969
Chromosome	Smc01800	Smed_0858	NGR_c10180	OV14_2276	RHE_CH01565	cox15	cox15	noHit	mlr8450	DK53_787	cox15
Chromosome	argC	Smed_0859	NGR_c10190	OV14_2277	argC	argC	argC	RL73_05855	mll8452	argC	noHit
Chromosome	speB	Smed_0860	NGR_c10200	OV14_2279	speB1	speB1	speB	noHit	mll8453	speB	noHit
Chromosome	rpsI	Smed_0861	NGR_c10220	OV14_2282	rpsI	rpsI	rpsI	RL73_04625	mll8456	DK53_790	rpsI
Chromosome	rplM	Smed_0862	rplM	rplM	rplM	rplM	rplM	RL73_04620	mll8458	rplM	rplM
Chromosome	Smc01805	Smed_0863	NGR_c10240	OV14_2284	noHit	noHit	noHit	noHit	mll8460	DK53_792	bll4964
Chromosome	Smc01806	Smed_0864	NGR_c10250	OV14_2285	RHE_CH01573	RL1675	noHit	noHit	mlr8461	noHit	fadB
Chromosome	Smc01807	Smed_0865	NGR_c10260	OV14_2286	RHE_CH01574	RL1676	Atu1248	noHit	mll3062	DK53_711	noHit
Chromosome	Smc01808	Smed_0866	NGR_c10270	OV14_2287	RHE_CH01576	RL1678	Atu1250	noHit	mlr8464	noHit	blr4966
Chromosome	Smc01809	Smed_0867	NGR_c10280	OV14_2289	RHE_CH01577	RL1679	cysD	noHit	mlr8465	DK53_793	cysD
Chromosome	Smc01810	Smed_0868	NGR_c10290	OV14_2290	RHE_CH01583	RL1680	Atu1253	noHit	mlr8466	noHit	noHit
Chromosome	TRm20N	noHit	noHit	noHit	noHit	noHit	noHit	noHit	noHit	noHit	noHit
Chromosome	TRm20C	noHit	noHit	noHit	noHit	noHit	noHit	noHit	noHit	noHit	noHit
Chromosome	Smc01812	Smed_0869	NGR_c10310	OV14_2294	RHE_CH01585	RL1686	Atu1256	noHit	mll8468	noHit	bll6537
Chromosome	Smc01813	Smed_0870	NGR_c10320	OV14_2297	RHE_PE00234	pRL110314	Atu2485	noHit	mlr2853	DK53_2183	noHit
Chromosome	Smc04448	Smed_0871	NGR_c10330	OV14_2298	noHit	noHit	Atu1630	noHit	mlr9675	noHit	noHit
Chromosome	clpP1	Smed_0872	clpP	clpP	clpP2	clpP1	clpP	clpP	mlr8472	DK53_1101	clpP
Chromosome	clpX	Smed_0873	clpX	clpX	clpX	clpX	clpX	RL73_04610	mlr8474	clpX	clpX
Chromosome	lon	Smed_0874	NGR_c10370	OV14_2301	lon	lon	lon	RL73_04605	mlr8476	lon	lon
Chromosome	hupB	Smed_0875	NGR_c10380	OV14_2302	hrm	hupA	hupA	RL73_04600	msr8478	hupB	noHit
Chromosome	Smc01907	Smed_0876	NGR_c10390	OV14_2304	RHE_CH01592	RL1693	Atu1263	noHit	noHit	DK53_2598	noHit
Chromosome	Smc01908	Smed_0877	NGR_c10400	OV14_2305	noHit	noHit	noHit	noHit	noHit	noHit	noHit
Chromosome	Smc01909	Smed_0878	NGR_c10420	OV14_2307	RHE_PB00083	noHit	noHit	noHit	noHit	noHit	noHit
Chromosome	Smc01910	Smed_0879	NGR_c10430	OV14_2308	RHE_PB00084	noHit	noHit	noHit	noHit	noHit	noHit
Chromosome	Smc01911	Smed_0880	NGR_c10440	OV14_2309	RHE_CH01594	RL1695	Atu4368	noHit	mll2544	DK53_2734	bll4598
Chromosome	nuoA1	Smed_0888	nuoA2	nuoA2	nuoA1	nqo1	nuoA	RL73_01465	mll1372	DK53_803	nuoA
Chromosome	nuoB1	Smed_0889	nuoB2	nuoB2	nuoB1	nqo6	nuoB	RL73_01470	mll1371	DK53_804	nuoB
Chromosome	nuoC1	Smed_0890	nuoC2	nuoC2	nuoC1	nqo5	nuoC	RL73_01475	mll1369	nqo5	nuoC
Chromosome	nuoD1	Smed_0891	nuoD2	nuoD2	nuoD1	nqo4	nouD	RL73_01480	mll1367	nuoD	nouD
Chromosome	Smc01916	Smed_0892	NGR_c10520	OV14_2317	RHE_CH01607	noHit	noHit	noHit	noHit	noHit	noHit
Chromosome	nuoE1	Smed_0893	nuoE2	nuoE2	nuoE1	nqo2	nuoE	noHit	mll1366	nuoE	bll4914
Chromosome	nuoF1	Smed_0894	nuoF2	nuoF2	nuoF1	nqo1	nuoF	RL73_01490	mll1365	nuoF	nuoF
Chromosome	Smc01919	Smed_0895	NGR_c10550	OV14_2320	RHE_CH01610	RL1706	noHit	noHit	mll1364	noHit	noHit
Chromosome	nuoG1	Smed_0896	nuoG2	nuoG2	nuoG1	nqo3	nuoG	RL73_01495	mll1362	nuoG	nuoG
Chromosome	nuoH	Smed_0897	nuoH2	nuoH2	nuoH1	nuoH	nuoH	RL73_01500	mll1361	DK53_810	nuoH
Chromosome	nuoI	Smed_0898	nuoI1	nuoI1	nuoI	nuoI	nuoI	RL73_01505	mll1359	DK53_811	nuoI
Chromosome	nuoJ	Smed_0899	nuoJ	nuoJ	nuoJ	nqo10	nuoJ	RL73_01510	mll1358	DK53_812	nuoJ
Chromosome	nuoK1	Smed_0900	nuoK	nuoK	nuoK1	nuoK	nuoK	RL73_01515	mll1357	DK53_813	bll4907
Chromosome	nuoL	Smed_0901	nuoL	nuoL	nuoL	nqo14	nuoL	RL73_01520	mll1355	DK53_814	nuoL
Chromosome	nuoM	Smed_0902	nuoM1	nuoM1	nuoM1	nuoM	nuoM	RL73_01525	mll1354	DK53_815	nuoM
Chromosome	nuoN	Smed_0903	nuoN2	nuoN2	nuoN1	nuoN	nuoN	RL73_01530	mll1352	DK53_816	nuoN
Chromosome	birA	Smed_0904	birA	birA	birA	birA	birA	RL73_01535	mll1351	DK53_817	birA
Chromosome	Smc01929	Smed_0905	NGR_c10650	OV14_2330	RHE_CH01621	RL1716	Atu1285	RL73_01540	mll1350	DK53_818	bll4902
Chromosome	Smc01930	Smed_0906	NGR_c10660	OV14_2331	RHE_CH01622	RL1717	gloA	noHit	mll1346	mce	bll4901
Chromosome	Smc01931	Smed_0907	NGR_c10670	OV14_2332	RHE_CH01622	RL1718	Atu1286	noHit	msl1345	DK53_820	noHit
Chromosome	Smc01932	noHit	noHit	noHit	RHE_PF00555	noHit	noHit	noHit	noHit	noHit	noHit
Chromosome	Smc01933	noHit	noHit	noHit	RHE_PF00556	noHit	noHit	noHit	noHit	noHit	noHit
Chromosome	proS	Smed_0918	proS	proS	proS	proS	proS	RL73_01545	mll1344	proS	proS
Chromosome	Smc01935	Smed_0919	NGR_c10690	OV14_2335	RHE_CH01624	RL1720	Atu1289	RL73_01550	mll1342	DK53_822	bll4876
Chromosome	Smc01376	Smed_0920	NGR_c10700	OV14_2336	RHE_CH01625	RL1721	lolD	RL73_01555	mll1341	DK53_823	bll4875
Chromosome	dnaE1	Smed_0921	dnaE2	dnaE2	dnaEch1	dnaE3	dnaE	RL73_02990	mll0870	dnaE	dnaE
Chromosome	Smc01374	Smed_0922	NGR_c10740	OV14_2340	RHE_CH01628	RL1724	Atu1293	noHit	noHit	noHit	noHit
Chromosome	dinB1	Smed_0923	dinP	dinP	dinP	RL1725	dinP	noHit	mlr0866	DK53_2599	blr5126
Chromosome	Smc01372	Smed_0924	NGR_c10780	OV14_2343	noHit	RL1728	Atu8152	noHit	mlr0862	DK53_2601	blr5125
Chromosome	divK	Smed_0925	NGR_c10790	OV14_2345	celR1	RL1729	divK	RL73_00560	mll0861	divK	bll5124
Chromosome	pleD	Smed_0926	NGR_c10800	OV14_2346	celR2	RL1730	pleD	RL73_00565	mll0859	pleD	bll5123
Chromosome	rpmG	Smed_0927	NGR_c10810	OV14_2347	rpmG	rpmG	rpmG	RL73_00570	msr0848	rpmG	rpmG
Chromosome	Smc01368	Smed_0928	NGR_c10820	OV14_2348	RHE_CH01635	RL1732	Atu1300	noHit	mlr0845	DK53_2605	noHit
Chromosome	Smc01367	Smed_0929	NGR_c10830	OV14_2349	noHit	noHit	Atu1301	noHit	mlr0843	DK53_2606	blr5114
Chromosome	Smc01366	Smed_0930	NGR_c10840	OV14_2350	RHE_CH01636	RL1733	Atu1302	noHit	mlr0842	DK53_2607	blr5113
Chromosome	rnr	Smed_0931	NGR_c10850	OV14_2351	rnr	rnr	rnr	noHit	mlr0841	rnr	rnr
Chromosome	topA	Smed_0932	topA	topA	topA	topA	topA	noHit	mlr0839	topA	topA
Chromosome	smf	Smed_0933	NGR_c10870	OV14_2353	RHE_CH01639	smf	Atu1305	RL73_04825	mlr0689	dprA	smf
Chromosome	Smc01362	Smed_0934	NGR_c10880	OV14_2355	RHE_CH01640	RL1737	Atu1306	RL73_04820	mlr0688	plsY	blr5101
Chromosome	Smc01361	Smed_0935	NGR_c10890	OV14_2356	RHE_CH01641	pyrC2	pyrC	RL73_04815	mlr0687	pyrC	blr5100
Chromosome	pyrB	Smed_0936	NGR_c10900	OV14_2357	pyrB	pyrB	pyrB	pyrB	mlr0686	pyrB	pyrB
Chromosome	aidB	Smed_0937	NGR_c10910	OV14_2358	aidB	RL1740	acd	RL73_04805	mll0685	DK53_2616	aidB
Chromosome	Smc01358	Smed_0938	NGR_c10920	OV14_2359	noHit	noHit	noHit	noHit	noHit	noHit	blr5095
Chromosome	Smc01357	Smed_0939	noHit	noHit	noHit	RL2071	noHit	noHit	noHit	noHit	noHit
Chromosome	Smc01356	Smed_0940	NGR_c10930	noHit	RHE_CH01851	RL2072	Atu8155	noHit	noHit	noHit	noHit
Chromosome	Smc01355	Smed_0941	noHit	noHit	RHE_CH01852	ruvX	Atu1316	RL73_04960	mlr0681	DK53_2615	blr5094
Chromosome	Smc01354	Smed_0942	NGR_c10940	OV14_2362	RHE_CH01853	RL2074	Atu1317	RL73_04955	mll0680	DK53_2617	noHit
Chromosome	gatC	Smed_0943	gatC	gatC	gatC	gatC	gatC	RL73_04950	msl0677	gatC	gatC
Chromosome	gatA	Smed_0944	gatA	noHit	gatA2	gatA	gatA	gatA	mll0675	gatA	noHit
Chromosome	Smc01351	Smed_0945	NGR_c10980	OV14_2366	RHE_CH01859	RL2079	Atu1321	noHit	mll0189	noHit	noHit
Chromosome	gatB	Smed_0946	gatB	gatB	gatB	gatB	gatB	gatB	mlr0190	gatB	gatB
Chromosome	Smc01349	Smed_0947	NGR_c11010	OV14_2369	RHE_CH01863	RL2083	Atu1325	noHit	mlr0192	DK53_895	noHit
Chromosome	Smc01348	Smed_0948	NGR_c11040	OV14_2371	RHE_CH01865	RL2085	Atu1327	RL73_01940	mlr0198	DK53_896	blr4279
Chromosome	Smc01347	Smed_0949	NGR_c11050	OV14_2372	RHE_CH01866	RL2086	Atu1328	RL73_01945	noHit	DK53_897	noHit
Chromosome	aat	Smed_0951	NGR_c11060	OV14_2373	aat	RL2087	aat	RL73_04595	mll0202	aat	aat
Chromosome	accC	Smed_0952	accB	accB	accCch	accC1	accC	RL73_04590	mll0203	accC	accC
Chromosome	accB	Smed_0953	accC2	accC2	accBch	accB1	accB	RL73_04585	mll0206	accB	accB
Chromosome	aroQ	Smed_0954	aroQ2	aroQ2	aroQ1	RL2090	aroQ	RL73_00280	mll0207	aroQ	aroQ
Chromosome	Smc01342	Smed_0955	NGR_c11100	OV14_2377	RHE_CH01872	RL2091	Atu1333	noHit	mll0208	DK53_902	bll4294
Chromosome	Smc01341	noHit	noHit	noHit	noHit	noHit	noHit	noHit	noHit	noHit	noHit
Chromosome	Smc01340	noHit	aspB	aspB	aspB2	aspB	aspB	noHit	mlr0210	DK53_904	aspB
Chromosome	TRm11a	noHit	NGR_b05870	noHit	RHE_PD00094	noHit	noHit	noHit	mll6383	noHit	noHit
Chromosome	TRm11b	Smed_1104	NGR_b05860	noHit	RHE_CH00520	noHit	noHit	noHit	noHit	noHit	noHit
Chromosome	Smc01337	Smed_5852	NGR_b15470	OV14_a0633	RHE_CH02592	RL3000	noHit	noHit	noHit	noHit	noHit
Chromosome	rne	Smed_0957	NGR_c11120	OV14_2379	rne	RL1741	rne	noHit	noHit	noHit	noHit
Chromosome	amiC	Smed_0959	NGR_c11140	OV14_2381	amiC	RL1742	amiA	RL73_00550	mlr0213	amiB	blr4306
Chromosome	mrcA1	Smed_0960	NGR_c11150	OV14_2382	mrcA	RL1743	mrcA	RL73_00545	mlr0215	DK53_907	mrcA
Chromosome	prfB	Smed_0961	NGR_c11160	OV14_2384	prfB	prfB	prfB	RL73_00540	mlr0216	prfB	prfB
Chromosome	Smc01332	Smed_0962	NGR_c11170	OV14_2385	RHE_CH01650	RL1754	Atu1344	noHit	noHit	noHit	noHit
Chromosome	ppnK	Smed_0963	NGR_c11180	OV14_2386	RHE_CH01651	ppnK	Atu1345	RL73_00535	mll0225	DK53_927	noHit
Chromosome	Smc04435	noHit	noHit	noHit	noHit	noHit	Atu0764	noHit	noHit	noHit	noHit
Chromosome	Smc01330	Smed_0965	NGR_c11670	OV14_2389	noHit	RL2774	noHit	noHit	noHit	noHit	noHit
Chromosome	azoR	Smed_0966	NGR_c11680	OV14_2390	acpD	acpD	acpD	RL73_04005	mlr2421	noHit	acpD
Chromosome	Smc01328	Smed_0967	NGR_c11690	noHit	noHit	noHit	Atu8185	noHit	noHit	noHit	noHit
Chromosome	Smc01327	Smed_0968	NGR_c11700	OV14_2392	RHE_CH01655	rlmB	Atu1993	RL73_05870	mll0255	DK53_1235	blr5499
Chromosome	tufB	Smed_0969	NGR_c11730	OV14_2395	tufB	tufB1	tuf	tuf	mlr0263	tuf	tuf
Chromosome	Smc01325	Smed_0970	noHit	noHit	RHE_CH03838	RL4371	noHit	noHit	noHit	noHit	noHit
Chromosome	Smc01324	Smed_0971	NGR_c11740	OV14_b0505	RHE_CH01659	RL1758	galE	noHit	mll1687	noHit	noHit
Chromosome	secE	Smed_0972	secE	noHit	secE	secE	secE	RL73_04295	msr0269	secE	secE
Chromosome	nusG	Smed_0973	nusG	nusG	nusG	nusG	nusG	RL73_04290	mlr0270	nusG	nusG
Chromosome	rplK	Smed_0974	rplK	rplK	rplK	rplK	rplK	RL73_04285	mlr0271	rplK	rplK
Chromosome	rplA	Smed_0975	rplA	rplA	rplA	rplA	rplA	RL73_04280	mlr0273	rplA	rplA
Chromosome	rplJ	Smed_0976	rplJ	rplJ	rplJ	rplJ	rplJ	RL73_04275	mlr0274	rplJ	rplJ
Chromosome	rplL	Smed_0977	NGR_c11820	OV14_2403	rplL	rplL	rplL	RL73_04270	mlr0275	rplL	rplL
Chromosome	rpoB	Smed_0978	rpoB	rpoB	rpoB	rpoB	rpoB	RL73_04265	mlr0276	rpoB	rpoB
Chromosome	rpoC	Smed_0979	rpoC	rpoC	rpoC	rpoC	rpoC	noHit	mlr0277	DK53_1223	rpoC
Chromosome	Smc01315	Smed_0980	NGR_c11850	OV14_2406	RHE_CH01669	RL1768	Atu1952	noHit	msl0282	DK53_1222	noHit
Chromosome	rpsL	Smed_0981	rpsL	rpsL	rpsL	rpsL	rpsL	RL73_02160	mlr0283	rpsL	rpsL
Chromosome	rpsG	Smed_0982	rpsG	rpsG	rpsG	rpsG	rpsG	RL73_02165	mlr0284	rpsG	rpsG
Chromosome	fusA1	Smed_0983	fusA	fusA	fusA2	fus	fusA	fusA	mlr0286	fusA	fusA
Chromosome	tufA	noHit	noHit	noHit	noHit	noHit	noHit	noHit	noHit	noHit	noHit
Chromosome	rpsJ	Smed_0985	rpsJ	rpsJ	rpsJ	rpsJ	rpsJ	RL73_02180	mlr0289	rpsJ	rpsJ
Chromosome	rplC	Smed_0986	rplC	rplC	rplC	rplC	rplC	RL73_02185	mlr0291	rplC	rplC
Chromosome	rplD	Smed_0987	rplD	rplD	rplD	rplD	rplD	RL73_02190	mlr0292	rplD	rplD
Chromosome	rplW	Smed_0988	rplW	rplW	rplW	rplW	rplW	RL73_02195	msr0293	rplW	rplW
Chromosome	rplB	Smed_0989	rplB	rplB	rplB	rplB	rplB	rplB	mlr0295	rplB	rplB
Chromosome	rpsS	Smed_0990	rpsS	noHit	rpsS	rpsS	rpsS	RL73_02205	msr0297	rpsS	rpsS
Chromosome	rplV	Smed_0991	rplV	rplV	rplV	rplV	rplV	RL73_02210	mlr0298	rplV	rplV
Chromosome	rpsC	Smed_0992	rpsC	rpsC	rpsC	rpsC	rpsC	RL73_02215	mlr0300	rpsC	rpsC
Chromosome	rplP	Smed_0993	rplP	rplP	rplP	rplP	rplP	RL73_02220	mlr0301	rplP	rplP
Chromosome	rpmC	Smed_0994	rpmC	rpmC	rpmC	rpmC	rpmC	RL73_02225	msr0303	rpmC	rpmC
Chromosome	rpsQ	Smed_0995	rpsQ	rpsQ	rpsQ	rpsQ	rpsQ	RL73_02230	msr0304	rpsQ	rpsQ
Chromosome	rplN	Smed_0996	rplN	rplN	rplN	rplN	rplN	RL73_02235	mlr0305	rplN	rplN
Chromosome	rplX	Smed_0997	rplX	rplX	rplX	rplX	rplX	RL73_02240	mlr0306	rplX	rplX
Chromosome	rplE	Smed_0998	rplE	rplE	rplE	rplE	rplE	RL73_02245	mlr0308	DK53_1204	rplE
Chromosome	rpsN	Smed_0999	rpsN	rpsN	rpsN	rpsN	rpsN	RL73_02250	mlr0309	DK53_1203	rpsN
Chromosome	rpsH	Smed_1000	rpsH	rpsH	rpsH	rpsH	rpsH	RL73_02255	mlr0310	DK53_1202	rpsH
Chromosome	rplF	Smed_1001	rplF	rplF	rplF	rplF	rplF	RL73_02260	mlr0312	rplF	rplF
Chromosome	rplR	Smed_1002	rplR	rplR	rplR	rplR	rplR	RL73_02265	mlr0313	rplR	rplR
Chromosome	rpsE	Smed_1003	rpsE	rpsE	rpsE	rpsE	rpsE	RL73_02270	mlr0315	rpsE	rpsE
Chromosome	rpmD	Smed_1004	noHit	noHit	rpmD	rpmD	rpmD	RL73_02275	msr0316	rpmD	rpmD
Chromosome	rplO	Smed_1005	rplO	rplO	rplO	rplO	rplO	RL73_02280	mlr0318	rplO	rplO
Chromosome	secY	Smed_1006	secY	secY	secY	secY	prlA	RL73_02285	mlr0321	secY	prlA
Chromosome	adk	Smed_1007	NGR_c12110	OV14_2433	adk	adk1	adk	RL73_02290	mlr0322	DK53_1195	bll5379
Chromosome	rpsM	Smed_1008	NGR_c12120	OV14_2434	rpsM	rpsM	rpsM	RL73_02295	mlr0323	rpsM	rpsM
Chromosome	rpsK	Smed_1009	NGR_c12130	OV14_2435	rpsK	rpsK	rpsK	RL73_02300	mlr0324	rpsK	rpsK
Chromosome	rpoA	Smed_1010	rpoA	rpoA	rpoA	rpoA	rpoA	RL73_02305	mlr0325	rpoA	rpoA
Chromosome	rplQ	Smed_1011	NGR_c12150	OV14_2437	rplQ	rplQ	rplQ	RL73_02310	mlr0326	rplQ	rplQ
Chromosome	Smc01282	Smed_1012	NGR_c12160	OV14_2438	RHE_CH01702	RL1801	Atu1920	noHit	noHit	DK53_2250	noHit
Chromosome	Smc01281	Smed_1013	NGR_c12170	OV14_2439	RHE_CH01703	RL1802	Atu1919	noHit	noHit	DK53_2251	noHit
Chromosome	degP3	Smed_1014	NGR_c12180	OV14_2440	degPch3	degQ	Atu1915	RL73_01785	mlr0328	DK53_1190	bll5368
Chromosome	Smc01279	Smed_1015	NGR_c12190	OV14_2441	RHE_CH01708	RL1807	Atu1914	noHit	mlr0329	DK53_1189	bll5367
Chromosome	sugE	Smed_1016	NGR_c12200	OV14_2442	sugE	RL2561	noHit	noHit	mlr4864	sugE	bll4044
Chromosome	Smc01277	Smed_1017	NGR_c12210	OV14_2443	RHE_CH02234	RL2565	Atu1473	noHit	noHit	DK53_991	bll5364
Chromosome	gph2	Smed_1018	NGR_c12220	OV14_2444	gph1	RL2566	Atu1472	noHit	noHit	DK53_990	noHit
Chromosome	rluC	Smed_1019	rluC	rluC	rluC	rluC	rluC	RL73_05915	mlr0334	DK53_988	bll5366
Chromosome	crcB	Smed_1020	crcB	crcB	RHE_CH02237	RL2568	crcB	RL73_06210	mlr0333	DK53_2408	bll2639
Chromosome	Smc01273	Smed_1021	NGR_c12250	OV14_2447	RHE_PF00401	esd	Atu1476	noHit	mlr7099	fghA	blr6186
Chromosome	Smc01272	Smed_1022	NGR_c12260	OV14_2448	noHit	RL4202	Atu1477	noHit	mlr0876	DK53_140	bll0945
Chromosome	Smc01271	Smed_1023	NGR_c12270	OV14_2449	RHE_CH02229	RL2560	Atu1478	noHit	mlr0875	DK53_1900	bll3966
Chromosome	adhC1	Smed_1024	adhC6	adhC6	adhCf	adhI	adhC	noHit	noHit	DK53_142	noHit
Chromosome	Smc01269	Smed_1025	NGR_c12290	OV14_2451	noHit	noHit	noHit	noHit	noHit	noHit	noHit
Chromosome	lipB	Smed_1026	lipB	lipB	lipB	lipB	lipB	RL73_04665	mlr1337	lipB	lipB
Chromosome	Smc01267	Smed_1027	NGR_c12340	OV14_b0485	RHE_CH02817	prkA	noHit	noHit	mll9638	noHit	bll6756
Chromosome	Smc01266	Smed_1028	NGR_c12350	OV14_b0484	RHE_CH02816	RL3273	noHit	noHit	mll9637	noHit	bll6755
Chromosome	Smc01265	Smed_1029	NGR_c12360	OV14_b0483	RHE_CH02815	RL3272	noHit	noHit	mll9636	noHit	bll6754
Chromosome	Smc01264	Smed_1030	NGR_c12370	OV14_2458	noHit	noHit	Atu4134	noHit	noHit	noHit	noHit
Chromosome	Smc01263	Smed_1031	noHit	noHit	noHit	noHit	noHit	noHit	noHit	noHit	noHit
Chromosome	def2	Smed_1032	NGR_c12380	OV14_2460	def2	def2	def	noHit	noHit	def	def
Chromosome	Smc01261	Smed_1033	NGR_c12390	OV14_2461	RHE_CH02218	RL2551	mgtE	noHit	mll1318	mgtE	bll5251
Chromosome	Smc01260	Smed_1034	NGR_c12400	OV14_2462	RHE_CH02217	RL2550	Atu1546	noHit	mll1317	DK53_1164	noHit
Chromosome	Smc01259	noHit	NGR_c12410	OV14_2463	noHit	noHit	noHit	noHit	mlr1316	noHit	noHit
Chromosome	Smc01258	Smed_1035	NGR_c12420	OV14_2464	RHE_CH02216	RL2549	Atu1545	noHit	mlr1315	DK53_1163	noHit
Chromosome	Smc01257	Smed_1036	NGR_c12430	OV14_2465	RHE_CH02215	RL2548	Atu1544	RL73_00940	mlr0671	noHit	blr5168
Chromosome	sda	Smed_1037	NGR_c12440	OV14_2466	sda	sdaA	sdaA	noHit	mll0670	DK53_1161	noHit
Chromosome	Smc00995	Smed_1038	NGR_c12450	OV14_2467	RHE_CH02213	RL2543	Atu1758	noHit	mll0669	DK53_1160	bll5163
Chromosome	Smc01068	Smed_1039	noHit	noHit	RHE_CH02212	RL2542	Atu1506	RL73_06305	noHit	noHit	noHit
Chromosome	Smc00996	Smed_1040	NGR_c12470	OV14_2469	RHE_CH02211	RL2541	dac	RL73_06300	mlr0666	DK53_1158	noHit
Chromosome	Smc00997	Smed_1041	NGR_c12480	OV14_2470	RHE_CH02210	RL2540	Atu8090	RL73_06295	mll0178	noHit	noHit
Chromosome	Smc00998	Smed_1042	NGR_c12490	OV14_2471	RHE_CH02209	RL2539	Atu1757	RL73_05280	mll0183	DK53_2051	blr5569
Chromosome	Smc00999	Smed_1043	NGR_c12500	OV14_2473	RHE_CH02207	RL2537	Atu8163	RL73_05285	mll0185	noHit	blr5568
Chromosome	Smc01000	Smed_1044	NGR_c12510	OV14_2474	RHE_CH02206	RL2536	Atu1754	noHit	mll0186	noHit	blr5553
Chromosome	Smc01001	Smed_1045	NGR_c12530	OV14_2475	RHE_CH02205	RL2535	Atu1753	noHit	mlr0187	DK53_1237	noHit
Chromosome	Smc01002	Smed_1046	NGR_c12540	OV14_2476	RHE_CH02204	RL2534	Atu1752	noHit	mlr0188	DK53_1236	bll5551
Chromosome	Smc01003	Smed_1047	NGR_c12550	OV14_2477	RHE_CH02203	RL2533	Atu1751	noHit	mlr0925	DK53_1065	blr5550
Chromosome	hisI	Smed_1048	hisI	hisI	hisI	hisI	hisI	RL73_05295	mlr0923	DK53_1064	hisI
Chromosome	folE	Smed_1049	folE	folE	folE	folE	folE	RL73_05300	mlr0922	folE	folE
Chromosome	Smc01006	Smed_1050	NGR_c12580	OV14_2480	nifUch2	RL2530	nifU	noHit	mll0920	DK53_1062	blr5523
Chromosome	Smc01007	Smed_1051	noHit	noHit	RHE_CH02199	noHit	Atu1747	noHit	mll0918	DK53_1061	blr5525
Chromosome	Smc01008	Smed_1052	NGR_c12590	OV14_2482	RHE_CH02198	noHit	noHit	noHit	noHit	noHit	noHit
Chromosome	Smc01009	Smed_1053	NGR_c12600	OV14_2483	RHE_CH02197	RL2529	Atu8091	noHit	mll0605	noHit	noHit
Chromosome	thrS	Smed_1054	thrS	thrS	thrS	thrS	thrS	RL73_03345	mll0914	thrS	thrS
Chromosome	Smc01011	Smed_1055	NGR_c12630	OV14_2486	RHE_CH02195	RL2527	Atu1745	noHit	mlr0912	DK53_1058	bll5549
Chromosome	Smc01012	Smed_1056	NGR_c12640	OV14_2487	RHE_CH02194	RL2526	Atu1744	noHit	mll0911	DK53_1057	blr5540
Chromosome	Smc01013	Smed_1057	NGR_c12650	OV14_2488	RHE_CH02193	RL2525	Atu1743	noHit	mll0910	DK53_1056	blr2425
Chromosome	Smc01014	Smed_1058	NGR_c12660	OV14_2489	noHit	noHit	noHit	noHit	noHit	noHit	noHit
Chromosome	Smc01015	Smed_1059	NGR_c12670	OV14_2490	RHE_CH02192	RL2524	Atu1742	RL73_02410	noHit	noHit	bll5519
Chromosome	Smc01016	Smed_1060	NGR_c12680	OV14_2491	RHE_CH02191	RL2522	Atu1741	noHit	noHit	noHit	noHit
Chromosome	Smc01017	Smed_1061	NGR_c12690	OV14_2492	RHE_CH02190	RL2521	Atu1740	noHit	mll0676	noHit	noHit
Chromosome	parE	Smed_1062	NGR_c12710	OV14_2493	parE	gyrB2	gyrB	noHit	mlr0901	parE	gyrB
Chromosome	Smc01019	Smed_1063	NGR_c12720	OV14_2494	RHE_CH02187	RL2514	Atu1621	noHit	mlr0094	DK53_1270	noHit
Chromosome	Smc01020	Smed_1064	NGR_c12730	OV14_2496	RHE_CH03425	noHit	noHit	noHit	mll1265	noHit	noHit
Chromosome	Smc01021	Smed_1065	NGR_c12740	OV14_2500	noHit	noHit	Atu1487	noHit	mll5048	noHit	noHit
Chromosome	Smc01022	Smed_1066	noHit	OV14_2501	noHit	noHit	Atu1483	noHit	mll5049	noHit	bll5701
Chromosome	tpiA	Smed_1067	NGR_c12760	OV14_2506	tpiAch	tpiA	tpiA	RL73_02425	mll0610	tpiA	tpiA
Chromosome	Smc01024	Smed_1068	noHit	noHit	noHit	noHit	secG	noHit	mll0609	secG	secG
Chromosome	pyrG	Smed_1069	pyrG	pyrG	pyrG	pyrG	pyrG	RL73_02435	mll0606	pyrG	pyrG
Chromosome	Smc01026	Smed_1070	NGR_c12780	OV14_2514	RHE_CH01929	RL2237	Atu1423	noHit	mlr0372	noHit	noHit
Chromosome	kdsA	Smed_1071	NGR_c12790	OV14_2515	kdsA	kdsA	kdsA	RL73_05570	mlr0374	kdsA	kdsA
Chromosome	eno	Smed_1072	NGR_c12800	OV14_2516	eno	eno	eno	eno	mlr0378	eno	eno
Chromosome	Smc01029	Smed_1075	NGR_c12810	OV14_2517	RHE_CH01932	RL2240	Atu1428	RL73_05580	mlr0382	DK53_1120	bll4786
Chromosome	pdhAa	Smed_1076	pdhA2	pdhA2	pdhA1	pdhA	pdhA	RL73_05585	mlr0383	pdhA	pdhA
Chromosome	pdhAb	Smed_1077	pdhB3	pdhB3	pdhA2	pdhB	pdhB	RL73_05590	mlr0384	DK53_1118	pdhB
Chromosome	pdhC	Smed_1078	NGR_c12850	OV14_2520	pdhB	pdhC	aceF	RL73_05595	mlr0385	DK53_1117	bll4779
Chromosome	Smc01033	Smed_1079	NGR_c12860	OV14_2521	RHE_CH01936	RL2244	Atu1433	noHit	mlr0387	noHit	noHit
Chromosome	Smc01034	Smed_1080	NGR_c12870	OV14_2522	RHE_CH01937	RL2245	noHit	noHit	noHit	noHit	noHit
Chromosome	lpdA1	Smed_1081	NGR_c12880	OV14_2523	lpdAch1	RL2246	lpdA	RL73_05600	mlr0388	lpdA	bll4778
Chromosome	Smc01036	Smed_1082	NGR_c12890	OV14_2524	RHE_CH02171	RL1172	Atu1634	noHit	msr0389	DK53_952	noHit
Chromosome	lipA	Smed_1083	lipA2	lipA1	lipA	RL2249	lipA	RL73_05605	mlr0392	lipA	lipA
Chromosome	Smc04865	noHit	noHit	noHit	noHit	noHit	noHit	noHit	noHit	noHit	noHit
Chromosome	Smc01038	Smed_1085	NGR_c12920	OV14_2528	RHE_CH01943	RL2252	Atu1441	RL73_05610	mlr0393	DK53_1113	blr4478
Chromosome	Smc01039	Smed_1086	cinA	cinA	cinA2	RL2253	cinA	RL73_05615	mll0394	cinA	bll4484
Chromosome	ispDF	Smed_1087	NGR_c12940	OV14_2530	ispDF	ispDF	ispF	noHit	mll0395	ispD	bll4485
Chromosome	dusB	Smed_1088	nifR	nifR	nifR	dus	nifR	noHit	mlr0396	DK53_1110	nifR
Chromosome	ntrB	Smed_1089	ntrB	ntrB	ntrB	ntrB	ntrB	noHit	mlr0397	DK53_1109	ntrB
Chromosome	ntrC	Smed_1090	ntrC	ntrC	ntrC	glnG	ntrC	noHit	mlr0398	ntrC	ntrC
Chromosome	ntrY	Smed_1091	NGR_c12980	OV14_2534	ntrY	ntrY	ntrY	RL73_01645	mlr0399	DK53_1107	ntrY
Chromosome	ntrX	Smed_1092	ntrX	ntrX	ntrX	ntrX	ntrX	RL73_01650	mlr0400	DK53_1106	ntrX
Chromosome	trkA	Smed_1093	noHit	noHit	noHit	noHit	trkA	noHit	noHit	DK53_1105	noHit
Chromosome	Smc01047	Smed_1094	NGR_c13000	OV14_2537	RHE_CH01953	RL2283	noHit	noHit	mlr0401	noHit	noHit
Chromosome	hfq	Smed_1095	NGR_c13010	OV14_2538	nfrA	hfq	hfq	noHit	mlr0402	hfq	bsr4491
Chromosome	hflX	Smed_1096	NGR_c13020	OV14_2539	hflX	hflX	hflx	RL73_05875	mlr0403	hflX	hflx
Chromosome	TRm20	noHit	noHit	noHit	RHE_PA00091	RL0792	noHit	noHit	noHit	noHit	noHit
Chromosome	Smc01051	Smed_1097	NGR_c13030	OV14_2540	mazG	RL2286	mazG	noHit	mll0404	DK53_1055	bll4494
Chromosome	Smc01052	Smed_1098	NGR_c13040	OV14_2541	RHE_CH01957	RL2287	Atu1453	noHit	mll5129	DK53_2555	noHit
Chromosome	cysG	Smed_1099	cysG	cysG	cysG	cysG2	cysG	noHit	mll3232	cobA	blr1477
Chromosome	Smc01054	Smed_1100	NGR_c13060	OV14_2543	RHE_CH01959	RL2289	Atu1455	noHit	msl3231	DK53_190	blr1478
Chromosome	cysI	Smed_1101	NGR_c13070	OV14_2544	cysI	cysI	cysI	noHit	mll3230	DK53_191	blr1479
Chromosome	Smc02123	Smed_1102	NGR_c13080	OV14_2545	RHE_CH01961	RL2291	Atu1457	noHit	mll3227	DK53_193	blr1480
Chromosome	fpr	Smed_1103	NGR_c13090	OV14_2546	fpr	RL2369	mvrA	RL73_01255	mll4785	fpr	mvrA
Chromosome	relE	noHit	noHit	noHit	noHit	noHit	noHit	noHit	noHit	noHit	noHit
Chromosome	aapP	Smed_1105	aapP	aapP	aapP	aapP	Atu1580	RL73_04465	mlr8154	DK53_750	blr4449
Chromosome	aapM	Smed_1106	aapM	aapM	aapM	aapM	Atu1579	RL73_04460	mlr8153	DK53_749	blr2913
Chromosome	aapQ	Smed_1107	aapQ	aapQ	aapQ	aapQ	Atu1578	RL73_04455	mlr8151	noHit	blr4447
Chromosome	aapJ	Smed_1108	NGR_c13170	OV14_2558	aapJ	aapJ	Atu1577	RL73_04450	mlr8149	DK53_746	blr4446
Chromosome	metC	Smed_1109	metC	metC	metC	metC	metC	noHit	mll8145	metC	metC
Chromosome	Smc02116	Smed_1110	NGR_c13190	OV14_2560	nah	RL2206	nah	RL73_04445	mll8158	DK53_751	nah
Chromosome	Smc02115	Smed_1111	noHit	OV14_2561	RHE_CH01901	RL2207	Atu1573	RL73_04440	noHit	DK53_752	bsr5590
Chromosome	Smc02114	Smed_1112	NGR_c13210	OV14_2562	RHE_CH01902	RL2208	Atu1572	RL73_04435	mlr0170	DK53_1244	bll5588
Chromosome	cysE	Smed_1113	cysE	cysE	cysE1	cysE1	cysE	noHit	mlr0175	cysE	cysE
Chromosome	Smc02112	Smed_1114	noHit	noHit	RHE_CH01904	RL2210	Atu1570	RL73_04430	noHit	DK53_1242	bsl5585
Chromosome	Smc02111	Smed_1115	NGR_c13240	OV14_2566	RHE_CH01905	RL2211	noHit	noHit	mll0665	noHit	bll5155
Chromosome	clpS1	Smed_1116	clpS2	clpS2	clpS	clpS1	clpS	RL73_04425	mll0664	clpS	yljA
Chromosome	clpA	Smed_1117	clpA	clpA	clpA	clpA	clpA	clpA	mll0663	clpA	bll5153
Chromosome	Smc02108	Smed_1118	NGR_c13270	OV14_2569	noHit	noHit	Atu8156	noHit	noHit	noHit	bll5138
Chromosome	Smc02107	Smed_1119	NGR_c13280	OV14_2570	noHit	noHit	Atu1366	noHit	noHit	noHit	bll5137
Chromosome	Smc02106	Smed_1120	NGR_c13290	OV14_2571	RHE_CH01908	RL2215	Atu1369	RL73_00375	mlr0662	DK53_1155	blr5135
Chromosome	Smc02105	Smed_1121	NGR_c13300	OV14_2572	RHE_CH01909	RL2216	Atu1370	noHit	mlr0661	DK53_1154	blr5134
Chromosome	Smc02104	Smed_1122	NGR_c13310	OV14_2573	RHE_CH01910	RL2217	Atu1371	noHit	mlr0660	DK53_1153	blr5133
Chromosome	Smc02103	Smed_1123	NGR_c13320	OV14_2574	RHE_CH01911	RL2218	Atu1372	noHit	mlr0658	DK53_1152	blr5132
Chromosome	Smc02102	Smed_1124	NGR_c13330	OV14_2575	RHE_CH01912	RL2219	Atu1373	noHit	mll0656	DK53_1151	bll5131
Chromosome	rpsB	Smed_1131	NGR_c13340	OV14_2576	rpsB	rpsB	rpsB	RL73_00380	mll0651	rpsB	bll4861
Chromosome	tsf	Smed_1132	NGR_c13350	OV14_2577	tsf	tsf	tsf	noHit	mll0650	tsf	tsf
Chromosome	pyrH	Smed_1133	pyrH	pyrH	pyrH	pyrH	pyrH	pyrH	mll0643	pyrH	pyrH
Chromosome	rrf	Smed_1134	NGR_c13370	OV14_2579	rrf	frr	rrf	RL73_00395	mll0642	frr	rrf
Chromosome	uppS	Smed_1135	lpxD	lpxD	uppS	uppS	uppS	RL73_00400	mll0640	uppS	uppS
Chromosome	cdsA	Smed_1136	NGR_c13390	OV14_2581	cdsAch	cdsA	cdsA	RL73_00405	mll0639	DK53_1144	noHit
Chromosome	Smc02095	Smed_1137	NGR_c13400	OV14_2582	RHE_CH01919	ecfE	Atu1380	RL73_00410	mll0638	rseP	bll4854
Chromosome	omp	Smed_1138	NGR_c13410	OV14_2583	omp1	RL2228	omp1	RL73_00415	mll0636	yaeT	blr3712
Chromosome	lpxD	Smed_1139	NGR_c13420	OV14_2584	lpxD	lpxD	lpxD	RL73_00420	mll0635	lpxD	lpxD
Chromosome	fabZ	Smed_1140	fabZ	fabZ	fabZ	fabZ	fabZ	RL73_00425	mll0634	fabZ	fabZ
Chromosome	lpxA	Smed_1141	lpxA	lpxA	lpxA	lpxA	lpxA	RL73_00430	mll0633	lpxA	lpxA
Chromosome	Smc02090	Smed_1142	NGR_c13450	OV14_2587	RHE_CH01924	RL2232	Atu1385	RL73_00435	mll0631	DK53_1138	bll4848
Chromosome	lpxB	Smed_1143	lpxB	lpxB	lpxB	lpxB	lpxB	RL73_00440	mll0630	lpxB	lpxB
Chromosome	Smc02088	noHit	NGR_c36020	OV14_1456	RHE_CH02252	noHit	noHit	noHit	msr4424	noHit	bsl5627
Chromosome	gltA	Smed_1144	gltA	gltA	gltA	ccsA	cisY	gltA	mlr0629	gltA	gltA
Chromosome	Smc02086	Smed_1145	NGR_c13480	OV14_2590	RHE_CH01927	RL2235	Atu1393	noHit	mll0627	DK53_1133	bll4830
Chromosome	exbB	Smed_1146	exbB	exbB	noHit	noHit	exbB	noHit	mll4168	exbB	exbB
Chromosome	exbD	Smed_1147	exbD	exbD	noHit	noHit	exbD	noHit	mll4167	exbD	exbD
Chromosome	Smc02083	Smed_1148	NGR_c13510	OV14_2597	pcm1	RL2033	pcm	RL73_04890	mll1108	DK53_932	pcm
Chromosome	tolC	Smed_1149	tolC	noHit	noHit	noHit	noHit	noHit	mll1107	bepC	tolC
Chromosome	Smc02081	Smed_1150	NGR_c13540	OV14_2599	noHit	noHit	noHit	noHit	noHit	noHit	noHit
Chromosome	valS	Smed_1151	valS	valS	valS	valS	valS	RL73_04875	mll1104	valS	valS
Chromosome	fadL	Smed_1152	NGR_c13590	OV14_2601	RHE_CH01812	RL2036	fadL	noHit	mll1103	DK53_937	noHit
Chromosome	exoR	Smed_1153	exoR	exoR	exoR1	exoR	exoR	RL73_04870	mll1100	DK53_866	bll4762
Chromosome	xthA2	Smed_1154	xthA2	xthA2	xthA2	xthA	Atu1714	RL73_04865	mlr1096	xth	blr4761
Chromosome	cls	Smed_1155	NGR_c13620	OV14_2604	cls	cls	cls	noHit	mlr2852	cls	noHit
Chromosome	Smc02075	Smed_1156	hesB	hesB	RHE_CH01816	RL2039	Atu1713	RL73_04860	mlr1094	DK53_869	blr4759
Chromosome	Smc02074	Smed_1157	dgt	dgt	dgt	dgt	dgt	RL73_04855	mll1093	dgt	dgt
Chromosome	argS	Smed_1158	argS	argS	argS	argS	argS	RL73_04850	mll1091	argS	bll4757
Chromosome	Smc02072	Smed_1159	NGR_c13660	OV14_2609	noHit	noHit	noHit	noHit	noHit	noHit	noHit
Chromosome	Smc02071	Smed_1160	NGR_c13670	OV14_2610	RHE_CH01820	nagZ	Atu1709	noHit	mll1089	DK53_873	bll4754
Chromosome	Smc02070	Smed_1161	NGR_c13680	OV14_2611	RHE_CH01821	scpA	Atu1708	noHit	mll1088	DK53_874	bll4753
Chromosome	Smc02069	Smed_1162	NGR_c13690	OV14_2612	RHE_CH01822	scpB	Atu1707	noHit	mll1087	scpB	bll4752
Chromosome	Smc02068	Smed_1163	NGR_c13700	OV14_2613	noHit	noHit	fbpA1	noHit	noHit	DK53_2521	noHit
Chromosome	tatE	Smed_1164	tatA/E	tatA/E	tatA	tatA	tatA	RL73_05620	msl1085	tatA	bsl4751
Chromosome	tatB	Smed_1165	tatB	tatB	noHit	tatB	noHit	noHit	noHit	noHit	noHit
Chromosome	tatC	Smed_1166	tatC	tatC	tatC	tatC	tatC	RL73_05630	mll1082	tatC	tatC
Chromosome	serS	Smed_1167	serS	serS	serS	serS	serS	RL73_05635	mll1081	serS	serS
Chromosome	surE	Smed_1168	surE	surE	surE	surE	surE	noHit	mll1080	surE	surE
Chromosome	pcm	Smed_1169	pcm	pcm	pcm2	pcm	pcm	pcm	mll1078	DK53_881	noHit
Chromosome	bioS	Smed_1170	bioS	bioS	noHit	noHit	noHit	noHit	noHit	noHit	noHit
Chromosome	lppB	Smed_1171	NGR_c13780	OV14_2621	lppB	RL2052	Atu1700	noHit	mll1077	noHit	noHit
Chromosome	Smc02059	Smed_1172	NGR_c13790	OV14_2622	RHE_CH01830	RL2053	Atu1564	noHit	mlr1073	DK53_883	blr4737
Chromosome	Smc02058	Smed_1173	yajC	yajC	yajC	RL2054	yajC	RL73_03320	mll1072	yajC	bll4736
Chromosome	secD1	Smed_1174	secD2	secD2	secD2	secF	secD	noHit	mll1070	noHit	noHit
Chromosome	Smc02056	Smed_1175	NGR_c13820	OV14_2626	RHE_CH01833	RL2056	Atu1561	noHit	mll1069	DK53_886	bll4733
Chromosome	crtB	Smed_1176	NGR_c13830	OV14_2627	crtB	RL2057	crtB	RL73_03325	mll1068	DK53_887	bll4732
Chromosome	Smc02054	Smed_1177	NGR_c13840	OV14_2628	RHE_CH01835	RL2058	Atu1559	noHit	noHit	noHit	noHit
Chromosome	gid	Smed_1178	NGR_c13870	OV14_2629	gidA1	gidA1	gidA	noHit	mlr1064	trmFO	blr4727
Chromosome	Smc02052	Smed_1179	noHit	noHit	RHE_CH01837	noHit	Atu8161	noHit	noHit	noHit	noHit
Chromosome	Smc02051	Smed_1180	NGR_c13890	OV14_2631	RHE_PE00401	pRL110532	noHit	noHit	msr1062	DK53_889	noHit
Chromosome	tig	Smed_1181	tig	tig	tig	tig	tig	noHit	mll1054	tig	tig
Chromosome	gcvP	Smed_1182	gcvP	gcvP	gcvP	gcvP	gcvP	noHit	mlr0885	gcvP	gcvP
Chromosome	gcvH	Smed_1183	gcvH	gcvH	gcvH	noHit	gcvH	noHit	mlr0884	gcvH	gcvH
Chromosome	gcvT	Smed_1184	gcvT	gcvT	gcvT	gcvT	gcvT	noHit	mlr0883	gcvT	gcvT
Chromosome	Smc01242	Smed_1186	NGR_c15510	OV14_2901	RHE_CH02239	RL2570	Atu1468	noHit	noHit	DK53_69	noHit
Chromosome	Smc01241	Smed_1187	noHit	noHit	noHit	RL2569	Atu1469	noHit	noHit	noHit	noHit
Chromosome	TRm5	noHit	noHit	OV14_a0735	noHit	noHit	noHit	noHit	noHit	noHit	bll2163
Chromosome	Smc01239	Smed_1188	noHit	noHit	noHit	noHit	noHit	noHit	noHit	noHit	noHit
Chromosome	gst5	noHit	noHit	noHit	noHit	noHit	noHit	noHit	mll0034	noHit	noHit
Chromosome	nrdJ	Smed_1233	nrd	nrd	nrd	RL1945	nrdE	noHit	mll0136	DK53_1030	nrdE
Chromosome	Smc01236	Smed_1234	NGR_c15560	OV14_2891	RHE_CH02105	RL2396	Atu1514	noHit	mlr0752	noHit	blr5641
Chromosome	uvrA	Smed_1235	uvrA	uvrA	uvrA	uvrA	uvrA	RL73_02060	mlr0750	uvrA	noHit
Chromosome	ssb	Smed_1236	NGR_c15580	OV14_2887	ssb	ssb	ssb	RL73_02065	mll0743	ssb4	ssb
Chromosome	Smc01232	Smed_1240	NGR_c15590	OV14_2886	RHE_CH02109	RL2400	Atu1508	noHit	mlr0740	DK53_1089	bll6171
Chromosome	gyrA	Smed_1241	gyrA	gyrA	gyrA	gyrA	gyrA	RL73_02070	mll0732	gyrA	gyrA
Chromosome	Smc01230	Smed_1242	NGR_c15610	OV14_2882	RHE_CH01792	RL2006	Atu3093	noHit	mll3791	DK53_1473	bll5139
Chromosome	Smc01229	Smed_1243	noHit	OV14_2881	RHE_CH01235	pat	Atu0907	noHit	noHit	DK53_1602	blr1116
Chromosome	str	Smed_1244	noHit	noHit	RHE_CH02980	str	strB	noHit	mll8451	noHit	noHit
Chromosome	nerA	Smed_1245	noHit	OV14_2878	nerA	RL3432	Atu2188	noHit	mll2211	DK53_2336	bll2445
Chromosome	Smc01226	Smed_1246	noHit	noHit	RHE_CH02977	RL3430	Atu2187	noHit	msl2212	DK53_2335	blr1414
Chromosome	lsrB	Smed_1247	NGR_c15650	OV14_2876	RHE_CH02976	RL3429	Atu2186	RL73_04835	mll2551	DK53_1460	blr7380
Chromosome	trxB	Smed_1248	trxB3	trxB3	trxBch	trxB	trxB	RL73_04840	mll2552	trxB	trxB
Chromosome	lrp3	Smed_1249	NGR_c15670	OV14_2872	lrp	RL3427	lrp	noHit	mlr2554	DK53_1463	bll7379
Chromosome	lpsC	Smed_1250	lpsC	lpsC	noHit	noHit	noHit	noHit	mlr2557	noHit	noHit
Chromosome	lpsD	Smed_1251	lpsD	lpsD	noHit	noHit	noHit	noHit	noHit	noHit	noHit
Chromosome	lpsE	Smed_1252	lpsE	lpsE	noHit	noHit	noHit	noHit	noHit	noHit	noHit
Chromosome	lpsB	Smed_1253	lpsB	lpsB	lpcC	lpcC	lpcC	RL73_00825	noHit	DK53_1464	lpcC
Chromosome	greA	Smed_1254	greA	greA	greA	greA	greA	RL73_00830	mll2568	greA	greA
Chromosome	Smc01217	Smed_1255	NGR_c15730	OV14_2865	noHit	noHit	Atu0942	noHit	mlr3125	noHit	noHit
Chromosome	Smc01216	Smed_1256	NGR_c15740	OV14_2864	noHit	noHit	noHit	noHit	noHit	noHit	noHit
Chromosome	carB	Smed_1257	carB	carB	carB	carB	carB	RL73_00835	mlr2517	carB	carB
Chromosome	Smc01214	Smed_1258	noHit	tdh	RHE_CH02965	RL0651	noHit	noHit	mll5168	noHit	noHit
Chromosome	Smc01213	Smed_1259	NGR_c15760	OV14_2859	RHE_CH02964	RL3416	Atu2175	noHit	mll2493	DK53_1449	blr2510
Chromosome	Smc01212	Smed_1262	NGR_c15790	OV14_2855	RHE_CH02963	tetA	tetA	noHit	mll2492	noHit	tetA
Chromosome	norM	Smed_1263	NGR_c15800	OV14_2854	RHE_CH02962	norM	Atu2172	noHit	mll4906	DK53_374	bll0821
Chromosome	Smc01210	noHit	noHit	noHit	noHit	noHit	noHit	noHit	noHit	noHit	noHit
Chromosome	coaD	Smed_1264	coaD	coaD	coaD	RL2403	coaD	RL73_02075	mll0730	coaD	coaD
Chromosome	ppiA	Smed_1265	ppiA	ppiA	ppiA	RL2404	ppiB	noHit	mll0728	DK53_1085	bll4692
Chromosome	ppiB	Smed_1266	ppiB	ppiB	ppiB	RL2405	ppiB	noHit	mll0727	DK53_1084	ppiB
Chromosome	queA	Smed_1267	queA	queA	queA	queA	queA	RL73_04675	mll0724	queA	queA
Chromosome	tgt	Smed_1268	tgt	tgt	tgt	tgt	tgt	RL73_04670	mll0721	tgt	tgt
Chromosome	Smc01205	noHit	noHit	noHit	noHit	noHit	noHit	noHit	noHit	noHit	noHit
Chromosome	Smc01204	Smed_1269	NGR_c15870	OV14_a0585	RHE_PB00044	RL3838	Atu4220	noHit	noHit	noHit	bll0554
Chromosome	Smc01203	Smed_1271	NGR_c15890	OV14_a0587	noHit	RL3836	noHit	noHit	noHit	DK53_2892	noHit
Chromosome	Smc01202	Smed_1272	NGR_c15900	OV14_a0588	noHit	RL3835	noHit	noHit	noHit	noHit	bll3144
Chromosome	Smc01200	Smed_1273	NGR_c15910	OV14_a0590	RHE_CH01309	RL3834	Atu2336	noHit	noHit	noHit	noHit
Chromosome	Smc01698	Smed_1274	NGR_c15920	OV14_a0591	RHE_PD00250	RL3833	noHit	noHit	noHit	noHit	bll4596
Chromosome	Smc02814	Smed_1275	NGR_c15930	OV14_b1392	RHE_CH02135	RL2426	noHit	noHit	mll1210	noHit	noHit
Chromosome	Smc01199	noHit	NGR_c15940	OV14_b1391	noHit	noHit	noHit	noHit	msr4656	noHit	noHit
Chromosome	Smc01198	Smed_1276	cya3	cya3	RHE_CH02136	cyaA2	noHit	noHit	mll4655	noHit	noHit
Chromosome	Smc01197	noHit	noHit	noHit	noHit	noHit	noHit	noHit	noHit	noHit	noHit
Chromosome	Smc01196	Smed_6421	NGR_a03030	noHit	RHE_PD00189	RL2452	noHit	noHit	noHit	noHit	noHit
Chromosome	Smc01195	noHit	noHit	noHit	noHit	noHit	noHit	noHit	noHit	noHit	noHit
Chromosome	Smc01194	Smed_1288	NGR_c16020	OV14_2842	RHE_CH02155	RL2471	Atu1494	RL73_04045	mll0416	DK53_986	bll4514
Chromosome	Smc01193	Smed_1289	NGR_c16030	OV14_2841	RHE_CH02156	RL2472	Atu1495	RL73_04050	mll0418	DK53_985	bll4515
Chromosome	metS	Smed_1290	metS	metS	metS	metG	metS	RL73_04055	mll0419	metG	metG
Chromosome	Smc01191	noHit	noHit	noHit	RHE_CH00945	RL1017	Atu0762	noHit	noHit	noHit	noHit
Chromosome	Smc01190	Smed_1291	NGR_c16060	OV14_2838	holB	holB	holB	RL73_04060	mll0423	holB	bll4517
Chromosome	tmk	Smed_1292	tmk	tmk	tmk	tmk	tmk	RL73_04065	mll0424	tmk	tmk
Chromosome	dac	Smed_1293	NGR_c16080	OV14_2836	dac	dacF	dac	noHit	mll0426	DK53_981	dac
Chromosome	rlpA	Smed_1294	NGR_c16090	OV14_2835	rlpA	RL2478	rlpA	noHit	mll0427	rlpA	bll4521
Chromosome	Smc01186	noHit	NGR_b12560	noHit	noHit	noHit	noHit	noHit	noHit	noHit	noHit
Chromosome	Smc01185	noHit	noHit	noHit	noHit	noHit	noHit	noHit	noHit	noHit	noHit
Chromosome	Smc01184	noHit	noHit	noHit	noHit	noHit	noHit	noHit	noHit	noHit	noHit
Chromosome	lexA	Smed_1353	lexA	lexA	lexA	lexA	lexA	RL73_05565	mlr0626	lexA	lexA
Chromosome	Smc01182	Smed_1354	noHit	noHit	noHit	noHit	noHit	noHit	noHit	noHit	noHit
Chromosome	Smc01181	Smed_1355	NGR_b09700	noHit	noHit	noHit	noHit	noHit	noHit	noHit	noHit
Chromosome	Smc01180	Smed_1356	NGR_c15040	OV14_2823	RHE_CH01805	RL2027	Atu1225	noHit	msl1110	noHit	noHit
Chromosome	Smc01179	Smed_1360	NGR_c15020	OV14_2818	noHit	noHit	noHit	noHit	noHit	noHit	noHit
Chromosome	Smc01178	Smed_1361	NGR_c15010	OV14_2817	noHit	noHit	noHit	noHit	noHit	noHit	noHit
Chromosome	Smc01177	noHit	noHit	noHit	noHit	pRL100255	noHit	noHit	noHit	noHit	noHit
Chromosome	Smc01176	noHit	noHit	noHit	noHit	RL3478	noHit	noHit	noHit	noHit	noHit
Chromosome	Smc01175	Smed_1362	NGR_c15000	OV14_2816	RHE_CH01777	RL1981	noHit	RL73_01155	mll0352	noHit	noHit
Chromosome	cysK2	Smed_1363	cysK2	cysK2	cysK2	cysB	cysK	noHit	mlr0353	DK53_1039	cysK
Chromosome	alaS2	Smed_1364	alaS2	alaS2	alaS1	noHit	alaS	noHit	mlr0354	DK53_1040	noHit
Chromosome	sseA	Smed_1365	sseA	sseA	sseA	sseA	noHit	noHit	mlr0355	DK53_1041	bll6690
Chromosome	Smc01171	Smed_1366	NGR_c14950	OV14_2812	RHE_CH01772	RL1976	noHit	noHit	mlr0356	DK53_1042	blr1411
Chromosome	Smc01170	Smed_1367	NGR_c14940	OV14_2811	RHE_CH01771	RL1972	Atu1212	noHit	mlr0359	noHit	noHit
Chromosome	ald	Smed_1368	NGR_c14930	OV14_2810	aldA	aldA	noHit	noHit	mll9089	noHit	blr3179
Chromosome	lrp2	Smed_1369	NGR_c14920	OV14_2809	aldR	aldR	Atu3291	noHit	mlr0363	DK53_2316	bll3178
Chromosome	cpdB	noHit	NGR_c14900	OV14_2807	cpdB	cpdB	cpdB	noHit	mlr0366	noHit	noHit
Chromosome	Smc00935	Smed_1372	NGR_c14890	OV14_2806	RHE_CH01760	RL1954	Atu1206	noHit	msl2450	DK53_1443	noHit
Chromosome	ilvA	Smed_1373	ilvA2	ilvA2	ilvA	ilvA1	ilvA	noHit	mlr0162	ilvA	noHit
Chromosome	trkH	Smed_1374	noHit	noHit	noHit	noHit	trkH	noHit	noHit	DK53_1462	noHit
Chromosome	Smc00938	Smed_1375	NGR_c14870	OV14_2803	noHit	noHit	noHit	noHit	noHit	noHit	noHit
Chromosome	Smc00939	Smed_1379	noHit	OV14_a1414	noHit	noHit	noHit	noHit	mlr2988	noHit	blr5491
Chromosome	Smc00940	Smed_1380	noHit	noHit	noHit	noHit	noHit	noHit	noHit	noHit	noHit
Chromosome	Smc00941	Smed_1382	NGR_c14820	OV14_2795	noHit	noHit	noHit	noHit	noHit	noHit	noHit
Chromosome	Smc00942	Smed_1383	noHit	noHit	RHE_CH02992	RL3437	Atu2193	noHit	noHit	noHit	noHit
Chromosome	wrbA1	Smed_1384	NGR_c14790	OV14_2793	noHit	wrbA	wrbA	noHit	noHit	wrbA	noHit
Chromosome	Smc00944	Smed_1385	NGR_c14780	OV14_2792	cinA1	RL1950	Atu1729	noHit	mll0144	DK53_1034	cinA
Chromosome	gpt	Smed_1386	gpt	gpt	gpt	gpt	gpt	noHit	mll0141	DK53_1032	gpt
Chromosome	Smc00946	Smed_1387	NGR_c14760	OV14_2790	RHE_CH02104	RL2394	Atu1768	RL73_02055	mlr0346	DK53_994	bll4947
Chromosome	glnB	Smed_1388	NGR_c14750	OV14_2788	glnB	glnB	glnB	noHit	mll0345	glnB	glnB
Chromosome	glnA	Smed_1389	glnA3	glnA3	glnA2	glnA	glnA	glnA	mll0343	glnA	glnA
Chromosome	Smc00949	Smed_1390	NGR_c14730	OV14_2786	RHE_CH02101	RL2391	Atu8165	noHit	mlr0512	DK53_2639	blr4588
Chromosome	Smc00950	Smed_1396	NGR_c14720	OV14_2785	RHE_CH02100	RL2390	Atu1773	noHit	mll0513	DK53_2638	bll4589
Chromosome	Smc00951	Smed_1397	NGR_c14710	OV14_2784	RHE_CH02099	RL2389	Atu1774	noHit	mlr0514	DK53_2637	blr4590
Chromosome	Smc00952	Smed_1398	dsb	dsb	RHE_CH02098	RL2388	Atu1775	noHit	mlr0515	DK53_2636	bll5780
Chromosome	Smc00953	noHit	noHit	noHit	noHit	noHit	noHit	noHit	noHit	noHit	noHit
Chromosome	atsA	Smed_2065	noHit	noHit	noHit	RL1237	noHit	noHit	noHit	noHit	bll2662
Chromosome	Smc00955	noHit	NGR_b05050	noHit	noHit	noHit	noHit	noHit	noHit	noHit	noHit
Chromosome	Smc00959	noHit	noHit	noHit	RHE_PF00081	noHit	Atu8099	noHit	noHit	noHit	noHit
Chromosome	xthA1	noHit	noHit	OV14_c0027	xthA1	exoA	Atu5048	noHit	noHit	noHit	noHit
Chromosome	Smc00958	Smed_4884	noHit	noHit	noHit	RL1171	noHit	noHit	noHit	noHit	noHit
Chromosome	mfd	Smed_1399	NGR_c14690	OV14_2782	mfd	mfd	mfd	RL73_03495	mll0827	mfd	mfd
Chromosome	Smc00227	Smed_1400	noHit	noHit	RHE_CH02094	RL2385	Atu1779	RL73_03500	msl0828	DK53_2633	bsl4602
Chromosome	recG	Smed_1401	recG	recG	recG	recG	recG	RL73_03505	mlr0830	recG	recG
Chromosome	Smc00229	Smed_1402	NGR_c14670	OV14_2779	RHE_CH02092	RL2383	Atu1784	RL73_03515	mll0832	noHit	bll4606
Chromosome	Smc00230	Smed_1403	NGR_c14660	OV14_2778	noHit	RL2805	Atu1785	noHit	mll4853	DK53_1507	noHit
Chromosome	glmS	Smed_1404	glmS2	glmS2	glmS1	noHit	glmS	RL73_03520	mlr6386	noHit	glmS
Chromosome	glmU	Smed_1405	NGR_c14640	OV14_2776	glmU	RL2381	glmU	glmU	mll0836	glmU	glmU
Chromosome	Smc00233	Smed_1406	NGR_c14630	OV14_2774	RHE_CH03044	RL3492	Atu2245	noHit	noHit	noHit	bll4444
Chromosome	ppiD	Smed_1407	ppiD	ppiD	ppiD1	ppiD	ppiD	RL73_01695	mlr0613	DK53_1128	blr4808
Chromosome	trpD	Smed_1408	trpD	trpD	trpD	trpD	trpD	RL73_06625	mlr0614	trpD	trpD
Chromosome	trpC	Smed_1409	trpC	trpC	trpC	trpC	trpC	noHit	mlr0615	DK53_1130	trpC
Chromosome	moaC	Smed_1410	moaC	moaC	moaC	moaC	moaC	noHit	mlr0616	moaC	moaC
Chromosome	moeA	Smed_1411	moeA	moeA	moeA	moeA	moeA	noHit	mlr0617	DK53_1132	moeA
Chromosome	Smc00239	Smed_1412	noHit	noHit	noHit	noHit	noHit	noHit	noHit	noHit	noHit
Chromosome	Smc00240	Smed_1413	NGR_c14560	OV14_2766	tlyC	RL1317	Atu3732	noHit	mlr2581	noHit	blr0097
Chromosome	Smc00241	Smed_1414	NGR_c14550	OV14_2765	RHE_CH02089	RL2380	Atu3226	noHit	noHit	DK53_2294	noHit
Chromosome	Smc00242	Smed_1415	NGR_c14540	OV14_2763	RHE_CH02084	bmpA	Atu1789	noHit	mll0501	DK53_2647	blr6158
Chromosome	Smc00244	Smed_1416	NGR_c14530	OV14_2762	RHE_CH02083	RL2374	Atu1790	noHit	mll0502	DK53_2646	blr6157
Chromosome	Smc00243	Smed_1417	NGR_c14520	OV14_2761	RHE_CH02082	RL2373	Atu1791	noHit	mll0503	DK53_2645	blr6156
Chromosome	Smc00245	Smed_1418	NGR_c14510	OV14_2760	RHE_CH02081	RL2372	Atu1792	noHit	mll0504	DK53_2644	blr6155
Chromosome	qor	Smed_1419	qor	qor	qor	qor1	qor	noHit	mll0505	DK53_2642	qor
Chromosome	pcs	Smed_1420	pcs	pcs	pcs	pcs	pcs	RL73_02910	mll0506	pcs	pcs
Chromosome	Smc00316	Smed_1421	NGR_c14480	OV14_2757	RHE_CH01962	ubiF	ubiH	noHit	mlr0511	DK53_2640	blr4586
Chromosome	Smc00317	Smed_1422	NGR_c14470	OV14_2756	mdcF	RL2293	Atu1795	noHit	noHit	DK53_1415	bll4587
Chromosome	ccsA	Smed_1423	NGR_c14460	OV14_2755	ccsA	ccdA	ccdA	noHit	mll0838	DK53_2629	ccdA
Chromosome	Smc00249	Smed_1445	noHit	noHit	noHit	noHit	noHit	noHit	noHit	noHit	noHit
Chromosome	Smc00250	noHit	noHit	noHit	noHit	noHit	noHit	noHit	noHit	noHit	noHit
Chromosome	Smc00251	Smed_1425	NGR_b09890	OV14_3286	RHE_PE00086	pRL110237	noHit	noHit	noHit	noHit	noHit
Chromosome	Smc00252	Smed_1429	noHit	noHit	RHE_CH01803	RL2482	noHit	noHit	noHit	noHit	noHit
Chromosome	Smc00253	Smed_1430	noHit	noHit	noHit	noHit	noHit	noHit	noHit	noHit	noHit
Chromosome	Smc00254	Smed_1431	NGR_c14290	noHit	noHit	RL3684	noHit	noHit	noHit	noHit	noHit
Chromosome	Smc04437	noHit	noHit	noHit	noHit	noHit	noHit	noHit	noHit	noHit	noHit
Chromosome	Smc00255	Smed_1432	NGR_c14280	OV14_2831	noHit	noHit	noHit	noHit	noHit	noHit	noHit
Chromosome	Smc00256	Smed_1433	NGR_c14270	OV14_2753	noHit	noHit	noHit	noHit	mll5038	noHit	noHit
Chromosome	ropB2	Smed_1434	NGR_c14260	OV14_2656	ropB2	noHit	omp	noHit	mll1390	DK53_132	blr4700
Chromosome	Smc00258	Smed_1435	NGR_c14240	noHit	noHit	noHit	noHit	noHit	noHit	noHit	noHit
Chromosome	Smc00259	Smed_1436	noHit	noHit	noHit	noHit	Atu4820	noHit	noHit	noHit	bll4710
Chromosome	Smc00260	Smed_1437	fabG2	noHit	noHit	noHit	fabG	noHit	noHit	noHit	blr7165
Chromosome	Smc00261	Smed_1438	noHit	noHit	noHit	noHit	Atu4822	noHit	noHit	noHit	bll4711
Chromosome	Smc00262	Smed_1439	noHit	noHit	noHit	noHit	acaB	noHit	mlr7614	noHit	blr3924
Chromosome	Smc00263	Smed_1440	noHit	OV14_b0584	noHit	noHit	Atu4824	noHit	mll9009	noHit	bll1236
Chromosome	Smc00264	Smed_1441	noHit	noHit	noHit	noHit	Atu4825	noHit	noHit	hdhA	blr1304
Chromosome	Smc00265	Smed_1442	noHit	noHit	noHit	noHit	Atu4826	noHit	noHit	noHit	blr4511
Chromosome	Smc00266	Smed_1443	noHit	noHit	noHit	noHit	Atu4827	noHit	noHit	noHit	blr4512
Chromosome	Smc00267	noHit	noHit	noHit	noHit	noHit	noHit	noHit	noHit	noHit	noHit
Chromosome	Smc00268	noHit	NGR_a02430	fabG2	RHE_CH02403	RL2725	fabG	noHit	mll5766	noHit	blr2167
Chromosome	Smc00269	Smed_3129	NGR_a02450	OV14_a1402	tktA	RL2718	tkt	noHit	mll5764	noHit	blr2169
Chromosome	Smc00270	Smed_3128	NGR_a02440	OV14_b1224	tktB	RL2719	tktB	noHit	mll5765	noHit	blr2168
Chromosome	Smc00271	noHit	noHit	noHit	noHit	noHit	noHit	noHit	noHit	noHit	noHit
Chromosome	Smc00272	noHit	noHit	noHit	noHit	noHit	noHit	noHit	noHit	noHit	noHit
Chromosome	Smc00273	noHit	NGR_a02470	noHit	noHit	noHit	noHit	noHit	noHit	noHit	noHit
Chromosome	Smc00274	noHit	noHit	noHit	noHit	noHit	noHit	noHit	noHit	noHit	noHit
Chromosome	Smc00275	noHit	NGR_a02420	noHit	noHit	noHit	Atu3155	noHit	mlr5771	noHit	bll2166
Chromosome	Smc00276	noHit	noHit	noHit	noHit	noHit	noHit	noHit	noHit	noHit	noHit
Chromosome	Smc00277	noHit	noHit	sufS	RHE_PE00221	noHit	noHit	noHit	noHit	noHit	noHit
Chromosome	Smc00278	noHit	noHit	OV14_a1439	RHE_PE00222	noHit	noHit	noHit	noHit	noHit	noHit
Chromosome	Smc00279	noHit	noHit	noHit	noHit	noHit	noHit	noHit	noHit	noHit	noHit
Chromosome	Smc00280	Smed_1444	NGR_b14170	noHit	noHit	noHit	noHit	noHit	noHit	noHit	noHit
Chromosome	Smc00281	Smed_4461	noHit	noHit	noHit	noHit	noHit	noHit	noHit	noHit	noHit
Chromosome	Smc00282	noHit	noHit	noHit	noHit	noHit	Atu0120	noHit	noHit	noHit	bll1318
Chromosome	Smc00283	noHit	noHit	noHit	noHit	pRL80061	noHit	noHit	noHit	noHit	noHit
Chromosome	Smc00284	noHit	noHit	noHit	noHit	noHit	noHit	noHit	noHit	noHit	noHit
Chromosome	TRm5	noHit	noHit	OV14_a0735	noHit	noHit	noHit	noHit	noHit	noHit	bll2163
Chromosome	Smc04866	noHit	noHit	noHit	noHit	RL1923	noHit	noHit	noHit	noHit	noHit
Chromosome	Smc00286	noHit	noHit	noHit	noHit	noHit	noHit	noHit	noHit	noHit	noHit
Chromosome	Smc00287	Smed_1447	noHit	OV14_2750	RHE_CH01888	RL2104	Atu1810	RL73_04475	noHit	DK53_724	blr4414
Chromosome	Smc00288	Smed_1448	NGR_c14140	OV14_2655	RHE_CH01886	RL2103	Atu1804	noHit	mlr0169	DK53_1245	blr4411
Chromosome	cspA5	Smed_1449	cspA3	cspA3	cspA3	cspA5	cspA	RL73_02365	mlr0168	DK53_1246	blr4410
Chromosome	gloA	Smed_1450	gloA	gloA	gloA	RL2101	gloA	RL73_02360	mll0167	gloA	gloA
Chromosome	Smc00291	Smed_1451	NGR_c14110	noHit	noHit	noHit	noHit	noHit	noHit	noHit	noHit
Chromosome	recJ	Smed_1452	recJ	recJ	recJ	recJ	recJ	RL73_02345	mll0927	recJ	recJ
Chromosome	thrA	Smed_1453	thrA	thrA	thrA	hom1	hom	RL73_02340	mll0934	DK53_1253	hom
Chromosome	aatC	Smed_1454	aatC	aatC	aatCch	RL2096	Atu1589	RL73_02335	mll0935	DK53_1254	blr4361
Chromosome	Smc00295	Smed_1455	noHit	noHit	noHit	noHit	Atu8159	noHit	noHit	noHit	noHit
Chromosome	phbC	Smed_1456	phbC2	phbC2	phbC	phaC	phbC	noHit	mlr0937	noHit	bll4360
Chromosome	sfsA	Smed_1457	NGR_c13990	OV14_2641	noHit	noHit	sfsA	noHit	noHit	sfsA	noHit
Chromosome	map1	Smed_1458	map1	map1	map1	map1	map	RL73_02325	mlr0954	map	map
Chromosome	radC	Smed_1459	radC	radC	radC	radC	radC	RL73_02320	mlr0956	DK53_1262	radC
Chromosome	sthA	Smed_1462	NGR_c13940	OV14_2637	RHE_CH01846	sthA	sthA	noHit	mlr8366	noHit	noHit
Chromosome	sufA	Smed_1463	NGR_c15460	OV14_2908	RHE_CH02247	sufA	Atu1819	RL73_04380	mlr0024	sufA	blr1755
Chromosome	Smc00302	Smed_1464	NGR_c15450	OV14_2909	RHE_CH02248	sufX	Atu1820	RL73_04385	mlr0023	DK53_924	blr4343
Chromosome	csd	Smed_1465	sufS	sufS	RHE_CH02249	sufS1	nifS	RL73_04390	mlr0021	sufS	nifS
Chromosome	sufD	Smed_1466	NGR_c15430	OV14_2911	sufD	sufD	sufD	RL73_04395	mlr0020	sufD	blr4341
Chromosome	Smc00531	Smed_1467	NGR_c15420	OV14_2912	sufC	sufC	sufC	sufC	mlr0019	sufC	blr4340
Chromosome	Smc00530	Smed_1468	sufB	sufB	sufB	sufB	sufB	RL73_04405	mlr0016	sufB	blr4339
Chromosome	nifS	Smed_1469	NGR_c15400	OV14_2914	nifSch	sufS2	nifS	RL73_04410	mlr0015	DK53_919	nifS
Chromosome	Smc00528	Smed_1470	NGR_c15390	OV14_2915	RHE_CH02255	RL2584	Atu1826	RL73_04415	mll0014	DK53_918	bll4335
Chromosome	anmK	Smed_1472	NGR_c15370	OV14_2917	RHE_CH02257	RL2587	Atu1827	noHit	mll7241	DK53_917	blr4331
Chromosome	tyrS	Smed_1473	tyrS	tyrS	tyrS	tyrS1	tyrS	RL73_02970	mll0007	tyrS	tyrS
Chromosome	Smc00525	Smed_1474	NGR_c15350	OV14_2919	RHE_CH02261	RL2590	Atu8167	RL73_02965	mlr0006	DK53_914	noHit
Chromosome	bcp	Smed_1475	NGR_c15340	OV14_2920	bcp	RL2591	bcp	RL73_02960	mll0004	DK53_913	bll4324
Chromosome	Smc00523	Smed_1476	noHit	OV14_2921	RHE_CH02263	noHit	noHit	noHit	noHit	DK53_912	noHit
Chromosome	Smc00540	noHit	noHit	noHit	noHit	noHit	noHit	noHit	noHit	noHit	noHit
Chromosome	Smc00539	Smed_1477	NGR_c15320	OV14_2922	RHE_CH02264	RL2593	Atu1832	RL73_02045	mll8577	noHit	bll4323
Chromosome	rhlE1	Smed_1478	NGR_c15310	OV14_2924	rhlE1	deaD	Atu1833	RL73_02040	mll0224	DK53_928	rhlE
Chromosome	Smc00521	Smed_1479	NGR_c15300	OV14_2925	RHE_CH02266	RL2595	Atu1834	noHit	noHit	noHit	nudD
Chromosome	Smc00520	Smed_1480	NGR_c15290	OV14_2926	RHE_CH02267	RL2596	noHit	noHit	mlr0026	noHit	blr4345
Chromosome	Smc00519	Smed_1481	NGR_c15280	OV14_2927	noHit	noHit	noHit	noHit	mlr0093	noHit	bll5659
Chromosome	Smc00518	Smed_1482	NGR_c15270	OV14_2928	noHit	noHit	noHit	noHit	mlr0092	noHit	bll5660
Chromosome	Smc00517	Smed_1483	NGR_c15260	OV14_2929	noHit	noHit	noHit	noHit	mlr0091	noHit	bll5661
Chromosome	Smc00516	Smed_1484	NGR_c15250	OV14_2930	noHit	noHit	noHit	noHit	mlr0089	noHit	bll5662
Chromosome	Smc00515	Smed_1485	NGR_c15240	OV14_2931	noHit	noHit	noHit	noHit	mlr0088	noHit	bll5663
Chromosome	Smc00514	Smed_1486	NGR_c15230	OV14_2932	RHE_CH02268	pRL100364	Atu2495	noHit	mlr0087	DK53_1271	hpaC
Chromosome	Smc00513	Smed_1487	NGR_c15220	OV14_2935	RHE_CH02269	RL2597	Atu1838	RL73_02790	mll0086	DK53_1273	noHit
Chromosome	Smc00512	Smed_1488	NGR_c15210	OV14_2936	RHE_CH00222	RL0230	Atu2565	noHit	mll0085	DK53_2811	blr5678
Chromosome	rpe	Smed_1489	rpe	rpe	rpe	rpe	rpe	RL73_02785	noHit	rpe	rpe
Chromosome	Smc00510	Smed_1490	NGR_c15190	OV14_2938	RHE_CH02271	RL2599	noHit	noHit	mll0081	noHit	noHit
Chromosome	Smc00509	Smed_1491	NGR_c15180	OV14_2939	RHE_CH02272	RL2600	Atu1840	noHit	mll0080	noHit	noHit
Chromosome	purB	Smed_1492	NGR_c15170	OV14_2940	purB	purB	purB	RL73_02780	mll0079	purB	purB
Chromosome	Smc00507	Smed_1493	NGR_c15160	OV14_2941	RHE_CH01767	RL1963	Atu8149	noHit	noHit	noHit	noHit
Chromosome	Smc00506	Smed_1494	NGR_c15150	OV14_2942	RHE_CH02275	RL2603	Atu4308	noHit	mll1046	noHit	blr3787
Chromosome	Smc00505	Smed_1495	NGR_c15140	OV14_2943	RHE_CH02276	RL2604	Atu1842	noHit	mll0076	DK53_843	noHit
Chromosome	Smc00504	noHit	noHit	noHit	noHit	pRL120275	noHit	noHit	noHit	noHit	noHit
Chromosome	Smc00503	noHit	noHit	noHit	noHit	RL2853	noHit	noHit	noHit	noHit	blr3841
Chromosome	fldZ	Smed_5904	NGR_b14730	OV14_a1412	menG	RL2851	menG	noHit	noHit	noHit	blr3842
Chromosome	Smc00501	noHit	noHit	noHit	noHit	RL2854	noHit	noHit	noHit	noHit	blr3844
Chromosome	Smc00500	noHit	noHit	noHit	noHit	noHit	noHit	noHit	noHit	noHit	noHit
Chromosome	Smc00499	noHit	noHit	noHit	noHit	noHit	noHit	noHit	noHit	noHit	noHit
Chromosome	Smc00498	noHit	noHit	noHit	noHit	noHit	noHit	noHit	noHit	noHit	noHit
Chromosome	Smc00497	noHit	NGR_b06170	noHit	noHit	RL2850	Atu4263	noHit	mll6980	noHit	bll7096
Chromosome	Smc00496	Smed_1497	NGR_c16180	OV14_2945	RHE_CH00598	RL2304	noHit	noHit	mlr0071	DK53_841	blr5730
Chromosome	purC	Smed_1498	purC	purC	purC1	purC1	noHit	noHit	mll0069	purC	purC
Chromosome	Smc00494	Smed_1499	purS	purS	purS	noHit	purS	RL73_02770	msl0067	purS	bsl5728
Chromosome	purQ	Smed_1500	purQ	purQ	purQ	purQ	purQ	RL73_02765	mll0065	purQ	purQ
Chromosome	Smc00492	Smed_1501	NGR_c16220	OV14_2950	RHE_CH02282	RL2609	Atu1846	RL73_02760	mll0062	DK53_836	noHit
Chromosome	Smc00491	Smed_1502	noHit	noHit	noHit	noHit	noHit	noHit	noHit	noHit	noHit
Chromosome	Smc00490	Smed_1503	NGR_c16240	OV14_2951	RHE_CH02284	RL2610	Atu1848	noHit	mll0059	noHit	noHit
Chromosome	Smc00489	Smed_1504	NGR_c16250	noHit	RHE_CH02285	noHit	Atu1849	noHit	noHit	noHit	noHit
Chromosome	purL	Smed_1505	purL	purL	purL	purL	purL	RL73_02755	mll0057	purL	purL
Chromosome	Smc00487	Smed_1506	noHit	noHit	RHE_CH02287	noHit	Atu1851	RL73_02750	msl0055	DK53_834	bsl5715
Chromosome	Smc00538	Smed_1508	NGR_c16290	OV14_2955	grlA	RL2615	grlA	RL73_02745	mll0053	grxD	grlA
Chromosome	Smc00537	Smed_1509	NGR_c16310	OV14_2957	RHE_CH02305	RL2616	Atu1855	RL73_02740	mll0051	DK53_831	blr5594
Chromosome	Smc00536	Smed_1510	NGR_c16320	OV14_2958	RHE_CH02306	RL2617	noHit	noHit	noHit	noHit	noHit
Chromosome	Smc00535	Smed_1511	NGR_c16330	OV14_2959	RHE_CH02308	RL2620	Atu1856	noHit	mlr0048	DK53_830	noHit
Chromosome	Smc00534	Smed_1512	NGR_c16340	OV14_2960	RHE_CH02310	RL2622	Atu1858	noHit	mlr0047	DK53_829	noHit
Chromosome	glsA	Smed_1513	glsA	glsA	glsA	glsA	glsA	RL73_02735	mlr0211	glsA	noHit
Chromosome	rpsD	Smed_1514	rpsD	rpsD	rpsD	rpsD	rpsD	RL73_02730	mlr0045	rpsD	rpsD
Chromosome	Smc00484	Smed_1515	NGR_c16390	OV14_2966	RHE_CH02313	RL2625	Atu1862	noHit	mll1902	DK53_1490	blr6895
Chromosome	murI	Smed_1516	murI	murI	murI	murI	murI	RL73_02725	mlr0039	murI	murI
Chromosome	Smc00482	Smed_1517	NGR_c16420	OV14_2969	RHE_CH02315	RL2628	lasT	noHit	mlr0038	DK53_1180	bll5746
Chromosome	Smc00481	Smed_1518	noHit	noHit	RHE_CH02316	RL2629	noHit	noHit	noHit	noHit	noHit
Chromosome	icd	Smed_1519	icd	icd	noHit	icd	icdA	RL73_02440	mll0036	DK53_1183	icdA
Chromosome	Smc00479	noHit	noHit	noHit	noHit	noHit	Atu4132	noHit	noHit	noHit	bll2727
Chromosome	Smc00549	noHit	noHit	noHit	noHit	noHit	noHit	noHit	noHit	noHit	noHit
Chromosome	Smc00478	noHit	noHit	OV14_3394	noHit	noHit	noHit	noHit	noHit	noHit	noHit
Chromosome	Smc00477	Smed_5971	noHit	noHit	noHit	noHit	noHit	noHit	mll5470	noHit	noHit
Chromosome	sulP	Smed_5404	NGR_c16450	OV14_b0762	RHE_CH01065	noHit	noHit	noHit	mlr4576	noHit	noHit
Chromosome	alaS	Smed_1521	alaS1	alaS1	alaS2	alaS	alaS	RL73_02385	mlr0032	alaS	alaS
Chromosome	recA	Smed_1522	recA2	recA2	recA	recA	recA	RL73_02380	mlr0030	recA	recA
Chromosome	Smc00473	noHit	NGR_c16480	OV14_2975	RHE_CH02324	rbsK3	Atu1875	noHit	mll0029	noHit	noHit
Chromosome	Smc00472	Smed_1524	NGR_c16490	OV14_2976	RHE_CH02325	RL2639	Atu1876	noHit	mll0028	noHit	noHit
Chromosome	Smc00471	Smed_1525	NGR_c16500	OV14_2977	RHE_CH02326	RL2640	Atu1362	RL73_00790	mll0767	DK53_1026	bll5808
Chromosome	Smc00470	Smed_1526	NGR_c16510	OV14_2979	noHit	noHit	noHit	noHit	noHit	noHit	noHit
Chromosome	dksA	Smed_1527	dank	dank	dksA	dksA	dksA	RL73_00795	mll0773	dksA	dksA
Chromosome	Smc00468	Smed_1528	NGR_c16530	OV14_2982	RHE_CH02330	RL2644	Atu1358	noHit	mlr0774	DK53_1022	noHit
Chromosome	Smc00467	Smed_1529	NGR_c16540	OV14_2983	RHE_CH02331	RL2645	Atu1357	noHit	mlr0775	DK53_1021	blr7253
Chromosome	Smc00466	Smed_1530	NGR_c16550	OV14_2984	RHE_CH02332	RL2646	Atu1356	noHit	mlr0776	DK53_1020	blr7254
Chromosome	Smc00548	Smed_1531	NGR_c16560	OV14_2987	RHE_CH02333	RL2647	Atu1355	noHit	mlr0777	DK53_1019	noHit
Chromosome	folK	Smed_1532	folK	folK	folK	RL2648	folK	RL73_04085	mll0786	folK	folK
Chromosome	folB	Smed_1533	folB	folB	folB	folB	folB	RL73_04090	mll0787	folB	bll3058
Chromosome	folP	Smed_1534	folP	folP	folP	folC1	folP	RL73_04095	mll0788	folP	bll3059
Chromosome	Smc00194	Smed_1535	NGR_c16610	OV14_2991	RHE_CH02337	RL2651	Atu1351	noHit	mlr0789	DK53_1015	noHit
Chromosome	Smc00193	noHit	noHit	noHit	noHit	noHit	noHit	noHit	noHit	noHit	noHit
Chromosome	fdx	Smed_1536	NGR_c16660	OV14_2992	fdx	fdxB2	fdx	noHit	msl0793	DK53_1012	fdx
Chromosome	Smc00191	Smed_1537	NGR_c16670	OV14_2993	RHE_CH02339	RL2653	Atu1349	noHit	noHit	noHit	noHit
Chromosome	Smc00190	Smed_1538	NGR_c16680	OV14_2995	RHE_CH02340	RL2654	Atu1348	noHit	mlr0796	DK53_1011	noHit
Chromosome	fbcC	Smed_1539	fbcC	fbcC	fbcC	petC	fbcC	noHit	mll2705	DK53_1498	noHit
Chromosome	fbcB	Smed_1540	fbcB	fbcB	fbcB	petB	fbcB	noHit	mll2706	DK53_1499	noHit
Chromosome	fbcF	Smed_1541	fbcF3	fbcF3	fbcF	petA	fbcF	noHit	mll2707	petA	blr2485
Chromosome	Smc00186	Smed_1542	NGR_c16740	OV14_3000	RHE_CH03040	RL3488	Atu2241	noHit	mll2714	DK53_1501	noHit
Chromosome	Smc00185	Smed_1543	NGR_c16750	OV14_3001	RHE_CH03042	RL3490	Atu2242	RL73_04255	mll2715	DK53_1502	blr2753
Chromosome	Smc00184	Smed_1544	NGR_c16760	OV14_3004	RHE_CH03043	RL3491	Atu2244	noHit	mlr2718	DK53_1503	bll2484
Chromosome	Smc00183	Smed_1545	NGR_c16770	OV14_3005	RHE_CH04003	RL4398	noHit	noHit	mll2599	noHit	noHit
Chromosome	Smc00182	Smed_1546	soxR	soxR	soxR	RL4397	soxR	noHit	mlr2720	noHit	noHit
Chromosome	Smc00196	Smed_1547	noHit	noHit	RHE_CH01284	RL1431	Atu0960	noHit	noHit	noHit	bll5460
Chromosome	Smc00181	Smed_1548	noHit	noHit	RHE_CH03045	RL3493	Atu2246	noHit	mll2721	DK53_1505	bll5764
Chromosome	hemF	Smed_1549	fbcF2	fbcF2	hemF	hemF	hemF	RL73_04250	mlr2722	DK53_1506	hemF
Chromosome	Smc00179	Smed_1550	NGR_c16800	OV14_3010	RHE_CH03837	RL4370	noHit	noHit	noHit	noHit	noHit
Chromosome	Smc00178	noHit	noHit	noHit	noHit	noHit	noHit	noHit	noHit	noHit	noHit
Chromosome	Smc00177	Smed_1551	NGR_c16810	OV14_3011	RHE_CH02346	RL2658	Atu1644	RL73_04205	mll0797	DK53_1010	noHit
Chromosome	Smc00176	Smed_1552	NGR_c16820	OV14_3012	RHE_CH02347	RL2659	Atu1645	RL73_04200	mll0798	DK53_1009	noHit
Chromosome	Smc00175	Smed_1553	NGR_c16830	OV14_3013	RHE_CH02348	RL2660	Atu1646	RL73_04195	mll0800	DK53_1008	bll5893
Chromosome	Smc00174	Smed_1554	NGR_c16840	OV14_3014	RHE_CH02349	RL2661	Atu1647	RL73_04190	mll0801	DK53_1007	bll6065
Chromosome	Smc00459	Smed_1555	NGR_c16850	OV14_3015	RHE_CH02350	RL2662	Atu1648	noHit	mlr0803	DK53_1006	blr5895
Chromosome	hcaT	Smed_1556	NGR_c16860	OV14_3016	RHE_CH02351	RL2663	noHit	noHit	mll0804	noHit	bll5896
Chromosome	Smc00171	Smed_1557	NGR_c16870	OV14_3017	RHE_CH02352	lpxH	Atu1649	noHit	mll0806	noHit	bll5904
Chromosome	dme	Smed_1558	dme	dme	dme	dme	maeB	noHit	mlr0809	dme	dme
Chromosome	sinR	Smed_1559	NGR_c16890	OV14_3019	noHit	bisR	noHit	noHit	mlr6102	DK53_199	blr1880
Chromosome	sinI	Smed_1560	NGR_c16900	OV14_3020	cinI	raiI	traI	noHit	mlr6103	noHit	noHit
Chromosome	Smc00167	Smed_1561	NGR_c16910	OV14_3021	RHE_CH02367	RL2673	Atu1653	noHit	mlr0812	noHit	noHit
Chromosome	bluB	Smed_1562	bluB	noHit	RHE_CH02368	RL2681	Atu1654	noHit	mll7468	bluB	bll3254
Chromosome	Smc00165	Smed_1563	noHit	fabG2	RHE_CH03703	RL4239	noHit	noHit	mll4989	DK53_1314	noHit
Chromosome	Smc00164	noHit	noHit	noHit	RHE_CH03702	RL4238	noHit	noHit	noHit	noHit	noHit
Chromosome	Smc00163	noHit	noHit	OV14_3025	RHE_CH03701	RL4237	noHit	noHit	noHit	noHit	noHit
Chromosome	tolB2	noHit	tolB2	tolB2	RHE_CH02370	RL2687	tolB	noHit	noHit	noHit	noHit
Chromosome	nadE2	Smed_1566	nadE2	nadE2	nadE	nadE1	nadE	RL73_04175	mll0818	nadE	noHit
Chromosome	cgmB	noHit	noHit	noHit	noHit	noHit	noHit	noHit	noHit	noHit	noHit
Chromosome	cgmA	Smed_1567	NGR_c16960	OV14_3034	noHit	noHit	cgmA	noHit	mll7848	noHit	noHit
Chromosome	Smc00159	noHit	noHit	noHit	noHit	noHit	Atu1608	noHit	mll7596	noHit	noHit
Chromosome	Smc00158	noHit	noHit	noHit	noHit	noHit	Atu1609	noHit	mll7595	noHit	noHit
Chromosome	Smc00157	Smed_1568	NGR_c16970	OV14_3038	RHE_CH01300	RL1449	noHit	noHit	noHit	noHit	noHit
Chromosome	Smc00156	Smed_1569	NGR_c16980	OV14_3039	RHE_CH02373	RL2690	noHit	noHit	mll0824	noHit	bll3911
Chromosome	dhs	Smed_1570	NGR_c16990	OV14_3040	aroF	RL2692	dhs	RL73_03760	mll0826	DK53_1000	blr3778
Chromosome	gor	Smed_1571	NGR_c17000	OV14_3042	gor	gor	gor	RL73_03765	mll0523	gor	gor
Chromosome	Smc00153	Smed_1572	NGR_c17010	OV14_3043	RHE_CH02379	RL2697	Atu8160	RL73_03770	mll0525	DK53_998	noHit
Chromosome	rpiA	Smed_1573	rpiA	rpiA	rpiA	rpiA	rpiA	RL73_03775	mll0526	rpiA	rpiA
Chromosome	gph1	Smed_1574	NGR_c17030	OV14_3045	gph2	RL2699	gph	noHit	mlr0528	gph	gph
Chromosome	Smc00150	Smed_1575	NGR_c17040	OV14_3046	RHE_CH02382	RL2700	Atu1615	noHit	mll0533	noHit	blr7131
Chromosome	fumC	Smed_1576	fumC	fumC	fumC	fumC	fumC	fumC	mll8172	fumC	fumC
Chromosome	Smc00148	Smed_1577	NGR_c17070	OV14_3053	RHE_CH02387	RL2706	Atu1692	noHit	mll0539	noHit	blr1229
Chromosome	Smc00147	Smed_1578	NGR_c17080	OV14_3054	RHE_CH02388	RL2707	noHit	noHit	mll0537	noHit	noHit
Chromosome	Smc00146	Smed_1579	NGR_c17090	OV14_3055	RHE_CH02389	RL2708	noHit	noHit	mlr0538	noHit	noHit
Chromosome	Smc00145	Smed_1580	NGR_c17100	OV14_3057	RHE_CH02391	RL2710	Atu1694	noHit	mll0540	DK53_945	bll3194
Chromosome	moaA	Smed_1582	moaA	moaA	moaA	moaA2	moaA	noHit	mlr0541	moaA	moaA
Chromosome	Smc00197	Smed_1583	NGR_c17130	OV14_3061	RHE_CH02405	RL2728	Atu1696	noHit	mlr0545	DK53_2551	noHit
Chromosome	mobA	Smed_1584	mobA	mobA	mobA	mobA	mobA	noHit	mlr0547	DK53_943	mobA
Chromosome	mobB	Smed_1585	mobB	mobB	mobB	mobB	mobB	noHit	mlr0548	mobB	mobB
Chromosome	Smc00141	Smed_1587	NGR_c17170	OV14_a1507	RHE_CH02417	RL2752	Atu1877	noHit	mlr2412	noHit	noHit
Chromosome	Smc00198	noHit	noHit	noHit	noHit	noHit	noHit	noHit	noHit	noHit	noHit
Chromosome	Smc00140	Smed_1588	NGR_c17180	OV14_3067	RHE_CH02418	RL2753	Atu1879	noHit	mlr0549	DK53_858	noHit
Chromosome	Smc00139	Smed_1589	NGR_c17190	OV14_3068	RHE_CH02419	RL2754	Atu1880	noHit	mlr0550	noHit	noHit
Chromosome	Smc00138	Smed_1590	NGR_c17200	OV14_3069	RHE_CH02420	RL2755	Atu1881	noHit	mlr0551	noHit	noHit
Chromosome	usg	Smed_1591	NGR_c17210	OV14_3070	RHE_CH02421	RL2756	usg	noHit	noHit	DK53_1742	bsl5624
Chromosome	Smc00136	Smed_1592	NGR_b22480	OV14_b0270	RHE_PF00008	RL1185	fabG	noHit	mll1830	DK53_719	bll5294
Chromosome	Smc00135	Smed_1593	NGR_c17220	OV14_3071	RHE_CH02422	RL2757	noHit	noHit	mlr2267	noHit	blr7843
Chromosome	Smc00134	Smed_1594	NGR_c17230	OV14_3072	RHE_CH02423	RL2758	Atu1883	noHit	noHit	DK53_1052	noHit
Chromosome	Smc00133	Smed_1595	NGR_c17250	OV14_3073	RHE_CH02433	RL2772	noHit	noHit	mlr0552	DK53_939	bll3740
Chromosome	Smc00132	Smed_1596	NGR_c17260	OV14_3074	RHE_CH02434	RL2773	noHit	noHit	mlr0554	noHit	noHit
Chromosome	Smc00131	Smed_1597	NGR_c17270	OV14_3075	RHE_CH02438	RL2776	Atu1885	RL73_06350	mll0557	DK53_863	blr8125
Chromosome	Smc04210	Smed_1598	NGR_c17280	OV14_3076	RHE_CH02439	RL2777	Atu1886	noHit	mll0558	DK53_864	noHit
Chromosome	Smc04211	Smed_1599	NGR_c17290	OV14_3077	RHE_CH02440	RL2778	exoI	noHit	mll0560	DK53_865	blr0372
Chromosome	Smc04212	Smed_1600	NGR_c17310	OV14_3078	RHE_CH02441	RL2779	Atu1888	RL73_06345	mlr0562	noHit	bll3738
Chromosome	dgkA	Smed_1602	dgkA	dgkA	dgkA	dgkA	dgk	RL73_06340	noHit	DK53_1001	noHit
Chromosome	cobU	Smed_1603	cobU	cobU	cobU	cobT	cobT	noHit	mll0563	cobT	cobU
Chromosome	cobS	Smed_1604	noHit	OV14_3084	cobV	cobV	cobS	noHit	mlr1388	cobS	cobV
Chromosome	Smc04216	Smed_1605	noHit	noHit	RHE_CH02445	noHit	Atu1892	noHit	mlr0564	noHit	bsl3737
Chromosome	Smc04217	Smed_1606	NGR_c17350	OV14_3086	RHE_CH02446	RL2782	Atu1893	noHit	mlr0565	DK53_859	noHit
Chromosome	Smc04218	Smed_1607	NGR_c17400	OV14_3088	hndJ	RL2786	Atu1906	noHit	mll4521	noHit	blr6578
Chromosome	Smc04219	Smed_1608	NGR_c17410	OV14_3089	hndI	RL2787	Atu1907	noHit	mll4523	noHit	blr6579
Chromosome	Smc04220	Smed_1609	NGR_c17420	OV14_3092	noHit	noHit	noHit	noHit	noHit	noHit	bll5773
Chromosome	Smc04221	noHit	noHit	noHit	noHit	noHit	noHit	noHit	noHit	noHit	noHit
Chromosome	Smc04222	noHit	noHit	noHit	noHit	noHit	noHit	noHit	noHit	noHit	noHit
Chromosome	Smc04223	noHit	noHit	noHit	noHit	noHit	noHit	noHit	noHit	noHit	noHit
Chromosome	Smc04224	noHit	noHit	noHit	noHit	noHit	noHit	noHit	noHit	noHit	noHit
Chromosome	Smc04225	Smed_1611	NGR_c17450	OV14_3095	RHE_CH02546	RL2930	Atu1910	noHit	noHit	noHit	noHit
Chromosome	Smc04226	Smed_1612	noHit	noHit	noHit	noHit	noHit	noHit	noHit	noHit	noHit
Chromosome	mcpV	Smed_1613	NGR_c17460	OV14_3097	mcpV3	mcpN	mclA	noHit	noHit	noHit	bll7295
Chromosome	Smc04228	Smed_1614	NGR_c17470	OV14_3098	RHE_CH02548	RL2932	Atu1994	noHit	mll2602	DK53_1470	blr2430
Chromosome	Smc04229	Smed_1615	NGR_c17480	OV14_3099	RHE_CH02549	RL2933	Atu1995	noHit	mll4938	noHit	noHit
Chromosome	Smc04230	Smed_1616	NGR_c17490	noHit	noHit	RL2936	noHit	noHit	noHit	DK53_1468	noHit
Chromosome	uvrB	Smed_1617	uvrB	uvrB	uvrB	uvrB	uvrB	noHit	mlr2631	uvrB	uvrB
Chromosome	Smc04232	Smed_1618	noHit	noHit	noHit	noHit	noHit	noHit	noHit	noHit	noHit
Chromosome	Smc04233	Smed_1619	dnaJ2	dnaJ2	RHE_PE00068	pRL110201	dnaJ	noHit	noHit	noHit	noHit
Chromosome	cspA4	Smed_1620	cspA2	cspA2	cspA4	cspA3	noHit	noHit	msr2657	noHit	noHit
Chromosome	Smc04235	Smed_1621	NGR_c17550	OV14_3121	RHE_CH02569	dusA	Atu1515	RL73_03135	mll0566	dusA	blr3734
Chromosome	Smc04236	noHit	noHit	noHit	noHit	noHit	noHit	noHit	noHit	noHit	noHit
Chromosome	Smc04237	Smed_1689	NGR_c17560	noHit	noHit	noHit	noHit	noHit	noHit	noHit	noHit
Chromosome	Smc04238	Smed_1690	noHit	OV14_3126	RHE_CH00575	RL0610A	Atu8120	noHit	noHit	noHit	noHit
Chromosome	Smc04239	Smed_1691	NGR_c17580	OV14_3127	RHE_CH03405	RL3868	noHit	noHit	noHit	noHit	noHit
Chromosome	Smc04240	Smed_1692	NGR_c17590	OV14_3128	RHE_CH02701	RL3169	Atu1516	RL73_06450	mlr1134	DK53_77	blr5933
Chromosome	Smc04241	Smed_1693	NGR_c17600	OV14_3129	RHE_CH02702	RL3170	Atu1517	noHit	mlr0180	DK53_1241	bll5581
Chromosome	zur	Smed_1694	NGR_c17620	OV14_3130	zur	zur	zur	RL73_06440	mll3299	DK53_2116	blr0934
Chromosome	znuB	Smed_1695	NGR_c17630	OV14_3131	znuB	znuB	znuB	noHit	noHit	DK53_2117	noHit
Chromosome	znuC	Smed_1696	NGR_c17640	OV14_3132	znuC	znuC	znuC	noHit	noHit	DK53_2118	noHit
Chromosome	znuA	Smed_1697	znuA	znuA	znuA	znuA	znuA	noHit	noHit	DK53_2119	noHit
Chromosome	Smc04246	Smed_1709	NGR_c17660	OV14_3136	noHit	RL3181	Atu1525	noHit	mll2469	DK53_2670	noHit
Chromosome	Smc04247	Smed_1710	xynA	xynA	xynA	RL2788	noHit	noHit	noHit	noHit	noHit
Chromosome	Smc04248	Smed_1711	dctQ	dctQ	RHE_CH03617	RL4140	Atu5270	noHit	mll5171	DK53_378	bll3751
Chromosome	Smc04249	Smed_1712	dctM	dctM	noHit	noHit	noHit	noHit	mll5170	DK53_379	bll3750
Chromosome	TRm20	noHit	noHit	noHit	RHE_PA00091	RL0792	noHit	noHit	noHit	noHit	noHit
Chromosome	smoM	Smed_1719	dctP	dctP	RHE_CH03619	RL4142	Atu3368	noHit	mlr5166	smoM	blr3743
Chromosome	Smc04252	Smed_1721	NGR_c17760	OV14_3142	RHE_CH02454	RL2789	Atu1524	noHit	mll3309	noHit	noHit
Chromosome	Smc04253	Smed_1722	NGR_c17770	OV14_3143	RHE_CH02455	RL2790	Atu3347	noHit	mll3311	noHit	noHit
Chromosome	Smc04254	Smed_1723	NGR_c17780	OV14_3144	RHE_CH02456	RL2791	Atu3348	noHit	mll3313	noHit	noHit
Chromosome	manB	Smed_1724	NGR_c17790	OV14_3146	manB2	RL2792	manA	noHit	noHit	noHit	noHit
Chromosome	Smc04256	Smed_1725	NGR_c17800	OV14_3147	RHE_CH02458	RL2793	Atu3349	noHit	mll3314	noHit	noHit
Chromosome	Smc04257	Smed_1726	NGR_c17810	OV14_3148	RHE_CH02459	RL2794	Atu3350	noHit	mll3315	noHit	noHit
Chromosome	Smc04258	Smed_1727	NGR_c17820	OV14_3149	RHE_CH02460	RL2795	Atu3351	noHit	mll3316	noHit	noHit
Chromosome	Smc04259	Smed_1728	NGR_c17830	OV14_3151	RHE_CH02461	RL2796	Atu3352	noHit	mll3319	noHit	noHit
Chromosome	Smc04260	Smed_1730	NGR_c17850	OV14_3152	RHE_CH02462	RL2797	Atu1522	noHit	mlr3320	noHit	noHit
Chromosome	Smc04261	Smed_1731	NGR_c17880	noHit	RHE_CH03781	RL4308	noHit	noHit	noHit	noHit	noHit
Chromosome	gnd	Smed_1732	NGR_c17890	OV14_3154	gnd	gnd	gntZ	RL73_06430	mll3321	gnd	blr6759
Chromosome	Smc04263	Smed_5996	noHit	noHit	noHit	noHit	noHit	noHit	noHit	agcS	noHit
Chromosome	Smc04264	Smed_1733	noHit	noHit	RHE_CH02469	RL2808	noHit	noHit	mll7889	noHit	noHit
Chromosome	Smc04265	Smed_1734	NGR_c17940	OV14_3161	RHE_CH02470	RL2809	Atu1531	noHit	noHit	noHit	noHit
Chromosome	Smc04266	Smed_1735	NGR_c17950	OV14_3162	RHE_CH02471	RL2810	Atu1532	noHit	mll7529	DK53_520	noHit
Chromosome	lpxXL	Smed_1736	NGR_c18030	OV14_3170	msbB	RL2812	msbB	RL73_04910	mlr1179	DK53_847	msbB
Chromosome	adhA2	Smed_1737	NGR_c18040	OV14_3171	RHE_CH02474	RL2813	Atu1595	RL73_04915	mlr1178	DK53_848	noHit
Chromosome	Smc04273	Smed_1738	fabF2	fabF2	RHE_CH02475	fabF1	fabF	RL73_04920	mlr1177	DK53_849	bll3808
Chromosome	fabF2	Smed_1739	NGR_c18060	OV14_3173	RHE_CH02476	fabF2	fabF	RL73_04925	mlr1176	DK53_850	fabF
Chromosome	Smc04277	Smed_1740	NGR_c18070	OV14_3174	RHE_CH02477	RL2816	fabZ	RL73_04930	noHit	noHit	bll3810
Chromosome	acpXL	Smed_1741	NGR_c18080	OV14_3175	acpXL	acpXL	acpP	RL73_04935	noHit	acpXL	acpP
Chromosome	cobD	Smed_1743	cobD	cobD	cobD	cobD	cobD	noHit	mlr1304	cobD	cobD
Chromosome	cobC	Smed_1744	cobC	cobC	cobC	cobC	cobC	noHit	mll1303	DK53_1274	cobC
Chromosome	cobB	Smed_1745	cobB	cobB	cobB	cobB	cobB	noHit	mlr1387	cobB	cobB
Chromosome	cobA	Smed_1746	cobA	cobA	cobA	cobA	cobA	noHit	mlr1386	cobA	noHit
Chromosome	cobE	Smed_1747	noHit	cobE	cobE	cobE	chiG	noHit	mlr1384	DK53_1280	noHit
Chromosome	Smc04286	Smed_1748	noHit	noHit	RHE_CH02487	noHit	Atu1591	noHit	mlr1193	DK53_1283	noHit
Chromosome	Smc04288	Smed_1749	noHit	noHit	noHit	noHit	noHit	noHit	noHit	noHit	noHit
Chromosome	Smc04290	Smed_1750	noHit	noHit	RHE_PB00087	pRL110447	noHit	noHit	noHit	noHit	bll3346
Chromosome	Smc04293	Smed_1751	noHit	noHit	noHit	pRL110448	noHit	noHit	noHit	noHit	noHit
Chromosome	Smc04294	Smed_1752	noHit	dppB	noHit	pRL110449	noHit	noHit	noHit	noHit	noHit
Chromosome	Smc04295	Smed_1753	NGR_b06750	noHit	noHit	pRL110450	Atu3047	noHit	noHit	noHit	bll6712
Chromosome	Smc04297	Smed_1754	noHit	noHit	noHit	pRL110451	noHit	noHit	noHit	noHit	noHit
Chromosome	Smc04301	Smed_1755	noHit	noHit	noHit	pRL110452	amiC	noHit	noHit	noHit	noHit
Chromosome	cobO	Smed_1758	cobO	cobO	cobO	cobO	cobO	noHit	mll1306	cobO	cobO
Chromosome	cobN	Smed_1759	noHit	cobN	cobN	cobN	noHit	noHit	noHit	cobN	noHit
Chromosome	cobW	Smed_1760	cobW	cobW	cobW	cobW	cobW	noHit	mlr1375	cobW	cobW
Chromosome	cobP	Smed_1761	cobP	cobP	cobP	cobP	cobP	noHit	mll1308	cobP	cobP
Chromosome	Smc04306	Smed_1762	NGR_c18220	OV14_3113	RHE_CH03604	RL4127	noHit	noHit	noHit	noHit	noHit
Chromosome	cyaD2	Smed_1763	cyaD	cyaD	cyaD	cyaA8	noHit	noHit	noHit	noHit	bll7923
Chromosome	Smc04308	Smed_1764	noHit	OV14_a0075	RHE_CH01162	RL1292	noHit	noHit	mlr0493	DK53_11	blr7144
Chromosome	cobQ	Smed_1765	NGR_c18240	OV14_3196	cobQ	cobQ	cbiP	noHit	mll1198	cobQ	cbiP
Chromosome	Smc04310	Smed_1766	noHit	noHit	noHit	noHit	noHit	noHit	noHit	noHit	noHit
Chromosome	Smc04311	Smed_1767	NGR_c18250	OV14_3198	RHE_CH02495	RL2837	Atu0895	noHit	noHit	noHit	noHit
Chromosome	Smc04439	Smed_1768	NGR_c18260	OV14_3201	RHE_PF00412	qatV3	Atu0893	noHit	mll7330	noHit	noHit
Chromosome	Smc04312	noHit	noHit	noHit	noHit	noHit	noHit	noHit	noHit	noHit	noHit
Chromosome	Smc04313	noHit	noHit	noHit	noHit	noHit	noHit	noHit	noHit	noHit	noHit
Chromosome	Smc04314	Smed_1769	NGR_c18270	OV14_a0911	noHit	noHit	Atu4003	noHit	mll7825	noHit	bll5259
Chromosome	Smc04315	Smed_1770	NGR_c18280	OV14_a0910	RHE_CH03538	RL4055	noHit	noHit	mlr7826	noHit	noHit
Chromosome	bmt	Smed_1771	NGR_c18290	OV14_3205	noHit	noHit	noHit	noHit	mlr1220	noHit	noHit
Chromosome	Smc04326	noHit	noHit	OV14_3206	noHit	noHit	noHit	noHit	mlr4213	noHit	noHit
Chromosome	Smc04327	noHit	noHit	noHit	noHit	noHit	noHit	noHit	noHit	noHit	noHit
Chromosome	Smc04328	Smed_1773	NGR_c18350	OV14_3211	RHE_CH02589	RL2991	Atu1762	noHit	mlr0120	DK53_1622	noHit
Chromosome	Smc04329	Smed_1774	NGR_c18360	OV14_3216	noHit	noHit	noHit	noHit	mll1228	noHit	noHit
Chromosome	mttB	Smed_1775	NGR_c18370	OV14_3217	noHit	noHit	noHit	noHit	mll1230	noHit	noHit
Chromosome	mtbC	Smed_1776	NGR_c18380	OV14_3219	noHit	noHit	noHit	noHit	mlr1231	noHit	noHit
Chromosome	ecnB	noHit	noHit	OV14_3220	ecnB	noHit	Atu8019	noHit	noHit	noHit	noHit
Chromosome	Smc04333	Smed_1777	NGR_c18400	OV14_3221	noHit	noHit	noHit	noHit	mlr1233	noHit	noHit
Chromosome	Smc04334	noHit	NGR_c18410	OV14_3225	noHit	noHit	Atu1763	noHit	mlr1236	noHit	noHit
Chromosome	Smc04335	noHit	noHit	noHit	noHit	noHit	noHit	noHit	noHit	noHit	noHit
Chromosome	Smc04336	Smed_1780	NGR_c18430	OV14_3297	RHE_CH00902	noHit	Atu0730	noHit	mlr0699	DK53_2625	noHit
Chromosome	Smc04337	Smed_1781	NGR_c18440	OV14_3226	noHit	noHit	noHit	noHit	mlr1237	noHit	noHit
Chromosome	Smc04339	Smed_1782	noHit	noHit	noHit	noHit	noHit	noHit	mlr1239	noHit	noHit
Chromosome	Smc04340	Smed_1783	NGR_c18450	OV14_3228	noHit	noHit	noHit	noHit	mlr1241	noHit	noHit
Chromosome	Smc04342	Smed_1784	NGR_c18460	OV14_3229	noHit	noHit	noHit	noHit	mlr1243	noHit	noHit
Chromosome	Smc04345	Smed_1785	NGR_c18480	OV14_3230	noHit	noHit	noHit	noHit	noHit	noHit	noHit
Chromosome	Smc04347	Smed_1786	NGR_c18490	OV14_3231	noHit	noHit	noHit	noHit	mlr1245	noHit	noHit
Chromosome	Smc04451	Smed_1787	noHit	noHit	RHE_CH00958	RL1027	noHit	noHit	noHit	noHit	noHit
Chromosome	Smc04161	noHit	NGR_c18550	OV14_3233	noHit	noHit	noHit	noHit	noHit	noHit	noHit
Chromosome	Smc04162	noHit	noHit	OV14_3234	noHit	noHit	noHit	noHit	noHit	noHit	noHit
Chromosome	Smc04163	Smed_1788	NGR_c18560	OV14_3236	RHE_CH02498	RL2839	Atu1765	noHit	mll1248	DK53_1294	noHit
Chromosome	Smc04164	Smed_1789	noHit	noHit	noHit	noHit	noHit	noHit	noHit	noHit	noHit
Chromosome	Smc04165	Smed_1790	noHit	noHit	noHit	RL1812	noHit	noHit	noHit	noHit	noHit
Chromosome	Smc04166	Smed_1791	NGR_c17870	OV14_3240	noHit	noHit	noHit	noHit	mll2043	noHit	noHit
Chromosome	Smc04167	Smed_1792	NGR_b07440	OV14_2205	RHE_CH01219	RL1351	Atu0891	noHit	mll2984	DK53_519	bll5050
Chromosome	Smc04168	Smed_1793	NGR_b07450	noHit	RHE_CH01218	RL1350	Atu0890	noHit	noHit	frmR	noHit
Chromosome	Smc04169	Smed_1794	NGR_c18590	noHit	RHE_CH02525	RL2879	Atu1767	noHit	mlr1251	DK53_1295	noHit
Chromosome	Smc04170	Smed_1795	NGR_c18610	OV14_3244	rrpX	RL2881	rrpX	noHit	noHit	noHit	noHit
[truncated: 4,234 more rows]
