# Supplementary material for: Robustness encoded across essential and accessory replicons of the ecologically versatile bacterium Sinorhizobium meliloti
Source: PLoS Genet. 2018 Apr 19;14(4):e1007357. doi: 10.1371/journal.pgen.1007357 (PMC5929573; doi:10.1371/journal.pgen.1007357)
Supplement: S3 Dataset — This file includes information on the core essential genomes of S. meliloti and R. leguminosarum, the overlap between the core genes, and the in silico predicted phenotypes where applicable. A legend sheet is included to explain the contents of the file. (XLSX) [file pgen.1007357.s031.xlsx]

## Sheet: Legend
Data Set S3. Comparison of the core essential genomes of S. meliloti and R. leguminosarum. This file includes information on the core essential genomes of S. meliloti and R. leguminosarum, the overlap between the core genes, and in silico predicted phenotypes where applicable.
Two sheets in addition to this legend sheet are provided. One sheet is for the S. meliloti core essential genome, the other is for the R. leguminosarum core essential genome of Perry et al (doi: 10.3389/fmicb.2016.01873). The data given in both is the same, aside from the in silico data which is only included in the S. meliloti sheet.
Orthologs. Predicted pairs of orthologs between the S. meliloti genome and the R. leguminosarum genome. Only shown for the S. meliloti genes that were essential in all four Tn-seq data sets, and that have a predicted ortholog in R. leguminosarum.
Classification in defined medium. The fitness classification for each gene when grown in a defined medium. Based on Tn-seq data.
In silico results. Where applicable, the predicted effect of deleting the gene using metabolic modelling. The model used for each column is indicated.

## Sheet: S. meliloti core
Orthologs		Blank	Classification in defined medium		Blank	In silico results
S. meliloti	R. leguminosarum		S. meliloti wild-type	R. leguminosarum		S. meliloti iGD1575	S. meliloti draft model	R. leguminosarum draft model
smc03978	RL4006		Essential	Non-essential		Non-essential	Non-essential	Non-essential
smc03783	RL4692		Essential	Non-essential		-	-	-
smc02804	RL4732		Essential	Non-essential		Essential	Essential	Non-essential
smc02761	RL0025		Essential	Non-essential		-	-	-
smc02678	RL3461		Essential	Non-essential		-	-	-
smc02560	RL0036		Essential	Non-essential		-	-	-
smc02375	RL1451		Essential	Non-essential		-	-	-
smc01407	RL3222		Essential	Non-essential		Essential	Non-essential	Non-essential
smc01369	RL1731		Essential	Non-essential		Essential		Essential
smc01237	RL1945		Essential	Non-essential		-	-	-
smc01225	RL3429		Essential	Non-essential		-	-	-
smc01192	RL2473		Essential	Non-essential		Essential		Non-essential
smc00905	RL0891		Essential	Non-essential		-	-	-
smc00825	RL0855		Essential	Non-essential		Non-essential	Non-essential	Non-essential
smc00595	RL1580		Essential	Non-essential		Essential	Essential	Essential
smc00580	RL1565		Essential	Non-essential		Non-essential	Non-essential	Non-essential
smc00574	RL1560		Essential	Non-essential		Non-essential	Non-essential	Non-essential
smc00526	RL2588		Essential	Non-essential		Essential	Essential	Non-essential
smc00342	RL0104		Essential	Non-essential		-	-	-
smc00333	RL0108		Essential	Non-essential		Essential		Non-essential
smc00192	RL2652		Essential	Non-essential		-	-	-
smc00161	RL2688		Essential	Non-essential		Non-essential	Non-essential	Non-essential
smc00155	RL2692		Essential	Non-essential		Essential	Essential	Essential
smc00154	RL2694		Essential	Non-essential		Essential	Non-essential	Non-essential
smc00149	RL2701		Essential	Non-essential		Non-essential but with a 14% decrease in growth rate	Non-essential	Non-essential
smc04459	RL3965		Essential	Growth defective		-	-	-
smc04281	RL2822		Essential	Growth defective		-	-	-
smc04279	RL2821		Essential	Growth defective		-	-	-
smc04268	RL2812		Essential	Growth defective		-	-	-
smc04215	RL2781A		Essential	Growth defective		-	-	-
smc04214	RL2781		Essential	Growth defective		-	-	-
smc03995	RL4039		Essential	Growth defective		-	-	-
smc03925	RL4118		Essential	Growth defective		-	-	-
smc03856	RL4545		Essential	Growth defective		-	-	-
smc03820	RL4559		Essential	Growth defective		-	-	-
smc03194	pRL110632		Essential	Growth defective		-	-	-
smc02796	RL4740		Essential	Growth defective		-	-	-
smc02790	RL0004		Essential	Growth defective		-	-	-
smc02712	RL3507		Essential	Growth defective		-	-	-
smc02682	RL3464		Essential	Growth defective		-	-	-
smc02652	RL1511		Essential	Growth defective		-	-	-
smc02487	RL4429		Essential	Growth defective		-	-	-
smc02480	RL4438		Essential	Growth defective		-	-	-
smc02465	RL4444		Essential	Growth defective		-	-	-
smc02464	RL4445		Essential	Growth defective		-	-	-
smc02113	RL2209		Essential	Growth defective		-	-	-
smc02087	RL2234		Essential	Growth defective		-	-	-
smc02078	RL2037		Essential	Growth defective		-	-	-
smc02073	RL2041		Essential	Growth defective		-	-	-
smc02067	RL2046		Essential	Growth defective		-	-	-
smc01772	RL1621		Essential	Growth defective		-	-	-
smc01593	RL3454		Essential	Growth defective		-	-	-
smc01209	RL2403		Essential	Growth defective		-	-	-
smc01101	RL0430		Essential	Growth defective		-	-	-
smc01100	RL0433		Essential	Growth defective		-	-	-
smc01029	RL2240		Essential	Growth defective		-	-	-
smc01011	RL2527		Essential	Growth defective		-	-	-
smc00985	RL0959		Essential	Growth defective		-	-	-
smc00551	RL1533		Essential	Growth defective		-	-	-
smc04461	RL3969		Essential	Essential		-	-	-
smc04309	RL2836		Essential	Essential		-	-	-
smc04305	RL2832		Essential	Essential		-	-	-
smc04303	RL2830		Essential	Essential		-	-	-
smc04198	RL1116		Essential	Essential		-	-	-
smc04083	RL4718		Essential	Essential		-	-	-
smc04019	RL4076		Essential	Essential		-	-	-
smc04006	RL4061		Essential	Essential		-	-	-
smc03994	RL4025		Essential	Essential		-	-	-
smc03958	RL3973		Essential	Essential		-	-	-
smc03956	RL3971		Essential	Essential		-	-	-
smc03888	RL4630		Essential	Essential		-	-	-
smc03881	RL4624		Essential	Essential		-	-	-
smc03846	RL4536		Essential	Essential		-	-	-
smc03832	RL4523		Essential	Essential		-	-	-
smc03809	RL4562		Essential	Essential		-	-	-
smc03778	RL4684		Essential	Essential		-	-	-
smc03772	RL4677		Essential	Essential		-	-	-
smc03239	RL4504		Essential	Essential		-	-	-
smc03232	RL4496		Essential	Essential		-	-	-
smc03231	RL4495		Essential	Essential		-	-	-
smc03230	RL4494		Essential	Essential		-	-	-
smc03193	pRL110631		Essential	Essential		-	-	-
smc03192	pRL110630		Essential	Essential		-	-	-
smc03191	pRL110629		Essential	Essential		-	-	-
smc03190	pRL110628		Essential	Essential		-	-	-
smc03187	pRL110625		Essential	Essential		-	-	-
smc03173	RL4185		Essential	Essential		-	-	-
smc03172	RL4184		Essential	Essential		-	-	-
smc03105	RL4372		Essential	Essential		-	-	-
smc03104	RL4379		Essential	Essential		-	-	-
smc02942	RL3968		Essential	Essential		-	-	-
smc02940	RL3966		Essential	Essential		-	-	-
smc02914	RL0125		Essential	Essential		-	-	-
smc02912	RL0127		Essential	Essential		-	-	-
smc02905	RL0134		Essential	Essential		-	-	-
smc02837	RL0180		Essential	Essential		-	-	-
smc02803	RL4733		Essential	Essential		-	-	-
smc02802	RL4734		Essential	Essential		-	-	-
smc02801	RL4735		Essential	Essential		-	-	-
smc02800	RL4736		Essential	Essential		-	-	-
smc02782	RL0012		Essential	Essential		-	-	-
smc02763	RL0024		Essential	Essential		-	-	-
smc02756	RL0030		Essential	Essential		-	-	-
smc02692	RL3471		Essential	Essential		-	-	-
smc02686	RL3468		Essential	Essential		-	-	-
smc02570	RL0043		Essential	Essential		-	-	-
smc02569	RL0042		Essential	Essential		-	-	-
smc02551	RL1543		Essential	Essential		-	-	-
smc02501	RL4407		Essential	Essential		-	-	-
smc02500	RL4408		Essential	Essential		-	-	-
smc02499	RL4409		Essential	Essential		-	-	-
smc02498	RL4410		Essential	Essential		-	-	-
smc02496	RL4412		Essential	Essential		-	-	-
smc02483	RL4433		Essential	Essential		-	-	-
smc02482	RL4435		Essential	Essential		-	-	-
smc02475	RL4441		Essential	Essential		-	-	-
smc02440	RL4286		Essential	Essential		-	-	-
smc02438	RL4284		Essential	Essential		-	-	-
smc02436	RL4282		Essential	Essential		-	-	-
smc02432	RL4278		Essential	Essential		-	-	-
smc02404	RL1502		Essential	Essential		-	-	-
smc02377	RL1457		Essential	Essential		-	-	-
smc02305	RL0611		Essential	Essential		-	-	-
smc02163	RL0504		Essential	Essential		-	-	-
smc02139	RL0548		Essential	Essential		-	-	-
smc02116	RL2206		Essential	Essential		-	-	-
smc02100	RL2222		Essential	Essential		-	-	-
smc02099	RL2223		Essential	Essential		-	-	-
smc02098	RL2224		Essential	Essential		-	-	-
smc02097	RL2225		Essential	Essential		-	-	-
smc02096	RL2226		Essential	Essential		-	-	-
smc02094	RL2228		Essential	Essential		-	-	-
smc02093	RL2229		Essential	Essential		-	-	-
smc02092	RL2230		Essential	Essential		-	-	-
smc02091	RL2231		Essential	Essential		-	-	-
smc02090	RL2232		Essential	Essential		-	-	-
smc02089	RL2233		Essential	Essential		-	-	-
smc02080	RL2035		Essential	Essential		-	-	-
smc02064	RL2049		Essential	Essential		-	-	-
smc02060	RL2052		Essential	Essential		-	-	-
smc01935	RL1720		Essential	Essential		-	-	-
smc01934	RL1719		Essential	Essential		-	-	-
smc01928	RL1715		Essential	Essential		-	-	-
smc01927	RL1714		Essential	Essential		-	-	-
smc01926	RL1713		Essential	Essential		-	-	-
smc01925	RL1712		Essential	Essential		-	-	-
smc01923	RL1710		Essential	Essential		-	-	-
smc01922	RL1709		Essential	Essential		-	-	-
smc01921	RL1708		Essential	Essential		-	-	-
smc01920	RL1707		Essential	Essential		-	-	-
smc01918	RL1700		Essential	Essential		-	-	-
smc01915	RL1703		Essential	Essential		-	-	-
smc01912	RL1700		Essential	Essential		-	-	-
smc01905	RL1690		Essential	Essential		-	-	-
smc01878	RL3293		Essential	Essential		-	-	-
smc01874	RL3298		Essential	Essential		-	-	-
smc01873	RL3299		Essential	Essential		-	-	-
smc01871	RL3301		Essential	Essential		-	-	-
smc01868	RL3305		Essential	Essential		-	-	-
smc01867	RL3306		Essential	Essential		-	-	-
smc01866	RL3307		Essential	Essential		-	-	-
smc01865	RL3308		Essential	Essential		-	-	-
smc01864	RL3309		Essential	Essential		-	-	-
smc01863	RL3310		Essential	Essential		-	-	-
smc01862	RL3311		Essential	Essential		-	-	-
smc01860	RL3313		Essential	Essential		-	-	-
smc01804	RL1673		Essential	Essential		-	-	-
smc01785	RL1639		Essential	Essential		-	-	-
smc01781	RL1635		Essential	Essential		-	-	-
smc01761	RL1609		Essential	Essential		-	-	-
smc01756	RL1605		Essential	Essential		-	-	-
smc01721	RL0453		Essential	Essential		-	-	-
smc01720	RL0454		Essential	Essential		-	-	-
smc01567	RL3408		Essential	Essential		-	-	-
smc01563	RL3402		Essential	Essential		-	-	-
smc01444	RL3256		Essential	Essential		-	-	-
smc01442	RL3255		Essential	Essential		-	-	-
smc01416	pRL70167		Essential	Essential		-	-	-
smc01375	RL1723		Essential	Essential		-	-	-
smc01353	RL2075		Essential	Essential		-	-	-
smc01352	RL2076		Essential	Essential		-	-	-
smc01350	RL2082		Essential	Essential		-	-	-
smc01345	RL2088		Essential	Essential		-	-	-
smc01344	RL2089		Essential	Essential		-	-	-
smc01343	RL2090		Essential	Essential		-	-	-
smc01334	RL1743		Essential	Essential		-	-	-
smc01331	RL1755		Essential	Essential		-	-	-
smc01322	RL1760		Essential	Essential		-	-	-
smc01321	RL1761		Essential	Essential		-	-	-
smc01320	RL1762		Essential	Essential		-	-	-
smc01319	RL1764		Essential	Essential		-	-	-
smc01318	RL1765		Essential	Essential		-	-	-
smc01317	RL1766		Essential	Essential		-	-	-
smc01316	RL1767		Essential	Essential		-	-	-
smc01314	RL1769		Essential	Essential		-	-	-
smc01313	RL1770		Essential	Essential		-	-	-
smc01312	RL1771		Essential	Essential		-	-	-
smc01310	RL1773		Essential	Essential		-	-	-
smc01309	RL1774		Essential	Essential		-	-	-
smc01308	RL1775		Essential	Essential		-	-	-
smc01307	RL1776		Essential	Essential		-	-	-
smc01306	RL1777		Essential	Essential		-	-	-
smc01305	RL1778		Essential	Essential		-	-	-
smc01304	RL1779		Essential	Essential		-	-	-
smc01303	RL1780		Essential	Essential		-	-	-
smc01302	RL1781		Essential	Essential		-	-	-
smc01301	RL1782		Essential	Essential		-	-	-
smc01300	RL1783		Essential	Essential		-	-	-
smc01299	RL1784		Essential	Essential		-	-	-
smc01298	RL1785		Essential	Essential		-	-	-
smc01297	RL1786		Essential	Essential		-	-	-
smc01296	RL1787		Essential	Essential		-	-	-
smc01295	RL1788		Essential	Essential		-	-	-
smc01294	RL1789		Essential	Essential		-	-	-
smc01293	RL1790		Essential	Essential		-	-	-
smc01292	RL1791		Essential	Essential		-	-	-
smc01291	RL1792		Essential	Essential		-	-	-
smc01290	RL1793		Essential	Essential		-	-	-
smc01289	RL1794		Essential	Essential		-	-	-
smc01288	RL1795		Essential	Essential		-	-	-
smc01287	RL1796		Essential	Essential		-	-	-
smc01286	RL1797		Essential	Essential		-	-	-
smc01285	RL1798		Essential	Essential		-	-	-
smc01283	RL1799		Essential	Essential		-	-	-
smc01233	RL2399		Essential	Essential		-	-	-
smc01224	RL3428		Essential	Essential		-	-	-
smc01190	RL2475		Essential	Essential		-	-	-
smc01167	RL0375		Essential	Essential		-	-	-
smc01161	RL0357		Essential	Essential		-	-	-
smc01156	RL0370		Essential	Essential		-	-	-
smc01152	RL0374		Essential	Essential		-	-	-
smc01138	RL0421		Essential	Essential		-	-	-
smc01123	RL0404		Essential	Essential		-	-	-
smc01121	RL0402		Essential	Essential		-	-	-
smc01109	RL0389		Essential	Essential		-	-	-
smc01096	RL0436		Essential	Essential		-	-	-
smc01045	RL2282		Essential	Essential		-	-	-
smc01040	RL2254		Essential	Essential		-	-	-
smc01035	RL2246		Essential	Essential		-	-	-
smc01032	RL2243		Essential	Essential		-	-	-
smc01030	RL2241		Essential	Essential		-	-	-
smc01027	RL2238		Essential	Essential		-	-	-
smc01025	RL2511		Essential	Essential		-	-	-
smc01018	RL2515		Essential	Essential		-	-	-
smc01010	RL2528		Essential	Essential		-	-	-
smc00972	RL0973		Essential	Essential		-	-	-
smc00950	RL2390		Essential	Essential		-	-	-
smc00919	RL0877		Essential	Essential		-	-	-
smc00918	RL0878		Essential	Essential		-	-	-
smc00917	RL0879		Essential	Essential		-	-	-
smc00908	RL0889		Essential	Essential		-	-	-
smc00894	RL0902		Essential	Essential		-	-	-
smc00892	RL0904		Essential	Essential		-	-	-
smc00871	RL0925		Essential	Essential		-	-	-
smc00870	RL0926		Essential	Essential		-	-	-
smc00860	RL0937		Essential	Essential		-	-	-
smc00855	RL0943		Essential	Essential		-	-	-
smc00851	RL0951		Essential	Essential		-	-	-
smc00723	RL4325		Essential	Essential		-	-	-
smc00696	RL4352		Essential	Essential		-	-	-
smc00690	RL4355		Essential	Essential		-	-	-
smc00654	RL3758		Essential	Essential		-	-	-
smc00637	RL3964		Essential	Essential		-	-	-
smc00617	RL1598		Essential	Essential		-	-	-
smc00584	RL1569		Essential	Essential		-	-	-
smc00583	RL1568		Essential	Essential		-	-	-
smc00582	RL1567		Essential	Essential		-	-	-
smc00581	RL1566		Essential	Essential		-	-	-
smc00577	RL1563		Essential	Essential		-	-	-
smc00568	RL1555		Essential	Essential		-	-	-
smc00561	RL1551		Essential	Essential		-	-	-
smc00533	RL2578		Essential	Essential		-	-	-
smc00531	RL2580		Essential	Essential		-	-	-
smc00530	RL2582		Essential	Essential		-	-	-
smc00485	RL2624		Essential	Essential		-	-	-
smc00480	RL2631		Essential	Essential		-	-	-
smc00475	RL2636		Essential	Essential		-	-	-
smc00471	RL2640		Essential	Essential		-	-	-
smc00462	RL2650		Essential	Essential		-	-	-
smc00415	RL0334		Essential	Essential		-	-	-
smc00408	RL0328		Essential	Essential		-	-	-
smc00407	RL0327		Essential	Essential		-	-	-
smc00394	RL0315		Essential	Essential		-	-	-
smc00365	RL0269		Essential	Essential		-	-	-
smc00363	RL0267		Essential	Essential		-	-	-
smc00328	RL0116		Essential	Essential		-	-	-
smc00327	RL0117		Essential	Essential		-	-	-
smc00326	RL0118		Essential	Essential		-	-	-
smc00324	RL0120		Essential	Essential		-	-	-
smc00323	RL0121		Essential	Essential		-	-	-
smc00292	RL2099		Essential	Essential		-	-	-
smc00232	RL2381		Essential	Essential		-	-	-
smc00180	RL3494		Essential	Essential		-	-	-
smc00153	RL2697		Essential	Essential		-	-	-
smc00152	RL2698		Essential	Essential		-	-	-
smc00118	RL1380		Essential	Essential		-	-	-
smc00077	RL1062		Essential	Essential		-	-	-
smc00043	RL1340		Essential	Essential		-	-	-
smc00023	RL1083		Essential	Essential		-	-	-
smc00021	RL1075		Essential	Essential		-	-	-
smc00016	RL1030		Essential	Essential		-	-	-
smc00007	RL1007		Essential	Essential		-	-	-
smc00005	RL1011		Essential	Essential		-	-	-

## Sheet: R. leguminosarum core
Orthologs		Blank	Classification in defined medium
R. leguminosarum	S. meliloti		R. leguminosarum	S. meliloti wild-type
RL1711	smc01924		Essential	Moderate growth impairment
RL1759	smc01323		Essential	Moderate growth impairment
RL1701	smc01913		Essential	Moderate growth impairment
RL4737	smc02799		Essential	Moderate growth impairment
RL3315	smc01858		Essential	Moderate growth impairment
RL0005	smc02789		Essential	Moderate growth impairment
RL0411	smc01130		Essential	Moderate growth impairment
RL3316	smc01857		Essential	Moderate growth impairment
RL0924	smc00872		Essential	Little to no difference
pRL70169	smc03249		Essential	Little to no difference
pRL70047C	smc03298		Essential	Little to no difference
RL0412	smc01131		Essential	Little to no difference
RL1632	smc01777		Essential	Little to no difference
RL3762	smc00650		Essential	Little to no difference
pRL70145	smc03300		Essential	Little to no difference
RL4250	smc04394		Essential	Little to no difference
pRL70047A	smc03301		Essential	Little to no difference
pRL70168	smc03248		Essential	Little to no difference
RL1824	smc04396		Essential	Little to no difference
pRL70121	smc02839		Essential	Little to no difference
RL4151	smc02430		Essential	Little to no difference
RL4249	smc04393		Essential	Little to no difference
RL0836	smc02300		Essential	Little to no difference
RL1689	smc01904		Essential	Large growth impairment
RL1638	smc01784		Essential	Large growth impairment
RL2579	smc00532		Essential	Large growth impairment
RL0371	smc01155		Essential	Large growth impairment
RL2369	smc02122		Essential	Large growth impairment
RL0410	smc01129		Essential	Large growth impairment
RL4676	smc03770		Essential	Large growth impairment
RL0928	smc00868		Essential	Large growth impairment
RL1554	smc00567		Essential	Large growth impairment
RL0452	smc01722		Essential	Large growth impairment
RL3297	smc01875		Essential	Large growth impairment
RL4405	smc02502		Essential	Large growth impairment
RL1633	smc01778		Essential	Large growth impairment
RL0126	smc02913		Essential	Large growth impairment
RL0268	smc00364		Essential	Large growth impairment
RL1586	smc00601		Essential	Large growth impairment
RL0151	smc02858		Essential	Large growth impairment
RL0144	smc02848		Essential	Large growth impairment
RL0927	smc00869		Essential	Large growth impairment
RL2476	smc01189		Essential	Large growth impairment
RL3754	smc00657		Essential	Large growth impairment
RL3312	smc01861		Essential	Large growth impairment
RL1741	smc01336		Essential	Large growth impairment
RL3300	smc01872		Essential	Large growth impairment
RL1767	smc01316		Essential	Essential
RL1766	smc01317		Essential	Essential
RL1723	smc01375		Essential	Essential
RL2035	smc02080		Essential	Essential
RL4536	smc03846		Essential	Essential
RL0125	smc02914		Essential	Essential
RL0030	smc02756		Essential	Essential
RL1743	smc01334		Essential	Essential
RL0012	smc02782		Essential	Essential
RL1567	smc00582		Essential	Essential
RL2228	smc02094		Essential	Essential
RL1609	smc01761		Essential	Essential
RL0951	smc00851		Essential	Essential
RL3293	smc01878		Essential	Essential
RL0120	smc00324		Essential	Essential
RL1771	smc01312		Essential	Essential
RL1707	smc01920		Essential	Essential
RL3402	smc01563		Essential	Essential
RL3408	smc01567		Essential	Essential
RL2528	smc01010		Essential	Essential
RL0973	smc00972		Essential	Essential
RL0134	smc02905		Essential	Essential
RL0453	smc01721		Essential	Essential
RL1605	smc01756		Essential	Essential
RL3298	smc01874		Essential	Essential
RL3313	smc01860		Essential	Essential
RL2511	smc01025		Essential	Essential
RL0370	smc01156		Essential	Essential
RL2082	smc01350		Essential	Essential
RL4409	smc02499		Essential	Essential
RL0375	smc01167		Essential	Essential
RL4407	smc02501		Essential	Essential
RL0877	smc00919		Essential	Essential
RL1713	smc01926		Essential	Essential
RL1551	smc00561		Essential	Essential
RL4185	smc03173		Essential	Essential
RL2076	smc01352		Essential	Essential
RL2582	smc00530		Essential	Essential
RL4184	smc03172		Essential	Essential
RL1714	smc01927		Essential	Essential
RL3311	smc01862		Essential	Essential
RL3306	smc01867		Essential	Essential
RL1062	smc00077		Essential	Essential
RL1543	smc02551		Essential	Essential
RL3309	smc01864		Essential	Essential
RL2381	smc00232		Essential	Essential
RL2282	smc01045		Essential	Essential
RL3964	smc00637		Essential	Essential
RL2088	smc01345		Essential	Essential
RL1794	smc01289		Essential	Essential
RL3299	smc01873		Essential	Essential
RL1719	smc01934		Essential	Essential
RL0902	smc00894		Essential	Essential
RL3969	smc04461		Essential	Essential
RL0611	smc02305		Essential	Essential
RL2049	smc02064		Essential	Essential
RL0389	smc01109		Essential	Essential
RL4630	smc03888		Essential	Essential
RL2578	smc00533		Essential	Essential
RL1720	smc01935		Essential	Essential
RL0117	smc00327		Essential	Essential
RL4379	smc03104		Essential	Essential
RL2631	smc00480		Essential	Essential
RL1569	smc00584		Essential	Essential
RL2233	smc02089		Essential	Essential
RL2583	smc00529		Essential	Essential
RL1075	smc00021		Essential	Essential
RL3307	smc01866		Essential	Essential
RL0334	smc00415		Essential	Essential
RL3310	smc01863		Essential	Essential
RL0269	smc00365		Essential	Essential
RL1568	smc00583		Essential	Essential
RL3971	smc03956		Essential	Essential
RL2229	smc02093		Essential	Essential
RL1708	smc01921		Essential	Essential
RL0904	smc00892		Essential	Essential
RL4734	smc02802		Essential	Essential
RL2475	smc01190		Essential	Essential
RL1798	smc01285		Essential	Essential
RL3305	smc01868		Essential	Essential
RL3428	smc01224		Essential	Essential
RL1639	smc01785		Essential	Essential
RL4355	smc00690		Essential	Essential
RL1566	smc00581		Essential	Essential
RL0943	smc00855		Essential	Essential
RL3468	smc02686		Essential	Essential
RL3301	smc01871		Essential	Essential
RL4735	smc02801		Essential	Essential
RL2232	smc02090		Essential	Essential
RL4408	smc02500		Essential	Essential
RL3296	smc01876		Essential	Essential
RL2238	smc01027		Essential	Essential
RL1777	smc01306		Essential	Essential
RL2226	smc02096		Essential	Essential
RL0421	smc01138		Essential	Essential
RL2231	smc02091		Essential	Essential
RL0118	smc00326		Essential	Essential
RL1712	smc01925		Essential	Essential
RL4736	smc02800		Essential	Essential
RL2580	smc00531		Essential	Essential
RL0925	smc00871		Essential	Essential
RL2225	smc02097		Essential	Essential
RL0753	smc03070		Essential	Essential
RL3973	smc03958		Essential	Essential
RL1780	smc01303		Essential	Essential
RL3758	smc00654		Essential	Essential
RL1762	smc01320		Essential	Essential
RL2698	smc00152		Essential	Essential
RL1116	smc04198		Essential	Essential
RL1774	smc01309		Essential	Essential
RL2515	smc01018		Essential	Essential
RL4562	smc03809		Essential	Essential
RL1563	smc00577		Essential	Essential
RL2390	smc00950		Essential	Essential
RL1668	smc01801		Essential	Essential
RL1775	smc01308		Essential	Essential
RL2624	smc00485		Essential	Essential
RL1710	smc01923		Essential	Essential
RL1795	smc01288		Essential	Essential
RL1791	smc01292		Essential	Essential
RL4410	smc02498		Essential	Essential
RL2224	smc02098		Essential	Essential
RL1786	smc01297		Essential	Essential
RL4733	smc02803		Essential	Essential
RL0127	smc02912		Essential	Essential
RL2697	smc00153		Essential	Essential
RL4441	smc02475		Essential	Essential
RL1789	smc01294		Essential	Essential
RL1760	smc01322		Essential	Essential
RL2399	smc01233		Essential	Essential
RL0548	smc02139		Essential	Essential
RL1764	smc01319		Essential	Essential
RL0116	smc00328		Essential	Essential
RL1635	smc01781		Essential	Essential
RL4523	smc03832		Essential	Essential
RL1709	smc01922		Essential	Essential
RL2089	smc01344		Essential	Essential
RL1770	smc01313		Essential	Essential
RL1673	smc01804		Essential	Essential
RL2230	smc02092		Essential	Essential
RL4718	smc04083		Essential	Essential
RL1555	smc00568		Essential	Essential
RL2090	smc01343		Essential	Essential
RL1761	smc01321		Essential	Essential
RL1799	smc01283		Essential	Essential
RL1781	smc01302		Essential	Essential
RL1788	smc01295		Essential	Essential
RL1797	smc01286		Essential	Essential
RL1779	smc01304		Essential	Essential
RL0454	smc01720		Essential	Essential
RL1765	smc01318		Essential	Essential
RL1769	smc01314		Essential	Essential
RL1796	smc01287		Essential	Essential
RL1784	smc01299		Essential	Essential
RL1700	smc01912		Essential	Essential
RL1790	smc01293		Essential	Essential
pRL70167	smc01416		Essential	Essential
RL1785	smc01298		Essential	Essential
RL1773	smc01310		Essential	Essential
RL1787	smc01296		Essential	Essential
RL1776	smc01307		Essential	Essential
RL2075	smc01353		Essential	Essential
RL1778	smc01305		Essential	Essential
RL4298	smc04458		Essential	Essential
RL0121	smc00323		Essential	Essential
RL4677	smc03772		Essential	Essential
RL0889	smc00908		Essential	Essential
RL1783	smc01300		Essential	Essential
RL0926	smc00870		Essential	Essential
RL1011	smc00005		Essential	Essential
RL0267	smc00363		Essential	Essential
RL1782	smc01301		Essential	Essential
RL1721	smc01376		Essential	Essential
RL3308	smc01865		Essential	Essential
RL4624	smc03881		Essential	Essential
RL1672	smc01803		Essential	Essential
RL3957	smc00659		Essential	Essential
RL1744	smc01333		Essential	Essential
RL0140	smc02898		Essential	Essential
RL0266	smc00362		Essential	Essential
RL3972	smc03957		Essential	Essential
RL0752	smc03069		Essential	Essential
RL0270	smc00366		Essential	Essential
RL2401	smc01231		Essential	Essential
RL0152	smc02857		Essential	Essential
RL0181	smc02836		Essential	Essential
RL2281	smc01044		Essential	Essential
RL2584	smc00528		Essential	Essential
RL2221	smc02101		Essential	Essential
RL0128	smc02911		Essential	Essential
RL4563	smc03808		Essential	Essential
RL0419	smc01136		Essential	Essential
RL0884	smc00912		Essential	Essential
RL0883	smc00913		Essential	Essential
