# Supplementary material for: Robustness encoded across essential and accessory replicons of the ecologically versatile bacterium Sinorhizobium meliloti
Source: PLoS Genet. 2018 Apr 19;14(4):e1007357. doi: 10.1371/journal.pgen.1007357 (PMC5929573; doi:10.1371/journal.pgen.1007357)
Supplement: S4 Dataset — This file contains a list of Blast-BBH hits when the S. meliloti chromosomal proteome was compared against the combined S. meliloti pSymA/pSymB proteome. A legend sheet is included to explain the contents of the file. (XLSX) [file pgen.1007357.s032.xlsx]

## Sheet: Legend
Data Set S4. Summary of the Blast-BBH search between the S. meliloti chromosome and pSymA/pSymB proteomes This file contains a list of Blast-BBH hits when the S. meliloti chromosomal proteome was compared against the combined S. meliloti pSymA/pSymB proteome. Cut-offs of at least 30% identity over at least 60% of the protein were used in order for a Blast-BBH to be kept. The GenBank annotations w…
Chromosome. The chromosomal protein.
pSymA_pSymB. The pSymA or pSymB protein.

## Sheet: Data Set S4
Chromosome	pSymA_pSymB
Smc00006	Sma0527
Smc00010	Smb21488
Smc00034	Sma0041
Smc00037	Smb20847
Smc00039	Smb21516
Smc00040	Sma2389
Smc00047	Sma1952
Smc00058	Sma0748
Smc00077	Sma0485
Smc00090	Smb21224
Smc00091	Sma0855
Smc00094	Sma1731
Smc00095	Sma1726
Smc00097	Smb20420
Smc00101	Sma1410
Smc00109	Smb21579
Smc00117	Sma1894
Smc00131	Smb20021
Smc00137	Smb21568
Smc00138	Sma0492
Smc00139	Sma0493
Smc00140	Smb20706
Smc00186	Smb20941
Smc00231	Sma0878
Smc00233	Smb20153
Smc00241	Smb21591
Smc00242	Sma1507
Smc00243	Sma1513
Smc00244	Sma1514
Smc00245	Sma1509
Smc00246	Sma2383
Smc00249	Smb21695
Smc00254	Smb20454
Smc00261	Sma0150
Smc00264	Smb20511
Smc00271	Smb21438
Smc00273	Smb21351
Smc00274	Smb20668
Smc00276	Sma1057
Smc00282	Sma1626
Smc00283	Sma1625
Smc00284	Smb21400
Smc00285	Smb20060
Smc00286	Smb20838
Smc00298	Smb21002
Smc00302	Sma1255
Smc00343	Smb20905
Smc00347	Sma0229
Smc00368	Sma0563
Smc00370	Sma1493
Smc00411	Sma0323
Smc00419	Smb21586
Smc00458	Smb20722
Smc00477	Sma0607
Smc00479	Smb20457
Smc00500	Smb20027
Smc00502	Smb20114
Smc00506	Sma0620
Smc00511	Smb20195
Smc00522	Smb20880
Smc00572	Sma0854
Smc00573	Smb22009
Smc00574	Sma0853
Smc00580	Smb20146
Smc00590	Sma0036
Smc00669	Smb21165
Smc00674	Sma0402
Smc00677	Smb20973
Smc00679	Smb20344
Smc00680	Sma1296
Smc00681	Smb20425
Smc00693	Smb20121
Smc00710	Sma0387
Smc00725	Smb21094
Smc00728	Sma1389
Smc00729	Sma1391
Smc00733	Sma0326
Smc00766	Sma0985
Smc00769	Smb20754
Smc00771	Smb20281
Smc00772	Smb20283
Smc00773	Sma0802
Smc00779	Smb20097
Smc00780	Sma1987
Smc00786	Smb20476
Smc00787	Smb20477
Smc00788	Sma1374
Smc00812	Sma1358
Smc00814	Sma0308
Smc00819	Smb20007
Smc00820	Sma1979
Smc00823	Sma5007
Smc00829	Smb20375
Smc00831	Smb21291
Smc00873	Sma1798
Smc00881	Sma0705
Smc00884	Smb20890
Smc00898	Smb21555
Smc00906	Smb21092
Smc00912	Sma0745
Smc00913	Sma0744
Smc00929	Sma0750
Smc00936	Smb20432
Smc00937	Sma1691
Smc00940	Smb22008
Smc00942	Smb20293
Smc00943	Sma0340
Smc00955	Sma0599
Smc00956	Smb20689
Smc00971	Sma0352
Smc00981	Sma0752
Smc00982	Sma0751
Smc00985	Sma0244
Smc01033	Sma1993
Smc01045	Smb20613
Smc01047	Sma0093
Smc01053	Smb20987
Smc01092	Smb20494
Smc01095	Smb21498
Smc01105	Smb21277
Smc01110	Smb21117
Smc01149	Smb20607
Smc01198	Smb20702
Smc01204	Smb20214
Smc01214	Sma1417
Smc01227	Sma1604
Smc01270	Sma2113
Smc01273	Smb20171
Smc01334	Sma2294
Smc01345	Smb20756
Smc01352	Sma1377
Smc01371	Smb20357
Smc01373	Sma2355
Smc01406	Smb20426
Smc01408	Smb22020
Smc01412	Smb21116
Smc01431	Smb20681
Smc01461	Sma2321
Smc01466	Smb20421
Smc01467	Smc05008
Smc01501	Smb20749
Smc01506	Smb21484
Smc01510	Sma1741
Smc01511	Sma1745
Smc01521	Sma0981
Smc01532	Smb20099
Smc01533	Sma1715
Smc01534	Sma1855
Smc01545	Smb22021
Smc01550	Smb21013
Smc01551	Smb20843
Smc01552	Smb20842
Smc01553	Smb22007
Smc01565	Sma0972
Smc01571	Smb20871
Smc01575	Smb21573
Smc01582	Sma0263
Smc01583	Smb20301
Smc01593	Smb20219
Smc01608	Sma1754
Smc01610	Sma1749
Smc01611	Sma1747
Smc01613	Smb20371
Smc01620	Smb20499
Smc01621	Smb20490
Smc01622	Sma1347
Smc01627	Sma1339
Smc01629	Smb21021
Smc01633	Smb20382
Smc01634	Smb20282
Smc01639	Sma1400
Smc01642	Smb21215
Smc01643	Sma1862
Smc01644	Sma1863
Smc01645	Sma1864
Smc01651	Smb20683
Smc01662	Smb21534
Smc01663	Sma1483
Smc01664	Sma1736
Smc01669	Smb21633
Smc01698	Sma0339
Smc01702	Smb20648
Smc01712	Sma0404
Smc01714	Sma0089
Smc01723	Sma1672
Smc01758	Smb21566
Smc01768	Smb21317
Smc01770	Sma2135
Smc01798	Smb21213
Smc01810	Sma1840
Smc01813	Smb20092
Smc01817	Sma0039
Smc01820	Smb21435
Smc01829	Sma0875
Smc01833	Sma0325
Smc01836	Sma2151
Smc01846	Smb21091
Smc01860	Sma2295
Smc01869	Smb21486
Smc01870	Sma0627
Smc01911	Sma5026
Smc01912	Sma1533
Smc01913	Sma1532
Smc01914	Sma1531
Smc01915	Sma1529
Smc01918	Sma1525
Smc01921	Sma1516
Smc01922	Sma1519
Smc01923	Sma1545
Smc01924	Sma1544
Smc01926	Sma1536
Smc01927	Sma1535
Smc01930	Smb21154
Smc01943	Sma2137
Smc01944	Smb20054
Smc01945	Sma2020
Smc01946	Sma0576
Smc01952	Smb21225
Smc01953	Sma0114
Smc01954	Smb21079
Smc01961	Sma0374
Smc01965	Smb20363
Smc01968	Sma0179
Smc01972	Smb21529
Smc01974	Sma0955
Smc01978	Smb20659
Smc01979	Smb20327
Smc01981	Smb20172
Smc01985	Smb21489
Smc01992	Sma0512
Smc01993	Smb20819
Smc01994	Smb21233
Smc02016	Smb20820
Smc02017	Sma2051
Smc02022	Sma2049
Smc02031	Smb20352
Smc02034	Smb20692
Smc02035	Sma0265
Smc02037	Sma0389
Smc02042	Smb20857
Smc02137	Sma0695
Smc02138	Smb21186
Smc02140	Smb21561
Smc02148	Sma0172
Smc02160	Sma0447
Smc02161	Smb20071
Smc02169	Smb20904
Smc02172	Sma2004
Smc02173	Smb21302
Smc02174	Smb20597
Smc02225	Sma1960
Smc02239	Smb20029
Smc02248	Smb20162
Smc02252	Smb20942
Smc02256	Smb21279
Smc02267	Smb20994
Smc02268	Smb20830
Smc02279	Sma1033
Smc02280	Sma1036
Smc02281	Sma1037
Smc02282	Sma1038
Smc02283	Sma1041
Smc02284	Sma1043
Smc02285	Sma1046
Smc02289	Smb20304
Smc02291	Smb20305
Smc02298	Smb20918
Smc02300	Sma0785
Smc02301	Sma0783
Smc02302	Sma0781
Smc02307	Sma0398
Smc02316	Smb20910
Smc02320	Sma1766
Smc02324	Smb21016
Smc02325	Smb20713
Smc02336	Smb21348
Smc02337	Smb20855
Smc02338	Smb20856
Smc02340	Smb21464
Smc02345	Smb20571
Smc02346	Smb20569
Smc02350	Smb20194
Smc02365	Sma1128
Smc02375	Smb21448
Smc02378	Smb21572
Smc02379	Sma1467
Smc02381	Smb21289
Smc02383	Smb20807
Smc02404	Smb20299
Smc02407	Sma1264
Smc02413	Sma2400
Smc02418	Smb21038
Smc02419	Smb21039
Smc02420	Smb20128
Smc02421	Sma0551
Smc02423	Sma1371
Smc02425	Sma1654
Smc02426	Sma1653
Smc02427	Sma1652
Smc02429	Sma1632
Smc02430	Sma0475
Smc02452	Smb20854
Smc02460	Smb21158
Smc02472	Smb20633
Smc02474	Smb20661
Smc02483	Smb20019
Smc02486	Smb20493
Smc02487	Smb21143
Smc02512	Smb20134
Smc02521	Smb21533
Smc02548	Smb21378
Smc02647	Smb21576
Smc02713	Sma0143
Smc02737	Smb20410
Smc02762	Smb20766
Smc02775	Sma1403
Smc02779	Smb20777
Smc02780	Sma0805
Smc02791	Smb20037
Smc02820	Sma1568
Smc02821	Sma1564
Smc02822	Sma1562
Smc02828	Sma1838
Smc02829	Smb21199
Smc02836	Smb20813
Smc02839	Sma0384
Smc02855	Smb20705
Smc02856	Sma1905
Smc02858	Sma0116
Smc02860	Sma0407
Smc02868	Smb21497
Smc02869	Smb20328
Smc02885	Sma1896
Smc02889	Sma2337
Smc02893	Sma0849
Smc02910	Sma1814
Smc02978	Smb20133
Smc03002	Smb21108
Smc03003	Smb20489
Smc03010	Sma1561
Smc03060	Smb20324
Smc03064	Smb20099
Smc03092	Smb21493
Smc03101	Smb21337
Smc03102	Smb20132
Smc03108	Smb21229
Smc03116	Smb20496
Smc03117	Smb20786
Smc03119	Smb20784
Smc03120	Smb20785
Smc03125	Sma2081
Smc03126	Sma2079
Smc03127	Sma1437
Smc03133	Sma2197
Smc03135	Sma0083
Smc03165	Smb20817
Smc03168	Smb20699
Smc03197	Smb21132
Smc03200	Sma1869
Smc03247	Sma2175
Smc03254	Sma1226
Smc03258	Smb20323
Smc03265	Smb20267
Smc03267	Smb20384
Smc03268	Smb20111
Smc03924	Smb20704
Smc03926	Smb21446
Smc03927	Sma0874
Smc03936	Smb21642
Smc03937	Smb20707
Smc03959	Smb20685
Smc03972	Sma1664
Smc03978	Smb20200
Smc03985	Smb20539
Smc03994	Smb20150
Smc03995	Sma0013
Smc04020	Smb20989
Smc04023	Smb20960
Smc04040	Smb21295
Smc04042	Sma0483
Smc04046	Smb20606
Smc04047	Sma1243
Smc04049	Sma2103
Smc04056	Sma2077
Smc04109	Sma1573
Smc04111	Sma0163
Smc04112	Sma1576
Smc04113	Sma1578
Smc04114	Sma1570
Smc04125	Smb20125
Smc04127	Smb20124
Smc04128	Sma1087
Smc04130	Sma1394
Smc04132	Sma1397
Smc04134	Sma1428
Smc04135	Smb20538
Smc04136	Smb20970
Smc04137	Smb20969
Smc04140	Smb21605
Smc04143	Smb20106
Smc04144	Smb20115
Smc04145	Sma0715
Smc04146	Sma1084
Smc04154	Sma2141
Smc04169	Sma1476
Smc04171	Sma2111
Smc04179	Sma1916
Smc04182	Smb20519
Smc04207	Smb21466
Smc04208	Smb21465
Smc04211	Smb21662
Smc04219	Sma0864
Smc04220	Sma1056
Smc04238	Smb21470
Smc04240	Smb21112
Smc04257	Sma2309
Smc04263	Smb20069
Smc04280	Sma1579
Smc04291	Sma1833
Smc04293	Sma0104
Smc04295	Sma0106
Smc04316	Sma0525
Smc04317	Smb21540
Smc04318	Sma0126
Smc04319	Sma1919
Smc04327	Sma0496
Smc04330	Sma1478
Smc04332	Smc05020
Smc04439	Sma1466
Smc04440	Sma0639
Smc04455	Sma2211
Smc04462	Sma0085
Smc04866	Sma0210
