# Supplementary material for: Robustness encoded across essential and accessory replicons of the ecologically versatile bacterium Sinorhizobium meliloti
Source: PLoS Genet. 2018 Apr 19;14(4):e1007357. doi: 10.1371/journal.pgen.1007357 (PMC5929573; doi:10.1371/journal.pgen.1007357)
Supplement: S6 Dataset — The functional annotation of each gene on the S. meliloti chromosome as determined in this study. A legend sheet is included to explain the contents of the file. (XLSX) [file pgen.1007357.s034.xlsx]

## Sheet: Legend
Data Set S6. Functional annotation of the S. meliloti chromosome. The functional annotation of each gene on the S. meliloti chromosome as determined in this study.
GeneID. The locus tag of the gene.
Gene name. The name of the gene, where applicable. If there is no gene name, a dash (-) is present.
Category. The functional annotation given to the gene in this study.

## Sheet: Data Set S6
GeneID	Gene name	Category
smc00001	-	hypothetical
smc00002	-	hypothetical
smc00003	-	protein folding/degredation/PT mod
smc00005	fabI1	Lipid metabolism
smc00006	gpmB	Carbohydrate metabolism
smc00007	aroC	Amino acid metabolism
smc00008	ribA	Cofactor metabolism
smc00009	ctaC	Electron transport
smc00010	ctaD	Electron transport
smc00012	ctaG	Electron transport
smc00013	ctaE	Electron transport
smc00014	-	hypothetical
smc00016	ispH	misc metabolism
smc00017	thrB	Amino acid metabolism
smc00018	rnhA	DNA metabolism
smc00019	-	hypothetical
smc00020	-	hypothetical
smc00021	ccrM	DNA metabolism
smc00022	-	hypothetical
smc00023	-	Oxidoreductase
smc00024	smc	DNA metabolism
smc00025	ppdK	Carbohydrate metabolism
smc00026	-	hypothetical
smc00027	-	hypothetical
smc00028	-	hypothetical
smc00029	-	hypothetical
smc00030	-	hypothetical
smc00031	-	hypothetical
smc00032	-	hypothetical
smc00033	-	Signal transduction
smc00034	-	Cofactor metabolism
smc00035	-	Amino acid metabolism
smc00036	gst1	oxidoreductase
smc00037	-	transcription
smc00038	-	Signal transduction
smc00039	-	hypothetical
smc00040	-	Oxidoreductase
smc00041	-	hypothetical
smc00042	ilvE2	Amino acid metabolism
smc00043	sodB	misc metabolism
smc00044	-	transport
smc00045	cycF	Electron transport
smc00047	bla	Signal transduction
smc00048	-	hypothetical
smc00049	-	hypothetical
smc00051	phaA2	transport
smc00052	phaB2	transport
smc00053	phaC2	transport
smc00054	phaD2	transport
smc00055	phaE2	transport
smc00056	phaF2	transport
smc00057	phaG2	transport
smc00058	mucR	transcription
smc00059	divJ	Signal transduction
smc00060	-	cell wall
smc00061	-	hypothetical
smc00062	-	hypothetical
smc00063	-	hypothetical
smc00064	-	hypothetical
smc00065	feuN	Signal transduction
smc00067	lppA	Lipid metabolism
smc00068	-	cell wall
smc00069	pdxH	cofactor metabolism
smc00070	-	hypothetical
smc00071	ialB	hypothetical
smc00072	-	Oxidoreductase
smc00073	-	hypothetical
smc00074	-	Signal transduction
smc00075	rimJ	translation
smc00077	thrC1	Amino acid metabolism
smc00078	livJ	transport
smc00079	-	misc metabolism
smc00080	-	transcription
smc00081	-	hypothetical
smc00083	-	hypothetical
smc00084	-	hypothetical
smc00085	-	Electron transport
smc00086	cycG	Electron transport
smc00087	-	misc metabolism
smc00088	-	hypothetical
smc00089	-	hypothetical
smc00090	cysN	Amino acid metabolism
smc00091	cysD	Amino acid metabolism
smc00092	cysH	Amino acid metabolism
smc00093	betA	misc metabolism
smc00094	betB	misc metabolism
smc00095	betI	transcription
smc00096	-	hypothetical
smc00097	gst2	oxidoreductase
smc00098	-	transcription
smc00099	phnA	transport
smc00100	-	hypothetical
smc00101	dkgB	misc metabolism
smc00103	dhe	misc metabolism
smc00104	-	hypothetical
smc00105	-	oxidoreductase
smc00106	-	hypothetical
smc00107	-	transcription
smc00108	-	misc metabolism
smc00109	-	transcription
smc00110	gcd	Electron transport
smc00112	-	hypothetical
smc00114	ptrB	protein folding/degredation/PT mod
smc00115	-	Misc metabolism
smc00116	-	hypothetical
smc00117	-	misc metabolism
smc00118	-	hypothetical
smc00120	-	hypothetical
smc00122	pbp	cell wall
smc00123	-	hypothetical
smc00127	betC	misc metabolism
smc00128	-	hypothetical
smc00129	feuQ	Signal transduction
smc00130	-	hypothetical
smc00131	-	transcription
smc00132	-	hypothetical
smc00133	-	Oxidoreductase
smc00134	-	hypothetical
smc00135	-	hypothetical
smc00136	-	Oxidoreductase
smc00137	-	hypothetical
smc00138	-	transport
smc00139	-	transport
smc00140	-	transport
smc00141	-	hypothetical
smc00142	mobB	Cofactor metabolism
smc00143	mobA	Cofactor metabolism
smc00144	moaA	Cofactor metabolism
smc00145	-	hypothetical
smc00146	-	transcription
smc00147	-	hypothetical
smc00148	-	hypothetical
smc00149	fumC	misc metabolism
smc00150	-	hypothetical
smc00151	gph1	misc metabolism
smc00152	rpiA	Carbohydrate metabolism
smc00153	-	hypothetical
smc00154	gor	Cofactor metabolism
smc00155	aroF	Amino acid metabolism
smc00156	-	hypothetical
smc00157	-	hypothetical
smc00158	-	hypothetical
smc00159	-	hypothetical
smc00161	nadE	cofactor metabolism
smc00162	tolB2	transport
smc00163	-	transcription
smc00164	-	hypothetical
smc00165	-	Oxidoreductase
smc00166	-	cofactor metabolism
smc00167	-	hypothetical
smc00168	-	Signal transduction
smc00169	dme	Oxidoreductase
smc00170	-	transcription
smc00171	-	misc metabolism
smc00172	hcaT	transport
smc00174	-	transport
smc00175	-	transport
smc00176	-	hypothetical
smc00177	-	hypothetical
smc00178	-	hypothetical
smc00179	-	hypothetical
smc00180	hemF	misc metabolism
smc00181	-	hypothetical
smc00182	-	transcription
smc00183	-	hypothetical
smc00184	-	DNA metabolism
smc00185	-	transport
smc00186	-	transport
smc00187	fbcF	Electron transport
smc00188	fbcB	Electron transport
smc00189	fbcC	Electron transport
smc00190	-	motility/appendages
smc00191	-	Signal transduction
smc00192	fdx	Electron transport
smc00193	-	hypothetical
smc00194	-	hypothetical
smc00195	cgmA	misc metabolism
smc00196	-	transport
smc00197	-	hypothetical
smc00198	-	hypothetical
smc00225	tam	misc metabolism
smc00227	-	hypothetical
smc00228	recG	DNA metabolism
smc00229	-	hypothetical
smc00230	-	misc metabolism
smc00231	glmS	cell wall
smc00232	glmU	Carbohydrate metabolism
smc00233	-	hypothetical
smc00234	ppiD	protein folding/degredation/PT mod
smc00235	trpD	Amino acid metabolism
smc00236	trpC	Amino acid metabolism
smc00237	moaC	Cofactor metabolism
smc00238	moeA	Cofactor metabolism
smc00239	-	hypothetical
smc00240	-	hypothetical
smc00241	-	transcription
smc00242	-	hypothetical
smc00243	-	transport
smc00244	-	transport
smc00245	-	transport
smc00246	qor	Electron transport
smc00247	pcs	Lipid metabolism
smc00248	ccdA	Electron transport
smc00249	-	hypothetical
smc00250	-	hypothetical
smc00251	-	hypothetical
smc00252	-	hypothetical
smc00253	-	hypothetical
smc00254	-	hypothetical
smc00255	-	hypothetical
smc00256	-	transcription
smc00257	ropB2	transport
smc00258	-	hypothetical
smc00259	-	hypothetical
smc00260	-	Oxidoreductase
smc00261	-	Lipid metabolism
smc00262	-	Lipid metabolism
smc00263	-	transcription
smc00264	-	Oxidoreductase
smc00265	-	transport
smc00266	-	transport
smc00267	-	hypothetical
smc00268	-	Oxidoreductase
smc00269	-	Carbohydrate metabolism
smc00270	-	Carbohydrate metabolism
smc00271	-	transport
smc00272	-	transport
smc00273	-	transport
smc00274	-	Amino acid metabolism
smc00275	-	transcription
smc00276	-	hypothetical
smc00277	-	hypothetical
smc00278	-	transcription
smc00279	-	hypothetical
smc00280	-	hypothetical
smc00281	-	hypothetical
smc00282	-	hypothetical
smc00283	-	transcription
smc00284	-	hypothetical
smc00285	TRm5	Transposase
smc00286	-	protein degredation
smc00287	-	Electron transport
smc00288	-	hypothetical
smc00289	cspA5	transcription
smc00290	gloA	Carbohydrate metabolism
smc00291	-	hypothetical
smc00292	recJ	DNA metabolism
smc00293	thrA	Amino acid metabolism
smc00294	aatC	Amino acid metabolism
smc00295	-	hypothetical
smc00296	phbC	misc metabolism
smc00297	sfsA	Carbohydrate metabolism
smc00298	map1	protein folding/degredation/PT mod
smc00299	radC	DNA metabolism
smc00300	sthA	Nucleotide metabolism
smc00301	sufA	Cofactor metabolism
smc00302	-	hypothetical
smc00316	-	Oxidoreductase
smc00317	-	transport
smc00320	rbfA	Translation
smc00321	truB	Translation
smc00322	-	Signal transduction
smc00323	rpsO	Translation
smc00324	pnp	Nucleotide metabolism
smc00325	-	translation
smc00326	fabI2	Oxidoreductase
smc00327	fabB	Lipid metabolism
smc00328	fabA	Lipid metabolism
smc00329	irr	Transcription
smc00330	-	motility/attachment
smc00331	-	Hypothetical
smc00332	-	Hypothetical
smc00333	aroA	Amino acid metabolism
smc00334	cmk	Nucleotide metabolism
smc00335	rpsA	translation
smc00336	-	Hypothetical
smc00337	-	hypothetical
smc00338	-	Hypothetical
smc00339	cyaA	Signal transduction
smc00340	-	Oxidoreductase
smc00341	-	Hypothetical
smc00342	-	DNA metabolism
smc00343	TRm20	transposase
smc00344	-	DNA metabolism
smc00345	-	Hypothetical
smc00346	-	Hypothetical
smc00347	rnk	Transcription
smc00348	-	Hypothetical
smc00349	lepA	Translation
smc00350	-	Transport
smc00351	-	Transcription
smc00352	-	Misc metabolism
smc00353	exoD	carbohydrate/polysaccharide metabolism
smc00354	-	cell wall
smc00355	-	Amino acid metabolism
smc00356	genX	translation
smc00357	efp	translation
smc00358	cfa1	Lipid metabolism
smc00359	-	hypothetical
smc00360	-	hypothetical
smc00361	-	Misc metabolism
smc00362	infC	translation
smc00363	rpmI	translation
smc00364	rplT	Translation
smc00365	pheS	translation
smc00366	pheT	translation
smc00367	-	hypothetical
smc00368	-	Oxidoreductase
smc00369	-	Oxidoreductase
smc00370	-	transcription
smc00371	-	Hypothetical
smc00372	-	Oxidoreductase
smc00373	-	Hypothetical
smc00374	-	Oxidoreductase
smc00375	-	Oxidoreductase
smc00376	-	Hypothetical
smc00377	-	Hypothetical
smc00378	xseA	DNA metabolism
smc00379	-	Oxidoreductase
smc00380	-	Transcription
smc00381	-	transport
smc00382	-	protein folding/degredation/PT mod
smc00383	gst3	oxidoreductase
smc00384	-	transcription
smc00385	-	Hypothetical
smc00386	-	Hypothetical
smc00387	tatA	Amino acid metabolism
smc00388	-	Misc metabolism
smc00389	-	Hypothetical
smc00390	-	Hypothetical
smc00391	-	Hypothetical
smc00392	-	Hypothetical
smc00393	-	hypothetical
smc00394	guaA	Nucleotide metabolism
smc00395	pfs	Nucleotide metabolism
smc00396	-	hypothetical
smc00397	-	Misc metabolism
smc00399	corA1	Transport
smc00400	-	Signal transduction
smc00401	-	hypothetical
smc00402	-	hypothetical
smc00403	-	translation
smc00404	-	hypothetical
smc00405	-	Misc metabolism
smc00406	-	Electron transport
smc00407	gst4	oxidoreductase
smc00408	uppP	cell wall
smc00409	-	hypothetical
smc00410	-	cofactor metabolism
smc00411	-	hypothetical
smc00412	pyrF	Nucleotide metabolism
smc00413	-	hypothetical
smc00414	-	Misc metabolism
smc00415	dnaN	DNA metabolism
smc00416	-	cofactor metabolism
smc00418	-	hypothetical
smc00419	gshB1	Cofactor metabolism
smc00420	-	hypothetical
smc00421	cysK1	Amino acid metabolism
smc00422	-	transport
smc00423	-	transport
smc00424	-	hypothetical
smc00425	-	Transcription
smc00427	prfC	translation
smc00428	-	hypothetical
smc00429	-	Transcription
smc00430	-	Misc metabolism
smc00431	-	Misc metabolism
smc00432	iolB	Misc metabolism
smc00433	iolE	Misc metabolism
smc00450	ctaB	cofactor metabolism
smc00451	-	protein folding/degredation/PT mod
smc00452	mutY	DNA metabolism
smc00453	-	hypothetical
smc00454	-	hypothetical
smc00455	-	cell division
smc00456	-	hypothetical
smc00457	-	hypothetical
smc00458	feuP	transcription
smc00459	-	misc metabolism
smc00460	-	hypothetical
smc00461	dut	Nucleotide metabolism
smc00462	folP	misc metabolism
smc00463	folB	misc metabolism
smc00465	folK	misc metabolism
smc00466	-	hypothetical
smc00467	-	hypothetical
smc00468	-	hypothetical
smc00469	dksA	DNA metabolism
smc00470	-	hypothetical
smc00471	cckA	Signal transduction
smc00472	-	hypothetical
smc00473	-	Carbohydrate metabolism
smc00475	alaS	transport
smc00476	sulP	transport
smc00477	-	hypothetical
smc00478	-	hypothetical
smc00479	-	transcription
smc00480	icd	misc metabolism
smc00481	-	hypothetical
smc00482	-	DNA metabolism
smc00483	murI	cell wall
smc00484	-	hypothetical
smc00485	rpsD	translation
smc00486	glsA	Amino acid metabolism
smc00487	-	hypothetical
smc00488	purL	Nucleotide metabolism
smc00489	-	hypothetical
smc00490	-	transcription
smc00491	-	hypothetical
smc00492	-	hypothetical
smc00493	purQ	Nucleotide metabolism
smc00494	-	hypothetical
smc00495	purC	Nucleotide metabolism
smc00496	-	hypothetical
smc00497	-	hypothetical
smc00498	-	hypothetical
smc00499	-	hypothetical
smc00500	-	hypothetical
smc00501	-	Oxidoreductase
smc00502	-	hypothetical
smc00503	-	hypothetical
smc00504	-	transcription
smc00505	-	hypothetical
smc00506	-	hypothetical
smc00507	-	hypothetical
smc00508	purB	Nucleotide metabolism
smc00509	-	hypothetical
smc00510	-	hypothetical
smc00511	rpe	Carbohydrate metabolism
smc00512	-	hypothetical
smc00513	-	transport
smc00514	-	misc metabolism
smc00515	-	hypothetical
smc00516	-	hypothetical
smc00517	-	hypothetical
smc00518	-	hypothetical
smc00519	-	Cofactor metabolism
smc00520	-	hypothetical
smc00521	-	hypothetical
smc00522	rhlE1	DNA metabolism
smc00523	-	hypothetical
smc00524	bcp	Oxidoreductase
smc00525	-	hypothetical
smc00526	tyrS	translation
smc00527	anmK	cell wall
smc00528	-	hypothetical
smc00529	nifS	Amino acid metabolism
smc00530	sufB	transport
smc00531	sufC	transport
smc00532	sufD	transport
smc00533	sufS	Amino acid metabolism
smc00534	-	misc metabolism
smc00535	-	misc metabolism
smc00536	-	transport
smc00537	-	transport
smc00538	-	hypothetical
smc00539	-	hypothetical
smc00540	-	hypothetical
smc00548	-	hypothetical
smc00549	-	hypothetical
smc00550	-	transport
smc00551	psd	Lipid metabolism
smc00552	pssA	Lipid metabolism
smc00553	-	Oxidoreductase
smc00554	purF	Nucleotide metabolism
smc00555	cvpA	misc metabolism
smc00556	radA	DNA metabolism
smc00557	alr	Amino acid metabolism
smc00558	-	transcription
smc00559	-	hypothetical
smc00560	-	hypothetical
smc00561	dnaB	DNA metabolism
smc00562	-	transcription
smc00563	-	transport
smc00564	-	transport
smc00565	rplI	translation
smc00566	-	hypothetical
smc00567	rpsR	translation
smc00568	rpsF	translation
smc00569	-	hypothetical
smc00570	-	Oxidoreductase
smc00571	fabD	Lipid metabolism
smc00572	fabG	Lipid metabolism
smc00573	acpP	Lipid metabolism
smc00574	fabF	Lipid metabolism
smc00575	-	hypothetical
smc00576	-	hypothetical
smc00577	gmk	Nucleotide metabolism
smc00578	-	hypothetical
smc00579	ksgA	translation
smc00580	pdxA	Cofactor metabolism
smc00581	-	hypothetical
smc00582	-	hypothetical
smc00583	-	hypothetical
smc00584	-	hypothetical
smc00585	pepA	protein folding/degredation/PT mod
smc00586	-	DNA metabolism
smc00588	gal	Carbohydrate metabolism
smc00589	-	hypothetical
smc00590	-	transport
smc00591	-	hypothetical
smc00592	-	hypothetical
smc00593	-	hypothetical
smc00594	ligE	misc metabolism
smc00595	ndk	Nucleotide metabolism
smc00596	-	hypothetical
smc00597	-	hypothetical
smc00598	-	transport
smc00599	moaE	Cofactor metabolism
smc00600	moaD	Cofactor metabolism
smc00601	pgsA	Lipid metabolism
smc00602	uvrC	DNA metabolism
smc00603	-	Oxidoreductase
smc00604	ropB1	transport
smc00605	-	misc metabolism
smc00606	-	DNA metabolism
smc00607	-	hypothetical
smc00608	-	hypothetical
smc00609	dmsA	Oxidoreductase
smc00610	-	misc metabolism
smc00611	-	hypothetical
smc00612	-	hypothetical
smc00613	acvB	hypothetical
smc00614	purN	Nucleotide metabolism
smc00615	purM	Nucleotide metabolism
smc00616	perM	transport
smc00617	-	hypothetical
smc00618	ppk	misc metabolism
smc00619	-	transport
smc00620	-	hypothetical
smc00621	cyaB	signal transduction
smc00622	rnd	DNA metabolism
smc00637	glmM	cell wall
smc00638	-	hypothetical
smc00639	-	hypothetical
smc00640	serC	Amino acid metabolism
smc00641	serA	Amino acid metabolism
smc00642	-	hypothetical
smc00643	purA	Nucleotide metabolism
smc00644	-	hypothetical
smc00646	rpoH1	transcription
smc00647	rluD	translation
smc00648	-	hypothetical
smc00649	-	misc metabolism
smc00650	-	hypothetical
smc00651	-	hypothetical
smc00652	chpT	Signal transduction
smc00653	-	Signal transduction
smc00654	ctrA	Signal transduction
smc00655	-	hypothetical
smc00656	-	hypothetical
smc00657	-	hypothetical
smc00658	-	transcription
smc00659	mnmA	translation
smc00660	-	hypothetical
smc00661	-	hypothetical
smc00662	-	hypothetical
smc00663	-	hypothetical
smc00664	-	hypothetical
smc00665	-	hypothetical
smc00666	-	hypothetical
smc00667	-	hypothetical
smc00668	-	hypothetical
smc00669	hutH2	Amino acid metabolism
smc00670	hisV	transport
smc00671	hisW	transport
smc00672	hisX	transport
smc00673	-	misc metabolism
smc00674	hutC	transcription
smc00675	-	misc metabolism
smc00676	-	transport
smc00677	-	misc metabolism
smc00678	-	transcription
smc00679	-	transcription
smc00680	-	misc metabolism
smc00681	lrp1	transcription
smc00682	hipO1	protein folding/degredation/PT mod
smc00683	-	cell wall
smc00684	-	hypothetical
smc00686	-	hypothetical
smc00687	-	hypothetical
smc00688	-	hypothetical
smc00689	-	hypothetical
smc00690	accA	lipid metabolism
smc00691	xerD	DNA metabolism
smc00692	-	hypothetical
smc00693	-	hypothetical
smc00694	-	hypothetical
smc00695	aroK	Amino acid metabolism
smc00696	aroB	Amino acid metabolism
smc00697	-	hypothetical
smc00698	-	transcription
smc00699	-	hypothetical
smc00700	cobS	cofactor metabolism
smc00701	cobT	cofactor metabolism
smc00702	-	hypothetical
smc00703	-	hypothetical
smc00704	rpmB	translation
smc00705	-	hypothetical
smc00706	-	hypothetical
smc00707	-	hypothetical
smc00708	gloB	misc metabolism
smc00709	-	hypothetical
smc00710	hisC1	Amino acid metabolism
smc00711	tyrC	Amino acid metabolism
smc00712	-	hypothetical
smc00713	chaC	transport
smc00714	plsC	lipid metabolism
smc00715	-	hypothetical
smc00716	ftsX	cell division
smc00717	ftsE	cell division
smc00718	-	hypothetical
smc00719	hpt	Nucleotide metabolism
smc00720	cpdR2	Signal transduction
smc00721	TRm22	transposase
smc00722	-	hypothetical
smc00723	lysA	Amino acid metabolism
smc00724	-	hypothetical
smc00725	argH1	Amino acid metabolism
smc00726	tlpA	Electron transport
smc00727	hbdA	lipid metabolism
smc00728	etfA1	electron transport
smc00729	etfB1	electron transport
smc00730	-	hypothetical
smc00731	-	hypothetical
smc00732	-	hypothetical
smc00733	-	misc metabolism
smc00734	-	hypothetical
smc00735	-	translation
smc00736	-	DNA metabolism
smc00737	-	DNA metabolism
smc00738	-	hypothetical
smc00739	-	hypothetical
smc00740	-	hypothetical
smc00741	acsA3	cofactor metabolism
smc00742	-	hypothetical
smc00743	-	hypothetical
smc00744	-	transport
smc00760	recA	DNA metabolism
smc00761	ordL2	Oxidoreductase
smc00762	-	Amino acid metabolism
smc00763	-	hypothetical
smc00764	-	hypothetical
smc00765	mcpZ	motility/attachment
smc00766	-	transcription
smc00767	-	hypothetical
smc00768	aceA	misc metabolism
smc00769	-	hypothetical
smc00770	potF	transport
smc00771	potG	transport
smc00772	potH	transport
smc00773	potI	transport
smc00774	acsA2	Cofactor metabolism
smc00775	fbpB	transport
smc00776	-	Signal transduction
smc00777	-	hypothetical
smc00778	-	Amino acid metabolism
smc00779	-	Oxidoreductase
smc00780	-	transcription
smc00781	iolA	amino acid metabolism
smc00782	-	hypothetical
smc00783	-	hypothetical
smc00784	-	transport
smc00785	rirA	transcription
smc00786	dppA1	transport
smc00787	dppB1	transport
smc00788	dppC1	transport
smc00789	dppD1	transport
smc00790	dppF1	transport
smc00791	-	hypothetical
smc00792	-	hypothetical
smc00793	-	transport
smc00794	rsiB2	transcription
smc00795	-	hypothetical
smc00796	-	hypothetical
smc00797	-	Amino acid metabolism
smc00798	-	hypothetical
smc00799	-	hypothetical
smc00800	-	hypothetical
smc00801	-	hypothetical
smc00802	-	hypothetical
smc00803	-	hypothetical
smc00804	-	hypothetical
smc00805	-	hypothetical
smc00806	-	hypothetical
smc00807	-	transport
smc00808	chrA	transport
smc00809	-	Signal transduction
smc00810	-	misc metabolism
smc00811	rrmJ	translation
smc00812	-	hypothetical
smc00813	-	transport
smc00814	-	hypothetical
smc00815	guaB	Nucleotide metabolism
smc00816	-	hypothetical
smc00817	-	misc metabolism
smc00818	oxyR	transcription
smc00819	katA	misc metabolism
smc00820	-	transcription
smc00821	-	hypothetical
smc00822	-	hypothetical
smc00823	-	hypothetical
smc00824	-	hypothetical
smc00825	gsh1	Cofactor metabolism
smc00826	-	hypothetical
smc00827	-	transport
smc00828	-	hypothetical
smc00829	-	transcription
smc00830	-	hypothetical
smc00831	-	transcription
smc00832	glcD	Oxidoreductase
smc00833	glcE	Oxidoreductase
smc00838	-	hypothetical
smc00849	-	hypothetical
smc00850	-	hypothetical
smc00851	glyS	translation
smc00852	-	hypothetical
smc00853	-	hypothetical
smc00854	-	hypothetical
smc00855	glyQ	translation
smc00856	-	hypothetical
smc00857	-	protein folding/degredation/PT mod
smc00858	-	misc metabolism
smc00859	-	hypothetical
smc00860	ispB	Cofactor metabolism
smc00861	-	hypothetical
smc00862	ipk	misc metabolism
smc00863	moaB	Cofactor metabolism
smc00864	-	hypothetical
smc00865	-	hypothetical
smc00866	-	hypothetical
smc00867	rnhB	DNA metabolism
smc00868	atpF	Electron transport
smc00869	atpF2	Electron transport
smc00870	atpE	Electron transport
smc00871	atpB	Electron transport
smc00872	atpI	Electron transport
smc00873	kup1	transport
smc00874	corA2	transport
smc00876	-	hypothetical
smc00877	-	transcription
smc00878	-	transcription
smc00879	-	transcription
smc00880	-	Lipid metabolism
smc00881	dgoK1	Carbohydrate metabolism
smc00882	-	Carbohydrate metabolism
smc00883	-	misc metabolism
smc00884	ilvD1	amino acid metabolism
smc00885	-	hypothetical
smc00886	-	misc metabolism
smc00887	-	Signal transduction
smc00888	-	Signal transduction
smc00891	TRm11a	transposase
smc00892	lpxK	Lipid metabolism
smc00893	-	misc metabolism
smc00894	kdtA	Lipid metabolism
smc00895	-	hypothetical
smc00896	-	misc metabolism
smc00897	pmbA	protein folding/degredation/PT mod
smc00898	kefB1	transport
smc00899	-	hypothetical
smc00900	-	hypothetical
smc00902	-	hypothetical
smc00904	-	hypothetical
smc00905	-	DNA metabolism
smc00906	-	misc metabolism
smc00907	-	hypothetical
smc00908	ileS	translation
smc00909	ribF	Cofactor metabolism
smc00910	-	hypothetical
smc00911	-	hypothetical
smc00912	groES	protein folding/degredation/PT mod
smc00913	groEL	protein folding/degredation/PT mod
smc00914	-	Oxidoreductase
smc00915	-	hypothetical
smc00916	gst11	oxidoreductase
smc00917	hisG	Amino acid metabolism
smc00918	hisZ	translation
smc00919	hisS	translation
smc00921	-	hypothetical
smc00922	-	transport
smc00923	tag	DNA metabolism
smc00924	-	hypothetical
smc00925	-	hypothetical
smc00926	glcF	Oxidoreductase
smc00928	-	cell wall
smc00929	-	transcription
smc00930	-	hypothetical
smc00931	-	hypothetical
smc00932	mutL	DNA metabolism
smc00933	-	hypothetical
smc00934	TRm11b	transposase
smc00935	-	hypothetical
smc00936	ilvA	Amino acid metabolism
smc00937	trkH	transport
smc00938	-	hypothetical
smc00939	-	hypothetical
smc00940	-	hypothetical
smc00941	-	hypothetical
smc00942	-	hypothetical
smc00943	wrbA1	Oxidoreductase
smc00944	-	hypothetical
smc00945	gpt	Nucleotide metabolism
smc00946	-	hypothetical
smc00947	glnB	misc metabolism
smc00948	glnA	Amino acid metabolism
smc00949	-	hypothetical
smc00950	-	hypothetical
smc00951	-	transport
smc00952	-	hypothetical
smc00953	-	transcription
smc00954	atsA	misc metabolism
smc00955		hypothetical
smc00956	xthA1	DNA metabolism
smc00958	-	hypothetical
smc00959	-	hypothetical
smc00960	-	protein folding/degredation/PT mod
smc00961	-	hypothetical
smc00962	-	transport
smc00963	-	transport
smc00964	-	transport
smc00965	-	Lipid metabolism
smc00966	-	Lipid metabolism
smc00967	-	hypothetical
smc00968	-	Cofactor metabolism
smc00969	-	hypothetical
smc00970	xseB	DNA metabolism
smc00971	-	hypothetical
smc00972	dxs	misc metabolism
smc00973	-	hypothetical
smc00974	-	DNA metabolism
smc00975	mcpU	motility/attachment
smc00976	-	Lipid metabolism
smc00977	-	Lipid metabolism
smc00978	-	transport
smc00979	-	hypothetical
smc00980	-	cell wall
smc00981	-	Electron transport
smc00982	-	Electron transport
smc00983	-	hypothetical
smc00984	-	hypothetical
smc00985	-	Oxidoreductase
smc00986	-	hypothetical
smc00987	-	hypothetical
smc00988	ubiA	Cofactor metabolism
smc00989	-	hypothetical
smc00990	fsr	transport
smc00991	-	transport
smc00992	-	Signal transduction
smc00993	purD	Nucleotide metabolism
smc00994	-	transcription
smc00995	-	hypothetical
smc00996	-	cell wall
smc00997	-	hypothetical
smc00998	-	hypothetical
smc00999	-	hypothetical
smc01000	-	hypothetical
smc01001	-	hypothetical
smc01002	-	hypothetical
smc01003	-	hypothetical
smc01004	hisI	Amino acid metabolism
smc01005	folE	misc metabolism
smc01006	-	hypothetical
smc01007	-	hypothetical
smc01008	-	hypothetical
smc01009	-	hypothetical
smc01010	thrS	translation
smc01011	-	hypothetical
smc01012	-	hypothetical
smc01013	-	hypothetical
smc01014	-	hypothetical
smc01015	-	hypothetical
smc01016	-	hypothetical
smc01017	-	misc metabolism
smc01018	parE	DNA metabolism
smc01019	-	hypothetical
smc01020	-	Oxidoreductase
smc01021	-	hypothetical
smc01022	-	Electron transport
smc01023	tpiA	Carbohydrate metabolism
smc01024	secG	transport
smc01025	pyrG	Nucleotide metabolism
smc01026	-	hypothetical
smc01027	kdsA	Lipid metabolism
smc01028	eno	Carbohydrate metabolism
smc01029	-	hypothetical
smc01030	pdhAa	Carbohydrate metabolism
smc01031	pdhB	Carbohydrate metabolism
smc01032	pdhC	Carbohydrate metabolism
smc01033	-	Lipid metabolism
smc01034	-	misc metabolism
smc01035	lpdA1	Carbohydrate metabolism
smc01036	-	hypothetical
smc01037	lipA	cofactor metabolism
smc01038	-	hypothetical
smc01039	-	hypothetical
smc01040	ispDF	misc metabolism
smc01041	dusB	DNA metabolism
smc01042	ntrB	misc metabolism
smc01043	ntrC	misc metabolism
smc01044	ntrY	Signal transduction
smc01045	ntrX	Signal transduction
smc01046	trkA	transport
smc01047	-	Amino acid metabolism
smc01048	hfq	DNA metabolism
smc01049	hflX	hypothetical
smc01050	TRm20	transposase
smc01051	mazG	Nucleotide metabolism
smc01052	-	Nucleotide metabolism
smc01053	cysG	cofactor metabolism
smc01054	-	hypothetical
smc01068	-	hypothetical
smc01089	-	hypothetical
smc01090	deaD	DNA metabolism
smc01091	-	hypothetical
smc01092	-	transcription
smc01093	-	Lipid metabolism
smc01094	mexE1	transport
smc01095	mexF1	transport
smc01096	dapE	Amino acid metabolism
smc01097	-	hypothetical
smc01098	TRm19C	transposase
smc01099	truA	protein folding/degredation/PT mod
smc01100	fmt	translation
smc01101	def	protein folding/degredation/PT mod
smc01102	-	hypothetical
smc01103	rbsK	Carbohydrate metabolism
smc01104	mcpX	Signal transduction
smc01105	-	Nucleotide metabolism
smc01106	-	protein folding/degredation/PT mod
smc01107	-	hypothetical
smc01108	trmB	translation
smc01109	metK	cofactor metabolism
smc01110	phrR	transcription
smc01111	lnt	Lipid metabolism
smc01112	-	hypothetical
smc01113	-	hypothetical
smc01114	phoH	Misc metabolism
smc01115	miaB	DNA metabolism
smc01116	olsA	lipid metabolism
smc01117	rimI	misc metabolism
smc01118	-	protein folding/degredation/PT mod
smc01119	-	hypothetical
smc01120	-	hypothetical
smc01121	trpS	translation
smc01122	-	hypothetical
smc01123	mviN	hypothetical
smc01124	glnD	signal transduction
smc01125	mutS	DNA metabolism
smc01126	tme	Lipid metabolism
smc01127	-	Lipid metabolism
smc01128	-	Signal transduction
smc01129	lspA	protein folding/degredation/PT mod
smc01130	-	DNA metabolism
smc01131	-	Misc metabolism
smc01132	-	Oxidoreductase
smc01133	-	hypothetical
smc01134	ihfB	DNA metabolism
smc01135	-	protein folding/degredation/PT mod
smc01136	-	hypothetical
smc01137	-	hypothetical
smc01138	-	transport
smc01139	rpoN	transcription
smc01140	-	translation
smc01141	ptsN	signal transduction
smc01142	grpE	protein folding/degredation/PT mod
smc01143	hrcA	Transcription
smc01144	rph	DNA metabolism
smc01145	-	Misc metabolism
smc01146	-	Nucleotide metabolism
smc01147	-	Cofactor metabolism
smc01148	-	hypothetical
smc01149	-	hypothetical
smc01150	-	hypothetical
smc01151	-	hypothetical
smc01152	rpsT	translation
smc01153	-	Misc metabolism
smc01154	fpg	DNA metabolism
smc01155	ubiE	Cofactor metabolism
smc01156	aarF	Cofactor metabolism
smc01157	-	Oxidoreductase
smc01158	-	hypothetical
smc01159	-	Oxidoreductase
smc01160	-	Transcription
smc01161	coaBC	Cofactor metabolism
smc01162	-	Nucleotide metabolism
smc01163	-	Oxidoreductase
smc01164	-	transcription
smc01165	iolC	carbohydrate metabolism
smc01166	iolD	Misc metabolism
smc01167	dnaA	DNA metabolism
smc01168	lrp2	transcription
smc01169	ald	Amino acid metabolism
smc01170	-	hypothetical
smc01171	-	misc metabolism
smc01172	sseA	Amino acid metabolism
smc01173	alaS2	translation
smc01174	cysK2	Amino acid metabolism
smc01175	-	Oxidoreductase
smc01176	-	hypothetical
smc01177	-	hypothetical
smc01178	-	transport
smc01179	-	transport
smc01180	-	hypothetical
smc01181	-	hypothetical
smc01182	-	hypothetical
smc01183	lexA	transcription
smc01184	-	hypothetical
smc01185	-	hypothetical
smc01186	-	hypothetical
smc01187	rlpA	cell wall
smc01188	dac	cell wall
smc01189	tmk	Nucleotide metabolism
smc01190	-	DNA metabolism
smc01191	-	hypothetical
smc01192	metG	translation
smc01193	-	hypothetical
smc01194	-	hypothetical
smc01195	-	transposase
smc01196	-	hypothetical
smc01197	-	hypothetical
smc01198	-	hypothetical
smc01199	-	hypothetical
smc01200	-	hypothetical
smc01202	-	Lipid metabolism
smc01203	-	hypothetical
smc01204	-	Oxidoreductase
smc01205	-	transport
smc01206	tgt	translation
smc01207	queA	DNA metabolism
smc01208	ppiB	protein folding/degredation/PT mod
smc01209	coaD	Cofactor metabolism
smc01210	-	hypothetical
smc01211	norM	transport
smc01212	-	transport
smc01213	-	protein folding/degredation/PT mod
smc01214	-	Oxidoreductase
smc01215	carB	Nucleotide metabolism
smc01216	-	hypothetical
smc01217	-	transport
smc01218	greA	transcription
smc01219	lpsB	Lipid metabolism
smc01220	lpsE	Lipid metabolism
smc01221	lpsD	Lipid metabolism
smc01222	lpsC	Lipid metabolism
smc01223	lrp3	transcription
smc01224	trxB	Oxidoreductase
smc01225	lsrB	transcription
smc01226	-	transcription
smc01227	nerA	misc metabolism
smc01228	str	misc metabolism
smc01229	-	misc metabolism
smc01230	-	hypothetical
smc01231	gyrA	DNA metabolism
smc01232	-	hypothetical
smc01233	ssb	DNA metabolism
smc01235	uvrA	DNA metabolism
smc01236	-	hypothetical
smc01237	nrdJ	Nucleotide metabolism
smc01238	gst5	oxidoreductase
smc01239	-	hypothetical
smc01240	TRm5	transposase
smc01241	-	hypothetical
smc01242	-	hypothetical
smc01256	sda	Amino acid metabolism
smc01257	-	hypothetical
smc01258	-	hypothetical
smc01259	-	hypothetical
smc01260	-	transcription
smc01261	-	transport
smc01262	def2	protein folding/degredation/PT mod
smc01263	-	hypothetical
smc01264	-	hypothetical
smc01265	-	hypothetical
smc01266	-	hypothetical
smc01267	-	hypothetical
smc01268	lipB	protein folding/degredation/PT mod
smc01269	-	transcription
smc01270	adhC1	misc metabolism
smc01271	-	hypothetical
smc01272	-	hypothetical
smc01273	-	misc metabolism
smc01274	ccrB	hypothetical
smc01275	rluC	misc metabolism
smc01276	gph2	misc metabolism
smc01277	-	Electron transport
smc01278	sugE	protein folding/degredation/PT mod
smc01279	-	hypothetical
smc01280	degP3	protein folding/degredation/PT mod
smc01281	-	hypothetical
smc01282	-	hypothetical
smc01283	rplQ	translation
smc01285	rpoA	transcription
smc01286	rpsK	translation
smc01287	rpsM	translation
smc01288	adk	Nucleotide metabolism
smc01289	secY	transport
smc01290	rplO	translation
smc01291	rpmD	translation
smc01292	rpsE	translation
smc01293	rplR	translation
smc01294	rplF	translation
smc01295	rpsH	translation
smc01296	rpsN	translation
smc01297	rplE	translation
smc01298	rplX	translation
smc01299	rplN	translation
smc01300	rpsQ	translation
smc01301	rpmC	translation
smc01302	rplP	translation
smc01303	rpsC	translation
smc01304	rplV	translation
smc01305	rpsS	translation
smc01306	rplB	translation
smc01307	rplW	translation
smc01308	rplD	translation
smc01309	rplC	translation
smc01310	rpsJ	translation
smc01311	tuf	translation
smc01312	fusA1	translation
smc01313	rpsG	translation
smc01314	rpsL	translation
smc01315	-	hypothetical
smc01316	rpoC	transcription
smc01317	rpoB	transcription
smc01318	rplL	translation
smc01319	rplJ	translation
smc01320	rplA	translation
smc01321	rplK	translation
smc01322	nusG	transcription
smc01323	secE	transport
smc01324	-	misc metabolism
smc01325	-	hypothetical
smc01326	tuf	translation
smc01327	-	DNA metabolism
smc01328	-	hypothetical
smc01329	acpD	Oxidoreductase
smc01330	-	transcription
smc01331	ppnK	misc metabolism
smc01332	-	hypothetical
smc01333	prfB	translation
smc01334	mrcA1	cell wall
smc01335	amiC	cell wall
smc01336	rne	DNA metabolism
smc01337	-	hypothetical
smc01338	TRm11b	transposase
smc01339	TRm11a	transposase
smc01340	-	Amino acid metabolism
smc01341	-	hypothetical
smc01342	-	Oxidoreductase
smc01343	aroQ	Amino acid metabolism
smc01344	accB	Lipid metabolism
smc01345	accC	Lipid metabolism
smc01346	aat	misc metabolism
smc01347	-	hypothetical
smc01348	-	Electron transport
smc01349	-	misc metabolism
smc01350	gatB	translation
smc01351	-	hypothetical
smc01352	gatA	translation
smc01353	gatC	translation
smc01354	-	translation
smc01355	ypgF	DNA metabolism
smc01356	-	hypothetical
smc01357	-	hypothetical
smc01358	-	hypothetical
smc01359	aidB	misc metabolism
smc01360	pyrB	Nucleotide metabolism
smc01361	-	misc metabolism
smc01362	-	hypothetical
smc01363	smf	hypothetical
smc01364	topA	DNA metabolism
smc01365	rnr	DNA metabolism
smc01366	-	hypothetical
smc01367	-	hypothetical
smc01368	-	transport
smc01369	rpmG	translation
smc01370	pleD	Signal transduction
smc01371	celR1	cell division
smc01372	-	hypothetical
smc01373	dinP	DNA metabolism
smc01374	-	hypothetical
smc01375	dnaE	DNA metabolism
smc01376	-	transport
smc01394	TRm19N	transposase
smc01403	-	transcription
smc01404	-	cell wall
smc01405	-	hypothetical
smc01406	-	transcription
smc01407	pdxJ	Cofactor metabolism
smc01408	-	hypothetical
smc01409	-	hypothetical
smc01410	-	cell wall
smc01411	-	hypothetical
smc01412	-	hypothetical
smc01413	-	hypothetical
smc01414	-	DNA metabolism
smc01415	abrB	hypothetical
smc01416	-	hypothetical
smc01417	-	hypothetical
smc01418	-	hypothetical
smc01419	rpoE1	transcription
smc01420	-	transcription
smc01421	-	hypothetical
smc01422	-	hypothetical
smc01423	nthB	misc metabolism
smc01424	nthA	misc metabolism
smc01425	-	transport
smc01426	-	hypothetical
smc01427	-	hypothetical
smc01428	cspA2	transcription
smc01429	-	Oxidoreductase
smc01430	ilvH	Amino acid metabolism
smc01431	ilvI	Amino acid metabolism
smc01432	-	hypothetical
smc01433	-	hypothetical
smc01434	-	hypothetical
smc01435	miaA	DNA metabolism
smc01437	-	misc metabolism
smc01438	degP2	protein folding/degredation/PT mod
smc01439	-	hypothetical
smc01440	hflC	protein folding/degredation/PT mod
smc01441	hflK	protein folding/degredation/PT mod
smc01442	folA	Nucleotide metabolism
smc01443	gst6	Oxidoreductase
smc01444	thyA	Nucleotide metabolism
smc01445	-	hypothetical
smc01446	-	hypothetical
smc01447	-	hypothetical
smc01448	-	hypothetical
smc01449	-	hypothetical
smc01450	-	hypothetical
smc01451	-	hypothetical
smc01452	-	hypothetical
smc01453	TRm22	transposase
smc01454	-	hypothetical
smc01455	dld	misc metabolism
smc01456	-	hypothetical
smc01457	-	transport
smc01458	-	transport
smc01459	-	hypothetical
smc01460	-	hypothetical
smc01461	uvrD1	DNA metabolism
smc01462	-	misc metabolism
smc01463	-	Nucleotide metabolism
smc01464	-	Signal transduction
smc01465	creA	transcription
smc01466	TRm21	transposase
smc01467	-	hypothetical
smc01468	cheW2	motility/attachment
smc01469	mcpW	motility/appendage
smc01470	-	hypothetical
smc01471	senC	electron transport
smc01472	prmA	protein folding/degredation/PT mod
smc01488	-	hypothetical
smc01489	-	hypothetical
smc01490	-	hypothetical
smc01491	cyaI1	Signal transduction
smc01492	suhR	transcription
smc01493	-	hypothetical
smc01494	serB	Amino acid metabolism
smc01495	smoC	transcription
smc01496	smoE	transport
smc01497	smoF	transport
smc01498	smoG	transport
smc01499	smoK	transport
smc01500	smoS	Carbohydrate metabolism
smc01501	mtlK	Carbohydrate metabolism
smc01502	-	misc metabolism
smc01503	-	Carbohydrate metabolism
smc01504	rsiB1	transcription
smc01505	rsiA1	transcription
smc01506	rpoE2	transcription
smc01507	-	Signal transduction
smc01508	-	hypothetical
smc01509	-	hypothetical
smc01510	hmuV	transport
smc01511	hmuU	transport
smc01512	hmuT	transport
smc01513	hmuS	transport
smc01514	-	hypothetical
smc01515	-	hypothetical
smc01516	-	hypothetical
smc01517	-	hypothetical
smc01518	-	hypothetical
smc01519	-	hypothetical
smc01520	-	hypothetical
smc01521	ntrR1	misc metabolism
smc01522	-	transcription
smc01523	emrE	Misc metabolism
smc01524	-	protein folding/degredation/PT mod
smc01525	dppA2	transport
smc01526	dppB2	transport
smc01527	dppC2	transport
smc01528	dppD2	transport
smc01529	dppF2	transport
smc01530	TRm5	transposase
smc01531	kdgK	Carbohydrate metabolism
smc01532	-	Carbohydrate metabolism
smc01533	adeC1	Nucleotide metabolism
smc01534	-	misc metabolism
smc01535	-	hypothetical
smc01540	-	hypothetical
smc01541	-	hypothetical
smc01542	-	hypothetical
smc01543	-	hypothetical
smc01545	-	hypothetical
smc01546	-	hypothetical
smc01547	-	hypothetical
smc01548	-	hypothetical
smc01549	-	hypothetical
smc01550	-	hypothetical
smc01551	-	misc metabolism
smc01552	-	hypothetical
smc01553	-	lipid metabolism
smc01554	-	hypothetical
smc01555	-	hypothetical
smc01556	-	hypothetical
smc01557	-	hypothetical
smc01558	-	hypothetical
smc01559	-	hypothetical
smc01560	-	hypothetical
smc01561	-	hypothetical
smc01562	-	hypothetical
smc01563	sigA	transcription
smc01564	tdh	Amino acid metabolism
smc01565	bioF	misc metabolism
smc01566	recQ	DNA metabolism
smc01567	dnaG	DNA metabolism
smc01568	-	hypothetical
smc01569	carA	Nucleotide metabolism
smc01570	-	transcription
smc01571	-	Oxidoreductase
smc01572	-	Oxidoreductase
smc01573	-	hypothetical
smc01574	-	hypothetical
smc01575	-	hypothetical
smc01576	-	Oxidoreductase
smc01577	-	hypothetical
smc01578	aatA	Amino acid metabolism
smc01579	-	hypothetical
smc01580	-	hypothetical
smc01581	-	hypothetical
smc01582	-	misc metabolism
smc01583	-	hypothetical
smc01584	-	hypothetical
smc01585	cspA3	transcription
smc01586	-	hypothetical
smc01587	-	hypothetical
smc01588	-	misc metabolism
smc01589	-	hypothetical
smc01590	-	hypothetical
smc01591	-	hypothetical
smc01592	-	transcription
smc01593	-	Signal transduction
smc01594	-	Amino acid metabolism
smc01595	-	Signal transduction
smc01597	-	transport
smc01600	-	hypothetical
smc01602	-	hypothetical
smc01605	-	transport
smc01606	-	transport
smc01607	-	transport
smc01608	-	transport
smc01609	ribH2	cofactor metabolism
smc01610	-	transcription
smc01611	fhuA	transport
smc01612	TRm5	transposase
smc01613	rpiB	Carbohydrate metabolism
smc01614	tpiA	Carbohydrate metabolism
smc01615	eryR	transcription
smc01616	eryC	misc metabolism
smc01617	-	hypothetical
smc01618	rbtB	Carbohydrate metabolism
smc01619	lalA	misc metabolism
smc01620	eryB	misc metabolism
smc01621	fucA1	Carbohydrate metabolism
smc01622	rbtA	Carbohydrate metabolism
smc01623	eryA	Carbohydrate metabolism
smc01624	-	transport
smc01625	-	transport
smc01626	-	transport
smc01627	-	transport
smc01628	-	transport
smc01629	eryD	transcription
smc01630	-	transcription
smc01631	-	transport
smc01632	-	transport
smc01633	-	transport
smc01634	-	transport
smc01635	-	Oxidoreductase
smc01636	-	transcription
smc01637	-	hypothetical
smc01638	-	lipid metabolism
smc01639	-	lipid metabolism
smc01640	-	lipid metabolism
smc01641	caiD	Lipid metabolism
smc01642	prbA	transport
smc01643	prbB	transport
smc01644	prbC	transport
smc01645	prbD	transport
smc01646	-	hypothetical
smc01647	-	transport
smc01648	-	misc metabolism
smc01649	-	hypothetical
smc01650	-	misc metabolism
smc01651	-	transcription
smc01652	-	transport
smc01653	-	transport
smc01654	-	transport
smc01655	-	transport
smc01656	-	misc metabolism
smc01657	foxA	transport
smc01658	fhuF	transport
smc01659	fhuP	transport
smc01660	-	hypothetical
smc01661	mttB2	cofactor metabolism
smc01662	-	misc metabolism
smc01663	-	misc metabolism
smc01664	-	transcription
smc01665	-	hypothetical
smc01666	mdeA	Amino acid metabolism
smc01667	-	hypothetical
smc01668	-	transcription
smc01669	-	lipid metabolism
smc01670	-	hypothetical
smc01671	-	hypothetical
smc01698	-	Oxidoreductase
smc01700	ppiA	protein folding/degredation/PT mod
smc01701	-	hypothetical
smc01702	-	Oxidoreductase
smc01703	-	hypothetical
smc01704	-	hypothetical
smc01705	-	hypothetical
smc01706	-	hypothetical
smc01707	-	hypothetical
smc01708	-	hypothetical
smc01709	-	hypothetical
smc01710	-	hypothetical
smc01711	-	hypothetical
smc01712	lldD2	Oxidoreductase
smc01713	-	hypothetical
smc01714	-	hypothetical
smc01715	-	transcription
smc01716	-	Signal transduction
smc01717	merA1	Oxidoreductase
smc01718	-	hypothetical
smc01719	mcpT	Signal transduction
smc01720	rnpA	DNA metabolism
smc01721	-	hypothetical
smc01722	engB	Cell division
smc01723	-	hypothetical
smc01724	-	Misc metabolism
smc01725	-	hypothetical
smc01726	argB	Amino acid metabolism
smc01727	-	hypothetical
smc01728	ada	DNA metabolism
smc01729	-	hypothetical
smc01730	-	hypothetical
smc01731	-	hypothetical
smc01732	dapD	Amino acid metabolism
smc01740	lldD1	misc metabolism
smc01741	-	hypothetical
smc01742	-	hypothetical
smc01744	-	hypothetical
smc01745	-	misc metabolism
smc01747	hmuP	transport
smc01748	-	hypothetical
smc01749	-	hypothetical
smc01754	-	Oxidoreductase
smc01755	-	transport
smc01756	aspS	translation
smc01757	-	hypothetical
smc01758	groEL4	protein folding/degredation/PT mod
smc01759	-	hypothetical
smc01760	-	hypothetical
smc01761	parC	DNA metabolism
smc01762	-	transcription
smc01763	-	hypothetical
smc01764	-	protein folding/degredation/PT mod
smc01765	-	hypothetical
smc01766	hemB	Cofactor metabolism
smc01767	-	hypothetical
smc01768	-	transcription
smc01769	-	hypothetical
smc01770	glyA	Amino acid metabolism
smc01771	nrdR	transcription
smc01772	ribD	Cofactor metabolism
smc01773	ribE	Cofactor metabolism
smc01774	-	hypothetical
smc01775	-	misc metabolism
smc01776	-	hypothetical
smc01777	ribH	Cofactor metabolism
smc01778	nusB	transcription
smc01779	-	transport
smc01780	hppA	Electron transport
smc01781	-	hypothetical
smc01782	-	protein folding/degredation/PT mod
smc01783	-	hypothetical
smc01784	plsX	Lipid metabolism
smc01785	fabH	Lipid metabolism
smc01786	ihfA	DNA metabolism
smc01787	-	transcription
smc01788	-	hypothetical
smc01789	-	hypothetical
smc01790	-	misc metabolism
smc01791	-	hypothetical
smc01792	-	cell wall
smc01793	-	misc metabolism
smc01794	-	transport
smc01795	-	Lipid metabolism
smc01796	-	hypothetical
smc01797	-	misc metabolism
smc01798	-	hypothetical
smc01799	-	hypothetical
smc01800	ctaA	Cofactor metabolism
smc01801	argC	Amino acid metabolism
smc01802	speB	misc metabolism
smc01803	rpsI	translation
smc01804	rplM	translation
smc01805	-	hypothetical
smc01806	-	misc metabolism
smc01807	-	hypothetical
smc01808	-	hypothetical
smc01809	-	Amino acid metabolism
smc01810	-	hypothetical
smc01811	TRm20C	transposase
smc01812	-	Electron transport
smc01813	-	hypothetical
smc01814	-	Amino acid metabolism
smc01815	-	Nucleotide metabolism
smc01816	-	misc metabolism
smc01817	-	transcription
smc01818	cyaC	Nucleotide metabolism
smc01819	-	transcription
smc01820	-	misc metabolism
smc01821	dht	misc metabolism
smc01822	-	hypothetical
smc01823	-	Nucleotide metabolism
smc01824	-	hypothetical
smc01825	-	transport
smc01826	-	transport
smc01827	-	transport
smc01828	-	transport
smc01829	-	transport
smc01830	ureG	misc metabolism
smc01831	ureF	misc metabolism
smc01832	ureE	misc metabolism
smc01833	-	hypothetical
smc01834	-	Oxidoreductase
smc01836	-	Transcription
smc01837	ureC	misc metabolism
smc01838	-	misc metabolism
smc01842	-	transcription
smc01843	metF	Amino acid metabolism
smc01844	-	hypothetical
smc01845	mltB2	cell wall
smc01846	-	cell wall
smc01847	btaB	cell wall
smc01848	btaA	cell wall
smc01849	-	misc metabolism
smc01850	-	hypothetical
smc01851	-	transport
smc01852	pfk	Carbohydrate metabolism
smc01853	-	protein folding/degredation/PT mod
smc01854	amiD	cell wall
smc01855	-	cell wall
smc01856	-	misc metabolism
smc01857	-	transcription
smc01858	mraW	misc metabolism
smc01859	-	hypothetical
smc01860	ftsI	cell wall
smc01861	murE	cell wall
smc01862	murF	cell wall
smc01863	mraY	cell wall
smc01864	murD	cell wall
smc01865	ftsW	cell division
smc01866	murG	cell wall
smc01867	murC	cell wall
smc01868	murB	cell wall
smc01869	-	transport
smc01870	aqpZ1	transport
smc01871	ddl	cell wall
smc01872	ftsQ	cell division
smc01873	ftsA	cell division
smc01874	ftsZ1	cell division
smc01875	lpxC	lipid metabolism
smc01876	-	hypothetical
smc01877	recN	DNA metabolism
smc01878	ligA	DNA metabolism
smc01879	-	hypothetical
smc01880	panC	misc metabolism
smc01881	panB	misc metabolism
smc01882	-	hypothetical
smc01883	-	hypothetical
smc01884	-	hypothetical
smc01885	-	protein folding/degredation/PT mod
smc01902	-	hypothetical
smc01903	clpP	protein folding/degredation/PT mod
smc01904	clpX	protein folding/degredation/PT mod
smc01905	lon	protein folding/degredation/PT mod
smc01906	hrm/hupB	DNA metabolism
smc01907	-	hypothetical
smc01908	-	transcription
smc01909	-	hypothetical
smc01910	-	hypothetical
smc01911	-	hypothetical
smc01912	nuoA1	Oxidoreductase
smc01913	nuoB1	Electron transport
smc01914	nuoC1	Electron transport
smc01915	nuoD1	Electron transport
smc01916	-	hypothetical
smc01917	nuoE1	Electron transport
smc01918	nuoF1	Electron transport
smc01919	-	hypothetical
smc01920	nuoG1	Electron transport
smc01921	nuoH	Electron transport
smc01922	nuoI	Electron transport
smc01923	nuoJ	Oxidoreductase
smc01924	nuoK1	Oxidoreductase
smc01925	nuoL	Electron transport
smc01926	nuoM	Electron transport
smc01927	nuoN	Electron transport
smc01928	birA	cofactor metabolism
smc01929	-	DNA metabolism
smc01930	-	misc metabolism
smc01931	-	hypothetical
smc01932	-	hypothetical
smc01933	-	hypothetical
smc01934	proS	translation
smc01935	-	transport
smc01939	ureB	misc metabolism
smc01940	-	hypothetical
smc01941	ureA	misc metabolism
smc01942	ureD	misc metabolism
smc01943	-	misc metabolism
smc01944	cpo	Oxidoreductase
smc01945	-	transcription
smc01946	livK	transport
smc01947	-	hypothetical
smc01948	livF	transport
smc01949	livG	transport
smc01950	livM	transport
smc01951	livH	transport
smc01952	cysQ	misc metabolism
smc01953	-	Signal transduction
smc01954	-	Signal transduction
smc01955	-	Oxidoreductase
smc01956	-	hypothetical
smc01957	-	hypothetical
smc01959	TRm1a	transposase
smc01960	-	Oxidoreductase
smc01961	-	hypothetical
smc01962	-	hypothetical
smc01963	-	transport
smc01964	-	transport
smc01965	-	transport
smc01966	-	transport
smc01967	speB2	misc metabolism
smc01968	-	transcription
smc01969	-	misc metabolism
smc01970	-	hypothetical
smc01971	puuC	misc metabolism
smc01972	ordL1	misc metabolism
smc01973	puuA	misc metabolism
smc01974	-	transcription
smc01975	-	transcription
smc01976	-	amino acid metabolism
smc01977	-	transport
smc01978	-	transport
smc01979	-	transport
smc01980	-	transport
smc01981	-	electron transport
smc01982	coxM	electron transport
smc01983	coxN	electron transport
smc01984	coxO	electron transport
smc01985	coxP	electron transport
smc01986	-	hypothetical
smc01987	-	Amino acid metabolism
smc01988	-	hypothetical
smc01989	-	hypothetical
smc01990	-	electron transport
smc01991	-	carbohydrate/polysaccharide metabolism
smc01992	-	Carbohydrate metabolism
smc01993	-	electron transport
smc01994	TRm1b	transposase
smc01995	-	hypothetical
smc02016	-	electron transport
smc02017	-	misc metabolism
smc02018	-	hypothetical
smc02019	-	transport
smc02020	-	transport
smc02021	-	transport
smc02022	-	transcription
smc02023	-	hypothetical
smc02024	-	protein folding/degredation/PT mod
smc02025	-	transport
smc02026	-	misc metabolism
smc02027	-	transport
smc02028	-	transport
smc02029	-	transport
smc02030	-	transcription
smc02031	-	transport
smc02032	-	transport
smc02033	-	transport
smc02034	-	misc metabolism
smc02035	-	misc metabolism
smc02036	-	transcription
smc02037	-	Oxidoreductase
smc02038	gldA	misc metabolism
smc02039	-	misc metabolism
smc02040	-	Oxidoreductase
smc02041	-	misc metabolism
smc02042	pgiA1	Carbohydrate metabolism
smc02043	eda1	Carbohydrate metabolism
smc02044	-	hypothetical
smc02045	-	misc metabolism
smc02046	-	hypothetical
smc02047	gcvT	Amino acid metabolism
smc02048	gcvH	Amino acid metabolism
smc02049	gcvP	Amino acid metabolism
smc02050	tig	protein folding/degredation/PT mod
smc02051	-	hypothetical
smc02052	-	hypothetical
smc02053	-	misc metabolism
smc02054	-	hypothetical
smc02055	crtB	misc metabolism
smc02056	-	hypothetical
smc02057	secD1	transport
smc02058	-	hypothetical
smc02059	-	hypothetical
smc02060	lppB	cell wall
smc02061	bioS	hypothetical
smc02062	pcm	protein folding/degredation/PT mod
smc02063	surE	Nucleotide metabolism
smc02064	serS	translation
smc02065	tatC	transport
smc02066	tatB	transport
smc02067	tatA	transport
smc02068	-	transport
smc02069	scpB	cell division
smc02070	scpA	cell division
smc02071	-	misc metabolism
smc02072	-	hypothetical
smc02073	argS	translation
smc02074	-	Nucleotide metabolism
smc02075	-	hypothetical
smc02076	cls	Lipid metabolism
smc02077	xthA2	DNA metabolism
smc02078	exoR	transcription
smc02079	-	cell wall/division/shape
smc02080	valS	translation
smc02081	-	hypothetical
smc02082	tolC	transport
smc02083	-	misc metabolism
smc02084	exbD	transport
smc02085	exbB	transport
smc02086	-	hypothetical
smc02087	gltA	Carbohydrate metabolism
smc02088	-	hypothetical
smc02089	lpxB	Lipid metabolism
smc02090	-	hypothetical
smc02091	lpxA	Lipid metabolism
smc02092	fabZ	Lipid metabolism
smc02093	lpxD	Lipid metabolism
smc02094	omp	cell wall
smc02095	-	protein folding/degredation/PT mod
smc02096	cdsA	Lipid metabolism
smc02097	uppS	cell wall
smc02098	rrf	translation
smc02099	pyrH	Nucleotide metabolism
smc02100	tsf	translation
smc02101	rpsB	translation
smc02102	-	hypothetical
smc02103	-	hypothetical
smc02104	-	Carbohydrate metabolism
smc02105	-	hypothetical
smc02106	-	Nucleotide metabolism
smc02107	-	hypothetical
smc02108	-	hypothetical
smc02109	clpA	protein folding/degredation/PT mod
smc02110	clpS	protein folding/degredation/PT mod
smc02111	-	hypothetical
smc02112	-	hypothetical
smc02113	cysE	Amino acid metabolism
smc02114	-	misc metabolism
smc02115	-	hypothetical
smc02116	-	misc metabolism
smc02117	metC	Amino acid metabolism
smc02118	aapJ	transport
smc02119	aapQ	transport
smc02120	aapM	transport
smc02121	aapP	transport
smc02122	fpr	Electron transport
smc02123	-	misc metabolism
smc02124	-	misc metabolism
smc02134	-	Lipid metabolism
smc02135	apaG	hypothetical
smc02136	hslO	protein folding/degredation/PT mod
smc02137	argF1	Amino acid metabolism
smc02138	argD	Amino acid metabolism
smc02139	gcrA	cell division wall shape
smc02140	phoB	transcription
smc02141	phoU	transcription/signal transduction
smc02142	pstB	transport
smc02143	pstA	transport
smc02144	pstC	transport
smc02145	-	transport
smc02146	-	transport
smc02147	phoR	Signal transduction
smc02148	-	misc metabolism
smc02149	-	hypothetical
smc02150	-	Oxidoreductase
smc02151	-	DNA metabolism
smc02152	-	DNA metabolism
smc02153	-	DNA metabolism
smc02154	-	hypothetical
smc02155	-	hypothetical
smc02156	-	hypothetical
smc02157	-	Lipid metabolism
smc02158	-	Lipid metabolism
smc02159	-	Lipid metabolism
smc02160	-	transport
smc02161	tep1	transport
smc02162	fadD	Lipid metabolism
smc02163	pgi	Carbohydrate metabolism
smc02164	frk	Carbohydrate metabolism
smc02165	pyrE	Nucleotide metabolism
smc02166	pyrC	Nucleotide metabolism
smc02167	frcK	transport
smc02169	frcA	transport
smc02170	frcC	transport
smc02171	frcB	transport
smc02172	frcR	transcription
smc02173	-	hypothetical
smc02174	-	hypothetical
smc02175	-	transcription
smc02176	cyaD1	signal transduction
smc02177	-	hypothetical
smc02178	-	hypothetical
smc02179	-	hypothetical
smc02180	-	hypothetical
smc02181	putA	Amino acid metabolism
smc02184	-	transcription
smc02187	-	DNA metabolism
smc02189	-	hypothetical
smc02199	-	hypothetical
smc02200	-	hypothetical
smc02201	-	hypothetical
smc02202	-	hypothetical
smc02203	-	hypothetical
smc02217	metZ	Amino acid metabolism
smc02218	-	Nucleotide metabolism
smc02219	-	transport
smc02220	-	hypothetical
smc02221	-	hypothetical
smc02222	-	hypothetical
smc02223	-	transcription
smc02224	chaA	transport
smc02225	-	hypothetical
smc02226	-	hypothetical
smc02227	fadB	Lipid metabolism
smc02228	fadA	Lipid metabolism
smc02229	-	Lipid metabolism
smc02230	podJ2	cell division wall shape
smc02231	podJ1	cell division wall shape
smc02232	-	hypothetical
smc02234	-	hypothetical
smc02235	-	transcription
smc02236	-	misc metabolism
smc02237	-	DNA metabolism
smc02238	-	transcription
smc02239	-	hypothetical
smc02240	-	hypothetical
smc02241	-	hypothetical
smc02242	-	hypothetical
smc02243	-	hypothetical
smc02244	dinF	transport
smc02245	pyrD	Nucleotide metabolism
smc02246	-	hypothetical
smc02247	-	Signal transduction
smc02248	-	transcription
smc02249	-	Signal transduction
smc02250	mscL	transport
smc02251	-	Amino acid metabolism
smc02252	galE	Carbohydrate metabolism
smc02253	pchB	Amino acid metabolism
smc02254	qxtB	Electron transport
smc02255	qxtA	Electron transport
smc02256	hipO2	protein folding/degredation/PT mod
smc02257	-	transport
smc02258	-	transport
smc02259	-	transport
smc02260	-	transport
smc02261	-	transcription
smc02262	-	Amino acid metabolism
smc02263	ilvB1	Amino acid metabolism
smc02264	-	hypothetical
smc02265	secD2	transport
smc02266	-	hypothetical
smc02267	-	transcription
smc02268	kpsF3	Carbohydrate metabolism
smc02269	rkpJ	carbohydrate metabolism
smc02270	rkpI	carbohydrate metabolism
smc02271	rkpH	Oxidoreductase
smc02272	rkpG	misc metabolism
smc02273	rkpA	misc metabolism
smc02274	rkpU	transport
smc02275	pncA	Nucleotide metabolism
smc02276	pncB	Nucleotide metabolism
smc02277	-	hypothetical
smc02278	-	hypothetical
smc02279	-	hypothetical
smc02280	-	hypothetical
smc02281	-	hypothetical
smc02282	-	Oxidoreductase
smc02283	-	Electron transport
smc02284	-	hypothetical
smc02285	cyaE1	Nucleotide metabolism
smc02286	-	hypothetical
smc02287	-	DNA metabolism
smc02289	TRm11b	transposase
smc02291	TRm11a	transposase
smc02292	hsdR	DNA metabolism
smc02295	hsdS	DNA metabolism
smc02296	hsdM	DNA metabolism
smc02297	-	DNA metabolism
smc02298	TRm1a	transposase
smc02300	TRm30.4	transposase
smc02301	TRm30.3	transposase
smc02302	TRm30.2	transposase
smc02303	-	transposase
smc02304	-	hypothetical
smc02305	murA	cell wall
smc02306	-	hypothetical
smc02307	hisD	Amino acid metabolism
smc02308	-	hypothetical
smc02309	-	misc metabolism
smc02310	infA	translation
smc02311	maf	cell division
smc02312	-	hypothetical
smc02313	-	hypothetical
smc02314	-	hypothetical
smc02315	-	hypothetical
smc02316	-	hypothetical
smc02317	-	hypothetical
smc02318	-	hypothetical
smc02319	-	hypothetical
smc02320	-	hypothetical
smc02321	rhaI	Carbohydrate metabolism
smc02322	rhaD	Carbohydrate metabolism
smc02323	rhaR	transcription
smc02324	rhaS	transport
smc02325	rhaT	transport
smc02326	-	hypothetical
smc02327	rnhA2	DNA metabolism
smc02328	-	hypothetical
smc02329	TRm1b	transposase
smc02332	-	hypothetical
smc02333	deoC	Nucleotide metabolism
smc02334	-	Carbohydrate metabolism
smc02335	-	Carbohydrate metabolism
smc02336	kduD	Carbohydrate metabolism
smc02337	-	transport
smc02338	-	transport
smc02339	-	Oxidoreductase
smc02340	-	transcription
smc02341	-	Carbohydrate metabolism
smc02342	tkt1	Carbohydrate metabolism
smc02343	-	transport
smc02344	-	transport
smc02345	-	transport
smc02346	-	transport
smc02347	asfB	electron transport
smc02349	asfA	electron transport
smc02350	-	hypothetical
smc02351	-	hypothetical
smc02352	-	amino acid metabolism
smc02353	-	hypothetical
smc02354	-	hypothetical
smc02355	-	misc metabolism
smc02356	-	transport
smc02357	-	transport
smc02358	-	transport
smc02359	-	transport
smc02360	-	transport
smc02361	cycH	Electron transport
smc02362	cycJ	Electron transport
smc02363	cycK	Electron transport
smc02364	cycL	Electron transport
smc02365	degP1	protein folding/degredation/PT mod
smc02366	-	Signal transduction
smc02367	-	Signal transduction
smc02368	glnE	protein folding/degredation/PT mod
smc02369	pleC	Signal transduction
smc02370	pepN	protein folding/degredation/PT mod
smc02371	-	hypothetical
smc02372	-	transport
[truncated: 1,360 more rows]
