# Supplementary material for: Robustness encoded across essential and accessory replicons of the ecologically versatile bacterium Sinorhizobium meliloti
Source: PLoS Genet. 2018 Apr 19;14(4):e1007357. doi: 10.1371/journal.pgen.1007357 (PMC5929573; doi:10.1371/journal.pgen.1007357)
Supplement: S7 Dataset — This file contains output related to the in silico gene and reaction deletion analyses that form the basis of Fig 4 and S12 Fig. A legend sheet is included to explain the contents of the file. (XLSX) [file pgen.1007357.s035.xlsx]

## Sheet: Legend
Data Set S7. Output of the in silico gene and reaction deletion analyses. This file contains output related to the in silico gene and reaction deletion analyses that form the basis of Figures 5 and S12.
There are four sheets in addition to this legend sheet. The 'single gene deletion' sheet has the data for Figure 4A, the 'double deletion replicons' sheet has the data for Figure 4B, the 'double deletion chromosome' sheet has the data for Figure 4C, and the 'single reaction deletion' sheet has the data for Figure S12.
Single gene deletion sheet. Genes that when mutated are predicted to result in a growth rate decrease in the ∆pSymAB backgroung that is at least 10% slower than in the wild-type background.
Gene. The gene locus tag.
Wild-type. The predicted phenotype in the full metabolic model.
∆pSymAB. The predicted phenotype in the metabolic model lacking the pSymA and pSymB dependent reactions.
Single reaction deletion sheet. Reactions that when mutated are predicted to result in a growth rate decrease in the ∆pSymAB backgroung that is at least 10% slower than in the wild-type background.
Reaction ID. The reaction identifier
Reaction Name. The name of the reaction
Wild-type. The predicted phenotype in the full metabolic model.
∆pSymAB. The predicted phenotype in the metabolic model lacking the pSymA and pSymB dependent reactions.
Double deletion replicons sheet. Pairs of genes (one gene on chromosome, one gene on pSymA or pSymB) that when mutated are predicted to result in a growth rate decrease 10% slower than expected based on the predicted phenotypes of the corresponding single mutants.
Chromosome gene. The locus tag of the gene on the chromosome
pSymAB gene. The locus tag of the gene on pSymA or pSymB.
grRatio for chromosomal gene. The predicted growth rate ratio (growth of mutant / growth of full model) when the chromosomal gene is deleted.
grRatio for pSymAB gene. The predicted growth rate ratio (growth of mutant / growth of full model) when the pSymAB gene is deleted.
Expected grRatio for the double deletion. The expected grRatio of the double mutant given the grRatios of the single mutants.
Observed grRatio for the double deletion. The observed grRatio of the double mutant when both genes are deleted in the model.
Double deletion chromosome sheet. Pairs of genes (both on the chromosome) that when mutated are predicted to result in a growth rate decrease 10% slower than expected based on the predicted phenotypes of the corresponding single mutants.
Chromosome gene 1. The locus tag of the first gene.
Chromosome gene 2. The locus tag of the second gene.
grRatio for chromosome gene 1. The predicted growth rate ratio (growth of mutant / growth of full model) when the first chromosome gene is deleted.
grRatio for chromosome gene 2. The predicted growth rate ratio (growth of mutant / growth of full model) when the second chromosome gene is deleted.
Expected grRatio for the double deletion. The expected grRatio of the double mutant given the grRatios of the single mutants.
Observed grRatio for the double deletion. The observed grRatio of the double mutant when both genes are deleted in the model.

## Sheet: Single gene deletion
Gene	Wild-type	∆pSymAB
smc00009	1	0.897
smc00010	1	0.897
smc00013	1	0.897
smc03983	1	0.867
smc01256	1	0.866
smc02047	1	0.717
smc02048	1	0.717
smc02049	1	0.717
smc01770	1	0.611
smc00090	1	0.451
smc00091	1	0.451
smc03091	1	0.39
smc00017	1	0.364
smc00077	1	0.364
smc00161	1	0
smc00231	1	0
smc00233	1	0
smc00419	1	0
smc00462	1	0
smc00463	1	0
smc00476	1	0
smc00577	1	0
smc00637	1	0
smc00690	1	0
smc00725	1	0
smc00825	1	0
smc01005	1	0
smc01215	1	0
smc01344	1	0
smc01345	1	0
smc01569	1	0
smc01881	1	0
smc02137	1	0
smc02268	1	0
smc02307	1	0
smc02763	1	0
smc02764	1	0
smc02791	1	0
smc02983	1	0
smc03061	1	0
smc03062	1	0
smc03063	1	0
smc03065	1	0
smc03867	1	0
smc03959	1	0
smc04014	1	0
smc04023	1	0
smc04042	1	0
smc04083	1	0
smc00815	0.998	0
smc04085	0.968	0.865
smc03981	0.901	0.717
smc00480	0.899	0
smc01564	0.867	0.275
smc01565	0.867	0.275
smc00149	0.836	0.432
smc03846	0.777	0
smc00025	0.674	0.584
smc00870	0.55	0.46
smc00871	0.55	0.46
smc00872	0.55	0.46
smc02498	0.55	0.46
smc02499	0.55	0.46
smc02500	0.55	0.46
smc02501	0.55	0.46
smc02502	0.55	0.46
smc03895	0.526	0.427

## Sheet: Single reaction deletion
Reaction ID	Reaction Name	Wild-type	∆pSymAB
rxn00692_c0	5 10 Methylenetetrahydrofolate glycine hydroxymethyltransferase c0	1	0.895706
rxn06377_c0	glycine lipoylprotein oxidoreductase decarboxylating and c0	1	0.877301
rxn06600_c0	S aminomethyldihydrolipoylprotein 6S tetrahydrofolate c0	1	0.877301
rxn06493_c0	dihydrolipoylprotein NAD oxidoreductase c0	1	0.877301
rxn00274_c0	Succinyl CoA glycine C succinyl transferasedecarboxylating c0	1	0.714724
rxn01068_c0	L Threonine NAD oxidoreductase c0	1	0.714724
rxn05330_c0	3R 3 Hydroxybutanoyl acyl carrier protein hydro lyase c0	1	0
rxn05328_c0	Hexadecanoyl acyl carrier protein malonyl CoA c0	1	0
rxn05341_c0	3R 3 Hydroxyoctanoyl acyl carrier protein NADP oxidoreductase c0	1	0
rxn05346_c0	butyryl acyl carrier protein malonyl acyl carrier protein c0	1	0
rxn03841_c0	4 amino 4 deoxychorismate pyruvate lyase c0	1	0
rxn05334_c0	3R 3 Hydroxybutanoyl acyl carrier protein hydro lyase c0	1	0
rxn05342_c0	3R 3 Hydroxytetradecanoyl acyl carrier protein NADP c0	1	0
rxn05350_c0	hexanoyl acyl carrier protein malonyl acyl carrier protein c0	1	0
rxn05324_c0	Dodecanoyl acyl carrier protein malonyl CoA c0	1	0
rxn05322_c0	Butyryl acyl carrier protein malonyl CoA c0	1	0
rxn05337_c0	3R 3 Hydroxyhexanoyl acyl carrier protein NADP oxidoreductase c0	1	0
rxn05329_c0	3R 3 Hydroxybutanoyl acyl carrier protein hydro lyase c0	1	0
rxn05340_c0	3R 3 Hydroxydodecanoyl acyl carrier protein NADP oxidoreductase c0	1	0
rxn05345_c0	dodecanoyl acyl carrier protein malonyl acyl carrier protein c0	1	0
rxn05325_c0	Octanoyl acyl carrier protein malonyl CoA c0	1	0
rxn00646_c0	L Glutamate L cysteine gamma ligase ADP forming c0	1	0
rxn05313_c0	PIt8 c0	1	0
rxn05333_c0	3R 3 Hydroxybutanoyl acyl carrier protein hydro lyase c0	1	0
rxn05348_c0	Decanoyl acyl carrier protein malonyl acyl carrier protein c0	1	0
rxn02504_c0	2 Amino 4 hydroxy 6 D erythro 1 2 3 trihydroxypropyl 7 8 c0	1	0
rxn06673_c0	Acetyl CoA carbon dioxide ligase ADP forming c0	1	0
rxn00834_c0	IMP NAD oxidoreductase c0	1	0
rxn05326_c0	Hexanoyl acyl carrier protein malonyl CoA c0	1	0
rxn00414_c0	Carbon dioxide L glutamine amido ligase ADP forming c0	1	0
rxn05339_c0	3R 3 Hydroxybutanoyl acyl carrier protein NADP oxidoreductase c0	1	0
rxn01257_c0	chorismate L glutamine aminotransferase c0	1	0
rxn05338_c0	3R 3 Hydroxydecanoyl acyl carrier protein NADP oxidoreductase c0	1	0
rxn05651_c0	sulfate transport in via proton symport c0	1	0
rxn00440_c0	ATP thiamin pyrophosphotransferase c0	1	0
rxn05327_c0	Decanoyl acyl carrier protein malonyl CoA c0	1	0
rxn10474_c0	cobalt transport inout via permease no H c0	1	0
rxn00351_c0	gamma L Glutamyl L cysteine glycine ligase ADP forming c0	1	0
rxn03167_c0	2 Amino 4 hydroxy 6 erythro 1 2 3 trihydroxypropyl c0	1	0
rxn01636_c0	N2 Acetyl L ornithine L glutamate N acetyltransferase c0	1	0
rxn06672_c0	biotin carboxyl carrier protein carbon dioxide ligase ADP forming c0	1	0
rxn01603_c0	7 8 dihydropteroate L glutamate ligase ADP forming c0	1	0
rxn05331_c0	3R 3 Hydroxybutanoyl acyl carrier protein hydro lyase c0	1	0
rxn05343_c0	Octanoyl acyl carrier protein malonyl acyl carrier protein c0	1	0
rxn05144_c0	rxn05144 c0	1	0
rxn01387_c0	Isocitrate NADP oxidoreductase decarboxylating c0	0.99026	0
rxn00199_c0	Oxalosuccinate NADP oxidoreductase decarboxylating c0	0.99026	0
rxn00777_c0	D Ribose 5 phosphate ketol isomerase c0	0.987013	0
rxn00799_c0	S Malate hydro lyase c0	0.977273	0.809816
rxn00178_c0	Acetyl CoA acetyl CoA C acetyltransferase c0	0.928571	0.819018

## Sheet: Double deletion replicons
Chromosomal gene	pSymAB gene	grRatio for chromosomal gene	grRatio for pSymAB gene	Expected grRatio for double deletion	Observed grRatio for double deletion
smc04083	sma0045	1	1	1	0.544
smc00017	sma1760	1	1	1	0.53
smc00077	sma0485	1	1	1	0.53
smc03091	sma1711	1	1	1	0.492
smc00161	smb20649	1	1	1	0
smc00231	sma0878	1	1	1	0
smc00419	smb20585	1	1	1	0
smc00462	sma2145	1	1	1	0
smc00463	sma2145	1	1	1	0
smc00577	smb21170	1	1	1	0
smc00637	smb21081	1	1	1	0
smc00725	smb21094	1	1	1	0
smc00825	smb20585	1	1	1	0
smc01005	sma2145	1	1	1	0
smc01881	smb20821	1	1	1	0
smc02137	sma0695	1	1	1	0
smc02268	smb20830	1	1	1	0
smc02307	sma0398	1	1	1	0
smc02763	sma2145	1	1	1	0
smc02791	smb20037	1	1	1	0
smc03061	smb20325	1	1	1	0
smc03061	smb20326	1	1	1	0
smc03061	smb20327	1	1	1	0
smc03061	smb20328	1	1	1	0
smc03062	smb20325	1	1	1	0
smc03062	smb20326	1	1	1	0
smc03062	smb20327	1	1	1	0
smc03062	smb20328	1	1	1	0
smc03063	smb20325	1	1	1	0
smc03063	smb20326	1	1	1	0
smc03063	smb20327	1	1	1	0
smc03063	smb20328	1	1	1	0
smc03065	smb20325	1	1	1	0
smc03065	smb20326	1	1	1	0
smc03065	smb20327	1	1	1	0
smc03065	smb20328	1	1	1	0
smc03867	smb20615	1	1	1	0
smc03867	smb20617	1	1	1	0
smc03867	smb20962	1	1	1	0
smc03867	smb23463	1	1	1	0
smc03959	smb20912	1	1	1	0
smc04014	sma2145	1	1	1	0
smc04023	smb20960	1	1	1	0
smc04042	sma0483	1	1	1	0
smc00690	sma0151	1	0.929	0.929	0
smc01344	sma0151	1	0.929	0.929	0
smc01345	sma0151	1	0.929	0.929	0
smc02764	sma0151	1	0.929	0.929	0
smc03981	smb20590	0.901	1	0.901	0.801
smc00480	smb21163	0.899	1	0.899	0
smc00480	smb21164	0.899	1	0.899	0
smc00480	smb21166	0.899	1	0.899	0
smc01569	sma0697	1	0.895	0.895	0
smc01288	sma0233	0.753	1	0.753	0.412
smc01288	smb20099	0.753	1	0.753	0.412
smc01288	sma1328	0.753	0.998	0.751494	0.605
smc01288	sma0228	0.753	0.968	0.728904	0.612
smc01288	sma0151	0.753	0.929	0.699537	0.544
smc01564	smb21532	0.867	0.785	0.680595	0.607
smc01565	smb21532	0.867	0.785	0.680595	0.607
smc00025	smb21184	0.674	0.84	0.56616	0.462
smc00870	sma1913	0.55	0.965	0.53075	0.474
smc00871	sma1913	0.55	0.965	0.53075	0.474
smc00872	sma1913	0.55	0.965	0.53075	0.474
smc02498	sma1913	0.55	0.965	0.53075	0.474
smc02499	sma1913	0.55	0.965	0.53075	0.474
smc02500	sma1913	0.55	0.965	0.53075	0.474
smc02501	sma1913	0.55	0.965	0.53075	0.474
smc02502	sma1913	0.55	0.965	0.53075	0.474
smc00025	smb21532	0.674	0.785	0.52909	0.336
smc03895	smb21163	0.526	1	0.526	0.261
smc03895	smb21164	0.526	1	0.526	0.261
smc03895	smb21166	0.526	1	0.526	0.261
smc03895	smb20333	0.526	1	0.526	0.154

## Sheet: Double deletion chromosome
Chromosome gene 1	Chromosome gene 2	grRatio for chromosome gene 1	grRatio for chromosome gene 2	Expected grRatio for double deletion	Observed grRatio for double deletion
smc00149	smc00480	0.836	0.899	0.751564	0.674
smc00768	smc02495	0.718	0.993	0.712974	0.636
smc02146	smc02502	0.96	0.55	0.528	0.466
smc02143	smc02502	0.96	0.55	0.528	0.466
smc02142	smc02502	0.96	0.55	0.528	0.466
smc02146	smc02501	0.96	0.55	0.528	0.466
smc02143	smc02501	0.96	0.55	0.528	0.466
smc02142	smc02501	0.96	0.55	0.528	0.466
smc02146	smc02500	0.96	0.55	0.528	0.466
smc02143	smc02500	0.96	0.55	0.528	0.466
smc02142	smc02500	0.96	0.55	0.528	0.466
smc02146	smc02499	0.96	0.55	0.528	0.466
smc02143	smc02499	0.96	0.55	0.528	0.466
smc02142	smc02499	0.96	0.55	0.528	0.466
smc02146	smc02498	0.96	0.55	0.528	0.466
smc02143	smc02498	0.96	0.55	0.528	0.466
smc02142	smc02498	0.96	0.55	0.528	0.466
smc00872	smc02146	0.55	0.96	0.528	0.466
smc00871	smc02146	0.55	0.96	0.528	0.466
smc00870	smc02146	0.55	0.96	0.528	0.466
smc00872	smc02143	0.55	0.96	0.528	0.466
smc00871	smc02143	0.55	0.96	0.528	0.466
smc00870	smc02143	0.55	0.96	0.528	0.466
smc00872	smc02142	0.55	0.96	0.528	0.466
smc00871	smc02142	0.55	0.96	0.528	0.466
smc00870	smc02142	0.55	0.96	0.528	0.466
smc01852	smc03070	0.931	1	0.931	0.821
smc01852	smc03069	0.931	1	0.931	0.821
smc02466	smc02495	0.774	0.993	0.768582	0.666
smc02465	smc02495	0.774	0.993	0.768582	0.666
smc02464	smc02495	0.774	0.993	0.768582	0.666
smc02463	smc02495	0.774	0.993	0.768582	0.666
smc01288	smc02495	0.753	0.993	0.747729	0.644
smc01028	smc01256	0.811	1	0.811	0.696
smc03895	smc04005	0.526	0.894	0.470244	0.393
smc01288	smc04085	0.753	0.968	0.728904	0.597
smc00926	smc01288	0.946	0.753	0.712338	0.581
smc00833	smc01288	0.946	0.753	0.712338	0.581
smc00832	smc01288	0.946	0.753	0.712338	0.581
smc00149	smc03895	0.836	0.526	0.439736	0.357
smc01028	smc04005	0.811	0.894	0.725034	0.587
smc01288	smc03069	0.753	1	0.753	0.609
smc03979	smc04005	0.8	0.894	0.7152	0.578
smc01288	smc03070	0.753	1	0.753	0.608
smc00850	smc04123	1	1	1	0.762
smc02818	smc04041	1	1	1	0.747
smc00149	smc03793	0.836	0.785	0.65626	0.434
smc00149	smc03846	0.836	0.777	0.649572	0.428
smc01565	smc04029	0.867	0.997	0.864399	0.539
smc01564	smc04029	0.867	0.997	0.864399	0.539
smc01288	smc02835	0.753	0.984	0.740952	0.449
smc00149	smc02466	0.836	0.774	0.647064	0.392
smc00149	smc02465	0.836	0.774	0.647064	0.392
smc00149	smc02464	0.836	0.774	0.647064	0.392
smc00149	smc02463	0.836	0.774	0.647064	0.392
smc00868	smc00869	1	1	1	0.55
smc00149	smc00768	0.836	0.718	0.600248	0.298
smc00673	smc03895	1	0.526	0.526	0.261
smc02604	smc03059	1	1	1	0.489
smc01103	smc02502	0.717	0.55	0.39435	0.18
smc01103	smc02501	0.717	0.55	0.39435	0.18
smc01103	smc02500	0.717	0.55	0.39435	0.18
smc01103	smc02499	0.717	0.55	0.39435	0.18
smc01103	smc02498	0.717	0.55	0.39435	0.18
smc00872	smc01103	0.55	0.717	0.39435	0.18
smc00871	smc01103	0.55	0.717	0.39435	0.18
smc00870	smc01103	0.55	0.717	0.39435	0.18
smc02502	smc04119	0.55	0.762	0.4191	0.17
smc02501	smc04119	0.55	0.762	0.4191	0.17
smc02500	smc04119	0.55	0.762	0.4191	0.17
smc02499	smc04119	0.55	0.762	0.4191	0.17
smc02498	smc04119	0.55	0.762	0.4191	0.17
smc00872	smc04119	0.55	0.762	0.4191	0.17
smc00871	smc04119	0.55	0.762	0.4191	0.17
smc00870	smc04119	0.55	0.762	0.4191	0.17
smc00025	smc01288	0.674	0.753	0.507522	0.198
smc03923	smc04460	0.949	0.948	0.899652	0
smc00731	smc04302	1	1	1	0
smc03190	smc04285	1	1	1	0
smc02092	smc04277	1	1	1	0
smc04167	smc04245	1	1	1	0
smc04167	smc04244	1	1	1	0
smc04167	smc04243	1	1	1	0
smc01237	smc04121	1	0.999	0.999	0
smc01237	smc04119	1	0.762	0.762	0
smc00092	smc04049	1	0.995	0.995	0
smc01237	smc04029	1	0.997	0.997	0
smc01288	smc04018	0.753	0.993	0.747729	0
smc01237	smc04018	1	0.993	0.993	0
smc01288	smc03895	0.753	0.526	0.396078	0
smc00316	smc03804	1	1	1	0
smc02835	smc03163	0.984	1	0.984	0
smc01532	smc03064	1	1	1	0
smc00042	smc02896	1	1	1	0
smc01288	smc02849	0.753	0.923	0.695019	0
smc01237	smc02736	1	0.998	0.998	0
smc02138	smc02413	1	1	1	0
smc01237	smc02218	1	0.999	0.999	0
smc01361	smc02166	1	1	1	0
smc00601	smc02159	1	1	1	0
smc02096	smc02157	1	1	1	0
smc00328	smc02092	1	1	1	0
smc01288	smc02074	0.753	0.992	0.746976	0
smc01237	smc02074	1	0.992	0.992	0
smc00024	smc01910	1	1	1	0
smc00327	smc01785	1	1	1	0
smc01609	smc01777	1	1	1	0
smc01237	smc01288	1	0.753	0.753	0
smc00617	smc01167	1	1	1	0
smc00700	smc00701	1	1	1	0
smc00480	smc00673	0.899	1	0.899	0
